# Supplementary material for: Smoothened and ciliary GPCRs regulate ciliary protein kinase A activity involved in Hedgehog signal transduction
Source: PLoS Biol. 2026 Jun 10;24(6):e3003841. doi: 10.1371/journal.pbio.3003841 (PMC13289941; doi:10.1371/journal.pbio.3003841)
Supplement: S1 Data — (XLSX) [file pbio.3003841.s008.xlsx]

## Sheet: 1E Ciliary pVASP|GFP Raw
DMSO Experiment #24	DMSO Experiment #29	DMSO Experiment #30	DMSO Experiment #33	DMSO Experiment #46	FSK Experiment #24	FSK Experiment #29	FSK Experiment #30	FSK Experiment #33	FSK Experiment #46	FSK H89 Experiment #24	FSK H89 Experiment #29	FSK H89 Experiment #30	FSK H89 Experiment #33	FSK H89 Experiment #46		Units are Ciliary pVASP/GFP Intensity (A.U.)
0.00299185	0.0559519	0.0218764	0.053905	0.00197901	0.18883	0.754771	0.246058	0.534276	0.838889	0.0572557	0.0166931	-0.00175466	0.3906	0.452277
0.00362341	0.110381	-0.0012087	0.143521	0.0279251	0.111588	0.749124	0.113396	0.458766	0.93702	0.0715791	0.0539868	-7.3688e-05	0.311419	0.199741
0.0088414	0.0759449	-0.000576952	0.228999	0.134081	0.131676	0.502909	0.114476	0.359455	0.667645	0.0353589	0.0126092	-0.000893128	0.106292	0.225737
-0.00548297	0.0245753	0.0180947	0.113322	0.0607909	0.0893895	0.392223	0.160098	0.17918	0.453503	0.0531167	0.0446195	0.0118802	0.140384	0.129046
-0.0197812	0.0494761	-0.00336862	0.166671	0.0073102	0.110031	0.438445	0.19878	0.185759	0.526238	0.0473101	0.0143421	0.00314142	0.279223	0.17799
-0.01603	0.045139	0.000289803	0.0435649	0.311068	0.152939	0.516666	0.275028	0.28345	0.276381	0.0497255	0.0402361	-0.00301274	0.085734	0.0273715
0.0172176	0.161671	0.00231213	0.0364604	0.0306792	0.178428	0.65755	0.188417	0.135127	0.42928	0.0385708	0.0284411	-0.00241597	0.140851	0.121238
-0.0138394	0.0170694	0.019526	0.0950688	0.0420611	0.0774379	0.360573	0.168262	0.564143	0.962739	0.0741129	0.0280573	-0.000365504	0.159926	0.0845209
-0.00578613	0.200233	0.0170048	0.0137562	0.26915	0.175878	0.486039	0.208492	0.19169	0.331023	0.280703	0.0112947	0.00484705	0.19067	0.0861616
0.0158366	0.122357	0.0046867	0.181717	0.0628524	0.352323	0.600006	0.121148	0.213748	0.614074	0.0450543	0.119672	0.000497371	0.221952	0.166559
0.0447333	0.215182	0.00737554	0.105139	0.0173681	0.432846	0.366631	0.150869	0.193048	0.594162	0.0246971	0.0442677	0.00581076	0.200624	0.179743
0.0178189	0.0654567	0.00723306	0.0378	0.223326	0.318722	0.726432	0.316592	0.424734	0.342843	0.024343	0.0805946	0.002133	0.108554	0.433336
0.0600683	0.0458984	-0.00323004	0.0476376	0.102018	0.248676	0.93419	0.423177	0.240221	0.71611	0.0593772	0.044801	0.00501307	0.123745	0.410163
0.0686964	0.0472513	0.00497519	0.0955866	0.143583	0.264301	0.937226	0.15576	0.227036	0.641481	0.0291014	0.0827498	0.00465225	0.229658	0.144492
0.0421253	0.0602426	0.0108543	0.0615363	0.331639	0.294277	0.854067	0.093116	0.411553	0.818959	0.0299056	0.162754	0.00850621	0.299054	0.279108
0.0307063	0.236039	0.0232709	0.0731571	-0.0038571	-0.00826215	1.27081	0.196407	0.355571	0.991638	0.0311192	0.0542618	-0.00232106	0.305793	0.198506
0.0174999	0.0527981	0.0052106	0.00138921	0.0585435	0.808341	1.30498	0.14794	0.153139	0.672511	0.0156818	0.0514495	-0.00499365	0.256216	0.1501
0.00427766	0.0234463	0.0100031	-0.0071944	0.118062	0.241735	1.72764	0.187662	0.286142	0.447931	0.0244606	0.0831501	0.00486029	0.198172	0.176098
0.10252	0.129889	0.0146128	0.270665	0.0686019	0.139797	0.889887	0.144377	0.146894	0.762204	0.0288794	0.0194975	0.00348555	0.152846	0.10718
0.0150387	0.0477235	0.00142016	0.236462	0.0830627	0.17042	1.21453	0.0858288	0.241142	0.771342	0.0846633	0.0828244	0.0007793	0.256469	0.0872616
0.0620455	0.257509	0.00428067	0.100798	0.0199581	0.286753	0.965461	0.332115	0.301276	0.709396	-0.0138667	0.0646264	-0.00133297	0.156065	0.231848
0.0273581	0.0381616	0.00622325	0.16894	0.0672026	0.305926	0.925277	0.0796458	0.344482	0.353401	0.0440591	0.0390528	0.0049072	0.169614	0.0924805
0.0579274	0.185881	0.000341423	-0.00379057	0.133387	0.263507	0.747782	0.221726	0.286486	0.456172	0.00961016	0.167136	-0.00319849	0.107607	0.216657
0.0101177	0.0712321	0.0134432	0.00508924	0.190692	0.176977	0.803112	0.218752	0.0636997	0.49274	-0.00165905	0.078645	-0.00322061	0.235178	0.310167
0.00397366	0.0604151	0.00246143	0.147524	0.437286	0.307071	1.34267	0.116396	0.453061	0.968161	0.0234141	0.0644184	0.00439349	0.135093	0.207879
0.026201	0.382374	0.0198924	0.0200107	0.0130756	0.143579	1.44777	0.111927	0.21117	0.772057	0.0107274	0.0401265	0.00484316	0.149701	0.0650131
0.014529	0.0274329	0.0111872	0.305993	0.0638444	0.3053	0.433255	0.290051	0.141029	0.300743	0.0138715	0.13363	0.00331925	0.129222	0.309828
0.0140958	0.226604	0.00308141	0.156858	0.0800285	0.271581	0.424254	0.144039	0.0998922	0.541994	0.0210602	0.0553026	-0.00953182	0.0950352	0.35707
0.030392	0.0871905	0.016048	0.153032	0.223853	0.200532	0.531526	0.248772	0.0795904	0.658062	0.00786818	0.0860104	0.00713523	0.079074	0.21537
0.0422986	0.233381	0.00686052	0.0491331	0.00966619	0.337984	0.348126	0.173039	0.137218	0.182567	0.00383118	0.048437	0.0203481	0.27166	0.345207
0.0313511	0.0483173	0.0133839	0.177511	0.0704757	0.257326	-0.011771	0.214844	0.22573	0.876032	0.0113863	0.0367183	0.00353954	0.132975	0.190403
0.0274714	0.00358271	-0.00524865	0.0990503	0.0449481	0.195932	0.425692	0.181553	0.183865	0.586115	0.018922	0.161837	0.00528287	0.197955	0.235588
0.00502726	0.308358	0.00475049	0.0186208	0.0745909	0.187339	0.75107	0.369556	0.300872	0.422899	0.000108319	0.0898837	0.0038014	0.369702	0.289149
0.0240362	0.0500954	0.00264382	0.158849	0.0338186	0.170439	0.595334	0.126276	0.592802	0.655993	0.0317711	0.0659922	0.00173946	0.159535	0.074275
0.00973555	0.209413	-0.000114279	0.236073	0.0818384	0.153909	0.399706	0.317833	0.459188	0.284665	0.0273069	0.028383	-0.00123361	0.251447	0.593471
0.0180352	0.225392	0.0203201	0.00831111	0.0496097	0.208396	0.59334	0.129534	0.297509	0.670843	0.0212045	0.0447271	-0.0121438	0.122664	0.236962
0.0134839	0.119004	0.025299	0.106528	0.0109813	0.16691	0.581612	0.227324	0.429762	0.325333	0.0443231	0.0333223	0.00377446	0.107396	0.297003
-0.00192367	0.273458	0.000805411	0.0854119	0.212114	0.232282	1.18446	0.414558	0.143255	0.212508	0.0191849	0.0278512	0.00576504	0.274801	0.271652
0.000342233	0.120036	0.0182853	0.141104	0.088524	0.229054	1.23801	0.323375	0.284122	0.171632	0.0446183	0.0592549	-0.00182964	0.478588	0.174574
0.039956	0.0353378	0.0152137	0.00945735	0.0958632	0.268685	0.895423	0.271504	0.343699	0.706055	0.0130923	0.118389	0.00470611	0.0858091	0.476229
0.0159929	0.174608	0.0204783	0.126414	0.223204	0.0868186	0.685595	0.20907	0.488909	0.253593	0.0209421	0.0429141	0.0034115	0.158276	0.241947
0.0417105	0.0805517	0.00208192	0.423961	0.0435064	0.0846134	0.789903	0.261802	0.38281	0.529534	0.0155316	0.0512049	0.00725975	0.284981	0.308406
0.0102472	0.127025	0.00425087	0.00176929	0.113871	0.0558387	0.927381	0.277815	0.28999	0.304885	0.028174	0.107359	0.00697153	0.266039	0.0327043
0.011938	0.228131	0.018424	0.0643014	0.0239082	0.0359756	1.02668	0.448861	0.527981	0.491909	0.0517757	0.0996865	-0.00627457	0.304402	0.352272
0.0293845	0.144539	0.0046419	0.0974948	0.0437716	0.0587868	0.815035	0.150535	0.374824	0.516641	0.0815009	0.0486565	-0.00639562	0.134744	0.104533
0.00544216	0.29965	0.0116381	0.1817	0.0288648	0.155297	0.862835	0.220681	0.14112	0.602574	0.00884737	0.0976838	-0.0103997	0.0599205	0.147102
0.00186334	0.137055	0.00281835	0.0982666	0.0067871	0.330276	1.08514	0.174631	0.264184	0.544358	0.0333762	0.127156	-0.0026233	0.175835	0.281177
0.0128216	0.0893736	0.0167464	0.00467026	0.0192865	0.291861	1.42898	0.159301	0.583017	0.691703	0.0815985	0.118192	0.0132344	0.185005	0.191958
0.00922815	0.177998	0.0131997	0.0260649	0.063893	0.42149	1.34152	0.142538	0.547296	0.81502	0.0167619	0.112791	-0.00125598	0.132499	0.0251663
-0.000751324	0.12675	0.0100123	0.0681261	0.137602	0.386424	1.18968	0.141987	0.231968	0.515841	0.0558648	0.140302	-0.000736627	0.110235	0.363377
0.0306323	0.0616558	0.00780029	0.0286494	0.070396	0.319458	0.685685	0.231339	0.432771	0.33541	0.0152476	0.0501307	-0.00497842	0.108251	0.225961
0.0184726	0.17082	0.0363855	0.19813	0.127682	0.227089	0.845252	0.0598409	0.362212	0.317657	0.0238015	0.110127	0.0169832	0.157912	0.150652
0.00938843	0.112824	0.00935049	0.0743891	0.0551945	0.208528	0.988516	0.19817	0.179762	0.656872	0.0262517	0.233978	0.0198113	0.273706	0.168897
0.025818	0.0445117	0.0132176	0.198601	0.0555562	0.285043	1.03673	0.195604	0.375951	0.321809	0.0818307	0.0974982	0.0219334	0.0801094	0.245437
0.010949	0.0264973	0.00409075	0.413551	0.0657264	0.273834	1.18502	0.252021	0.445217	0.261062	0.0960766	0.0693771	0.0024041	0.119955	0.284391
0.0144331	0.0638432	0.0241071	0.0409442	0.00914676	0.144931	1.55186	0.195849	0.356983	0.632778	0.028322	0.0532463	-0.00224715	0.156209	0.236293
0.0127852	0.0411113	0.0162234	0.040138	0.0569995	0.214296	0.919942	0.282181	0.239911	0.570115	0.053425	0.0623537	0.00607356	0.0828498	0.112745
0.00190046	0.100436	0.00464174	0.312101	0.134246	0.171516	1.52176	0.16843	0.378725	0.600426	0.0337465	0.195422	0.00113204	0.219432	0.309975
0.0245954	0.330443	0.024173	0.216901	0.135329	0.311949	1.61439	0.186658	0.33087	0.663979	0.0227987	0.175646	-0.00274197	0.125214	0.304286
0.00973315	0.00452981	0.0167602	0.349689	0.068914	0.288285	0.899555	0.304798	0.487095	0.568424	0.0509939	0.0750177	0.00984849	0.0756467	0.0936059
0.0304722	0.215329	0.00509181	0.105037	0.107664	0.148851	0.604795	0.204882	0.528397	0.684116	0.012439	0.0707131	-0.00878778	0.190828	0.346168
0.022889	0.0488107	0.000862595	0.209676	0.0719301	0.220029	0.292057	0.11662	0.367448	0.344043	0.0266054	0.0819784	-0.000134751	0.123715	0.654213
0.0560768	0.218875	0.0119364	0.0167433	0.34669	0.267009	0.32162	0.0976187	0.327345	0.598984	0.0141916	0.0280615	-0.000807058	0.273071	0.498551
0.0154512	0.33394	0.0112337	0.259346	0.0974904	0.395593	0.558372	0.324885	0.26045	0.268038	0.0452329	0.127677	-0.00254029	0.145276	0.554411
0.0404357	0.294003	0.0130449	0.19858	-0.00123893	0.110839	0.371955	0.100828	0.327205	0.316628	0.0367755	0.189148	0.00205518	0.147698	0.611294
0.00262505	0.022609	-0.0016947	0.118979	0.0404834	0.0460374	0.288866	0.0563342	0.261517	0.770328	0.0205778	0.347016	-0.00634417	0.134869	0.211212
0.01864	0.138222	0.0341684	0.229427	0.0171092	0.148099	0.264799	0.31061	0.260515	3.22805	0.0141589	0.153916	0.00169795	0.244318	0.347665
0.0305112	0.13843	0.00514949	0.160911	0.0122324	0.0561348	0.350949	0.247197	0.394913	3.21092	0.0529027	0.124388	0.000496292	0.197561	0.472803
0.00568078	0.147342	0.00959848	0.366159	0.017447	0.219583	0.424081	0.0867409	0.374623	2.49731	0.172366	0.337206	-0.00484373	0.10128	0.284007
0.0238752	0.0362438	0.00469656	0.233277	0.00291692	0.0933465	0.49798	0.16526	0.549009	2.74166	0.0179434	0.0350977	0.00165707	0.17608	0.249114
0.0113464	0.0726219	-0.00199858	0.0457167	0.0778894	0.0511883	0.41355	0.152889	0.297559	3.1024	0.0497853	0.438939	-0.00686958	0.116347	0.196321
0.0235111	0.108882	0.0127345	0.0677565	0.0283737	0.0496387	0.300513	0.0454953	0.589097	1.78592	0.00374073	0.0586327	-0.00833322		0.0949142
0.0152199	0.0836204	-0.000919225	0.034673	0.0257916	0.0576946	0.456572	0.182973	0.428394	1.01557	0.00534593	0.0541287	-0.00599108		0.441992
0.0637711	0.0604135	0.0196314	0.303011	0.0403462	0.0954497	0.427686	0.0372307	1.12164	1.53445	0.0056259	0.0244158	0.0052319		0.191682
0.0250769	0.0543443	0.00329601	0.040625	0.0505957	0.0796458	0.593325	0.239263	0.164526	2.76817	-0.0135442	0.11149	-0.00719567		0.218805
0.110866	0.0303157	0.00432707	0.176764	-0.00359164	0.0434982	0.626023	0.253029	0.125815	1.57838	0.0188456	0.0383447	-0.000529416		0.169075
0.0364219	0.156144	0.00641899	0.0714387	0.0980235	0.108883	0.53024	0.145941	0.619464	1.19258	-0.0558353	0.104956	-0.00102856		0.118041
0.0236382	0.0436707	0.00749099	0.188693	0.0221863	0.161394	0.807109	0.143786	0.290472	3.16401	0.0460389	0.0422524	0.00301494		0.0425146
0.0281374	0.183087	0.000593587	0.0442183	0.033183	0.257364	0.375785	0.13165	0.227344	1.02725	0.00720824	0.0666108	0.00610304		0.169629
0.0224552	0.039047	0.00626083	0.00627084	0.00783439	0.178431	0.559484	0.300139	0.582981	0.670554	0.0134798	0.0926122	-0.00118821		0.104341
0.0278134	0.0893411	-0.00158391	-0.00111694	0.080702	-0.0238158	0.620215	0.094907	0.130306	0.511321	0.0109683	0.00804426	0.000145213		0.357077
0.0257933	0.540781	0.0107355	0.0247072	-0.0198314	0.147319	0.70463	0.0990075	0.377547	0.540617	0.0102342	0.107022	-0.00106934		0.208974
0.0344241	0.147725	0.000184525	0.0738653	0.316899	0.318387	0.465415	0.22762	0.333986	0.874708	0.0102581	0.046053	-0.00210143		0.0790781
0.0341419	0.148244	0.00763022	0.241175	0.0195851	0.214301	0.324552	0.228815	0.659429	0.545173	0.0225928	0.0559406	0.00489954		0.0782925
0.057729	0.325667	0.00767851	0.00244015	0.218462	0.239032	0.498578	0.0769926	0.473269	0.455941	0.0178454	0.0162013	-0.0133459		0.217335
0.0510921	0.0859039	-0.00212714	0.204227	0.0344993	0.288857	0.504658	0.185038	0.432635	0.656031	0.0081761	0.0726803	-0.00188148		0.28577
0.00924031	0.0296259	0.00783885	0.0269549	0.107253	0.320514	0.481423	0.223809	0.282267	0.814673	0.0186069	0.17308	-0.00132441		0.131395
0.0357692	0.0901495	0.00223828	0.0223825	0.120007	0.191016	0.52149	0.205706	0.409173	0.816912	0.0272943	0.0751341	-0.002039		0.439925
0.0166035	0.0373229	0.00302762	0.0625297	0.0366617	0.291066	0.691366	0.256481	0.0898551	0.404772	0.0552543	0.102766	-0.00260587		0.0941026
0.0709488	0.0873745	0.00934926	0.0745616	0.0731284	0.271066	0.39675	0.123409	0.572013	0.553587	0.044877	0.0604709	-0.00208827		0.0473421
0.010008	0.0280869	0.0087757	0.0979889	0.0392298	0.268593	0.57211	0.171651	0.343282	0.491008	0.0469234	0.0185551	0.0148591		0.300417
0.0119689	0.0419116	0.000160427	0.169994	0.0711363	0.799024	0.557034	0.336111	0.429769	0.343334	0.0203753	0.0385759	0.00371331		0.08583
0.0478261	0.0252151	0.00446994	0.131799	0.0602406	0.0998665	0.35632	0.131417	0.184154	0.712283	0.00786385	0.0454823	0.00263376		0.564978
0.134023	0.00573383	0.00648635	0.0509187	0.0488272	0.209816	0.602449	0.144456	0.505612	0.488772	0.0104874	0.0632839	0.00320633		0.306578
0.0625308	0.0743147	0.0080187	0.124137	0.0254189	0.201663	0.306601	0.331429	0.303502	0.653452	0.00447365	0.0274648	-0.00341487		0.128949
0.0411614	0.0624153	0.000270162	0.0381293	0.0521437	0.194769	0.260668	0.25286	0.336754	0.728755	0.0118717	0.164923	-0.000606283		0.0561609
0.0413581	0.0109702	0.00698467	0.217969	0.108395	0.21111	0.570795	0.198657	0.489497	0.509478	0.00305066	0.0418308	-0.000765553		0.25741
0.054827	0.105219	0.00153451	0.273917	0.21815	0.176615	0.464315	0.173078	0.395419	0.637715		0.0313804	0.000813748		0.0654976
0.0370995	0.0863543	0.000634742	0.039905	0.0471022	0.199893	0.352386	0.33893	0.138558	0.70778		0.0285466	0.00647897		0.337337
0.0452898	0.296553	0.00473189	0.0560161	0.0352144	0.166168	0.374319	0.084385	0.248211	0.996578		0.158764	-0.00411299		-0.0689427
0.0267296	0.0307807	0.0055667	0.349336	0.043303	0.0458781	0.585428	0.0900639	0.321034	0.64242		0.102891	-0.000747125		0.132697
0.329045	0.0358017	0.0116177	0.105188	0.107858	0.0658458	0.474869	0.0689316	0.125712	0.517375		0.0311321	-0.00276015		0.0340844
0.0846021	0.0682187	0.00625868	0.648179	0.0386467	0.0723284	0.894575	0.136854	0.243068	0.624959		0.017836	0.00215934		0.169173
0.0188864	0.0293493	0.00766489	0.042535	0.0452994	0.0241351	0.801849	0.080939	0.134105	0.598309		0.183841	-0.00190969		0.0744434
0.0357757	0.161291	0.00484131	0.308736	0.0495332	0.0320352	0.518936	0.101914	0.3993	0.393696		0.18199	-0.000104806		0.0540959
0.0280164	0.0780068	0.00745556	0.00376466	0.0195611	0.0740412	0.250552	0.0736191	0.504298	0.466404		0.0406459	-0.0026305		0.106313
0.0206678	0.102474	0.00216226	0.199868	0.0667608	0.0302478	0.491823	0.0402158	0.368428	0.736392		0.0842951	0.00931168		0.0576197
0.0263084	0.222402	-0.00148006	0.210108	0.0327699	0.0266227	0.661383	0.0608121		0.136157		0.067996	0.00384946		0.0557876
0.0788901	0.0449007	0.000170221	0.300589	0.0333375	0.0341912	0.521718	0.29791		1.35683		0.0599625	-0.000353801		0.0965442
0.0325564	0.105976	0.000738356	0.0833605	0.0428637	0.139524	0.573443	0.271599		2.14427		0.0437096	-0.00412648		0.0750479
-0.0106042	0.011165	0.0070324	0.096249	0.0346067	0.107193	0.33016	0.119975		2.66646		0.0533054	0.00261259		0.116996
0.00307071	0.203154	0.000157524	0.0482589	0.0520751	0.106607	0.472991	0.0795191		1.59288		0.0204068	0.00753802		0.0503503
0.0231137	0.0625609	0.00494555	0.0521	0.0185995	0.149934	0.524359	0.0553644		1.36544		0.0550823	-0.000705878		0.117388
0.0083107	0.0857021	0.00345119	0.152418	0.035564	0.199506	0.272271	0.166338		1.20722		0.0397937	0.00926288		0.0787963
0.0081152	0.0267894	0.000103859	0.0442065	0.00956101	0.131754	0.37827	0.0829521		1.6026		0.0098611	0.021906		0.144644
0.0683328	0.15219	0.00337631	0.00744016	0.0239348	0.134365	0.320261	0.196098		1.47977		0.0508406	-0.0061682		0.122091
-0.00276157	0.0401384	0.00565705	0.0754118	0.00674878	0.136127	0.269487	0.143181		1.87386		0.0122216	0.00971731		0.24408
-0.000490245	0.0723407	-0.0012675	0.0805874	0.00639375	0.0296325	0.310225	0.263014		1.2806		0.0284535	0.000286624		0.239549
0.0290971	0.0288732	0.00183029	0.122403	0.0865764	0.128235	0.355368	0.10643		0.314937		0.133046	-0.00303464		0.271992
0.0084031	0.0971248	0.00839625	0.19873	0.108669	0.0401528	0.302104	0.209245		0.6183		0.279814	-0.000402342		0.206609
0.00970127	0.124629	0.0160927	0.0415571	0.0176285	0.0483959	0.701121	0.250673		1.04684		0.0792052	0.00534779		0.308417
0.033837	0.0453957	0.00320623	0.101699	-0.00406686		0.73931	0.333565		0.796328		0.0488963	0.00229507		0.214238
0.0496327	0.0287129	0.00505904	0.00972025	0.015732		0.743812	0.245125		0.593299		0.227181	-0.00184956		0.20012
0.0252983	0.0134726	0.0125514	0.201021	0.0805833		0.016861	0.310588		1.08285		0.0491456	0.000483212		0.30876
0.016469	0.0244974	0.000518503	0.102321	0.0122828		0.563077	0.203413		0.754472		0.14258	-0.00121846		0.126776
0.0153571	0.0252969	0.0074437	0.309751	0.158076		0.877836	0.0773322		0.850362		0.0284349	0.000119521		0.0974831
0.00616292	0.0540136	0.00328977	0.0224373	0.00107578		0.623838	0.0632256		0.299186		0.150791	0.00938027		0.288248
0.0391337	0.0433832	0.0105738	0.0700067	0.00685078		0.764587	0.169539		0.579474		0.161887	-0.00801121		0.186675
0.018223	0.00314995	-0.0119619	0.314922	0.0154695		0.82886	0.121664		0.0983106		0.0922227	-0.00729365		0.371357
0.0107229	3.94846e-05	0.00667631		0.00956994		0.622657	0.0583416		0.522384		0.0132377	-0.000806715		0.393489
0.00717704	0.0493141	0.00489114		0.0681156		0.555892	0.137261		0.989816		0.101536	-0.00594267		0.258054
0.0999725	0.0510808	0.013173		0.0723449		0.646076	0.228195		0.266121		0.159207	0.00081139		0.206469
0.00659347	0.140647	-0.00234267		0.13447		0.416902	0.180836		0.446493		0.0253468	6.76749e-05		0.438416
-0.00281348	0.0888341	0.00206774		0.0364522		0.362566	0.189604		0.875833		0.14602	0.0133451		0.249019
0.011098	0.0364882	0.0115346		0.0398842		0.342883	0.0686607		0.848077		0.0292453	-0.00120607		0.0665247
0.00150457	0.00541931	0.00746941		0.0381038		0.4412	0.231752		0.654111		0.228751	0.00839582		0.0890153
0.00795646	0.0428565	0.00721372		0.204743		0.324784	0.292277		0.786093		0.0343583	-0.000701674		0.103347
0.0121948	0.0553738	0.0176559		0.0168544		0.607056	0.17589		0.783839		0.0478836	0.0237578		0.0305959
0.000230116	0.0132419	0.0169628		0.0534815		0.621282	0.0690347		0.545042		0.130714	-0.000681852		0.129624
-0.00272517	0.160023	-0.000151536		0.0772058		0.492205	0.138877		0.977812		0.123833	0.00361146		0.0809236
0.00722339	0.0819156	-0.00330363		0.0405867		0.414547	0.133794		0.724081		0.0715996	-0.00110145		0.103758
0.00483309	0.000916618	-0.021914		0.0545837		0.785277	0.0633906		0.540169		0.023868	-0.0028123		0.0977057
0.00151991	0.0309956	0.0477778		0.122303		0.794651	0.103072		0.328079		0.248048	0.00192805		0.241491
0.000102089	0.0971285	0.00698515		0.0196614		0.720648	0.0858546		0.450822		0.0438199	-0.00890691		0.313656
0.00799124	0.0349321	0.0423905		0.0610569		0.547512	0.176296		0.317241		0.0576785	0.00126527		0.517447
0.00193815	0.0535866	0.00536789		-0.012363		0.551883	0.110858		0.412663		0.110205	-0.00733391		0.358111
0.00262922	0.250955	0.0258199		0.114822		0.735948	0.111119		0.25946		0.0309081	-0.00325616		0.0923989
0.00777772	0.10962	0.00796519		0.0144208		0.533289	0.201217		0.711849		0.174559	0.000738835		0.200124
0.00455776	0.0689219	0.00720653		0.0575525		0.49735	0.24617		0.520043		0.0462225	-0.00807479		0.464358
0.029728	0.00680366	0.00576163		0.0948996		0.574561	0.159066		0.4132		0.147625	0.00774941		0.192209
0.0162621	0.0566685	0.0271489		0.0550972		0.398506	0.329414		0.714105		0.301701	0.00235906		0.157979
0.0430851	0.00166866	0.0181266		0.0485475		0.292509	0.242779		0.500991		0.287508	-0.00188222		0.641921
0.0218805	0.0880958			0.0472921		0.333367	0.196432		0.315894		-0.00073275	-0.00829353		0.0572503
0.00878554	0.0330157			0.0993778		0.536611	0.0694481		0.437581		0.121373	-0.0122828		0.283338
0.0627101	0.122438			0.0390801		0.549691	0.203132		1.13661		0.183078	-0.0026381		0.200937
-0.000534776	0.0384204			0.139783		0.728483	0.295262		0.0182805		0.0403033	0.000160147		0.121645
0.0183368	0.0645597			0.0247277		0.743404	0.165197		0.957348		0.10659	0.0028819		0.121246
0.0425658	0.0673807			0.025087		0.398503	0.211663		0.573556		0.0883045	-0.000870633		0.227251
-0.0120001	0.192673			0.00514787		0.581403	0.301547		0.577986		0.127822	-0.0050881		0.289983
-0.00223029	0.0657274			0.0370121		0.532027	0.121522		0.869078		0.0350207	-0.00255517		0.117126
0.123215	0.287198			0.0428583		1.11501	0.19084		0.958604		0.107254	-0.00264194		0.391452
0.0058803	0.0725938			0.0475771		1.20467	0.265601		0.530331		0.0818514	0.00153048		0.107858
0.0196821	0.0521313			0.212248		1.95444	0.290182		0.53088		0.10357	-0.00107273		0.329803
0.0686761	0.201422			0.0442195		1.97738	0.117869		0.464164		0.0411066	0.00125569		0.521638
0.0572301	0.086537			0.0835206		1.08134	0.250278		0.582846		0.0115822	-0.00575548		0.13114
0.0270964	0.072407			0.0438867		1.1602	0.275999		0.402935		0.011402	0.0130924		0.167584
0.0502704	0.133144			0.0460669		1.61602	0.139973		0.808909		0.0434926	-0.0028399		0.208893
0.00119774	0.0208263			0.00701212		2.11705	0.216504		0.301207		0.0622087	0.00195827		0.233861
0.0376958	0.00367654			0.0435048		1.20818	0.22021		0.395733		0.0443324	0.00830591		0.271543
0.00520464	0.00388229			0.0273003		0.804246	0.123177		0.363554		0.182027	-0.0103389		0.0685452
0.0114011	0.0247604			0.0102545		0.68508	0.177637		1.05576		0.0125377	0.00273074		0.0650948
0.0373538	0.0418253			0.0525098		0.336032	0.354664		0.387086		0.0797951	-1.23275e-05		0.290443
0.0033192	0.0256105			0.0900463		0.777982	0.0702793		0.771062		0.0531205	-0.00648742		0.150084
0.00815622	0.0117375			0.0255224		0.597963	0.17604		0.70576		0.0455428	0.00153773		0.27289
0.0117585	0.00143804			0.145318		0.686602	0.170264		0.794279		0.191863	0.0139677		0.14864
0.00512051	0.0721606			0.0243187		0.448547	0.204509		0.503578		0.0801302	0.00698858		0.244344
0.0399778	0.192828			0.0746046		0.537195	0.221092		0.831837		0.1205	-0.00586411		0.557931
0.00821637	0.0337555			0.0458121		0.631677	0.251765		1.90116		0.0845562	-0.000689283		0.46244
0.0121663	0.0827829			0.0109261		0.538301	0.251167		3.01253		0.273994	0.008364		0.246082
0.000527276	0.0278822			0.117884		0.61822	0.132832		1.86445		0.0500183	-0.00376332		0.327056
0.00705393	0.156313			0.220081		0.525845	0.105031		2.58542		0.0437798	-0.00344767		0.338804
-0.00131329	0.0439564			0.0445943		0.731746	0.241528		3.01579		0.116789	0.000766153		0.462418
0.00870324	0.0839645			0.0380276		0.734527	0.162675		1.13422		0.0846236	0.00695251		0.110783
0.00383975	0.18863			0.0405796		0.5482	0.21122		1.15711		0.211382	0.0022757		0.19469
0.0081054	0.0354242			0.0192307		0.480891	0.201265		1.94671		0.0137876	-0.00434559		0.288995
0.00535937	0.0829375			0.013682		0.801459	0.0982223		2.67345		0.0975345	0.00573239		0.36263
0.011871	0.0706611			0.169588		0.619819	0.08307		1.07572		0.14658	0.0286209		0.350504
0.00125475	0.0513301			0.106516		0.562971	0.219242		1.20242		0.0588331	0.00142997		0.17563
0.00945127	0.0340988			-0.000223889		0.680325	0.335956		2.24222		0.0733751	-0.0064557		0.281639
0.00137499	0.0436579			-0.0319869		1.03693	0.31955		1.27292		0.172789	-0.00853744		0.226479
0.00943145	0.0270321			0.0144409		0.996027	0.23403		1.37798		0.179122	-0.0106582		0.328413
0.00129038	0.140866			0.0616655		1.16815	0.189027		1.97157		0.127975	0.00112894		0.619032
0.00285531	0.0510584			0.00531961		0.853133	0.325396		1.13069		0.0855908	-0.000957755		0.248097
0.000988487	0.134603			0.0512892		1.07151	0.137098		1.85879		0.358054	-0.00684917		0.266704
0.000773984	0.0467216			0.0138249		0.548956	0.186159		0.79598		0.19252	-0.00113943		0.331606
0.00258728	0.0490943			0.0834513		1.36827	0.25162		0.868726		0.209174	0.00179448		0.137183
0.0132403	0.0493808			0.0182168		0.794417	0.199553		0.658138		0.03633	9.85322e-05		0.241485
0.0011487	0.0191982			0.108036		1.2435	0.190334		0.82004		0.342747	-0.00338494		0.210092
-0.00246187	0.100711			0.0266134		0.825647	0.151795		0.155846		0.443078	-0.00876098		0.183898
0.00412598	0.0449576			0.0569955		1.29994	0.170732		0.70222		0.193569	-0.0169011		0.136234
0.00155298	0.078647			-0.00111958		0.951672	0.191547		0.782767		0.217028	0.00130922		0.398995
0.00218087	0.0773819			0.0546872		0.42566	0.147324		0.776458		0.0929105	0.0121301		0.373976
-0.00091664	0.0672219			0.0966446		0.489601	0.286165		0.396574		0.12877	-0.0103718		0.225983
0.0141436	0.0216415			0.0597919		0.736352	0.198904		0.210239		0.0779927	0.00452408		0.40796
-0.000617699	0.0703768			0.0599409		0.421047	0.294769		0.429867		0.549497	-0.00439247		0.144521
0.00506118	0.235294			0.0356745		0.713394	0.142843		0.576823		0.368066	0.000706586		0.0929681
0.00205869	0.249463			0.0395105		0.803507	0.11594		1.08337		0.134955	-6.86702e-05		0.258789
0.0025289	0.0942165			0.0859716		0.918329	0.272342		1.03602		0.228211	0.00124635		0.359195
0.000644113	0.119055			0.0322405		0.524866	0.0843472		1.48569		0.203629	0.000267057		0.0886255
-0.00313926	0.146291			0.0499846		0.699539	0.13836		1.69662		0.208361	-0.00052377		0.399805
0.00273636	0.109053			0.0749725		0.583809	0.157177		0.441761		0.180532	-0.00211111		0.132702
0.0122645	0.308987			0.245229		0.982172	0.254772		1.01554		0.108017	-0.000496736		0.160809
	0.455123			0.125665		1.72079	0.327246		1.78122		0.294052	0.0111906		0.171135
	0.0393024			0.0591468		1.03565	0.178653		0.972535		0.19863	6.92423e-05		0.0368154
	0.0269339			0.200759		0.731746	0.351065		1.04981		0.121864	0.00193842		0.0600509
	0.00751867			0.0143562		0.575415	0.188962		1.47892		0.117408	0.00111339		0.112165
	0.0257522			0.0708714		1.40336	0.265127		1.34685		0.407871	0.00357249		0.101993
	0.0219219			0.110322		1.2947	0.225595		1.70564		0.214101	0.00536919		0.0647715
	0.0135163			0.0883191		0.895179	0.475333		0.588687		0.143243	0.00305168		0.0623795
	0.0185562			-8.05695e-05		1.4965	0.260681		0.687194		0.0392944	0.000961476		0.184564
	0.031798			0.0331013		1.47064	0.40919		0.488541		0.156181	0.000748081		0.459529
	0.0157886			0.0434016		1.5923	0.218113		0.421809		0.139589	0.0054742		0.317807
	0.0100341			0.0184057		0.840949	0.156971		1.03894		0.179469	-0.00297866		0.16787
	0.0167735			0.00890489		0.645239	0.141267		0.595848		0.176239	0.00188129		0.636449
	0.00282671			0.00258607			0.243344		0.441287		0.10318	0.0028172		0.120701
	0.434193			0.0262942			0.15276		0.403714		0.193931	0.000774021		0.213916
	0.0840737			0.00894156			0.20194		0.569096		0.151131	0.0135316		0.126872
	0.0630375			0.0362569			0.263607		0.782137		0.0317749	0.00343185		0.192369
	0.0649304			-0.0100302			0.24036		0.586976		0.181317	-0.00532064		0.123533
	0.0605126			0.0264229			0.0751976		0.648566		0.235391	0.00733219		0.179072
	0.0969538			0.0673331			0.119972		0.81887		0.118764	0.00334304		0.153659
	0.0496318			0.0697934			0.241252		0.756118		0.0393512	-0.00368169		0.372229
	0.0724806			0.0964331			0.29559		0.732356		0.0583086	0.00450152		0.0103775
	0.0836989			0.0318269			0.186242		0.414962		0.0208712	0.00380831		0.0942804
	0.0462913			0.103437			0.321113		0.72517		0.251522	0.000690909		0.0755972
	0.0831973			0.017997			0.127391		0.67126		0.119539	-0.00694717		0.0337384
	0.194902			0.12512			0.258999		0.710381		0.0877399	0.000265422		0.365834
	0.027802			0.00484946			0.20855		0.827651		0.294013	-0.00331755		0.117791
	0.026967			0.00427923			0.190076		0.922106		0.264999	-0.00351536		0.0468067
	0.0352342			0.0223011			-0.00187224		0.830285		0.138054	0.00114156		0.0677582
	0.00891721						0.211283		0.870335		0.274507	0.00794125		0.120087
	0.0396979						0.321089		0.779045		0.015253	0.0050665		0.0796737
	0.0210805						0.0691223		1.04809		0.0532649	0.0100228		0.135679
	0.185597						0.303126		0.693896		0.0357779	0.00246675		0.0850956
	0.187819						0.239539		0.702813		0.0936195	0.0130353		0.0649719
	0.0329896						0.106596		0.655818		0.0973681	-0.000648716		0.361526
	0.034465						0.261043		0.717069		0.288777	-0.00385054		0.169993
	0.0168021						0.178836		0.742079		0.0466039	0.000227327		0.64945
	0.0239087						0.346365		0.501509		0.0944968	-0.000738761		0.0498983
	0.0261514						0.271896		0.695284		0.240436	-0.0100856		0.212348
	0.00443953						0.0779768		0.9184		0.253424	0.00151115		0.135179
	0.0207679						0.189881		0.798538		0.154884	-0.00348608		0.206335
	0.165064						0.159446		0.748531		0.176134	0.000962909		0.432716
	0.0459587						0.246625		1.1708		0.0849169	0.0143498		0.575068
	0.121863						0.372872		1.06184		0.374633	0.00466356		0.425974
	0.065668						0.202698		0.686694		0.0359591	0.000501348		0.00941558
	0.0663677						0.105747		0.815743		0.19482	0.0191383		0.066876
	0.0553437						0.0968618		0.830393		0.0623414	0.00966211		0.10144
	0.162495						0.0548776		0.510176		0.205787	0.00107884
	0.0966034						0.131605		0.536817		0.0685055	-0.00487928
	0.0497233						0.255838		0.546662		0.00837136	-0.00599494
	0.0999416						0.150187		0.340329		0.0982314	-0.0011133
	0.379578						0.201067		0.513135		0.00254005	-0.00589287
	0.0382712						0.066949		0.605877		0.155909	-0.00499973
	0.112702						0.072379		0.587595		0.0757567	0.000576217
	0.00334668						0.0982371		0.338595		0.0667306	-0.00116028
	0.00983455						0.177146		0.638161		0.0624288	0.00050736
	0.0477907						0.263531		0.444141		0.0425681	-0.00248744
	0.0249176						0.194289		0.351469		0.0464905	0.00193777
	0.0243652						0.0646035		0.262659		0.0213159
	0.0230462						0.33139		0.825904		0.0663317
	0.00523736						0.0774326		0.804232		0.0658945
	0.0386567						0.156904		0.624386		0.0378251
	0.0134781						0.0694465		0.634516		0.0362417
	0.0358733						0.340085		0.483864		0.020644
	0.0356965						0.342026		0.757762
	0.0148294						0.476661		0.616229
	0.0204163						0.245724		0.949402
	0.0310287						0.213615		0.305485
	0.0572374						0.347709		0.643565
	0.0536874						0.344263		0.611828
	0.0175452						0.265834		0.855124
							0.228964		0.71976
							0.358487		0.969709
							0.185702		0.65084
							0.267588		0.484119
							0.173107		0.227636
							0.315286		0.343536
							0.241448		0.444591
							0.237741		0.224411
							0.205672		0.156876
							0.272508		0.278084
							0.277053		0.278129
							0.207834		0.211506
							0.096332		0.218706
							0.158556		0.221432
							0.204789		0.220167
							0.194721		0.537995
							0.0937378		0.646818
							0.149038		1.05676
							0.0962964		0.455845
							0.172278		0.706553
							0.134316		1.32343
							0.0811162		0.786356
							0.110109		0.650514
							0.21385		0.668331
							0.324486		0.685578
							0.380397		1.21538
							0.261255		0.982025
							0.528678		0.737944
							0.317264		1.27129
							0.361728		0.541379
							0.179386		1.09389
							0.0876803		1.06136
							0.0909614		0.82284
							0.0342829		0.781406
							0.0628624		0.548144
							0.0220622		0.841022
							0.0623811		1.01953
							0.0571235		0.778377
							0.124372		0.570882
							0.087417		0.890494
							0.246811		0.489391
							0.185852		0.468548
							0.172683		0.923055
							0.109822		0.650729
							0.179738		0.549985
							0.127355		0.822666
							0.216971		0.750201
							0.29883		0.752593
							0.0836182		0.520895
							0.1629		0.954204
							0.179273		0.680668
							0.241329		0.76962
							0.101121		0.477865
							0.145016		0.827701
							0.177903		0.467703
							0.0868475		0.926167
							0.175019		0.658723
							0.134563		0.423991
							0.0544463		0.717493
							0.144439		0.620021
							0.101927		0.564268
							0.218091		0.649798
							0.0568721		0.685922
							0.162583		0.45978
							0.124919		0.891421
							0.196227		0.292041
							0.21466		1.00755
							0.221049		0.920324
							0.12806		0.449387
							0.117515		0.937783
							0.197428		0.792213
							0.210598		0.725845
							0.143834		0.761545
							0.11713		0.537348
							0.0546338		0.931478
							0.168375		0.709447
							0.106059		0.544998
							0.142653		0.33765
							0.160765		0.209329
							0.21524		0.556103
							0.237657		0.856974
							0.130844		0.931632
									0.493866
									0.797606
									0.534056
									0.748288
									0.221054
									0.380399
									0.493018
									0.346718
									0.238305
									0.201235
									0.282543
									0.421534
									0.447184
									0.152204
									0.304254
									0.285815
									0.233995
									0.27858
									0.589019
									0.577411
									0.55719
									0.502719
									0.596294
									0.272022
									0.472256
									0.383139
									0.609687
									0.482408
									0.539156
									0.576888
									0.195028
									0.283293
									0.321652
									0.288814
									0.320931
									0.558841
									0.499044
									0.514461
									0.762412
									0.482511
									0.580276
									0.347774
									1.01792
									0.421205
									0.276682
									0.446055
									0.385071
									0.573276
									0.822437
									0.442114
									0.723806
									0.408263
									0.206867
									0.726893
									0.983172
									1.04964
									0.780643
									0.949561
									0.583679
									0.520573
									0.783269
									0.940063
									0.526929
									0.882007
									0.538034
									0.824401
									0.285372
									0.730447
									0.427942
									0.739015
									0.621416
									0.768773
									0.66695
									0.717108
									0.493578
									0.900943
									0.709831
									0.889874
									0.431961
									0.334574
									0.584568
									0.881377
									0.469826
									0.2734
									0.510668
									0.519258
									0.150058
									0.48595
									0.462391
									0.764554
									0.693593
									0.585187
									0.708914
									0.630952
									0.787781
									0.405383
									0.55102
									0.600203
									0.618006
									0.628259
									0.703156
									0.799988
									0.695656
									0.252638
									0.726916
									1.53443
									0.86844
									1.26263
									1.73369
									0.951591
									0.893945
									0.98816
									0.80663
									1.80116
									1.56648
									1.57107
									1.26726
									1.29124
									1.64548
									1.34372
									1.33768
									1.3459
									1.24462
									0.860461
									0.825013
									0.881401
									0.546551
									0.379926
									0.347862
									0.875105
									1.17282
									0.320849
									0.618356
									0.482669
									1.68169
									1.00436
									1.08384
									1.71049
									0.699338
									1.07221
									1.32988
									1.01057
									0.909511
									0.850891
									0.914497
									0.672601
									0.587171
									1.06681

## Sheet: 1E Ciliary pVASP|GFP Means
DMSO Experiment #24	DMSO Experiment #29	DMSO Experiment #30	DMSO Experiment #33	DMSO Experiment #46	FSK Experiment #24	FSK Experiment #29	FSK Experiment #30	FSK Experiment #33	FSK Experiment #46	FSK H89 Experiment #24	FSK H89 Experiment #29	FSK H89 Experiment #30	FSK H89 Experiment #33	FSK H89 Experiment #46		Units are Ciliary pVASP/GFP Intensity (A.U.)
0.022227	0.08964	0.0080228	0.12575	0.066102	0.18869	0.71962	0.18998	0.33566	0.75883	0.032039	0.10807	0.00094536	0.18211	0.22032

## Sheet: 1E Means Stacked
DMSO	FSK	FSK H89			Descriptive Statistics					Units are Ciliary pVASP/GFP Intensity (A.U.)
0.022227	0.18869	0.032039				DMSO	FSK	FSK H89
0.08964	0.71962	0.10807			Number of values	5	5	5
0.0080228	0.18998	0.00094536
0.12575	0.33566	0.18211			Minimum	0.0080228	0.18869	0.00094536
0.066102	0.75883	0.22032			Maximum	0.12575	0.75883	0.22032
					Range	0.11773	0.57014	0.21937
					Mean	0.062348	0.43856	0.1087
					Std. Deviation	0.048321	0.28124	0.09399
					Std. Error of Mean	0.02161	0.12577	0.042034

## Sheet: 1E Means Stack Norm by .062348
DMSO	FSK	FSK H89		Units are Ciliary pVASP/GFP Intensity (A.U.)
0.356499	3.0264	0.513874		Consolidated all replicates.
1.43774	11.542	1.73334		Normalized all values to previously calculated mean of DMSO (.062348)
0.128678	3.04709	0.0151626		These are the mean values plotted in the foreground of the superplot in 1E.
2.01691	5.38365	2.92086
1.06021	12.1709	3.53371

## Sheet: 1E Points Stack Norm by .062348
DMSO	FSK	FSK H89		Units are Ciliary pVASP/GFP Intensity (A.U.)
				Consolidated all replicates, with a gap between sets of replicates.
0.0479863	3.02865	0.918325		Normalized all values to previously calculated mean of DMSO (.062348)
0.0581158	1.78975	1.14806		These are the individual values plotted in the background of the superplot in 1E.
0.141807	2.11195	0.567121
-0.0879414	1.43372	0.851939
-0.317271	1.76478	0.758807
-0.257106	2.45298	0.797548
0.276154	2.8618	0.618638
-0.221969	1.24203	1.1887
-0.0928037	2.82092	4.5022
0.254003	5.65091	0.722626
0.717478	6.94242	0.396117
0.285797	5.11198	0.390438
0.963435	3.98851	0.952351
1.10182	4.23912	0.466758
0.675648	4.71991	0.479656
0.492498	-0.132517	0.499121
0.280681	12.965	0.251521
0.0686095	3.87719	0.392324
1.64431	2.24221	0.463197
0.241206	2.73336	1.35791
0.995148	4.59924	-0.222409
0.438797	4.90676	0.706664
0.929097	4.22639	0.154137
0.162278	2.83853	-0.0266095
0.0637335	4.92511	0.375539
0.420239	2.30286	0.172057
0.233031	4.89671	0.222486
0.226083	4.35589	0.337785
0.487457	3.21633	0.126198
0.678427	5.42093	0.0614484
0.50284	4.12725	0.182624
0.440614	3.14255	0.30349
0.0806322	3.00474	0.00173733
0.385517	2.73367	0.509577
0.156149	2.46855	0.437975
0.289267	3.34246	0.3401
0.216268	2.67708	0.710898
-0.0308537	3.72557	0.307706
0.00548908	3.6738	0.715634
0.640855	4.30944	0.209988
0.25651	1.39248	0.335891
0.668994	1.35712	0.249112
0.164355	0.895598	0.451883
0.191473	0.577013	0.830431
0.471299	0.942883	1.30719
0.0872869	2.4908	0.141903
0.0298862	5.2973	0.535322
0.205646	4.68116	1.30876
0.14801	6.76027	0.268845
-0.0120505	6.19786	0.896017
0.491311	5.12378	0.244556
0.296282	3.64228	0.381752
0.150581	3.34458	0.421051
0.414095	4.5718	1.31248
0.175611	4.39203	1.54097
0.231492	2.32455	0.454257
0.205062	3.43709	0.856883
0.0304815	2.75095	0.54126
0.394486	5.00336	0.365669
0.15611	4.6238	0.817891
0.488744	2.38743	0.199509
0.367117	3.52905	0.426724
0.899416	4.28256	0.22762
0.247821	6.34491	0.72549
0.648548	1.77775	0.589843
0.0421032	0.738394	0.330047
0.298967	2.37536	0.227094
0.489369	0.900346	0.848507
0.0911141	3.5219	2.76459
0.382935	1.49718	0.287794
0.181985	0.821009	0.798508
0.377095	0.796155	0.0599976
0.244112	0.925364	0.0857434
1.02282	1.53092	0.0902339
0.402209	1.27744	-0.217236
1.77818	0.697668	0.302265
0.584171	1.74637	-0.895543
0.379133	2.58859	0.738418
0.451295	4.12786	0.115613
0.360158	2.86186	0.216203
0.4461	-0.381982	0.175921
0.413699	2.36285	0.164147
0.552128	5.10661	0.16453
0.547603	3.43717	0.362366
0.925915	3.83383	0.286223
0.819467	4.63297	0.131136
0.148205	5.14072	0.298437
0.573703	3.06371	0.437773
0.266304	4.66841	0.886223
1.13795	4.34762	0.719782
0.160518	4.30797	0.752604
0.19197	12.8155	0.326799
0.767083	1.60176	0.126128
2.1496	3.36525	0.168208
1.00293	3.23447	0.0717529
0.660188	3.1239	0.19041
0.663343	3.38599	0.0489295
0.87937	2.83274
0.59504	3.20609
0.726404	2.66517
0.428716	0.735838
5.27756	1.0561
1.35693	1.16008
0.302919	0.387103
0.573807	0.513813
0.449355	1.18755
0.331491	0.485145
0.42196	0.427002
1.26532	0.548393
0.522172	2.23782
-0.170081	1.71927
0.0492511	1.70987
0.370721	2.40478
0.133295	3.19987
0.13016	2.1132
1.09599	2.15508
-0.0442928	2.18335
-0.007863	0.475276
0.466689	2.05676
0.134777	0.644012
0.155599	0.776223
0.542712
0.796059
0.40576
0.264147
0.246313
0.0988472
0.627665
0.292279
0.171985
0.115113
1.60346
0.105753
-0.0451255
0.178001
0.0241318
0.127614
0.195593
0.00369083
-0.0437091
0.115856
0.0775179
0.0243779
0.0016374
0.128172
0.031086
0.04217
0.124747
0.0731019
0.476808
0.260827
0.691043
0.350941
0.140911
1.00581
-0.0085773
0.294103
0.682714
-0.19247
-0.0357717
1.97625
0.0943142
0.315681
1.1015
0.917914
0.434599
0.806288
0.0192106
0.604603
0.0834773
0.182862
0.599117
0.0532366
0.130818
0.188594
0.0821279
0.641204
0.131782
0.195135
0.00845698
0.113138
-0.0210639
0.139591
0.0615857
0.130003
0.085959
0.1904
0.0201249
0.151589
0.0220534
0.151271
0.0206963
0.0457963
0.0158543
0.0124139
0.0414974
0.212361
0.018424
-0.039486
0.0661766
0.0249083
0.034979
-0.014702
0.22685
-0.0099073
0.0811763
0.0330193
0.040561
0.0103309
-0.0503506
0.0438885
0.19671
0.897413	12.1058	0.267741
1.77041	12.0152	0.865894
1.21808	8.06616	0.202239
0.394163	6.29087	0.715653
0.793547	7.03222	0.230033
0.723985	8.28681	0.645347
2.59305	10.5464	0.456167
0.273777	5.78323	0.45001
3.21154	7.79558	0.181156
1.96248	9.6235	1.91942
3.45131	5.8804	0.710011
1.04986	11.6512	1.29266
0.736165	14.9835	0.718563
0.757864	15.0322	1.32722
0.966232	13.6984	2.61042
3.78583	20.3825	0.870306
0.84683	20.9306	0.825199
0.376055	27.7096	1.33365
2.08329	14.2729	0.312721
0.765437	19.4799	1.32842
4.13018	15.485	1.03654
0.612074	14.8405	0.626368
2.98134	11.9937	2.68069
1.14249	12.8811	1.26139
0.968998	21.535	1.03321
6.1329	23.2208	0.643589
0.439997	6.94898	2.14329
3.6345	6.80461	0.886999
1.39845	8.52515	1.37952
3.7432	5.5836	0.776881
0.774962	-0.188796	0.588925
0.0574631	6.82767	2.5957
4.94576	12.0464	1.44164
0.80348	9.54857	1.05845
3.35878	6.41088	0.455235
3.61506	9.51659	0.717378
1.9087	9.32848	0.534457
4.386	18.9976	0.446705
1.92526	19.8564	0.95039
0.566784	14.3617	1.89884
2.80053	10.9963	0.688299
1.29197	12.6693	0.821276
2.03736	14.8743	1.72194
3.659	16.4669	1.59887
2.31825	13.0724	0.780401
4.80609	13.839	1.56675
2.19822	17.4045	2.03946
1.43346	22.9194	1.89569
2.85492	21.5166	1.80905
2.03295	19.0812	2.25031
0.988898	10.9977	0.804046
2.73978	13.557	1.76633
1.80959	15.8548	3.75277
0.713923	16.6281	1.56377
0.42499	19.0065	1.11274
1.02398	24.8903	0.854018
0.659385	14.755	1.00009
1.61089	24.4075	3.13437
5.29998	25.8932	2.81719
0.0726536	14.428	1.20321
3.45367	9.70031	1.13417
0.782875	4.6843	1.31485
3.51053	5.15847	0.450079
5.35607	8.95574	2.04782
4.71552	5.96579	3.03374
0.362626	4.63313	5.5658
2.21695	4.24712	2.46865
2.22028	5.62888	1.99506
2.36322	6.80184	5.40844
0.581315	7.98711	0.562932
1.16478	6.63293	7.04014
1.74635	4.81993	0.94041
1.34119	7.32296	0.868171
0.968972	6.85967	0.391606
0.871629	9.51634	1.78818
0.486234	10.0408	0.61501
2.5044	8.50452	1.68339
0.700435	12.9452	0.677687
2.93653	6.02722	1.06837
0.626275	8.97357	1.48541
1.43294	9.94763	0.129022
8.67359	11.3016	1.71653
2.36937	7.4648	0.738645
2.37768	5.20549	0.897231
5.22338	7.99669	0.259853
1.37781	8.09421	1.16572
0.47517	7.72155	2.77603
1.44591	8.36419	1.20508
0.598622	11.0888	1.64827
1.4014	6.36347	0.969894
0.450486	9.17607	0.297606
0.672221	8.93426	0.618719
0.404426	5.71502	0.729491
0.0919649	9.66268	1.01501
1.19193	4.91758	0.440508
1.00108	4.18085	2.6452
0.175952	9.15499	0.670924
1.6876	7.44715	0.50331
1.38504	5.65191	0.457859
4.75641	6.00371	2.54641
0.493692	9.38969	1.65027
0.574223	7.61642	0.499327
1.09416	14.3481	0.286072
0.470734	12.8609	2.94862
2.58694	8.32321	2.91894
1.25115	4.01861	0.651919
1.64359	7.88836	1.35201
3.5671	10.6079	1.09059
0.720163	8.36783	0.961738
1.69976	9.19746	0.701058
0.179076	5.29544	0.854965
3.25839	7.5863	0.327305
1.00341	8.4102	0.883466
1.37458	4.36696	0.638251
0.429675	6.06707	0.158162
2.44098	5.13667	0.815433
0.643779	4.32231	0.196022
1.16027	4.9757	0.456366
0.463098	5.69975	2.13393
1.55779	4.84545	4.48794
1.99892	11.2453	1.27037
0.728103	11.8578	0.784248
0.460526	11.93	3.64376
0.216087	0.270433	0.788247
0.392914	9.0312	2.28683
0.405737	14.0796	0.456067
0.866324	10.0057	2.41853
0.695823	12.2632	2.59651
0.0505221	13.2941	1.47916
0.00063329	9.9868	0.21232
0.790949	8.91595	1.62853
0.819286	10.3624	2.55352
2.25584	6.68669	0.406538
1.42481	5.8152	2.34201
0.585234	5.4995	0.469066
0.0869204	7.07641	3.66893
0.687375	5.20921	0.551072
0.888141	9.73658	0.768006
0.212388	9.96475	2.09652
2.56661	7.89448	1.98616
1.31384	6.64892	1.14839
0.0147017	12.5951	0.382819
0.497139	12.7454	3.97845
1.55784	11.5585	0.702828
0.560276	8.78154	0.925106
0.859476	8.85166	1.76758
4.02507	11.8039	0.495736
1.75819	8.55343	2.79976
1.10544	7.977	0.741363
0.109124	9.21539	2.36776
0.908907	6.39164	4.83898
0.0267636	4.69155	4.61134
1.41297	5.34687	-0.0117526
0.52954	8.60671	1.9467
1.96379	8.8165	2.9364
0.616224	11.6841	0.646425
1.03547	11.9235	1.7096
1.08072	6.39159	1.41632
3.09028	9.32513	2.05014
1.0542	8.53319	0.561698
4.60637	17.8836	1.72025
1.16433	19.3216	1.31282
0.836135	31.3472	1.66117
3.23061	31.7152	0.659309
1.38797	17.3436	0.185766
1.16134	18.6085	0.182877
2.13549	25.9194	0.697579
0.334033	33.9554	0.997765
0.058968	19.378	0.711047
0.062268	12.8993	2.91954
0.397132	10.988	0.201093
0.670837	5.38961	1.27983
0.410767	12.4781	0.852
0.188258	9.59073	0.730462
0.0230647	11.0124	3.07729
1.15738	7.19424	1.28521
3.09278	8.61608	1.93269
0.541404	10.1315	1.3562
1.32775	8.63381	4.39459
0.447202	9.91563	0.802244
2.50711	8.43402	0.702184
0.705017	11.7365	1.87317
1.34671	11.7811	1.35728
3.02543	8.79259	3.39035
0.568168	7.71301	0.221139
1.33023	12.8546	1.56436
1.13333	9.94128	2.35101
0.823284	9.02949	0.943625
0.546911	10.9117	1.17686
0.700229	16.6313	2.77136
0.433568	15.9753	2.87295
2.25934	18.736	2.05258
0.818926	13.6834	1.37279
2.1589	17.1859	5.74283
0.749368	8.80471	3.08783
0.787424	21.9457	3.35494
0.79202	12.7417	0.582697
0.307921	19.9445	5.49732
1.61531	13.2426	7.10653
0.721076	20.8498	3.10465
1.26142	15.2639	3.48092
1.24113	6.82716	1.49019
1.07817	7.85271	2.06534
0.347108	11.8103	1.25093
1.12877	6.75317	8.81338
3.77388	11.4421	5.90341
4.00113	12.8874	2.16455
1.51114	14.7291	3.66027
1.90953	8.41833	3.26601
2.34636	11.2199	3.3419
1.74911	9.36371	2.89555
4.95584	15.7531	1.73248
7.29972	27.5998	4.71631
0.630371	16.6109	3.18582
0.431993	11.7365	1.95458
0.120592	9.22908	1.88311
0.41304	22.5086	6.54184
0.351606	20.7657	3.43397
0.216788	14.3578	2.29747
0.297622	24.0025	0.630243
0.510009	23.5875	2.505
0.253234	25.5389	2.23888
0.160937	13.488	2.8785
0.269031	10.349	2.8267
0.0453376		1.6549
6.96403		3.11046
1.34846		2.424
1.01106		0.509637
1.04142		2.90814
0.970561		3.77544
1.55504		1.90486
0.796045		0.631154
1.16252		0.935213
1.34245		0.334754
0.742466		4.03416
1.3344		1.91728
3.12604		1.40726
0.445917		4.71567
0.432524		4.25032
0.565122		2.21424
0.143023		4.40281
0.636714		0.244644
0.33811		0.854316
2.97679		0.573842
3.01243		1.50156
0.529121		1.56169
0.552785		4.63169
0.269489		0.74748
0.383471		1.51564
0.419442		3.85635
0.0712056		4.06466
0.333097		2.48419
2.64747		2.82501
0.737132		1.36198
1.95456		6.00875
1.05325		0.576749
1.06447		3.12473
0.887657		0.999893
2.60626		3.30062
1.54942		1.09876
0.797512		0.134268
1.60296		1.57553
6.08806		0.0407399
0.613832		2.50063
1.80763		1.21506
0.0536774		1.07029
0.157736		1.0013
0.766515		0.682751
0.399653		0.745662
0.390793		0.341887
0.369639		1.06389
0.0840021		1.05688
0.620016		0.606677
0.216175		0.58128
0.575372		0.331109
0.572536
0.237849
0.327458
0.497669
0.918032
0.861092
0.281407
0.350876	3.94652	-0.0281429
-0.0193863	1.81876	-0.0011819
-0.0092537	1.83608	-0.0143249
0.290221	2.56781	0.190547
-0.0540293	3.18823	0.0503852
0.00464816	4.41118	-0.0483214
0.0370843	3.02202	-0.0387497
0.313177	2.69875	-0.0058623
0.27274	3.34401	0.0777418
0.0751699	1.9431	0.00797733
0.118296	2.41979	0.0931989
0.116011	5.07782	0.0342112
-0.0518066	6.78734	0.0804046
0.0797971	2.49824	0.0746174
0.174093	1.49349	0.136431
0.373242	3.15018	-0.0372276
0.0835728	2.37281	-0.0800931
0.16044	3.00991	0.0779542
0.234375	2.31566	0.0559047
0.022778	1.37661	0.0124992
0.0686578	5.32679	-0.0213795
0.0998148	1.27744	0.0787067
0.00547608	3.55626	-0.0513005
0.215616	3.50857	-0.0516554
0.0394789	1.86688	0.0704671
0.319055	1.7952	0.0776795
0.179431	4.65212	0.0532375
0.0494227	2.31025	-0.152881
0.257394	3.99005	0.114442
0.110036	2.77538	0.326363
0.214665	3.44588	0.0567706
-0.0841831	2.91194	0.0847319
0.0761931	5.92732	0.0609707
0.0424043	2.02533	0.0278993
-0.0018329	5.09773	-0.019786
0.325913	2.0776	-0.194774
0.405771	3.64604	0.0605385
0.012918	6.64909	0.0924655
0.293279	5.18662	-0.0293456
0.244013	4.35465	0.0754813
0.328451	3.35327	0.0547171
0.033392	4.19905	0.116439
0.0681797	4.45588	0.111816
0.295503	7.19928	-0.100638
0.0744514	2.41443	-0.102579
0.186664	3.53951	-0.166801
0.0452035	2.80091	-0.0420752
0.268595	2.55502	0.212267
0.211709	2.28617	-0.0201447
0.160588	2.27734	-0.0118148
0.125109	3.71044	-0.0798489
0.583588	0.959788	0.272393
0.149973	3.17845	0.317754
0.211997	3.13729	0.35179
0.0656116	4.04217	0.0385594
0.386654	3.14122	-0.0360421
0.260207	4.52591	0.0974138
0.0744488	2.70145	0.0181568
0.387711	2.9938	-0.0439784
0.268817	4.88866	0.15796
0.0816675	3.28611	-0.140947
0.0138352	1.87047	-0.0021613
0.191448	1.56571	-0.0129444
0.180177	5.21083	-0.0407436
0.209227	1.61719	0.032963
-0.0271812	0.903545	-0.101754
0.548027	4.98188	0.0272334
0.0825927	3.96479	0.00796002
0.15395	1.39124	-0.0776886
0.0753281	2.6506	0.0265777
-0.0320553	2.45219	-0.110181
0.204249	0.7297	-0.133657
-0.0147435	2.9347	-0.096091
0.314868	0.597144	0.0839145
0.0528647	3.83754	-0.115411
0.0694019	4.05833	-0.0084913
0.102954	2.34075	-0.016497
0.120148	2.30619	0.0483567
0.00952054	2.11154	0.0978866
0.100417	4.81394	-0.0190577
-0.0254044	1.52221	0.00232907
0.172186	1.58798	-0.0171512
0.00295959	3.6508	-0.0337049
0.122381	3.66997	0.0785837
0.123156	1.23489	-0.214055
-0.0341172	2.96783	-0.030177
0.125727	3.58967	-0.0212422
0.0358997	3.29931	-0.0327036
0.04856	4.1137	-0.0417955
0.149953	1.97936	-0.0334938
0.140754	2.75311	0.238326
0.00257309	5.39088	0.0595577
0.0716934	2.10779	0.0422428
0.104035	2.31693	0.0514264
0.128612	5.31579	-0.0547711
0.00433314	4.05563	-0.0097242
0.112027	3.18626	-0.0122787
0.024612	2.776	0.0130517
0.0101806	5.43609	0.103916
0.0758948	1.35345	-0.0659683
0.0892844	1.44454	-0.0119831
0.186337	1.10559	-0.04427
0.100383	2.195	0.0346337
0.122937	1.29818	-0.0306295
0.0776498	1.6346	-0.001681
0.11958	1.18078	-0.0421906
0.0346805	0.645021	0.14935
-0.0237387	0.975365	0.0617416
0.00273018	4.77819	-0.0056746
0.0118425	4.35618	-0.0661847
0.112793	1.92429	0.0419034
0.00252653	1.27541	0.120902
0.0793217	0.88799	-0.0113216
0.0553536	2.66789	0.148567
0.00166579	1.33047	0.351351
0.0541526	3.14521	-0.0989318
0.0907335	2.29649	0.155856
-0.0203294	4.21848	0.00459717
0.029356	1.70703	-0.0486727
0.134667	3.35608	-0.0064532
0.25811	4.02054	0.0857733
0.0514248	5.35005	0.0368106
0.081142	3.93156	-0.0296651
0.201312	4.98152	0.00775024
0.00831628	3.26255	-0.0195428
0.11939	1.24033	0.001917
0.0527646	1.01408	0.15045
0.169594	2.71924	-0.128492
-0.191857	1.95136	-0.116983
0.107081	0.935741	-0.0129389
0.078449	2.20154	-0.0953146
0.211282	3.66001	0.0130139
-0.0375742	2.90043	0.00108544
0.0331645	3.04105	0.214042
0.185004	1.10125	-0.0193442
0.119802	3.71707	0.134661
0.115701	4.68783	-0.0112542
0.283183	2.8211	0.381051
0.272067	1.10725	-0.0109362
-0.0024305	2.22745	0.0579242
-0.052987	2.14593	-0.0176661
-0.351479	1.01672	-0.0451065
0.766308	1.65317	0.0309241
0.112035	1.37702	-0.142858
0.679902	2.82762	0.0202936
0.0860956	1.77806	-0.117629
0.414126	1.78224	-0.0522256
0.127754	3.22733	0.0118502
0.115586	3.94832	-0.129512
0.0924109	2.55126	0.124293
0.435442	5.28347	0.0378369
0.290732	3.89393	-0.030189
	3.15057	-0.13302
	1.11388	-0.197003
	3.25804	-0.0423125
	4.7357	0.0025686
	2.6496	0.0462229
	3.39486	-0.0139641
	4.83651	-0.0816081
	1.94909	-0.0409823
	3.06088	-0.0423741
	4.25998	0.0245474
	4.65423	-0.0172055
	1.8905	0.02014
	4.01421	-0.0923122
	4.42674	0.209989
	2.24503	-0.0455492
	3.4725	0.0314088
	3.53195	0.133219
	1.97563	-0.165825
	2.84912	0.0437983
	5.68846	-0.0001977
	1.12721	-0.104052
	2.82351	0.0246636
	2.73086	0.224028
	3.28012	0.11209
	3.5461	-0.0940545
	4.03806	-0.0110554
	4.02846	0.13415
	2.13049	-0.0603599
	1.68459	-0.0552971
	3.87387	0.0122883
	2.60914	0.111511
	3.38777	0.0365
	3.2281	-0.069699
	1.57539	0.0919419
	1.33236	0.459051
	3.51642	0.0229354
	5.3884	-0.103543
	5.12526	-0.136932
	3.75361	-0.170948
	3.03181	0.0181071
	5.21903	-0.0153614
	2.19891	-0.109854
	2.98581	-0.0182753
	4.03573	0.0287817
	3.20063	0.00158036
	3.05276	-0.054291
	2.43463	-0.140517
	2.73838	-0.271078
	3.07222	0.0209985
	2.36293	0.194555
	4.58981	-0.166354
	3.19023	0.0725618
	4.7278	-0.0704509
	2.29106	0.0113329
	1.85957	-0.0011014
	4.3681	0.0199903
	1.35285	0.00428333
	2.21916	-0.0084007
	2.52097	-0.0338601
	4.08629	-0.0079671
	5.2487	0.179487
	2.86542	0.00111058
	5.63074	0.0310904
	3.03076	0.0178576
	4.25238	0.0572992
	3.61832	0.0861164
	7.62387	0.0489459
	4.18106	0.0154211
	6.56301	0.0119985
	3.49832	0.0878007
	2.51767	-0.0477747
	2.26578	0.030174
	3.90299	0.0451852
	2.45012	0.0124145
	3.23892	0.217033
	4.228	0.0550435
	3.85514	-0.0853377
	1.20609	0.117601
	1.92423	0.053619
	3.86944	-0.0590507
	4.74098	0.0721999
	2.98713	0.0610815
	5.15033	0.0110815
	2.04323	-0.111426
	4.15408	0.0042571
	3.34493	-0.0532102
	3.04863	-0.0563828
	-0.0300289	0.0183095
	3.38877	0.12737
	5.14995	0.0812617
	1.10865	0.160755
	4.86184	0.0395642
	3.84197	0.209074
	1.70969	-0.0104048
	4.18688	-0.0617588
	2.86836	0.00364609
	5.55535	-0.011849
	4.36095	-0.161763
	1.25067	0.0242374
	3.04551	-0.0559132
	2.55735	0.0154441
	3.95562	0.230157
	5.98049	0.074799
	3.25108	0.00804113
	1.69607	0.306959
	1.55357	0.154971
	0.880183	0.0173036
	2.11081	-0.0782587
	4.10339	-0.0961528
	2.40885	-0.0178563
	3.22492	-0.0945158
	1.0738	-0.0801906
	1.16089	0.00924195
	1.57563	-0.0186097
	2.84124	0.00813755
	4.22678	-0.0398961
	3.1162	0.0310799
	1.03618
	5.31516
	1.24194
	2.51658
	1.11385
	5.45463
	5.48576
	7.64516
	3.94117
	3.42617
	5.5769
	5.52163
	4.26371
	3.67235
	5.74978
	2.97847
	4.29184
	2.77646
	5.05688
	3.87259
	3.81313
	3.29878
	4.37076
	4.44366
	3.33346
	1.54507
	2.54308
	3.28461
	3.12314
	1.50346
	2.39042
	1.5445
	2.76316
	2.15429
	1.30102
	1.76603
	3.42994
	5.20444
	6.10119
	4.19027
	8.47947
	5.0886
	5.80176
	2.87717
	1.40631
	1.45893
	0.549863
	1.00825
	0.353855
	1.00053
	0.916205
	1.9948
	1.40208
	3.9586
	2.98089
	2.76967
	1.76143
	2.88282
	2.04264
	3.48001
	4.79293
	1.34115
	2.61275
	2.87536
	3.87067
	1.62187
	2.32592
	2.85338
	1.39295
	2.80713
	2.15825
	0.873265
	2.31666
	1.63481
	3.49797
	0.912172
	2.60766
	2.00357
	3.14728
	3.44293
	3.5454
	2.05395
	1.88482
	3.16655
	3.37779
	2.30695
	1.87864
	0.876272
	2.70057
	1.70108
	2.28801
	2.57852
	3.45224
	3.81178
	2.09861
0.864583	8.56926	6.26484
2.30193	7.35815	4.99484
3.67292	5.7653	1.70482
1.81757	2.87387	2.25163
2.67323	2.97939	4.47846
0.698738	4.54625	1.37509
0.584789	2.16731	2.25912
1.52481	9.04829	2.56506
0.220635	3.07452	3.05815
2.91455	3.4283	3.55989
1.68632	3.0963	3.21781
0.606274	6.81231	1.74109
0.76406	3.85291	1.98475
1.53311	3.64144	3.68349
0.98698	6.6009	4.79653
1.17337	5.703	4.90461
0.0222816	2.4562	4.10944
-0.115391	4.58943	3.17848
4.34119	2.35603	2.4515
3.79261	3.86768	4.11351
1.6167	4.83218	2.50312
2.70962	5.52515	2.72044
-0.060797	4.59495	1.72591
0.0816263	1.02168	3.77202
2.36614	7.26664	2.16675
0.320951	3.38695	2.40106
4.90782	2.26196	2.07259
2.51584	1.60217	1.52427
2.45448	1.27655	1.26827
0.788046	2.20084	4.35716
2.8471	3.62049	2.13279
1.58867	2.94901	3.17499
0.298659	4.82568	5.92965
2.54778	9.50796	2.55879
3.78637	7.36492	4.03296
0.133302	4.77174	1.96741
1.70861	6.89296	1.72253
1.36992	2.29766	4.40753
2.26317	4.55704	7.67607
0.151687	5.51259	1.37629
2.02755	7.84162	2.53858
6.79991	6.13988	4.57082
0.0283776	4.65115	4.26701
1.03133	8.46829	4.88231
1.56372	6.01181	2.16116
2.91429	2.26342	0.961066
1.5761	4.23725	2.82021
0.0749064	9.35101	2.9673
0.418054	8.77808	2.12516
1.09267	3.72054	1.76806
0.459508	6.94121	1.73623
3.17781	5.80952	2.53275
1.19313	2.88321	4.38998
3.18536	6.02988	1.28488
6.63295	7.14084	1.92395
0.656704	5.72565	2.50544
0.643774	3.84794	1.32883
5.00579	6.07438	3.51947
3.47887	5.30683	2.00831
5.60866	7.81252	1.2133
1.68469	8.47496	3.06069
3.36299	5.89349	1.98427
0.268546	5.25029	4.37978
4.15965	4.17735	2.33009
3.18503	5.24804	2.36893
1.9083	4.19448	2.16317
3.67979	4.17841	3.91862
2.58085	6.33401	3.16868
5.87282	6.00858	1.62443
3.74154	8.80556	2.82414
0.733251	4.77255	1.86609
1.08675	9.44854
0.556121	6.87102
4.86	17.99
0.651584	2.63883
2.83511	2.01794
1.14581	9.9356
3.02644	4.65889
0.709217	3.64638
0.100578	9.35043
-0.0179146	2.08998
0.39628	6.05548
1.18473	5.3568
3.86821	10.5766
0.0391376	7.59076
3.2756	6.93903
0.43233	4.52728
0.358993	6.56273
1.00291	1.44119
1.19589	9.17452
1.57164	5.50591
2.72654	6.89306
2.11392	2.95365
0.816686	8.10951
1.99103	4.86787
0.611556	5.40119
3.496	7.85105
4.39336	6.34214
0.640036	2.22234
0.898442	3.98106
5.60301	5.14907
1.68712	2.0163
10.3962	3.89857
0.682219	2.1509
4.95182	6.40438
0.0603813	8.08845
3.20568	5.90921
3.36993
4.82116
1.33702
1.54374
0.774024
0.835633
2.44463
0.709028
0.119333
1.20953
1.29254
1.96323
3.18743
0.666535
1.63116
0.155903
3.22417
1.64112
4.96809
0.359872
1.12284
5.05103
0.0317413	13.4549	7.25407
0.44789	15.0289	3.20364
2.15053	10.7084	3.6206
0.975026	7.27374	2.06977
0.117248	8.44033	2.85479
4.98921	4.43288	0.439012
0.492064	6.88523	1.94454
0.674618	15.4414	1.35563
4.3169	5.30927	1.38195
1.00809	9.84914	2.67145
0.278567	9.52976	2.8829
3.58192	5.49886	6.95027
1.63627	11.4857	6.5786
2.30293	10.2887	2.3175
5.31915	13.1353	4.47661
-0.061864	15.9049	3.18384
0.938979	10.7864	2.40745
1.89359	7.18437	2.82444
1.10031	12.225	1.71906
1.33224	12.3716	1.39959
0.320109	11.378	3.71861
1.07786	5.6682	1.48329
2.1394	7.31655	3.47496
3.05852	7.90306	4.97476
7.01363	15.5283	3.33418
0.20972	12.383	1.04275
1.024	4.82362	4.96934
1.28358	8.69304	5.72705
3.59038	10.5547	3.45431
0.155036	2.92819	5.53677
1.13036	14.0507	3.05387
0.720922	9.4007	3.77859
1.19636	6.78288	4.63767
0.542417	10.5215	1.1913
1.31261	4.56575	9.51868
0.795691	10.7597	3.80063
0.17613	5.21801	4.76363
3.4021	3.40842	4.35702
1.41984	2.75281	2.79999
1.53755	11.3244	7.63824
3.57997	4.06738	3.88058
0.697799	8.4932	4.94652
1.82637	4.89006	0.524545
0.383464	7.88973	5.6501
0.702053	8.28641	1.67661
0.462962	9.66469	2.35938
0.108858	8.73096	4.5098
0.309337	11.0942	3.07882
1.02478	13.0721	0.403643
2.20699	8.27358	5.8282
1.12908	5.37964	3.62419
2.0479	5.0949	2.4163
0.885265	10.5356	2.70894
0.891066	5.16149	3.93657
1.05419	4.18718	4.56135
0.146705	10.1491	3.7899
0.914216	9.14407	1.80831
2.15318	9.63024	4.9717
2.17054	10.6496	4.88044
1.10531	9.11696	1.50135
1.72682	10.9725	5.55219
1.15369	5.51811	10.4929
5.56056	9.6071	7.99627
1.56365	4.29906	8.8922
-0.0198712	5.0784	9.80455
0.649314	12.3553	3.38764
0.274415	51.7747	5.5762
0.196195	51.4999	7.58329
0.279833	40.0544	4.55519
0.0467844	43.9734	3.99554
1.24927	49.7594	3.14879
0.455085	28.6444	1.52233
0.413671	16.2888	7.08911
0.647113	24.6111	3.0744
0.811505	44.3987	3.50941
-0.0576063	25.3156	2.71179
1.5722	19.1279	1.89326
0.355847	50.7476	0.681892
0.532222	16.4761	2.72069
0.125656	10.755	1.67352
1.29438	8.20107	5.72715
-0.318076	8.67095	3.35174
5.08275	14.0295	1.26833
0.314125	8.74403	1.25573
3.50391	7.31284	3.48584
0.553334	10.5221	4.58347
1.72023	13.0665	2.10744
1.92479	13.1025	7.05596
0.588018	6.49214	1.50931
1.17291	8.87899	0.75932
0.629208	7.87528	4.81839
1.14096	5.50674	1.37663
0.966199	11.4243	9.06168
0.78314	7.83942	4.9172
0.407694	10.4807	2.06821
0.836332	11.6885	0.900765
1.73855	8.17153	4.1286
3.4989	10.2283	1.05052
0.755473	11.3521	5.41055
0.564804	15.9841	-1.10577
0.694538	10.3038	2.12833
1.72994	8.29818	0.54668
0.619855	10.0237	2.71337
0.726558	9.59628	1.194
0.794463	6.31449	0.867645
0.313741	7.48066	1.70516
1.07078	11.811	0.924163
0.525597	2.18383	0.894778
0.5347	21.7622	1.54847
0.687491	34.3919	1.20369
0.555058	42.7674	1.8765
0.835232	25.5482	0.807569
0.298317	21.9003	1.88279
0.570412	19.3627	1.26381
0.153349	25.7042	2.31994
0.383891	23.734	1.95822
0.108244	30.0548	3.91481
0.102549	20.5396	3.84212
1.3886	5.05127	4.36248
1.74295	9.91693	3.31381
0.282744	16.7902	4.9467
-0.0652284	12.7723	3.43616
0.252326	9.51593	3.20972
1.29248	17.3678	4.9522
0.197004	12.101	2.03336
2.53538	13.639	1.56353
0.0172544	4.79864	4.62321
0.10988	9.29419	2.99408
0.248115	1.57681	5.9562
0.153492	8.37851	6.31117
1.09251	15.8757	4.13894
1.16034	4.26832	3.31156
2.15677	7.1613	7.03176
0.584656	14.0475	3.99402
0.639703	13.6023	1.06699
0.611147	10.4913	1.42772
3.28387	12.6082	1.65758
0.270328	12.572	0.490728
0.85779	8.74193	2.07904
1.2383	15.6831	1.29793
0.65097	11.6135	1.66418
0.875469	8.66377	1.5671
1.96162	5.26206	3.87328
0.315349	7.23074	5.03073
0.979292	5.08823	8.29933
-0.19829	6.61871	5.74374
1.84163	4.16148	1.48199
0.231295	11.4173	3.20978
0.923085	8.34098	7.44784
1.52209	6.62731	3.08284
0.883705	11.4535	2.53382
0.778654	8.03539	10.2958
0.758519	5.06662	0.918237
1.59392	7.01837	4.54446
0.626807	18.2301	3.22282
2.24198	0.293201	1.95107
0.396608	15.3549	1.94467
0.40237	9.19926	3.64488
0.0825667	9.27032	4.65104
0.593638	13.9391	1.87858
0.687405	15.3751	6.2785
0.76309	8.50598	1.72994
3.40425	8.51478	5.28972
0.709238	7.44472	8.36656
1.33959	9.34827	2.10335
0.703899	6.46267	2.68787
0.738867	12.9741	3.35044
0.112467	4.83107	3.7509
0.697774	6.34717	4.35528
0.43787	5.83105	1.0994
0.164472	16.9334	1.04406
0.842204	6.20847	4.65842
1.44425	12.3671	2.4072
0.409354	11.3197	4.37689
2.33076	12.7394	2.38404
0.390048	8.07689	3.91903
1.19658	13.3418	8.94866
0.734781	30.4927	7.41708
0.175244	48.3179	3.94691
1.89074	29.9039	5.24565
3.52989	41.4676	5.43408
0.715248	48.3702	7.41673
0.609925	18.1918	1.77685
0.650857	18.5589	3.12264
0.308442	31.2234	4.6352
0.219446	42.8795	5.81623
2.72002	17.2536	5.62174
1.70841	19.2856	2.81692
-0.003591	35.963	4.51721
-0.513038	20.4163	3.6325
0.231618	22.1014	5.26742
0.989053	31.6221	9.92866
0.0853212	18.1351	3.97923
0.822628	29.8131	4.27766
0.221738	12.7667	5.31864
1.33848	13.9335	2.20028
0.29218	10.5559	3.87319
1.73279	13.1526	3.36966
0.426853	2.49961	2.94955
0.914151	11.2629	2.18506
-0.017957	12.5548	6.39948
0.877128	12.4536	5.9982
1.55008	6.36065	3.62454
0.959003	3.37202	6.54327
0.961393	6.89464	2.31797
0.572183	9.25167	1.49112
0.633709	17.3762	4.15072
1.3789	16.6167	5.76113
0.517106	23.829	1.42146
0.801704	27.2121	6.41247
1.20248	7.08541	2.12841
3.93324	16.2883	2.57922
2.01555	28.569	2.74484
0.948657	15.5985	0.590482
3.21998	16.8379	0.963157
0.23026	23.7203	1.79902
1.13671	21.6021	1.63586
1.76946	27.3568	1.03887
1.41655	9.44196	1.00051
-0.0012923	11.0219	2.96022
0.530912	7.83571	7.37039
0.696119	6.7654	5.09731
0.295209	16.6636	2.69246
0.142826	9.55681	10.208
0.0414781	7.0778	1.93592
0.421732	6.47517	3.431
0.143414	9.12774	2.03489
0.581525	12.5447	3.08542
-0.160874	9.41451	1.98135
0.423798	10.4023	2.87214
1.07996	13.1339	2.46453
1.11942	12.1274	5.97019
1.54669	11.7463	0.166446
0.510471	6.65557	1.51216
1.65902	11.631	1.2125
0.288654	10.7663	0.541131
2.00681	11.3938	5.86761
0.0777805	13.2747	1.88926
0.0686347	14.7897	0.750734
0.357687	13.317	1.08677
	13.9593	1.92608
	12.4951	1.27789
	16.8104	2.17616
	11.1294	1.36485
	11.2724	1.04209
	10.5187	5.79851
	11.5011	2.72652
	11.9022	10.4165
	8.04371	0.800319
	11.1517	3.40585
	14.7302	2.16814
	12.8078	3.30941
	12.0057	6.94034
	18.7784	9.22352
	17.0309	6.83221
	11.0139	0.151017
	13.0837	1.07262
	13.3187	1.627
	8.18272
	8.61001
	8.76791
	5.45855
	8.23018
	9.71766
	9.42444
	5.43072
	10.2355
	7.12358
	5.63722
	4.21279
	13.2467
	12.8991
	10.0145
	10.177
	7.7607
	12.1538
	9.8837
	15.2275
	4.89968
	10.3222
	9.81311
	13.7153
	11.5442
	15.5532
	10.4388
	7.76478
	3.65105
	5.50997
	7.1308
	3.59934
	2.51614
	4.4602
	4.46091
	3.39235
	3.50783
	3.55154
	3.53125
	8.62891
	10.3743
	16.9494
	7.31131
	11.3324
	21.2266
	12.6124
	10.4336
	10.7194
	10.996
	19.4935
	15.7507
	11.8359
	20.3902
	8.68318
	17.5448
	17.0232
	13.1975
	12.533
	8.79168
	13.4892
	16.3523
	12.4844
	9.15637
	14.2826
	7.84934
	7.51504
	14.8049
	10.4371
	8.82121
	13.1947
	12.0325
	12.0709
	8.35463
	15.3045
	10.9172
	12.3439
	7.66447
	13.2755
	7.50149
	14.8548
	10.5653
	6.8004
	11.5079
	9.94452
	9.0503
	10.4221
	11.0015
	7.37441
	14.2975
	4.68405
	16.1602
	14.7611
	7.20772
	15.0411
	12.7063
	11.6418
	12.2144
	8.61853
	14.94
	11.3788
	8.74123
	5.41558
	3.35744
	8.91934
	13.745
	14.9425
	7.92112
	12.7928
	8.56573
	12.0018
	3.54549
	6.10122
	7.90752
	5.56101
	3.82217
	3.22761
	4.53171
	6.76098
	7.17239
	2.4412
	4.87994
	4.58418
	3.75304
	4.46815
	9.44727
	9.2611
	8.93677
	8.06312
	9.56397
	4.36297
	7.57452
	6.14517
	9.77878
	7.73735
	8.64753
	9.25271
	3.12806
	4.54374
	5.15899
	4.63229
	5.14741
	8.96326
	8.00417
	8.25144
	12.2283
	7.73899
	9.30705
	5.57794
	16.3265
	6.75571
	4.4377
	7.15428
	6.17616
	9.19477
	13.1911
	7.09107
	11.6091
	6.54814
	3.31794
	11.6586
	15.7691
	16.8352
	12.5207
	15.23
	9.36163
	8.34948
	12.5629
	15.0777
	8.45141
	14.1465
	8.62953
	13.2226
	4.57709
	11.7157
	6.86376
	11.8531
	9.9669
	12.3303
	10.6972
	11.5017
	7.91651
	14.4502
	11.385
	14.2727
	6.92823
	5.36624
	9.37589
	14.1364
	7.53554
	4.38506
	8.1906
	8.32838
	2.40679
	7.79415
	7.4163
	12.2627
	11.1245
	9.38582
	11.3703
	10.1198
	12.6352
	6.50194
	8.83781
	9.62667
	9.9122
	10.0767
	11.2779
	12.831
	11.1576
	4.05206
	11.659
	24.6107
	13.9289
	20.2513
	27.8067
	15.2626
	14.338
	15.8491
	12.9375
	28.8887
	25.1247
	25.1985
	20.3256
	20.7102
	26.3919
	21.5519
	21.4551
	21.5869
	19.9625
	13.8009
	13.2324
	14.1368
	8.76613
	6.09364
	5.57936
	14.0358
	18.8109
	5.1461
	9.91782
	7.74154
	26.9727
	16.1089
	17.3838
	27.4346
	11.2167
	17.1971
	21.33
	16.2086
	14.5877
	13.6475
	14.6676
	10.7879
	9.41763
	17.1105

## Sheet: S1D Ciliary pVASP|GFP
Concentration of FSK	0	10nM	25nM	50nM	75nM	100nM	500nM	1uM	5uM	10uM	50uM
	0.129413	0.075005	0.25389	2.00707	0.6649	0.549714	0.801695	1.24466	1.51317	0.551169	0.596682		Units are Ciliary pVASP/GFP Intensity (A.U.)
	0.311113	0.424755	0.521564	0.954546	0.581807	0.488653	0.952735	1.57936	1.6564	0.407732	0.444091
	0.119182	0.380694	0.241457	1.35707	1.08638	0.746744	1.23217	1.83788	1.4524	0.00813236	0.816148
	0.17084	0.199165	0.638821	0.447883	0.912254	0.485987	0.871324	2.39941	1.21786	0.352397	0.82186
	0.299094	1.03338	0.9002	0.880557	0.49947	0.251178	1.03126	1.88852	1.42252	0.270962	0.835503
	0.29697	0.662026	0.663808	1.6131	0.143457	0.479983	0.925639	2.00428	1.441	0.338763	0.771623
	0.100208	0.151618	0.678277	1.42229	0.456427	0.347004	0.779289	2.20547	1.75853	0.239672	0.777793
	0.35147	0.106448	0.190053	0.562345	0.41193	1.21076	1.41193	1.91017	1.34146	0.276147	0.757109
	0.333856	0.253588	0.129024	0.969393	0.442941	1.49298	0.678437	2.13612	1.3353	0.191573	0.602793
	0.210876	1.02416	0.202099	1.41338	1.04574	1.3275	0.719602	1.3936	1.40501	0.29336	0.733976
	0.136805	0.277784	0.0860269	0.586481	1.64173	2.64481	0.923185	2.15687	1.71477	0.25006	0.807476
	0.0393655	0.258768	0.227244	1.11984	0.566075	0.886763	0.834566	1.34396	1.49929	0.0878727	0.730294
	0.456764	0.0151414	0.406082	0.832475	0.240563	1.15867	1.07312	1.33047	0.0187862	0.0635929	0.69193
	0.0588937	0.150912	0.297902	0.240379	0.292736	2.38467	0.804673	1.03798	1.28796	0.145249	0.711739
	0.386566	0.494314	0.215255	1.23267	0.81924	2.38298	0.680521	1.14042	1.23695	0.0206828	0.644392
	-0.0019885	0.159849	0.117625	1.41598	0.343667	1.68774	0.882773	0.00329018	1.71117	0.169957	0.685319
	0.26483	0.804321	0.138794	0.719983	0.959576	1.07402	0.695443	1.07721	1.29348	2.32672	0.744445
	0.0711241	0.898502	0.523723	1.44774	0.679931	0.143736	1.39195	1.16391	1.59941	1.99329	0.79094
	0.125346	0.500358	1.01375	0.36242	0.32506	0.19465	1.3066	1.27624	1.31867	2.49791	0.65678
	0.0835378	0.86524	0.797998	0.404012	0.611574	0.189931	0.967185	0.95261	1.31199	2.26899	1.00512
	0.248048	0.367526	0.285289	0.392189	0.770172	1.97185	0.894462	1.10034	1.4029	2.27385	0.950683
	0.295632	0.107634	0.245865	0.576942	0.315267	0.0535987	0.759814	1.19552	1.18433	2.00491	0.908518
	0.333293	0.0238029	0.43173	0.111141	0.933841	2.04517	1.03175	1.21225	1.32466	1.89408	1.23414
	0.311624	0.0175096	0.0491857	0.298653	0.501429	0.615874	0.540379	1.0336	1.298	1.87212	0.831879
	0.139153	0.139794	0.20451	0.555187	1.03141	0.563901	0.696432	1.59074	0.968386	2.02158	1.24806
	0.0995033	0.181203	0.156258	0.46143	1.20521	0.604972	0.576834	1.20196	1.2185	2.29338	0.937579
	0.154647	0.233194	0.0783151	0.38532	1.06447	0.583346	0.520767	0.774011	1.39283	1.73936	1.23523
	0.0157836	0.0852018	0.21978	0.0944288	1.1367	0.278876	0.412292	1.31926	0.97909	1.86349	1.05108
	0.0986599	0.329416	0.203602	0.320315	1.1502	0.22791	0.53698	0.855498	0.840114	1.79583	1.34415
	0.429745	0.0668491	0.336339	0.366461	0.527984	0.0905174	0.447888	0.99014	0.772173	2.32031	1.12946
	0.0638943	0.0857744	0.232506	0.696355	1.02999	0.902557	0.581298	1.05445	1.24926	1.26577	1.20745
	0.321695	0.727156	1.61695	0.788248	0.646943	0.609426	0.496359	1.37014	0.966567	1.18709	0.889089
	0.085667	0.242725	0.818264	0.457894	0.354137	0.369747	0.410122	1.19409	0.870472	1.44745	1.13433
	0.734714	0.0781928	0.451519	0.512496	0.245695	0.667696	0.491445	1.11186	1.03954	1.3954	1.16478
	0.0183039	0.0350425	0.423445	0.455035	0.769019	0.21182	0.442946	1.28321	1.02088	0.0146166	1.02381
	0.0999389	0.273192	1.30936	0.671704	0.501324	0.417214	1.58267	1.28197	0.831335	1.28604	0.805961
	0.0337296	0.188483	0.525362	0.501433	0.6881	0.445694	1.63232	1.02792	1.10715	1.42167	0.954328
	0.0558752	0.680144	0.229893	0.792677	0.487348	0.350561	1.65418	1.20488	1.05911	1.39978	0.84689
	0.025754	0.247743	0.52346	0.639073	1.09741	0.249827	2.36838	1.34373	0.966155	1.27044	1.18055
	0.113849	0.361884	0.876609	0.421146	0.667111	0.192109	1.6767	1.2246	0.784655	1.54948	1.03127
	0.215172	0.393673	0.523547	0.220848	0.67921	0.607693	1.22936	1.43175	1.05825	1.08387	0.91194
	0.0343959	0.148365	0.321644	0.355575	-0.000807779	0.067385	1.71736	0.898889	0.936781	1.20113	0.994432
	0.271986	1.26243	0.0620663	0.764345	0.23978	0.0915456	0.719005	0.832993	1.21974	2.10926	1.06071
	0.359309	0.485587	0.779378	0.944262	0.278012	0.227621	1.53867	1.28467	1.05108	1.42781	1.31403
	0.0467451	0.565108	0.317427	1.10572	0.31185	0.0876416	1.69479	1.34887	0.983229	1.33234	1.09077
	0.0772384	0.599046	0.214627	1.29475	0.572893	0.109717	0.800309	1.29491	1.04703	1.49657	1.25157
	0.0961201	0.89475	0.629941	1.37846	0.405712	0.516817	1.7585	1.45253	1.25055	1.17736	1.32175
	0.0622655	0.760449	0.356324	1.02512	0.56746	0.844427	1.46701	0.951863	1.1499	1.2345	1.23568
	0.0875953	0.256394	0.271618	0.687512	-0.00929062	0.355332	1.97213	0.970937	1.18027	1.46128	1.17256
	0.0597707	-0.00895314	0.255773	0.584612	0.526	0.774345	1.11798	1.06798	0.955896	1.23374	0.908585
	0.0731126	0.629607	0.198001	0.454977	0.612404	0.380233	1.6662	1.22371	1.12639	1.34139	0.983765
	0.302121	0.127646	0.291857	0.690685	0.278995	1.22838	1.9779	0.656725	0.880061	1.25632	1.12768
	0.105937	0.327639	1.05503	0.00103158	0.594496	0.296214	1.48362	1.18703	1.07962	1.10283	1.02258
	0.127188	0.008777	0.758456	0.474156	0.509613	-0.0168262	1.12525	1.018	1.04526	1.21568	1.07432
	0.237316	0.541621	0.172548	0.37015	0.76352	0.700102	1.51192	1.0202	1.13394	1.98291	1.128
	0.329157	0.0452245	0.882455	0.262639	0.915052	0.341305	1.05879	0.944757	0.798931	2.12036	1.00216
	-0.000557778	0.0559381	0.795336	0.286792	0.922619	0.222833	1.61284	1.10639	1.10647	1.68571	0.946447
	0.0928265	1.10483	0.917363	0.630142	0.551364	0.451464	0.919822	1.14488	0.836125	1.30379	1.79222
	0.18833	0.416195	1.02029	0.758221	0.301872	0.107664	1.25356	0.976307	0.947598	2.11245	1.39578
	0.209062	0.0441007	1.58308	0.582624	1.23041	0.317012	0.860582	1.18119	1.02745	2.3725	1.6029
	0.0772805	0.0634139	0.446928	0.508491	0.296039	0.50686	0.814893	1.85855	1.16896	1.99955	1.4144
	0.140508	1.3666	0.0525242	0.750625	0.499891	0.235739	1.24124	1.31452	1.47471	2.32266	1.55522
	0.157853	0.0514929	0.214613	0.259807	0.535537	0.555087	1.07227	2.46014	1.48864	2.3072	1.70874
	0.258031	0.196686	0.350654	1.27203	0.289875	1.97194	1.57939	1.93527	1.59753	2.05814	1.5598
	1.27094	0.0636071	0.900282	0.618169	0.337906	0.25129	0.660941	2.12912	1.7473	1.4863	2.03692
	0.67182	0.334492	1.01997	0.387853	0.33287	0.140028	0.752017	1.90642	1.52592	1.74579	1.13755
	0.301776	0.169081	0.120584	0.595134	0.459854	0.374847	0.806552	1.64348	1.58808	1.91502	1.42877
	0.0915596	0.751942	0.872799	0.699734	1.06829	0.183003	0.715952	1.84431	1.5592	2.01537	1.21509
	0.302768	0.541685	1.68663	0.677898	0.762047	0.0937168	1.28298	1.40874	1.84363	2.03559	1.42111
	0.255706	0.217586	0.5379	1.0177	0.565601	0.400379	0.944032	2.05411	1.5046	1.77266	1.40695
	0.0613184	0.284416	0.409234	0.667936	0.728315	0.240639	1.08935	1.88573	1.3312	2.1592	1.54371
	0.0544351	0.135925	0.145753	0.381005	1.0182	0.379317	0.801808	1.82884	1.47759	1.58771	1.49576
	0.0276661	0.349182	0.20037	0.558417	0.425255	0.143534	1.13964	1.25707	1.32209	1.23749	1.13153
	0.176436	0.151406	1.17379	0.482332	0.165282	0.154768	0.753594	1.7627	1.49518	1.47616	0.796838
	0.0206435	0.118585	0.384179	0.222208	0.398798	0.273042	0.704078	1.80611	1.36014	1.24451	0.853751
	0.0111077	0.431097	0.762931	0.358542	0.373815	0.668748	0.990965	1.6425	1.54404	-0.000877358	1.01274
	2.52419	1.966	0.398487	0.363472	0.339121	0.551523	0.772825	1.8778	1.23458	1.46857	1.08877
	1.03341	0.292046	0.541529	0.211024	0.183546	0.587389	0.692942	0.839758	1.50738	1.14591	1.18904
	0.224112	0.371508	0.359035	0.1651	0.546511	0.362394	1.01775	1.21627	1.03286	1.4803	1.20597
	0.327661	0.550825	0.397726	0.180435	0.337954	0.981939	1.04735	1.2292	2.0947	1.14445	1.25498
	0.551435	1.13405	1.42628	0.000276043	0.471674	1.18561	1.32881	1.17854	1.28221	1.43354	1.1742
	0.225843	0.128845	0.303424	0.118486	0.470424	0.833037	0.661636	1.13405	1.29968	1.5545	0.974064
	0.35369	0.258457	0.904631	0.147093	1.37398	0.676569	0.934146	0.915172	1.21623	1.20406	1.16423
	0.20439	0.14038	0.248507	0.186714	0.425557	1.13501	1.01694	1.20102	1.58201	1.53363	1.22434
	0.0991983	1.18145	0.161882	0.19033	1.59008	1.52945	0.908368	1.28691	1.46731	1.35055	1.15192
	0.163122	0.116485	0.0831192	0.37834	0.490206	1.00253	0.933196	1.45153	1.60137	1.4007	1.29128
	0.178648	0.206394	0.21033	0.376079	0.340225	0.287969	1.17997	0.000548206	1.72775	1.12154	0.836366
	0.145824	0.623175	0.21095	0.122292	0.245091	0.125806	1.20199	1.28972	1.60723	0.835854	1.38183
	0.379829	0.245875	0.0603879	0.423415	0.566156	0.554785	0.986512	1.31299	1.73356	1.24609	1.03792
	0.283491	1.34085	0.142431	0.303406	0.490069	0.553294	1.05785	0.824456	1.63936	1.45086	0.799512
	0.271391	0.274923	0.114606	0.447589	0.686358	0.71635	0.694708	1.11245	1.78811	1.0348	0.845744
	0.607738	0.148129	0.149368	0.411755	0.735774	1.00589	1.5201	1.24615	1.60862	1.42467	0.825023
	0.190218	0.219056	0.0135925	0.417823	0.445143	0.806956	0.534699	1.10454	1.77866	1.55742	0.957752
	0.611218	0.0549496	0.149192	0.707106	0.401166	0.519917	0.598447	0.981676	1.76784	1.34874	0.781725
	0.225955	0.348286	0.442748	0.17275	0.301674	-0.000268001	0.385136	1.20368	1.76058	1.08758	0.915783
	0.0957451	0.22838	0.209838	0.255878	0.656223	0.974637	0.523802	1.14883	1.54033	2.07715	0.719029
	0.516207	0.25313	0.00132102	0.316719	0.738637	0.470108	0.612993	1.07272	1.59256	2.40912	0.603522
	0.0445318	0.148689	0.456701	0.545439	0.574376	0.553434	0.639458	1.17762	1.52207	2.06009	0.621902
	0.454125	0.211662	0.608731	0.31569	1.14216	0.605712	0.366143	1.54166	1.35678	1.5467	0.937893
	-0.00766947	0.0205989	0.241523	0.620863	0.999063	0.595348	0.633336	1.49334	1.56165	-0.00404569	0.827768
	0.227374	0.327383	0.370191	0.237917	0.890223	0.554355	0.594157	1.2338	1.19399	-0.00492054	0.607209
	0.276877	0.290712	0.367038	0.163607	1.30205	0.541028	0.645844	0.500105	1.45016	2.30601	0.817842
	0.296043	0.700609	0.474197	0.647743	1.64941	3.10998	1.42665	1.48678	1.60172	2.07724	0.738361
	0.269216	0.320022	0.353559	0.245465	0.887447	0.00150544	2.20855	0.79612	1.55183	1.47993	0.816764
	0.399853	0.329342	0.149948	0.34056	0.704371	2.1518	1.27964	1.1503	1.57561	1.49784	0.529047
	0.226	0.0571346	0.658241	0.142337	1.08718	1.30249	1.25623	1.62426	1.48642	2.0717	0.784502
	0.126081	0.322677	0.800716	0.304672	0.64204	0.767297	1.22733	1.14698	1.57514	1.60251	0.817121
	0.579625	0.119803	0.173925	0.2056	0.418646	0.246623	1.96501	1.21612	1.56227	1.8392	0.661085
	0.136477	0.26964	-0.00249598	0.220761	0.134189	0.55603	1.89565	1.46045	-0.00618978	1.99637	0.570225
	0.047103	0.247963	0.154572	0.360605	0.165273	0.557175	2.06153	1.34396	1.65231	1.57012	0.717238
	0.0849331	0.104742	0.216256	0.403861	0.25625	0.483671	1.61578	1.18909	1.48157	1.90149	0.781502
	0.186728	0.44627	0.376787	0.267901	0.351779	0.619283	0.623576	2.26587	3.38928	1.59907	0.701789
	0.549224	0.058496	0.897528	0.142628	0.294576	0.729405	0.632276	1.12297	3.66375	2.44567	0.691775
	0.306641	0.28154	0.301943	0.0208268	0.502395	0.501593	0.56095	1.38952	3.58714	1.50663	0.623734
	0.301506	0.116855	0.759901	2.00592	0.396415	0.526143	0.322626	1.12088	-0.0373472	1.50454	1.75362
	0.0781649	0.242906	0.317031	0.492698	0.27117	0.721498	0.370306	1.92937	0.765188	1.11375	1.59998
	0.560265	1.30086	0.755216	0.450692	0.268029	0.192978	0.534697	1.66274	3.0234	1.54191	1.76452
	0.45006	0.544286	0.182409	0.392284	-0.00423336	0.693431	0.277958	2.02531	3.1326	0.940973	1.18091
	0.158603	0.249245	0.0115255	0.327282	0.4313	0.512214	0.573402	1.81266	2.75096	1.39423	1.48371
	0.355649	0.0402379	0.0407016	0.58619	0.788122	0.380763	0.619033	0.970576	3.11468	1.48706	1.63725
	1.19077	0.472629	0.0573906	0.554915	0.857974	0.00907624	0.376661	1.91157	3.07293	1.23266	1.44578
	0.762312	0.237138	0.0736966	0.566663	1.47453	1.16531	0.654923	1.58582	3.06119	1.44882	1.70869
	0.761018	0.708047	0.138005	0.286452	1.92172	0.619015	0.596934	1.62548	2.98631	1.09927	1.24055
	0.377767	0.360432	0.448044	0.917581	0.510337	0.816844	0.413484	2.45979	2.98616	1.4326	1.25761
	0.307085	0.294514	0.0229481	0.151181	1.09748	0.129339	0.55687	0.293128	3.0477	1.50292	1.39454
	0.407317	0.651391	0.11788	0.0459012	1.5327	0.268984	0.415103	1.20532	3.03402	1.13744	1.73637
	0.178572	0.569879	0.293837	0.594365	0.383378	0.669173	0.521089	1.65104	3.32405	1.47155	1.45337
	0.175197	0.364107	0.147755	0.413257	0.957145	-0.00245363	0.679724	1.75053	2.93025	1.18597	1.75165
	0.278441	0.0894035	0.266287	0.309532	0.684089	0.527398	0.742394	2.0924	1.50037	1.50297	1.7459
	0.266703	0.220238	0.0966769	0.52954	0.787111	0.668908	0.800887	1.95564	1.85035	1.35357	1.52301
	1.11761	0.121366	0.254354	0.356855	2.02927	0.393008	0.913185	1.82467	0.0194364	1.44683	1.46108
	1.06472	0.441025	0.814733	1.08036	1.65399	0.06316	0.59579	1.70847	2.34741	1.33961	1.10134
	0.428408	0.930244	0.341871	0.548897	0.610599	0.0546385	0.724642	2.23053	1.85525	1.33018	1.12441
	0.210425	0.29374	0.210005	0.249065	0.618953	0.232846	0.513509	1.69697	1.84845	1.23905	1.35557
	0.598583	0.554008	0.531624	0.296619	0.721051	0.150119	0.512604	1.83857	1.73024	1.23374	1.66718
	0.876411	0.135309	0.600512	0.52761	0.698737	0.239154	0.707145	1.35229	2.60331	1.01344	1.54719
	0.388984	0.501619	0.0969655	0.0891429	0.487837	0.179024	0.540439	1.94163	2.152	1.39557	1.20011
	0.588559	0.372731	0.832405	0.597482	0.328617	0.196696	0.518753	1.40222	2.09701	1.18894	1.35044
	0.309812	0.148285	1.43757	0.669365	0.183292	0.156754	1.99155	1.51414	2.37905	0.89271	1.78667
	0.094565	0.497769	0.4448	0.464832	0.366527	0.498539	1.58128	1.491	1.97943	1.06544	1.71293
	0.17333	0.00731069	0.115319	1.1282	0.0925221	2.47998	2.18531	1.2606	2.32506	1.15055	1.38596
	0.335041	0.126265	0.0858406	0.79782	0.156052	0.424693	1.80116	1.42257	1.78554	0.850964	1.47535
	0.802958	0.391359	0.205407	0.389524	1.14369	0.781109	1.97659	1.48927	2.48242	1.11691	1.54535
	0.0696243	0.6325	0.200384	0.758868	1.20807	0.821306	1.85377	1.19599	1.57967	1.03805	1.57204
	0.0584814	0.248226	0.160155	1.13356	0.883544	0.397952	0.000174112	1.54156	1.40314	0.962	1.68606
	0.160616	0.10468	0.182589	0.524609	0.32107	0.654526	1.72524	1.31897	1.43774	0.938884	1.59942
	0.260753	0.197325	0.207551	0.966371	1.93727	0.795776	0.574396	1.19493	2.19925	1.12824	1.37291
	0.218381	0.271005	0.149682	0.508774	1.63612	0.474803	0.372951	1.78397	1.60987	0.960966	1.39426
	0.072342	0.126445	0.442891	0.496537	1.31134	0.433392	0.445294	1.35695	1.17847	1.30787	1.33898
	0.0681059	0.677782	0.13157	0.487137	1.02255	0.493936	0.741596	1.75748	1.57469	0.785084	1.23386
	0.0840801	0.336714	0.227047	0.559777	1.17735	0.379996	0.517109	1.70918	1.75662	1.11034	1.54317
	0.0875279	1.13616	0.26128	0.310004	0.732464	0.300978	0.773523	1.50712	1.00779	1.02664	1.46236
	0.350751	0.336854	0.024029	1.26157	0.412206	0.410007	0.775743	1.36071	1.52415	0.964661	1.46485
	0.11003	0.908436	0.397838	1.52417	0.0281001	0.502986	0.385149	1.60869	1.5397	1.15203	1.42832
	0.426667	0.228396	0.771515	0.565711	0.145329	0.694432	0.597393	1.17035	1.49339	0.75005	1.34469
	0.233337	0.446438	0.262566	1.45219	0.440581	0.115626	0.825473	1.35529	1.3356	1.07502	1.30484
	0.070765	0.321144	0.347098	1.78928	0.613533	0.470114	0.726153	1.48683	1.56587	0.946013	2.00299
	0.329479	0.336971	0.0851904	1.33419	0.576348	0.59358	0.439118	0.885503	1.33818	1.27813	1.55375
	0.128728	0.523964	0.159576	1.79519	0.522922	0.546181	0.608901	1.24526	1.39761	1.05718	1.39316
	0.0801853	0.247745	0.300289	1.41947	0.499866	0.63734	0.702905	1.2083	1.51333	0.718412	1.25684
	0.0271412	0.162757	0.389181	1.31615	0.294952	0.399935	0.674238	1.27457	2.4034	0.955219	1.36467
	0.232647	0.330801	0.16819	1.47781	0.611241	0.538788	0.56219	0.971725	2.31146	0.692631	1.36816
	0.0567809	0.596536	0.196531	2.32465	0.174034	0.524079	0.813637	0.799731	2.1019	0.909782	1.32698
	0.0204515	0.120969	0.228531	1.18079	0.558959	0.229174	0.772999	0.80843	1.95312	0.847278	1.36123
	0.060093	0.414229	0.397398	1.42858	0.784247	0.179153	0.806889	0.845307	2.58195	1.61055	1.32853
	0.00182219	1.17003	0.248012	0.700102	0.391657	0.290558	0.595622	0.469555	1.74039	1.40777	1.46337
	0.0832531	0.735323	0.52346	1.07997	0.394492	0.728818	0.874823	0.623878	2.29832	1.6269	1.2502
	0.234133	0.699415	0.3163	0.834342	0.505655	0.986099	0.765118	1.48395	2.27239	1.45133	1.21738
	0.482493	1.28407	0.213512	0.635469	0.531068	0.657471	0.949296	1.4823	2.60059	1.37346	1.2529
	0.0595068	0.255424	0.483677	0.284637	0.126703	0.734103	0.789491	1.25093	1.82264	1.54716	1.27221
	1.18606	0.411166	0.417214	0.493354	0.29551	0.595093	0.774413	1.44234	2.12777	1.07668	1.21058
	0.736873	0.275999	0.461926	0.585574	0.971365	0.841278	0.649182	1.36307	1.6708	1.67595	1.58087
	0.0926034	0.12103	0.448268	0.301718	0.470079	0.461394	0.92371	1.38734	2.26156	1.29041	1.39215
	0.0339791	0.403611	0.0423983	0.310305	0.692064	0.00568605	0.884306	1.58821	2.00514	1.57165	1.76877
	0.692128	0.397403	0.0373939	0.297854	0.233133	1.16607	2.00893	1.46508	1.41509	1.51856	1.469
	0.910836	0.107394	0.0812004	0.362716	0.20839	1.3866	0.849736	1.39843	1.43311	1.62313	1.49731
	0.257848	0.0564829	0.271392	0.401123	0.203761	1.55132	0.845623	1.22443	1.31284	1.50309	1.44314
	0.156283	0.0913429	0.311317	0.25842	0.187484	0.556057	1.08233	1.43398	1.58832	1.40973	1.54383
	0.334376	0.196156	0.758863	0.31978	0.350345	1.89215	1.13817	1.25667	0.00120842	0.95694	1.4526
	0.367377	0.973017	0.445481	0.277007	0.391009	1.19008	0.814704	1.22608	1.66733	1.0573	1.54325
	0.107847	0.802684	0.6376	0.205457	0.41218	0.879333	0.909399	1.42731	1.61425	1.46045	1.21693
	0.155026	0.809257	0.527778	0.228006	0.266062	0.556539	0.911619	1.43735	1.5801	1.17434	1.57405
	0.36284	0.216542	0.880423	0.536558	0.397134	0.778097	1.14096	1.00389	1.44472	1.26773	1.58015
	0.107719	0.389421	0.56653	0.107937	0.241942	0.929291	0.567064	1.26807	1.4846	1.30671	0.00893681
	0.0844982	1.96099	0.210169	0.331732	0.312316	0.775282	0.854122	1.24719	1.41191	1.27953	1.25907
	0.0787166	0.211264	0.31804	0.0674838	0.532265	0.365424	1.0055	1.4887	1.38959	0.879205	-0.0186018
	0.0900496	0.805247	0.0574608	0.090937	0.15466	0.73161	0.723669	1.43952	1.62688	1.23622	1.51542
	0.0692715	0.362743	0.227905	0.644179	0.387396	1.14401	0.8097	0.779887	1.57128	1.02066	1.4208
	0.120053	0.156881	0.375681	0.778249	0.510434	0.841763	0.919396	1.99306	1.36447	1.53795	1.47688
	0.0831631	0.158461	0.498271	1.98011	0.665837	0.658353	1.41985	1.91729	1.66975	1.25412	1.669
	0.0745967	0.180307	1.14799	0.900613	0.568557	1.115	1.30348	1.60839	1.32397	1.42772	1.66651
	0.446804	0.134377	1.28998	0.630698	0.350966	0.92566	1.43401	1.98809	1.60764	1.26575	1.34259
	0.0312184	0.19521	0.116443	1.21415	0.925402	0.895916	1.17384	1.75027	1.47761	1.25403	1.27029
	0.0789487	0.380758	0.389083	0.77786	0.385741	2.64281	-0.0145079	1.28283	1.64928	1.55281	1.74951
	0.210718	0.134239	0.282264	0.491068	0.810346	0.377768	1.34765	1.87177	1.59068	1.55587	1.62644
	0.0388007	0.538471	0.337491	0.588	0.762897	0.662013	0.929654	1.60161	1.24981	1.42435	1.56986
	0.371331	0.349706	0.201558	0.303107	0.208414	2.69165	1.20895	1.86311	1.59292	1.12166	1.40014
	0.117764	0.0862324	0.261722	0.568261	0.652124	2.34881	1.13083	1.88745	1.39357	1.54019	1.75013
	0.313055	0.182595	0.213076	0.388153	1.53152	1.72779	0.9549	1.17111	1.36563	1.23902	1.5737
	0.175456	0.166084	0.252325	0.794515	0.832521	0.650127	0.674388	1.31512	1.53498	1.24098	1.16535
	0.0685837	0.298071	0.0407583	0.851238	0.620958	1.27337	1.2011	1.78179	1.41156	1.43256	1.29277
	0.191799	0.0768977	0.0143648	1.30199	0.35809	0.606034	1.05093	0.973105	0.0153462	1.23447	3.54317
	0.220508	0.709854	0.0622431	0.435763	0.414744	0.976839	0.762267	0.0232953	1.01434	1.11142	1.0748
	0.22581	0.279245	0.21163	1.20254	0.394241	0.786842	0.797478	1.55724	1.40856	1.25363	0.946993
	0.164221	0.144718	0.144218	0.655042	0.240657	1.32083	1.10744	0.953382	1.53355	1.24623	0.00802826
	0.0571211	0.0976834	0.00781023	0.317275	0.633313	1.43267	0.957108	1.01471	1.49694	1.32498	1.13048
	0.0927511	0.259179	0.108557	-0.0218262	0.49742	0.565349	0.733316	1.21171	1.31888	1.38647	0.986758
	-0.0301484	0.149852	0.161151	-0.0142673	0.406308	0.647642	0.900021	0.867656	2.24132	1.44544	1.16564
	0.202593	0.720954	0.0994566	1.42269	0.408242	1.05172	0.772602	0.219484	2.01196	1.18858	1.21414
	0.121313	0.199962	0.108615	1.2198	0.636438	1.08102	0.856198	1.93073	2.15258	1.257	0.87953
	0.526556	0.439912	0.247805	0.777398	1.0031	0.871376	1.40507	1.27536	1.91018	1.46265	1.16248
	0.0501829	0.334885	0.136953	0.906992	0.37882	0.755855	0.770626	0.633838	1.81676	1.3962	1.14225
	0.0214074	0.205816	0.538157	1.01356	0.224695	1.4786	0.722074	0.942824	1.6313	1.50293	0.874598
	0.0508972	0.120202	1.1787	0.478867	0.602271	1.39594	0.952338	1.3034	1.44848	1.64055	1.46095
	0.12084	0.114559	0.53898	0.458533	0.348029	1.22248	0.934882	0.95985	2.34956	1.3922	1.63957
	0.0744867	0.0290057	0.8891	0.575822	0.845907	0.710516	0.624333	1.32991	1.47931	1.11522	1.02324
	0.0240908	0.0351874	0.417243	0.552531	2.06312	1.37674	0.863019	1.2422	2.00102	1.17546	1.51862
	0.0109205	0.253013	0.334439	0.33998	0.585157	0.925775	1.03997	1.46507	1.95704	1.24538	1.82206
	0.015834	0.0909789	0.596694	0.786904	0.509456	0.55543	0.898209	1.35735	2.05764	1.49181	0.975531
	0.0633436	0.130999	-0.00214698	0.358287	1.49733	0.693989	0.815777	-0.00453345	2.10481	1.43951	1.19086
	0.0960687	0.158347	0.493856	0.734385	0.27022	0.502353	0.420524	1.17388	2.19642	1.48321	1.20775
	0.173674	0.419191	0.420802	0.350988	0.169463	1.07132	0.506394	1.17492	-0.00569581	1.33679	1.13105
	0.20545	0.0182555	0.148001	0.194137	0.830411	0.927647	1.97067	2.16457	2.44625	1.45379	1.87481
	0.276584	0.336655	0.601438	0.736241	1.39815	1.39156	0.69826	1.60407	2.12301	1.12149	1.95692
	0.0537005	0.176852	0.199466	0.826413	1.52821	0.947175	0.338008	2.18825	2.35031	1.31411	1.37859
	0.549247	0.524482	0.756348	0.898448	1.24514	0.777194	0.487338	2.37419	2.02653	1.19346	1.25265
	1.67751	0.423321	0.520736	1.02555	1.60059	0.671834	0.604239	-0.011259	2.02021	1.0782	1.64564
	1.43231	0.0203018	0.831214	0.712227	0.804448	0.456522	0.475515	1.89748	2.17203	1.07646	1.47592
	1.54066	0.478044	0.913248	1.39792	0.792124	1.29471	0.706204	1.84107	1.68357	1.25954	1.37887
	1.50246	0.370208	0.495933	0.875499	1.1739	1.15746	0.590583	1.44911	2.04538	2.15662	1.45443
	0.442756	0.123023	0.23724	0.702931	0.245545	1.11774	0.460825	1.76891	1.69314	2.31308	1.3928
	0.185854	0.0906273	0.0237484	0.486116	0.564525	1.33705	0.695874	-0.00654897	1.55775	1.55747	0.766542
	0.426817	0.728449	0.424105	1.27039	0.941849	0.609594	0.564127	1.3569	1.47003	2.15766	1.64169
	0.0318282	1.18187	0.460492	0.59714	0.180875	0.89618	1.90794	1.50421	1.34294	1.76559	1.60879
	0.728054	0.0273023	0.324247	-0.00212021	0.425927	1.27298	1.73204	2.00645	1.14735	2.06365	0.00078911
	0.824782	0.96682	0.174553	0.0692836	0.30721	1.33302	1.17684	2.40727	1.33667	2.03406	1.9518
	0.497822	0.212937	0.580052	0.567618	0.197227	1.32605	2.37071	1.35592	1.89991	2.30837	1.75401
	0.153597	0.215087	0.332368	0.551919	0.603802	1.44231	1.6143	1.26696	1.4709	2.13409	1.62111
	0.873718	0.0561046	0.201051	0.452729	0.261345	1.05551	1.41718	1.24704	1.11171	1.97042	1.59424
	0.0796632	0.0528755	0.0497268	0.848376	0.366651	0.642938	2.3584	1.23125	2.14553	1.80266	1.11102
	0.98527	0.16094	0.289784	0.382868	0.21735	1.42188	1.83461	1.3171	-0.013309	1.83551	1.30462
	0.1169	0.167284	0.42667	0.730912	0.921279	0.336079	2.15403	0.815998	1.00958	1.91385	1.29887
	0.440441	0.46236	0.402089	0.634563	0.421625	0.929164	2.05265	1.37912	1.60843	2.03508	1.62622
	0.93217	0.131836	0.272358	0.322302	0.954685	1.1813	-0.00357617	1.34123	1.01211	2.24732	0.663602
	0.340845	0.395782	0.532368	0.704709	0.493309	0.845287	2.02818	1.14731	1.45497	2.10219	0.842352
	-0.0287489	0.298204	-0.00616963	0.220046	0.565448	0.694859	1.55437	1.33576	1.48626	1.88937	0.734421
	0.337944	0.552492	0.353307	1.14894	0.842793	0.810367	-0.00747092	1.3006	1.45398	1.57434	0.901467
	0.295595	0.293321	0.443602	1.44446	0.333686	0.951308	2.58025	1.27779	1.70913	1.27799	0.972026
	0.221393	0.120081	0.322978	1.69875	1.09677	0.958449	1.78615	1.13049	1.58009	0.9734	0.658972
	0.336121	0.495858	0.751759	1.63232	0.514976	0.660735	-0.00211659	1.26893	1.46755	1.54454	0.799901
	0.401811	0.0452559	0.115286	0.718079	0.700232	0.556959	1.74025	1.5248	1.67393	1.40079	1.15232
	0.290545	0.0641284	0.415807	1.29848	0.901853	0.876188	1.58842	1.03307	1.45448	1.5575	1.17136
	0.400592	0.129606	0.521759	0.475792	1.19805	0.891356	1.25122	0.81779	1.57246	1.54151	1.32885
	0.253254	0.0427671	0.168969	-0.00140965	0.60567	0.436844	2.29549	0.870411	1.38935	1.4267	0.975085
	0.267718	0.092552	0.139158	0.37751	0.46182	0.566095	1.71958	1.2205	1.10589	1.54902	1.17123
	0.126517	0.312449	0.253916	0.626656	0.357107	0.780944	1.2049	1.61914	1.28206	1.09606	0.950456
	0.064568	0.493106	1.08126	1.17672	0.94241	0.861327	1.32427	1.40388	1.28734	1.57219	1.10541
	0.292137	0.178466	0.106941	0.471859	0.843915	0.644252	1.56275	1.1713	0.966147	1.44842	1.24615
	0.206032	0.646925	0.258496	0.666768	0.000602328	1.03248	0.962816	1.42459	1.33889	1.71826	1.05181
	0.368549	0.125191	0.588912	-0.0275009	1.09916	1.38109	0.968343	1.34792	1.08309	0.00432462	1.01344
	0.362106	0.412831	0.0603417	0.20476	0.783172	0.523099	1.39207	1.35447	1.03725	1.2214	1.25604
	-0.0140428	0.122511	0.521134	0.510582	0.353105	1.59563	0.915306	1.49499	1.31446	1.22905	1.01632
	0.17404	0.168355	0.722112	0.117979	0.295084	1.15018	0.618387	1.43146	1.19591	1.44502	1.64833
	1.12158	0.0699429	0.725986	0.388211	0.270302	0.87719	1.19846	1.07052	1.0809	1.1548	1.56294
	1.18574	0.0925492	-0.00201674	0.297614	0.469946	0.43395	1.22736	1.3868	1.12007	1.36562	1.53573
	0.204834	0.361744	1.4245	0.145822	0.35695	0.719939	1.26951	1.33478	0.819621	1.37374	1.55456
	-0.00798835	0.289226	0.477131	1.04905	0.835272	1.4305	1.01027	1.34448	1.01885	1.38039	1.74147
	0.664949	0.094778	0.657902	0.185218	0.413063	1.36033	0.820935	1.31436	0.946232	1.29149	1.55939
	0.183255	0.248639	0.553238	0.335984	0.50096	0.611346	1.37406	1.20265	0.815387	1.30938	1.4732
	0.180406	0.150462	0.157382	0.363625	0.440131	0.603089	1.44151	1.26269	1.20694	1.21372	1.36024
	0.016948	0.135389	0.268034	0.257875	0.945657	0.234434	0.7333	1.31971	1.16721	1.59211	1.39036
	0.160138	0.25428	0.256895	0.731447	2.22817	0.285289	0.899152	1.47953	1.31023	0.946199	0.95207
	0.534438	0.712294	0.908623	1.17548	1.00912	0.557178	1.25946	0.911446	1.08631	1.19237	0.720792
	0.258732	0.133419	0.788345	0.257255	1.3295	0.137565	0.856394	0.986559	1.55472	1.43851	0.71169
	0.742979	0.195727	0.672787	0.469812	1.04992	0.717935	0.455392	1.34664	1.24875	1.35442	0.788986
	0.954846	-0.013133	0.102249	0.824293	0.875598	0.293492	0.682954	1.24665	1.711	1.74732	0.785318
	0.232348	0.317209	0.348891	0.223964	1.00468	0.662769	0.558397	1.13805	1.41981	1.48826	0.465563
	0.337311	0.259372	0.617233	0.18782	0.892726	0.526751	0.804564	1.3653	1.70677	1.1948	0.319937
	0.291089	0.212906	0.627916	0.648685	-0.028097	0.108683	0.34863	1.10782	1.67871	1.42538	0.702405
	0.040231	0.221023	1.24379	0.510335	1.09329	0.520223	0.44183	1.03875	1.32753	1.50676	1.65872
	0.56903	0.741805	0.878127	0.33543	0.666201	0.565183	0.53665	1.31655	1.55256	1.29715	1.35814
	0.343914	0.218875	0.836289	0.18221	0.329783	0.282097	0.509536	1.01195	1.55466	1.82975	1.47585
	0.245419	0.905181	0.467144	0.705971	1.19224	0.902496	0.478061	0.718853	1.66437	1.42898	1.27414
	0.219078	0.244449	0.46993	0.623871	1.19738	1.32147	0.575665	1.42117	1.30572	1.57129	1.54021
	0.4424	0.355143		0.469154	1.22021	1.08633	1.69539	1.43989	1.11849	1.23799	1.51131
	0.159209	0.246024		0.537083	0.415718	2.20557	1.59881	1.27111	1.47534	1.34275	1.83065
	0.195177	0.510559		0.238314	1.70101	1.53936	2.01771	1.03911	1.34252	1.31549	1.71945
	0.373796	0.352313		0.45859	0.73073	2.0641	1.83508	1.34394	-0.0122595	1.54632	1.42945
	0.246967	0.423779		0.293638	0.141195	2.21511	1.63473	1.32568	1.35896	1.4227	1.56853
	0.21299	0.0751554		0.231191	1.46647	0.195367	1.81254	0.901663	0.835204	1.15896	-0.0263442
	-0.00594143	0.519526		0.484164	-0.00607679	0.240942	1.81091	1.35944	0.84461	1.50525	0.0149174
	0.182423	0.36199		0.226393	0.730276	0.793111	1.94809	1.14093	0.873787	1.41679	1.09301
	0.0974595	0.170514		0.452147	2.39881	0.587429	1.97201	1.52179	0.809819	1.44574	1.67161
	0.237344	-0.00976538		0.298295	0.560275	0.516966	1.47657	1.05773	0.601953	1.42957	1.32397
	0.0566875	0.139094		0.136537	0.53776	0.778344	1.92386	0.886305	0.733396	1.04232	1.34773
	0.142747	0.108508		0.471941	1.0364	0.314591	2.08563	1.19234	0.666214	1.23585	1.53305
	1.01569	0.377081		1.5573	0.339806	0.286435	1.81532	1.17411	2.13446	1.44512	1.10388
	0.348433	0.0812252		0.504437	1.15825	0.995774	1.50611	1.1077	2.81092	1.44873	1.09213
	0.147018	0.0941138		0.896475	0.885715	1.64909	1.63987	1.36735	2.36025	1.23884	0.818789
	0.441857	0.350269		0.879611	0.871285	2.15165	1.41949	0.919012	2.01902	1.86787	1.01766
	0.439936	0.348877		0.960572	0.803165	2.56292	1.76123	1.26961	2.23127	1.1836	0.862998
	0.000472433	0.283335		1.39651	0.29693	1.46755	1.91578	1.22003	0.00506022	1.36924	1.0124
	0.454028	0.403733		3.21508	0.511998	0.180568	1.82055	1.41182	2.3199	1.62553	0.986697
	0.562743	0.0825766		1.30269	1.31725	0.87751	1.58657	1.16445	2.09967	1.15884	1.04728
	0.70864	0.0617787		0.792587	0.640517	0.6701	1.63232	1.56222	2.25499	1.52267	0.809311
	0.196399	0.00995237		0.964506	0.905649	0.553547	2.0503	1.22937	2.12832	1.41675	1.01565
	0.178147	0.280247		0.947753	0.388092	0.873753	1.6692	1.24194	1.93267	1.1994	1.00919
	0.203368	0.142478		1.10762	0.943929	1.62086	0.83943	1.05273	2.37086	1.18133	0.995865
	0.432985	0.0662166		1.73482	0.271238	1.2621	2.12579	1.42149	0.805718	-0.00584301	0.929886
	0.368825	0.045604		0.569668	0.742293	0.288347	2.4633	1.30898	0.914093	1.27503	1.17113
	0.125297	0.0239714		0.31263	1.27612	0.936122	1.7135	1.31549	0.943809	1.12545	0.647178
	0.532709	0.222711		0.98012	1.49998	0.971368	1.65569	1.35431	0.635609	1.47903	1.28295
	0.0771067	0.155954		1.07106	0.433142	0.78039	2.17818	0.756349	0.678626	1.89747	1.21504
	0.400511	0.00641903		0.398262	0.242843	0.657333	1.76414	1.33858	1.48602	1.4315	0.940111
	0.26947			0.651323	0.351313	0.365445	5.86124e-06	1.30613	1.58906	1.39344	0.0158108
	0.425084			0.476044	0.271851	0.896418	0.696306	1.24406	1.85092	1.41145	1.01972
	0.603782			0.552299	0.476004	0.697192	1.03486	1.52644	1.52489	1.39524	0.969613
	0.1605			0.670558	-0.00944602	0.85054	0.844583	1.35547	1.72544	1.59682	1.00074
	0.672387			0.238733	0.782557	0.797291	0.730182	0.801756	0.0036279	1.11618	0.817819
	0.42074			0.599557	0.808053	0.20128	-0.00241101	1.42915	1.51153	1.64524	0.765322
	0.321422			0.390785	0.917619	0.964795	0.86646	0.883715	1.41249	1.32722	0.846901
	0.316376			0.588825	0.608592	1.15445	0.908532	0.437996	1.50495	1.61853	1.002
	0.910135			0.723965	0.444405	1.24968	1.07697	0.607017	1.15993	1.66896	0.973022
	0.484405			0.717701	0.803826	1.18226	0.0416226	0.465467	1.52382	1.67344	0.860704
	0.258353			0.719744	1.40542	0.444447	1.04812	0.82853	1.20297	1.38172	0.944354
	0.533932			0.0464627	1.15892	1.65496	0.781671	0.679703	1.38392	1.48076	0.941682
	0.23159			0.713422	0.850463	0.758752	1.15936	0.539858	1.55756	1.37414	0.840859
	0.162626			0.650253	1.78606	0.575053	0.896613	0.546684	1.65857	1.32716	0.881449
	0.23806			0.433858	0.362746	1.20425	0.918558	0.716603	1.64641	1.59922	0.911877
	0.400918			0.237107	1.70891	0.474871	1.59597	0.7416	1.01174	1.56041	0.775319
	0.47473			0.772749	1.39162	1.62054	2.25749	0.752931	1.49471	1.41457	0.539822
	0.408499			0.400057	1.71479	0.991076	1.74918	0.512979	1.28283	1.3754	0.566893
	0.117755			1.43005	0.401623	1.09185	1.90111	0.644628	1.36245	1.47437	0.665894
	0.392575			0.560651	0.332914	0.496999	1.5888	0.547652	1.64825	1.58858	0.569199
	0.0525349			0.772682	0.611524	0.931509	-0.00636136	1.1032	1.75161	0.678774	0.40801
	0.126923			-0.00230073	0.229344	0.87868	1.74644	0.805905	1.32803	0.615572	0.622437
	0.319029			0.367659	0.294179	1.16674	2.36405	1.12246	2.00825	0.64491	1.54142
	0.154259			0.114234	0.873625	1.24798	1.41314	0.783494	2.49888	0.513896	1.68353
	0.35913			0.45371	0.208344	1.25143	1.62094	-0.0124769	1.56922	0.905908	1.19004
	0.121801			0.974125	0.148621	0.60279	1.69876	1.07434	1.14946	0.674139	1.58092
	0.741877			0.415098	0.332138	0.789453	1.96891	2.50502	1.54569	0.762419	1.81862
	0.499218			0.902677	0.323852	0.63683		1.11682	1.39376	0.669567	1.40564
	0.217231			0.855346	0.301394	0.984036		0.971974	1.50565	0.709072	0.968907
	0.25132			0.826042	0.11159	0.779829		1.62657	1.71048	0.821159	1.69167
	0.149402			0.747209	0.942307	0.900839		1.02912	1.45826	0.831281	1.11406
	1.14762			0.930434	0.543067	0.476288		1.16164	1.16184	0.750739	1.03716
	0.243002			0.261921	1.96324	0.999939		0.992829	1.41596	0.82699	-0.00347343
	0.360068			0.129478	1.18064	0.894611		1.28226	1.45275	0.688523	1.2449
	0.0957303			1.2437	1.20986	0.456841		-0.00391596	1.6975	0.71848	1.18315
	0.318154			0.763616	0.89156	0.49718		1.00105	1.32498	0.666749	1.31912
	1.42607			0.817495	1.8794	1.12957		0.925712	1.57656	0.562884	1.2098
	0.0850354			0.630594	1.52399	0.681641		0.994539	-0.0154452	0.718439	1.00267
	0.301432			0.82745	1.74701	1.08269		0.947708	1.20966	2.38817	1.19881
	0.0858203			0.902559	0.90827	1.31158		0.91053	1.42822	1.32687	1.12427
	0.182351			0.445042	0.786829	1.33929		0.891679	1.37634	2.07407	2.44818
	0.141738			0.575791	0.916799	0.577967		0.786533	1.39025	2.37867	1.4861
	0.0396597			0.627413	0.49128	0.829943		0.948716	1.49994	1.72017	2.41111
	0.207082			0.112283	1.00173	0.414854		0.695942	1.54134	2.39777	2.18009
	0.110009			0.30037	1.25305	0.465253		1.53032	1.37089	2.12634	2.14897
	0.161056			0.670156	0.810144	0.746109		1.155	1.58227	2.61385	2.13884
	0.105553			0.38836	1.66933	0.443073		1.07003	1.234	1.88075	2.21017
	0.14192			0.403662	1.92722	0.770483		1.1674	1.36484	2.39142	2.06746
	0.0944598			0.555133	1.71869	0.142058		1.52988	1.6263	2.16079	3.13727
	0.158558			0.529626	2.17716	0.473714		1.29056	1.88925	2.13571	2.266
	0.039376			0.417164	0.902566	0.971329		1.58831	0.996867	2.28542	2.27867
	0.747157			0.495008	1.2455	1.36994		0.931149	1.52317	2.49507	2.57224
	0.0965751			0.387097	0.880273	1.22016		0.975933	1.6282	2.19836	1.56958
	0.399031			0.28806	0.672494	0.653496		1.58772	1.3991	2.14007	1.21322
	0.148126			0.717098	0.812412	1.01179		1.547	1.75351	2.28557	1.55032
	0.361117			0.422331	0.651144	0.557743		1.31311	1.51104	1.51956	1.07056
	0.165203			0.264212	0.932241	0.709985		1.37001	1.35205	1.63724	1.4668
	0.390441			0.268511	0.88283	0.918454		1.44818	0.874147	1.02401	1.52532
	0.054749			0.226922	0.955704	0.604067		0.758141	0.666836	1.46837	1.31993
	0.257431			0.515115	1.414	1.22592		0.700409	0.936693	1.18032	1.22112
	0.0780416			0.495572	0.543275	1.19448		0.999611	0.898842	1.538	1.35559
	0.50088			0.252445	0.376803	1.01759		1.19565	0.842488	1.25563	1.565
	0.0655075			0.361783	0.804308	1.44053		1.47613	0.690432	1.4971	1.31152
	0.045874			0.494882	1.47096	0.859229		1.33188	0.562468	1.36396	1.63605
	0.124072			0.489301	1.03642	0.882824		1.2244	0.665703	1.50098	1.50351
	0.027952			0.756579	1.52424	0.698276		1.27216	0.648163	1.75439	1.45072
	0.124091			0.940728	1.1406	0.846021		1.58688	1.16084	1.69214	1.51365
	0.0125342			1.20829	0.371825	0.679885		1.02546	1.18264	1.39662	1.01359
	0.120609			1.19848	0.632906	0.374937		0.947602	1.10132	1.57312	1.41413
	0.287043			0.718244	1.32603	1.06159		1.38085	0.939636	1.55117	1.29374
	0.107718			0.392533	0.610116	1.18405		1.21695	0.821867	1.56323	1.37796
	0.187802			0.638165	-0.00171809	1.21889		1.12171	0.656233	1.39376	0.868843
	-0.0220622			0.316225	0.533818	1.33373		0.834075	1.09135	1.42879	1.33233
	0.0408683			0.64886	2.23572	1.15199		1.06492	0.993696	1.2832	0.921986
	0.220587			0.501467	1.40072	0.631417		1.70895	0.947627	1.60719	1.17042
	0.11593			0.531943	2.16647	0.532185		1.06455	0.973344	1.14597	1.24226
	0.00939458			1.07487	0.424284	0.848147		1.34038	1.39928	0.00793647	1.23408
	0.0548105			0.539064	1.7343	0.978511		1.48568	1.20787	1.47	2.0999
	0.0361413			1.64707	1.5087	0.618394		1.51842	1.59748	1.43957	1.96929
	0.0846938			0.613849	0.901774	1.65263		1.58323	1.63362	1.36537	1.90146
	0.112736			1.08686	0.480671	1.08655		1.24426	1.60353	1.05221	1.84241
	0.388819			1.11469	1.59194	1.04682		1.07502	1.27313	1.30109	1.94425
	0.0952518			1.71569	0.0433057	1.19587		1.18836	1.61489	1.32046	2.06334
	0.41331			0.500715	0.342575	1.31196		1.7654	1.36585	1.25694	2.04558
	0.721409			0.0994041	0.122077	0.897679		1.6422	1.57451	1.51173	1.51961
	0.327883			0.800707	0.434947	0.699787		1.02464	1.53897	1.38961	1.34288
	0.136912			0.425501	0.107128	0.812259		1.20675	1.70847	1.24919	1.53967
	0.174567			0.398245	0.0153333	0.775323		1.47858	1.41317	1.22273	2.07082
	0.720373			0.205995	0.142021	0.75697		0.995862	1.36715	0.816141	1.92455
	0.239864			0.474993	0.184466	0.537655		1.37203	1.55735	1.07647	2.01059
	0.0511318			0.864561	0.230403	0.620629		1.26378	1.441	1.2093	1.83227
	0.0253413			0.427021	0.11564	0.463507		1.44816	1.46638	1.07256	2.27649
	0.223769			0.785806	0.1711	1.00508		2.02202	1.33254	1.09523	1.91017
	0.435989			0.848977	0.107859	0.534752		1.57173	1.10702	1.07589	1.54058
	0.0817391			0.742357	0.264482	0.412401		1.59241	1.28756	0.912825	1.39168
	0.363447			0.0150915	0.2307	0.53923		1.76677	1.48192	0.983487	2.14662
	0.423059			0.780138	0.0418583	1.15064		1.88159	1.46997	1.62204	1.93538
	0.342945			0.306926	0.30062	0.548905		1.75593	1.34101	1.65872	1.86048
	0.352524			0.628605	0.567256	0.451122		1.68724	1.32546	1.48113	2.17386
	0.0155418			0.774687	0.324753	0.620272		2.17047	1.2535	1.52927	1.75098
	0.167403			0.508721	-0.000605773	1.24566		2.2834	1.36489	1.29917	1.85238
	-0.0371599			1.33465	0.304677	1.46139		1.54272	1.35418	1.57653	1.42561
				1.63329	0.281529	1.77273		1.56401	1.16643	1.31379	1.72955
				0.664233	0.586347	0.769192		2.22187	1.34205	1.69729	1.49341
				0.385116	0.598864	1.84736		1.56563	2.05604	1.48882	1.11239
				1.04643	0.145763	0.955908		1.28772	1.71266	1.54389	1.60212
				2.33134	0.37846	1.18167		0.960779	2.2843	1.53183	1.6606
				0.341229	0.41215	1.28942		1.18213	2.10345	1.7952	1.53365
				2.53134	0.429698	1.08095		1.64828	1.7462	1.06974	1.23556
				0.930076	0.524364	1.34341		2.05499	1.79489	1.28495	1.90919
				1.26064	0.467057	0.0117352		1.39445	2.0192	1.49487	1.72295
				0.513218	0.928956	-0.00387416		0.71208	2.14392	1.37317	1.60179
				0.847185	0.349611	0.026013		0.807625	1.90529	1.65863	1.87078
				0.573045	0.590669	0.649647		1.14351	2.46938	1.50695	1.7196
				1.08107	0.45498	1.19845		1.04752	2.10287	1.37334	1.62553
				0.620774	0.511809	1.21583		1.45242	1.95787	1.37266	1.50022
				1.95926	0.451529	0.539348		0.890357	1.85443	1.5066	1.58865
				0.470287	0.92888	0.848994		1.36784	2.26071	1.52234	1.48436
				0.250325	0.968982	1.02781		1.16059	2.55703	1.28725	1.54104
				1.19443	0.980499	1.14722		0.922795	1.94033	1.38685	1.54814
				1.54048	0.607425	0.326345		0.924955	1.99109	1.33673	1.60018
				4.39884		0.964679		1.22836	2.08618	1.48716	1.52919
				0.776967		0.510228		0.713663	2.05178	1.38166	1.52363
				1.49817		1.015		0.907398	1.95104	1.39071	1.59205
				0.00511317		0.589469		1.13193	2.25091	1.73529	1.35523
				1.02385		0.893889		1.05282	1.72541	1.54764	0.937459
				1.25244		0.625957		1.52252	2.06443	1.83117	1.47251
				1.57048		0.494973		2.06003	1.76956	1.63068	0.915293
				0.65044		0.00280253		2.35109	2.13441	1.52259	1.02248
				0.25118		0.257871		2.91194	1.41592	1.45791	0.930595
				0.41814		0.662949		2.40076	1.92698	1.56028	1.20095
				0.4525		0.644126		1.75479	1.72638	1.01425	1.18136
				0.610192		1.01016		2.48852	1.92712	1.64517	1.11581
				0.642776		0.257588		2.73588	1.92567	1.5439	0.878154
				0.451973		0.409282		2.50671	1.36568	1.12155	1.12712
				0.439963		0.446941		2.21512	1.23324	1.47056	0.972675
				0.877215		0.559774		2.07582	1.82547	1.20944	1.19024
				1.20208		0.166808		2.30057	1.87074	1.44089	0.970542
				0.602735		0.452666		2.17086	2.01909	1.18952	0.942566
				0.507586		0.589174		1.34696	1.98758	1.36512	1.02785
				0.530618		0.747747		1.09029	2.04712	1.37234	1.03187
				0.271267		0.494537		1.31912	2.37807	1.39653	1.1436
				0.280132		0.357471		1.31452	2.18234	1.37681	0.953893
				0.196027		0.34783		1.29266	1.73882	1.17797	1.03731
				0.138311		0.610307		1.3875	2.16409	1.346	1.01357
				0.334183		0.721589		1.57512	2.00841	1.55836	1.23777
				0.147139		0.709235		1.13486	2.2277	1.61608	0.69119
				0.235131		1.18455		1.18261	2.30932	1.40522	1.08289
				0.225166		1.69198		0.966692	2.07363	0.931792	0.978031
				1.20954		1.64375		1.45911	0.0602321	1.1674	0.969033
				0.248462		1.27015		0.897997	1.82471	1.71295	0.912593
				0.248441		2.26782		1.20423	2.43695	1.08481	1.20714
				0.139796		1.12492		1.1429	2.07769	1.20828	1.29215
				0.0611797		0.388264		0.977899	2.25365	1.6597	1.03637
				0.717074		0.68464		1.41543	1.89077	1.29021	1.25143
				0.563357		0.628016		1.13417	2.04563	1.77896	1.67305
				-0.00522369		0.369247		0.475895	2.23519	1.6002	1.30805
				0.699674		0.275826		1.18438	2.0811	1.42655	1.32155
				0.245081		0.432299		0.933225	2.26269	1.47336	1.69513
				0.413963		0.302207		0.85529	2.01246	1.86491	1.47077
				0.731386		0.326888		1.0442	1.83084	1.55629	1.24609
				0.823398		0.22031		1.0311	1.85696	1.3741	1.1908
				0.84765		0.765091		0.952711	2.47176	1.37956	1.33608
				1.13969		1.16082		0.701356	1.54844	1.59	1.54136
				0.289801		1.01454		0.812665	1.52828	1.23766	1.27373
				1.10279		1.50973		0.939125	1.46919	1.5216	1.4505
				0.746886		1.58107		0.552522	1.55697	1.45957	0.9874
				0.094175		0.80863		0.84749	1.3589	1.37607	1.23159
				0.493444		1.29576		0.727	1.24004	1.34705	1.41691
				0.127925		0.670622		0.998927	1.26706	1.01225	1.55486
				1.02252		1.30674		0.919187	1.21846	1.32062	1.32681
				0.81171		0.554221		1.12959	1.52617	1.51351	1.56638
				0.528089		0.442985		0.737638	1.17948	1.35244	1.18281
				0.579319		1.06827			1.4226	1.48471	1.23414
				0.139267		0.476668			1.4751	1.60439	1.51736
				1.08014		0.32012			1.51277	1.55935	1.57518
				0.478171		0.438123			1.42658	1.41084	1.58803
				0.749059		0.487038			1.34002	1.38481	1.36578
				0.827122		0.810555			1.29399	1.47303	1.19198
				0.532271		0.239425			1.37452	1.45305	1.49799
				0.413595		0.374888			1.2362	1.42038	1.75857
				0.510115		0.286997			1.41348	1.1284	1.34859
				0.32173		0.380668			1.42143	0.716138	0.877048
				0.28391					-0.000273204	1.07899	1.33058
				0.273545					1.37806	1.3807	1.08297
				0.328923					1.06226	1.21957	1.64215
				0.346797					1.99352	1.24789	1.3005
				0.409747					2.07104	1.13125	1.0239
				1.20296					2.45143	1.24854	0.947787
				0.380366					1.98054	1.22155	1.31635
				0.427071					0.00726999	1.24163	1.06418
				0.411293					1.92381	1.12303	1.10253
				0.381181					-0.00642506	0.850305	1.27925
				0.215734					1.51997	0.916439	1.06488
				0.160695					1.71937	1.08964	1.05638
				0.972242					1.99202	1.63164	1.27223
				0.356					2.29401	1.88368	1.18583
				0.247972					2.09578	1.27439	0.925255
				0.697065					1.73887	1.7865	1.10515
				0.529794					1.89946	1.62185	1.06565
				0.40427					2.06798	1.47675	0.874463
				1.12551					1.82517	1.34795	1.08844
				0.176519					1.99701	1.57757	1.10661
				0.313326					1.90729	0.0244499	0.953521
				0.905883					1.7333	1.28874
				0.806117					2.72926	1.37925
				0.525593					1.74655	1.09799
				0.175457					2.44321	1.23994
				0.267034					2.28983	0.754764
				0.54801					1.69584	0.766568
				1.26253					-0.0224956	0.765331
				4.31599					1.89124	1.0352
				0.352192					1.59343	0.643756
				0.362851					1.72884	0.823597
				0.62503					1.97049	0.83573
				0.611459					1.81538	0.859506
				0.849527					1.72828	0.735537
				1.00675					1.65895	0.884084
				1.00159					1.83389	0.692997
				0.22013					1.8962	0.608971
				0.439645					1.77109	0.933562
				0.313882					1.87422	0.832657
				0.354451					1.56981	0.281017
				0.612199					1.932	2.06778
				0.310527					2.16475	2.49824
				0.311395					2.17987	2.3261
				0.1561					1.98715	2.08916
				0.563923					2.26363	1.96232
				0.33991					1.65106	2.23678
				0.553611					2.38321	2.28788
				0.592669					2.2971	2.33072
				0.592261					1.73172	1.53368
				0.491965					2.52687	2.36141
				0.878638					2.02897	1.81195
				0.849833					2.06579	2.33298
				0.74886					1.72913	2.42818
				0.19992					1.92366	1.68969
				0.312786					1.8292	2.06734
				0.831498					2.54231	2.12118
				0.111447					2.18421	2.21972
				0.469503					2.04553	1.49047
				0.926943					2.4413	1.72033
				0.465157					1.90278	1.41947
				0.273294					1.64378	1.38129
				1.08923					1.96042	1.47499
				0.26964					1.67321	1.70778
				0.276185					1.39887	1.40177
				0.200483					1.68091	1.58774
				0.93678					1.8163	1.29521
				0.926619					1.13661	1.45006
				0.196214					1.56357	1.47241
				0.411775					1.30903	1.23923
				0.552025					1.59632	1.39674
				0.831736					1.51695	1.26316
				0.458654					1.36539	1.45811
				0.340804					1.55274	1.10396
				0.669059					1.55506	1.61048
				0.573617					1.8421	1.29328
				1.11287					1.7034	1.18375
				1.06372					1.65305	1.16073
				0.82397					1.42973	1.21028
				0.430218					1.70555	1.47706
				0.42423					1.5488	1.79493
				0.469839					1.86719	1.73553
				0.533793					1.41849	1.62679
				0.325267					1.54227	1.61766
				0.632566					1.44155	1.1925
				0.665602					1.67498	1.51509
				0.429064					1.49502	1.66742
				1.59078					1.33061	1.06071
				0.942675					1.39795	1.20128
				0.788443					1.80019	1.0107
				0.879535					1.62342	1.30423
				0.859073					1.54422	1.43635
				0.646766						1.13838
				0.287022						1.4212
				0.511389						1.7042
				0.567697						1.07017
				0.412828						1.6224
										1.4602
										1.45711
										1.66379
										1.34766
										1.43474
										0.994483
										1.53918
										1.60868
										1.52461
										1.20993
										1.21347
										1.3202
										1.20852
										1.41049
										1.31085
										1.51929
										1.55057
										1.48584
										1.42272
										1.54146
										1.19303
										1.49525
										0.934732
										1.56944
										1.45907
										1.46412
										1.23109
										1.29571
										1.28305
										1.4832
										1.27958

## Sheet: S1E Ciliary pVASP|GFP
Duration of 100nMFSK Treatment	Baseline	5 min.	15 min.	1 hr		Units are Ciliary pVASP/GFP Intensity (A.U.)
	0.0815125	0.23502	0.26617	0.563853
	0.0596619	0.232619	0.394253	0.465776
	0.058618	0.224273	0.730744	0.675722
	0.0323127	0.176128	0.9798	0.503727
	0.0016782	0.633874	0.510693	0.400475
	0.0459504	0.23464	0.653916	0.472329
	-0.0147758	0.664758	0.352914	0.335888
	0.00662738	0.177909	0.453025	0.434677
	0.0439235	0.279347	0.196617	0.47238
	0.306714	0.242368	0.565637	0.394259
	0.16414	0.416789	0.238552	0.250875
	0.200905	0.266999	0.580316	0.398578
	0.119041	0.479381	0.347128	0.518914
	0.03129	0.130084	0.544885	0.393637
	0.0889739	0.271112	0.126177	0.402393
	0.116649	0.505126	0.486798	0.455231
	0.088518	0.298127	0.238985	0.496005
	0.290051	0.237237	0.301455	0.566149
	0.0118935	0.600721	0.216661	0.584523
	0.00250691	0.197415	0.211139	0.76023
	0.159699	0.512698	0.780915	0.351941
	0.134842	0.276536	0.159256	0.202542
	0.0699028	0.405956	0.614703	0.557786
	0.0935213	0.157944	0.391356	0.22133
	0.0542992	0.275693	0.269704	0.355677
	0.126265	0.198835	0.179653	0.623452
	0.0172177	0.357531	0.198466	0.355054
	0.188014	0.228034	0.285245	0.27891
	0.0377135	0.361675	0.352392	0.35708
	0.120766	0.671755	0.49207	0.405816
	0.0992692	0.294158	0.291802	0.346133
	0.00255736	0.352932	0.239127	0.442535
	0.0155553	0.477644	0.727781	0.364994
	0.0547556	0.481992	0.601919	0.738805
	0.018451	0.149068	0.438545	0.400884
	0.0630823	0.295271	0.308821	0.542212
	0.0161574	0.349423	0.647203	0.816004
	0.00275414	0.22087	0.426812	0.331654
	0.0612494	0.466274	0.266662	0.799618
	0.0148749	0.18716	0.367945	0.368139
	0.0505903	0.34301	0.405119	0.351459
	0.0170705	0.435429	0.463203	0.764618
	0.10097	0.365828	0.635235	0.342023
	0.0129504	0.184811	0.397653	0.598427
	0.00268124	0.523761	0.306071	0.531052
	0.0160467	0.269892	0.304496	0.569571
	0.0611922	0.240265	0.252104	0.617925
	0.0367657	0.593119	0.148416	0.451426
	0.0202334	0.76797	0.187624	0.420483
	0.058816	0.288198	0.213519	0.334696
	0.15708	0.316573	0.904229	0.400015
	0.244742	0.204085	0.311898	0.696728
	0.0416478	0.26931	0.223842	0.236851
	0.0554329	0.86809	0.369767	0.588581
	0.0991428	0.457111	0.348241	0.50181
	0.0674437	0.464583	0.204162	0.327497
	0.101155	0.375052	0.221371	1.23291
	0.0477073	0.486361	0.315157	0.641847
	0.171712	0.393909	0.361822	0.925862
	0.1415	0.255787	0.257922	0.423452
	0.287457	0.325764	0.196974	0.427539
	0.0818237	0.273807	0.213781	0.426846
	0.0290177	0.381957	0.242773	0.452735
	0.0748042	0.447912	0.47815	0.646632
	0.0597217	0.192007	0.417323	0.985412
	-0.0119965	0.422467	0.314149	0.411008
	0.0728049	0.630498	0.276393	0.840776
	-0.0010551	0.259728	0.293622	0.645912
	0.193913	0.200519	0.327481	0.318305
	0.00244809	0.390927	0.121767	0.362262
	0.340347	0.43117	0.274051	0.363647
	0.0195063	0.214224	0.343966	0.387351
	0.00262866	0.339171	0.469723	0.437409
	0.0383215	0.537938	0.168995	0.28677
	0.121693	0.34817	0.298199	0.507286
	0.0718641	0.307278	0.387004	0.175556
	0.179875	0.265724	0.417479	0.495991
	0.0106382	0.407375	0.438262	0.411723
	0.0268894	0.428429	0.242611	0.460674
	0.00961589	0.338798	0.405719	0.49347
	0.0751302	0.138707	0.0927169	0.246964
	0.0405762	0.328403	0.169124	0.523755
	0.0571467	0.393108	0.344543	1.34916
	0.0145811	0.581278	0.519581	0.627654
	0.0997509	0.197403	0.193507	0.422334
	0.00380609	0.604883	0.401412	0.534841
	-0.00470993	0.0822746	0.29598	0.507465
	0.0209856	0.272128	0.185876	0.455436
	0.0597272	0.0568831	0.370675	0.415184
	0.120257	0.230838	0.230427	0.340182
	0.0227956	0.484248	0.219299	0.575961
	0.282695	0.27916	0.321202	0.489399
	0.14215	0.281806	0.261598	0.346202
	0.0593468	0.644056	0.240294	0.506741
	0.0335023	0.280734	0.157197	0.272016
	0.125084	0.198118	0.336165	0.515455
	0.0431417	0.170611	0.318986	0.68967
		0.248417	0.378281	0.248458
		0.183686	0.290871	0.354147
		0.464397	0.250961	0.678782
		0.326409	0.19474	0.180267
		0.317036	0.0261723	0.292774
		0.181041	0.0452358	0.396478
		0.204102	0.406647	0.835716
		0.327012	0.282278	0.571034
		0.350424	0.196758	0.428522
		0.318996	0.152586	0.532468
		0.828936	0.361693	0.560044
		0.309086	0.358258	0.390138
		0.222482	0.155831	0.78463
		0.282744	0.370513	0.503312
		0.488275	0.331812	0.45687
		0.334624	0.431277	0.919317
		0.181718		0.687646
		0.405517		0.596071
		0.301385		0.561277
		0.307783		0.784961
		0.225899		0.841549
		0.251889		0.441503
		0.33282		0.612791
		0.0979612		0.648054
		0.469981		0.338163
		0.27446		0.662857
		0.382704		0.388639
		0.52004		0.434871
		0.330673		0.583822
		0.485739		0.505113
		0.530579		0.504528
		0.345802		0.484812
		0.58108		0.20429
		0.482115		0.352919
		0.306107		0.364326
		0.760006		0.846625
		0.361182		0.520531
		0.274609		0.522716
		0.436839		0.371781
		0.322231		0.542515
		0.489711		0.333577
		0.145174		0.501715
		0.268206		0.43345
		0.34381		0.694158
		0.3674		0.546305
		0.270091		0.444946
		0.44849		0.37506
		0.189784		0.48096
		0.201444		0.535764
		0.241407		0.40461
		0.283048		0.440523
		0.114768		0.560228
		0.156845		0.567278
		0.415692		0.55536
		0.631336
		0.215666
		0.266731
		0.280009
		0.342343
		0.331161
		0.371738
		0.616021
		0.163642
		0.28043
		0.241818
		0.293334
