# Supplementary material for: Smoothened and ciliary GPCRs regulate ciliary protein kinase A activity involved in Hedgehog signal transduction
Source: PLoS Biol. 2026 Jun 10;24(6):e3003841. doi: 10.1371/journal.pbio.3003841 (PMC13289941; doi:10.1371/journal.pbio.3003841)
Supplement: S2 Data — (XLSX) [file pbio.3003841.s009.xlsx]

## Sheet: 2E Ciliary pVASP|GFP Raw
Fish #2 Anterior	Fish #2 Middle	Fish #2 Posterior	Fish #3 Anterior	Fish #3 Middle	Fish #3 Posterior	Fish #4 Anterior	Fish #4 Middle	Fish #4 Posterior	Fish #5 Anterior	Fish #5 Middle	Fish #5 Posterior	Fish #6 Anterior	Fish #6 Middle	Fish #6 Posterior
0.448072	-0.082943	-0.190252	0.634707	0.145061	0.0434818	0.575445	0.242237	0.0218933	1.68429	0.65504	0.0332818	0.755669	-0.00177777	0.0760676
0.429242	0.25119	-0.0119468	0.341119	0.0682926	-0.320722	0.159763	0.0108952	0.118796	1.15509	0.0175917	-0.131685	0.506354	0.337051	0.171553
0.555143	0.0115464	0.401122	0.277926	-0.0345412	0.17289	0.133378	-0.0014872	0.0297397	1.02534	-0.0267318	-0.446201	0.694572	0.318952	-0.087531
0.946159	0.760225	-0.21412	0.339039	0.0194391	0.0372437	-0.0636455	-0.0752082	-0.15224	1.27852	0.0742396	-0.253876	0.802298	0.387909	0.574153
0.033134	0.6327	-0.0147278	0.423063	0.239493	0.0445038	0.728053	0.16764	0.0851525	0.658818	-0.0483835	0.195279	0.730537	0.768065	0.173574
0.867074	0.58855	0.158735	0.680651	0.14432	-0.17756	0.90576	0.348257	-0.234951	0.239905	-0.0371261	-0.142417	0.341111	0.50824	0.256986
-0.005285	0.512008	-0.260478	0.210179	0.0746184	0.173428	0.503369	-0.210242	0.0577727	0.615099	0.359271	0.0398931	0.822256	0.0905879	0.0383642
0.290174	0.41518	0.181091	0.460744	0.0271409	0.0927638	0.488901	0.208117	-0.00267396	0.441605	0.397699	0.129372	0.76555	-0.00570304	0.0131184
0.0242664	0.0589566	-0.145952	0.0222945	-0.00292197	-0.0204442	0.257077	0.0272006	0.22751	0.292846	0.532268	-0.164044	0.654253	0.374713	0.0974765
0.688837	0.243459	-0.0744726	0.432145	-0.104838	-0.0185827	0.30289	0.237608	0.106555	0.578137	0.452522	-0.174416	0.913738	0.446513	-0.0373966
-0.0531189	0.223187	0.0660978	0.293036	0.0969698	-0.0197234	0.322772	-0.0294654	0.00832968	0.5302	0.457322	0.0844125	0.532927	0.176232	0.0554495
0.0839448	0.243961	-0.0559709	0.252878	0.216599	0.0728117	0.714268	0.0905116	-0.0260178	-0.000385765	0.077374	-0.023474	0.347089	0.0671948	0.0457066
0.380928	0.058089	0.00377663	0.0737676	-0.00300149	0.104222	0.0888399	0.0619127	-0.0645225	0.618898	0.192234	-0.157604	0.443649	0.330927	0.0670615
0.437962	0.611001	-0.00909836	1.10654	-0.00972035	-0.012501	0.389544	0.103925	-0.116996	0.989985	0.172234	0.0948438	0.625411	0.191221	-0.0531588
0.164499	0.111756	-0.139888	0.401868	0.164664	0.176981	0.476841	-0.00279695	-0.0263792	0.452906	0.550054	0.0931086	0.597138	0.253327	0.0801628
0.0282759	0.305484	-0.103267	0.439448	-0.0430617	-0.316208	0.24256	0.0143549	-0.487291	1.02931	0.208908	0.101897	0.885151	0.157825	-0.139661
0.337164	0.181964	-0.107433	0.478368	0.103983	0.116089	0.129458	0.0704317	-0.184276	1.04074	0.134156	0.0544665	0.130485	0.14052	0.208063
0.411419	1.29588	-0.105949	1.19026	0.0868201	-0.202038	0.399453	0.0136607	0.0345262	0.941184	0.207647	0.0233105	0.339169	0.063595	0.371389
0.640212	0.0173248	-0.0719119	0.52339	0.220098	-0.0100109	0.719804	0.25135	-0.0271881	0.316648	0.0849344	-0.0291959	0.584725	0.553375	0.151
0.176348	0.112966	-0.346048	0.46469	0.0854682	0.235881	0.307305	0.0299729	-0.0877141	0.456466	0.501361	0.463979	0.692582	0.205852	-0.13665
0.543706	0.730584	-0.0142826	0.351528	0.135816	-0.0266599	0.503836	-0.0257174	0.120051	0.736404	-0.00531854	0.0104396	0.6849	0.159618	0.0712257
0.192491	0.960812	0.253139	0.378986	0.137874	-0.0967541	0.220975	0.0938687	-0.187322	0.575281	0.354951	0.0245008	0.74747	-0.0289957	0.221159
0.501143	-0.248539	-0.0618522	0.478236	-0.0798101	0.00598794	0.214195	0.20317	0.0794663	0.0105546	0.55606	0.18402	0.654723	0.211445	-0.0518711
0.581577	0.484876	-0.174704	0.0268195	-0.0108584	0.0560129	0.127659	0.00760751	-0.0319212	0.538664	0.0890914	0.337526	0.489624	-0.00809894	0.169237
1.03569	0.124086	-0.16937	0.755075	0.0800528	0.12414	0.794081	0.14903	-0.126264	0.352579	0.0380518	-0.0213346	0.521367	0.177929	0.399475
0.0112508	0.346069	-0.028924	0.885734	0.163542	-0.116469	0.130146	0.170311	0.0116303	0.866733	-0.0685052	-0.189165	1.00372	0.480117	0.065359
0.386129	0.11825	0.110148	0.250026	0.416925	0.0806937	0.310642	0.0263809	-0.226407	0.177771	0.279377	-0.340618	0.558519	0.311899	-0.0892569
0.322513	-0.0397646	0.477345	0.348527	0.192808	-0.0165024	0.612232	0.0347705	-0.229777	0.83626	0.0903771	0.386249	0.673966	-0.0388639	0.0750744
0.122899	-0.0651846	-0.00227095	0.697881	0.0634639	-0.113894	0.351904	0.116263	0.0694084	0.801512	0.265168	0.0549625	0.40982	0.115987	0.239677
0.250268	0.528676	0.0103994	0.187985	0.107547	-0.0146284	0.390048	0.204751	0.110123	0.707443	0.142283	0.387665	1.03261	0.582103	-0.227686
0.287709	0.998411	0.0387476	0.944293	0.000441547	0.232756	-0.0726371	0.589631	0.0575452	0.777757	0.521637	0.0730656	0.159807	0.15046	0.0984111
0.41466	0.258796	-0.146407	0.469811	0.334138	-0.00601128	0.0470092	0.291064	0.142774	1.08176	0.49694	-0.123058	0.411103	0.146156	0.392012
0.384854	-0.246845	0.0434935	0.774069	0.00485715	-0.018764	0.0429712	0.0965352	-0.063221	0.691081	0.103728	0.707005	0.642676	0.102873	0.572338
0.167715	-0.0705089	-0.0568654	0.452572	0.437484	0.0243209	0.717165	0.162246	0.0310851	0.46693	0.164129	0.254261	0.464202	0.175216	0.191639
-0.0763899	0.357813		0.532894	0.143136	0.0907793	0.206996	-0.100507	0.112421	0.711781	-0.171144	0.0327408	0.56043	0.348707	-0.187471
0.277822	0.176829		0.669138	0.0701888	0.106718	0.313631	-0.102861	-0.0709303	0.011712	0.334993	0.115105	0.723392	0.159768	0.0117964
0.0575687	0.325389		0.544883	0.146315	-0.0773715	0.589559	0.013165	0.163365	0.42223	0.141896	0.10363	0.678231	0.393367	-0.0554551
0.178796	0.106924		0.276971	0.346905	0.0122371	0.281429	0.198981	-0.023535	0.854904	0.209398	0.000133888	0.505215	0.120674	-0.0823373
0.130694	0.111063		0.522814	0.102931	0.0956098	0.32683	-0.0123563	0.215282	0.547167	0.0948161	0.0543495	0.0646351	-0.0282177	-0.192056
0.268725	0.376542		0.425892	0.222537	-0.0953168	0.232121	0.28162	-0.12895	0.388259	0.187774		0.645655	0.476247	0.233343
0.114066	0.475359		0.975791	-0.122155	0.0542724	0.67535	-0.210677	-6.54078e-05	0.641153	0.077481		0.785049	0.0928867	0.148099
0.62437	0.334753		0.514624	0.352765	-0.0107747	0.590516	0.0582708	0.0493195	0.262131	0.034381		0.896682	0.221576	-0.0773997
0.306962	0.226334		0.462504	0.128684	-0.126247	0.303124	-0.0115843	-0.268164	0.659109	0.327669		0.734113	0.583481	-0.0372777
0.209814	0.184999		0.776904	0.0126098	-0.155584	0.332113	0.199501	0.104825	0.825668	-0.0241513		0.416946	0.041811	0.261534
0.161756	0.0861993		0.0104586	0.163998	-0.073299	0.390784	0.391135	-0.286046	1.03269	-0.0287723		0.187284	0.130293	0.0492775
0.0447527	0.299131		0.816901	0.11124	0.0960092	0.132378	0.146974	0.292091	0.285007	-0.00758103		0.241606	0.0865564	0.0217331
0.177572	-0.103091		0.538237	0.0784459	-0.0992881	0.0849232	0.109347	-0.136264	0.427758	0.216087		0.602102	0.228536	0.103711
0.396267	0.195541		0.700704	-0.0472921	-0.151712	0.0823459	0.200456	-0.0152253	0.330427	0.0241299		0.419606	0.0120392	-0.0114534
0.13377	0.157609		0.728271	0.0282238	0.092014	0.151361	0.247027	0.00265437		0.106829		0.884772	0.0212055	0.0587401
0.304956	0.0536565		0.745313	0.171567		0.249061	0.0678777	-0.128289		0.273713		0.0971813	-0.101637
-0.00801086	0.364478		0.413481	0.500495		0.140013	0.13195	0.0925562		0.406626		0.29605	0.136964
0.572766	0.112478		0.328813	0.373033		0.178536	0.128564	0.495754		0.0216328		0.316874	0.189805
0.576782	0.358196		0.513204	-0.0120314		0.104158	0.113507	0.271787		0.134469		0.760397	0.0350908
0.76334	-0.307623		0.778071	0.299472		0.42184	0.0562908	0.226714		0.279274		0.535357	0.180416
0.763718	0.180549		0.509867	0.150853		0.209569	0.186608	0.12059		0.020254		0.659766	-0.108096
-0.167047	0.152924		0.437601	0.174093		0.224794	0.183764	0.147721		0.338815		0.0991566	0.462788
-0.129965	0.310009		0.653396	0.0382288		0.325491	0.0492555	0.0795015		0.179724		-0.0132234	0.277227
0.696125			0.143378	-0.0176459		0.226993	0.00436619	0.14729		0.0320282		0.878986	0.00885383
0.112813			0.206387	0.208447		0.129543	0.179372	-0.202347		-0.0841805		0.484353	0.280077
-0.0516418			0.132408	0.0879895		-0.270033	0.129237	0.216972				0.593398	0.219432
0.709235			0.275403	0.0309081		0.252073	0.233543					0.896376	0.253909
-0.0760552			-0.102222	0.260678		-0.0370652	0.168751					0.435739	-0.0285417
0.643316			-0.0253968	0.0167754		0.311739	0.303953					0.071885	0.386367
0.0865482				0.140129		0.435109	0.231794					0.185693	0.386478
0.243309				0.114195		0.42359	0.124417					0.410997	0.258574
0.166775						0.469076						-0.0952052	0.116399
-0.119562						0.112209						0.91514	0.024155
0.123622						0.0847402						0.782447	-0.168444
-0.14719						0.376497						0.742719	0.127044
0.13816						0.275497						0.419964	0.212055
0.246706						0.402342						0.556297	0.24276
0.260073						0.155139						0.97337	0.0883483
0.674345												0.860105	0.0540755
0.109466													0.10749
0.113944													0.305601
0.0466665													0.254866
0.237068													0.366654
0.058954
0.293637
0.659007
0.327914
0.619211
-0.0248045
0.735231
0.209953
0.061471
0.732161
0.431916
0.110733

## Sheet: Descriptive Stat. of Raw Values
	Fish #2 Anterior	Fish #2 Middle	Fish #2 Posterior	Fish #3 Anterior	Fish #3 Middle	Fish #3 Posterior	Fish #4 Anterior	Fish #4 Middle	Fish #4 Posterior	Fish #5 Anterior	Fish #5 Middle	Fish #5 Posterior	Fish #6 Anterior	Fish #6 Middle	Fish #6 Posterior
Number of values	89	57	34	63	65	49	72	65	60	48	59	39	73	77	49
Mean	0.29437	0.2626	-0.022415	0.46912	0.11931	0.00091392	0.30648	0.11355	0.0086038	0.63263	0.18842	0.047241	0.5593	0.19948	0.0877
Std. Deviation	0.27353	0.3031	0.17063	0.27236	0.13184	0.12311	0.22233	0.13553	0.16538	0.34528	0.19331	0.21918	0.26227	0.18023	0.17775
Std. Error of Mean	0.028995	0.040147	0.029262	0.034314	0.016353	0.017587	0.026202	0.01681	0.02135	0.049836	0.025167	0.035097	0.030696	0.020539	0.025393
Average of Anterior Somite Values	0.45238

## Sheet: 2E Points Norm by .45238
Fish #2 Anterior	Fish #2 Middle	Fish #2 Posterior	Fish #3 Anterior	Fish #3 Middle	Fish #3 Posterior	Fish #4 Anterior	Fish #4 Middle	Fish #4 Posterior	Fish #5 Anterior	Fish #5 Middle	Fish #5 Posterior	Fish #6 Anterior	Fish #6 Middle	Fish #6 Posterior		Units are Ciliary pVASP/GFP Intensity (A.U.)
0.990477	-0.183348	-0.420557	1.40304	0.320661	0.0961179	1.27204	0.535472	0.0483959	3.72318	1.44799	0.0735705	1.67043	-0.0039298	0.16815		Normalized all values to previously calculated mean of anterior somite cilia values (.045238)
0.948853	0.555264	-0.0264088	0.754055	0.150963	-0.708966	0.35316	0.0240842	0.262603	2.55336	0.038887	-0.291093	1.11931	0.745062	0.379222
1.22716	0.0255236	0.886692	0.614365	-0.0763544	0.382178	0.294837	-0.0032875	0.0657405	2.26656	-0.0590915	-0.986341	1.53537	0.705054	-0.19349
2.09151	1.6805	-0.47332	0.749457	0.0429707	0.0823284	-0.14069	-0.16625	-0.33653	2.82622	0.164109	-0.561202	1.77351	0.857486	1.26918
0.0732438	1.3986	-0.0325563	0.935195	0.529406	0.098377	1.60938	0.370574	0.188232	1.45634	-0.106953	0.431671	1.61487	1.69783	0.383691
1.91669	1.30101	0.350888	1.5046	0.319023	-0.392501	2.00221	0.769832	-0.519367	0.530318	-0.0820684	-0.314817	0.754038	1.12348	0.568075
-0.0116826	1.13181	-0.575794	0.464607	0.164946	0.383369	1.11271	-0.464747	0.127708	1.3597	0.794181	0.088185	1.81762	0.200247	0.0848052
0.641439	0.917769	0.400307	1.01849	0.0599958	0.205057	1.08073	0.46005	-0.0059109	0.976182	0.879126	0.285981	1.69227	-0.0126067	0.0289987
0.0536417	0.130325	-0.322631	0.0492826	-0.0064591	-0.0451926	0.568278	0.0601277	0.502917	0.647344	1.1766	-0.362624	1.44625	0.828315	0.215475
1.5227	0.538173	-0.164624	0.95527	-0.231749	-0.0410777	0.669547	0.525241	0.235542	1.27799	1.00031	-0.385551	2.01985	0.987032	-0.0826664
-0.117421	0.493362	0.146111	0.647765	0.214355	-0.0435992	0.713497	-0.0651342	0.018413	1.17202	1.01092	0.186596	1.17805	0.389567	0.122573
0.185563	0.539283	-0.123725	0.558995	0.478799	0.160953	1.57891	0.200079	-0.0575131	-0.0008527	0.171038	-0.0518901	0.767252	0.148536	0.101036
0.842053	0.128408	0.00834835	0.163065	-0.0066349	0.230386	0.196383	0.13686	-0.142629	1.36809	0.424939	-0.348388	0.9807	0.731524	0.148241
0.968128	1.35064	-0.0201122	2.44605	-0.0214871	-0.0276338	0.8611	0.22973	-0.258622	2.18839	0.380729	0.209655	1.38249	0.422701	-0.117509
0.36363	0.24704	-0.309227	0.888342	0.363994	0.391222	1.05407	-0.0061827	-0.058312	1.00116	1.21591	0.20582	1.31999	0.559986	0.177202
0.0625048	0.675282	-0.228275	0.971414	-0.0951893	-0.698987	0.536187	0.031732	-1.07717	2.27533	0.461797	0.225246	1.95665	0.348877	-0.308725
0.745311	0.402238	-0.237484	1.05745	0.229857	0.256618	0.286171	0.155691	-0.407347	2.30058	0.296556	0.1204	0.288441	0.310625	0.45993
0.909454	2.86458	-0.234203	2.63111	0.191919	-0.446611	0.883002	0.0301974	0.0763212	2.08052	0.459009	0.0515287	0.749743	0.140579	0.820966
1.41521	0.038297	-0.158964	1.15697	0.486532	-0.0221293	1.59115	0.555616	-0.0601002	0.69996	0.18775	-0.0645384	1.29255	1.22325	0.33379
0.389823	0.249714	-0.76495	1.02721	0.18893	0.521422	0.679308	0.066256	-0.193895	1.00903	1.10827	1.02564	1.53097	0.455042	-0.302069
1.20188	1.61498	-0.0315722	0.777065	0.300225	-0.0589325	1.11375	-0.056849	0.265377	1.62784	-0.0117568	0.0230771	1.51399	0.35284	0.157447
0.425508	2.1239	0.559572	0.83776	0.304774	-0.213878	0.488473	0.2075	-0.414081	1.27168	0.784631	0.0541597	1.65231	-0.064096	0.488878
1.10779	-0.549404	-0.136726	1.05716	-0.176423	0.0132365	0.473485	0.449114	0.175663	0.0233312	1.22919	0.406781	1.44729	0.467406	-0.114663
1.28559	1.07183	-0.386189	0.0592854	-0.0240029	0.123818	0.282195	0.0168166	-0.0705628	1.19073	0.196939	0.746111	1.08233	-0.0179029	0.374104
2.28943	0.274295	-0.374397	1.66912	0.176959	0.274415	1.75534	0.329435	-0.279109	0.779386	0.0841146	-0.0471607	1.1525	0.393318	0.883052
0.0248702	0.764996	-0.0639373	1.95794	0.361514	-0.257457	0.287691	0.376477	0.0257091	1.91594	-0.151433	-0.418156	2.21875	1.06131	0.144478
0.853551	0.261395	0.243486	0.552691	0.921627	0.178376	0.686684	0.0583157	-0.500479	0.392969	0.617571	-0.752947	1.23462	0.689461	-0.197305
0.712926	-0.0879009	1.05519	0.77043	0.426207	-0.036479	1.35336	0.0768613	-0.507929	1.84858	0.199781	0.853815	1.48982	-0.0859099	0.165954
0.271672	-0.144093	-0.00502	1.54269	0.140289	-0.251766	0.777895	0.257003	0.153429	1.77177	0.586162	0.121496	0.90592	0.256393	0.529813
0.553224	1.16865	0.0229883	0.415547	0.237735	-0.0323365	0.862214	0.452608	0.243431	1.56382	0.314522	0.856946	2.28261	1.28676	-0.503307
0.635989	2.20702	0.0856527	2.08739	0.00097605	0.514514	-0.160567	1.3034	0.127205	1.71926	1.1531	0.161514	0.353258	0.332596	0.217541
0.916619	0.572076	-0.323638	1.03853	0.738622	-0.0132881	0.103915	0.643406	0.315605	2.39127	1.0985	-0.272024	0.908757	0.323082	0.866554
0.850731	-0.545658	0.0961436	1.7111	0.0107369	-0.0414785	0.0949891	0.213394	-0.139752	1.52766	0.229295	1.56286	1.42066	0.227404	1.26517
0.370738	-0.155862	-0.125703	1.00042	0.967072	0.053762	1.58532	0.35865	0.0687147	1.03216	0.362813	0.562052	1.02613	0.387321	0.423623
-0.168862	0.790957		1.17798	0.316406	0.20067	0.457571	-0.222174	0.248511	1.57341	-0.37832	0.0723746	1.23885	0.770827	-0.41441
0.614135	0.390885		1.47915	0.155154	0.235903	0.693291	-0.227378	-0.156794	0.0258897	0.740512	0.254443	1.59908	0.353172	0.0260762
0.127257	0.719283		1.20448	0.323434	-0.171032	1.30324	0.0291016	0.361123	0.933353	0.313666	0.229078	1.49925	0.86955	-0.122585
0.395235	0.236359		0.612252	0.766844	0.0270505	0.622109	0.439853	-0.0520249	1.88979	0.46288	0.00029596	1.11679	0.266753	-0.182009
0.288903	0.245508		1.1557	0.227533	0.211348	0.722467	-0.0273139	0.475888	1.20953	0.209594	0.120141	0.142878	-0.062376	-0.424545
0.594026	0.832358		0.941447	0.491925	-0.210701	0.513111	0.622529	-0.285048	0.858259	0.41508		1.42724	1.05276	0.515811
0.252147	1.0508		2.15702	-0.270026	0.119971	1.49288	-0.465709	-0.0001446	1.41729	0.171274		1.73538	0.205329	0.327378
1.38019	0.739982		1.13759	0.779798	-0.0238178	1.30535	0.128809	0.109022	0.579448	0.0760003		1.98214	0.489802	-0.171094
0.678549	0.500318		1.02238	0.28446	-0.279074	0.670066	-0.0256074	-0.592786	1.45698	0.724322		1.62278	1.2898	-0.0824034
0.463801	0.408945		1.71737	0.0278743	-0.343923	0.734145	0.441002	0.231719	1.82516	-0.0533872		0.921672	0.0924244	0.57813
0.357567	0.190546		0.0231191	0.362524	-0.16203	0.86384	0.864616	-0.632314	2.2828	-0.0636021		0.413998	0.288016	0.108929
0.0989273	0.661238		1.80578	0.2459	0.212231	0.292625	0.324891	0.645675	0.630017	-0.0167581		0.534078	0.191336	0.0480417
0.392528	-0.227886		1.18979	0.173407	-0.219479	0.187725	0.241714	-0.301217	0.945572	0.477666		1.33097	0.505186	0.229256
0.875962	0.43225		1.54893	-0.104541	-0.335363	0.182028	0.443114	-0.0336561	0.73042	0.0533399		0.927553	0.0266131	-0.0253182
0.295704	0.348399		1.60987	0.0623895	0.2034	0.334589	0.54606	0.00586758		0.236149		1.95582	0.0468754	0.129847
0.674115	0.118609		1.64754	0.379255		0.550557	0.150046	-0.283586		0.605051		0.214822	-0.224672
-0.0177083	0.805691		0.914013	1.10636		0.309504	0.291681	0.204598		0.898859		0.654427	0.302764
1.26612	0.248637		0.726852	0.8246		0.394658	0.284194	1.09588		0.0478199		0.70046	0.419571
1.27499	0.791803		1.13445	-0.0265958		0.230244	0.25091	0.600794		0.297247		1.68088	0.0775693
1.68739	-0.68001		1.71995	0.661993		0.93249	0.124432	0.501157		0.617343		1.18342	0.398815
1.68822	0.399109		1.12708	0.333466		0.463259	0.412503	0.266567		0.0447721		1.45843	-0.238949
-0.369263	0.338044		0.96733	0.384837		0.496915	0.406217	0.326541		0.748961		0.219189	1.02301
-0.287292	0.685285		1.44435	0.084506		0.719508	0.108881	0.175741		0.397286		-0.0292307	0.612819
1.53881			0.316941	-0.0390067		0.501774	0.00965161	0.32559		0.0707993		1.94303	0.0195717
0.249377			0.456226	0.460779		0.286359	0.396507	-0.447293		-0.186084		1.07068	0.619119
-0.114156			0.292692	0.194503		-0.596915	0.285682	0.479623				1.31172	0.485062
1.56779			0.608786	0.0683234		0.557215	0.516254					1.98147	0.561275
-0.168123			-0.225965	0.576237		-0.0819339	0.37303					0.963215	-0.0630923
1.42207			-0.0561404	0.0370826		0.689108	0.671897					0.158904	0.854076
0.191318				0.309761		0.961821	0.512388					0.410481	0.854322
0.537841				0.252432		0.936359	0.275028					0.908521	0.571585
0.368662						1.03691						-0.210454	0.257303
-0.264296						0.24804						2.02294	0.0533953
0.27327						0.187321						1.72962	-0.37235
-0.325368						0.832257						1.6418	0.280835
0.305407						0.608994						0.928344	0.468754
0.545351						0.88939						1.22971	0.536628
0.574901						0.34294						2.15166	0.195297
1.49066												1.90129	0.119536
0.241977													0.23761
0.251877													0.67554
0.103158													0.563389
0.524045													0.810501
0.13032
0.649093
1.45676
0.724863
1.36879
-0.054831
1.62525
0.464108
0.135883
1.61846
0.954764
0.244779

## Sheet: 2E Points Stack Norm by .45238
Anterior	Middle	Posterior		Units are Ciliary pVASP/GFP Intensity (A.U.)
0.990477	-0.183348	-0.420557		Consolidated all replicates, with a gap between sets of replicates.
0.948853	0.555264	-0.0264088		Normalized all values to previously calculated mean of anterior somite cilia values (.045238)
1.22716	0.0255236	0.886692		These are the individual values plotted in the background of the superplot in 2E.
2.09151	1.6805	-0.47332
0.0732438	1.3986	-0.0325563
1.91669	1.30101	0.350888
-0.0116826	1.13181	-0.575794
0.641439	0.917769	0.400307
0.0536417	0.130325	-0.322631
1.5227	0.538173	-0.164624
-0.117421	0.493362	0.146111
0.185563	0.539283	-0.123725
0.842053	0.128408	0.00834835
0.968128	1.35064	-0.0201122
0.36363	0.24704	-0.309227
0.0625048	0.675282	-0.228275
0.745311	0.402238	-0.237484
0.909454	2.86458	-0.234203
1.41521	0.038297	-0.158964
0.389823	0.249714	-0.76495
1.20188	1.61498	-0.0315722
0.425508	2.1239	0.559572
1.10779	-0.549404	-0.136726
1.28559	1.07183	-0.386189
2.28943	0.274295	-0.374397
0.0248702	0.764996	-0.0639373
0.853551	0.261395	0.243486
0.712926	-0.0879009	1.05519
0.271672	-0.144093	-0.00502
0.553224	1.16865	0.0229883
0.635989	2.20702	0.0856527
0.916619	0.572076	-0.323638
0.850731	-0.545658	0.0961436
0.370738	-0.155862	-0.125703
-0.168862	0.790957
0.614135	0.390885
0.127257	0.719283
0.395235	0.236359
0.288903	0.245508
0.594026	0.832358
0.252147	1.0508
1.38019	0.739982
0.678549	0.500318
0.463801	0.408945
0.357567	0.190546
0.0989273	0.661238
0.392528	-0.227886
0.875962	0.43225
0.295704	0.348399
0.674115	0.118609
-0.0177083	0.805691
1.26612	0.248637
1.27499	0.791803
1.68739	-0.68001
1.68822	0.399109
-0.369263	0.338044
-0.287292	0.685285
1.53881
0.249377
-0.114156
1.56779
-0.168123
1.42207
0.191318
0.537841
0.368662
-0.264296
0.27327
-0.325368
0.305407
0.545351
0.574901
1.49066
0.241977
0.251877
0.103158
0.524045
0.13032
0.649093
1.45676
0.724863
1.36879
-0.054831
1.62525
0.464108
0.135883
1.61846
0.954764
0.244779
1.40304	0.320661	0.0961179
0.754055	0.150963	-0.708966
0.614365	-0.0763544	0.382178
0.749457	0.0429707	0.0823284
0.935195	0.529406	0.098377
1.5046	0.319023	-0.392501
0.464607	0.164946	0.383369
1.01849	0.0599958	0.205057
0.0492826	-0.0064591	-0.0451926
0.95527	-0.231749	-0.0410777
0.647765	0.214355	-0.0435992
0.558995	0.478799	0.160953
0.163065	-0.0066349	0.230386
2.44605	-0.0214871	-0.0276338
0.888342	0.363994	0.391222
0.971414	-0.0951893	-0.698987
1.05745	0.229857	0.256618
2.63111	0.191919	-0.446611
1.15697	0.486532	-0.0221293
1.02721	0.18893	0.521422
0.777065	0.300225	-0.0589325
0.83776	0.304774	-0.213878
1.05716	-0.176423	0.0132365
0.0592854	-0.0240029	0.123818
1.66912	0.176959	0.274415
1.95794	0.361514	-0.257457
0.552691	0.921627	0.178376
0.77043	0.426207	-0.036479
1.54269	0.140289	-0.251766
0.415547	0.237735	-0.0323365
2.08739	0.00097605	0.514514
1.03853	0.738622	-0.0132881
1.7111	0.0107369	-0.0414785
1.00042	0.967072	0.053762
1.17798	0.316406	0.20067
1.47915	0.155154	0.235903
1.20448	0.323434	-0.171032
0.612252	0.766844	0.0270505
1.1557	0.227533	0.211348
0.941447	0.491925	-0.210701
2.15702	-0.270026	0.119971
1.13759	0.779798	-0.0238178
1.02238	0.28446	-0.279074
1.71737	0.0278743	-0.343923
0.0231191	0.362524	-0.16203
1.80578	0.2459	0.212231
1.18979	0.173407	-0.219479
1.54893	-0.104541	-0.335363
1.60987	0.0623895	0.2034
1.64754	0.379255
0.914013	1.10636
0.726852	0.8246
1.13445	-0.0265958
1.71995	0.661993
1.12708	0.333466
0.96733	0.384837
1.44435	0.084506
0.316941	-0.0390067
0.456226	0.460779
0.292692	0.194503
0.608786	0.0683234
-0.225965	0.576237
-0.0561404	0.0370826
	0.309761
	0.252432
1.27204	0.535472	0.0483959
0.35316	0.0240842	0.262603
0.294837	-0.0032875	0.0657405
-0.14069	-0.16625	-0.33653
1.60938	0.370574	0.188232
2.00221	0.769832	-0.519367
1.11271	-0.464747	0.127708
1.08073	0.46005	-0.0059109
0.568278	0.0601277	0.502917
0.669547	0.525241	0.235542
0.713497	-0.0651342	0.018413
1.57891	0.200079	-0.0575131
0.196383	0.13686	-0.142629
0.8611	0.22973	-0.258622
1.05407	-0.0061827	-0.058312
0.536187	0.031732	-1.07717
0.286171	0.155691	-0.407347
0.883002	0.0301974	0.0763212
1.59115	0.555616	-0.0601002
0.679308	0.066256	-0.193895
1.11375	-0.056849	0.265377
0.488473	0.2075	-0.414081
0.473485	0.449114	0.175663
0.282195	0.0168166	-0.0705628
1.75534	0.329435	-0.279109
0.287691	0.376477	0.0257091
0.686684	0.0583157	-0.500479
1.35336	0.0768613	-0.507929
0.777895	0.257003	0.153429
0.862214	0.452608	0.243431
-0.160567	1.3034	0.127205
0.103915	0.643406	0.315605
0.0949891	0.213394	-0.139752
1.58532	0.35865	0.0687147
0.457571	-0.222174	0.248511
0.693291	-0.227378	-0.156794
1.30324	0.0291016	0.361123
0.622109	0.439853	-0.0520249
0.722467	-0.0273139	0.475888
0.513111	0.622529	-0.285048
1.49288	-0.465709	-0.0001446
1.30535	0.128809	0.109022
0.670066	-0.0256074	-0.592786
0.734145	0.441002	0.231719
0.86384	0.864616	-0.632314
0.292625	0.324891	0.645675
0.187725	0.241714	-0.301217
0.182028	0.443114	-0.0336561
0.334589	0.54606	0.00586758
0.550557	0.150046	-0.283586
0.309504	0.291681	0.204598
0.394658	0.284194	1.09588
0.230244	0.25091	0.600794
0.93249	0.124432	0.501157
0.463259	0.412503	0.266567
0.496915	0.406217	0.326541
0.719508	0.108881	0.175741
0.501774	0.00965161	0.32559
0.286359	0.396507	-0.447293
-0.596915	0.285682	0.479623
0.557215	0.516254
-0.0819339	0.37303
0.689108	0.671897
0.961821	0.512388
0.936359	0.275028
1.03691
0.24804
0.187321
0.832257
0.608994
0.88939
0.34294
3.72318	1.44799	0.0735705
2.55336	0.038887	-0.291093
2.26656	-0.0590915	-0.986341
2.82622	0.164109	-0.561202
1.45634	-0.106953	0.431671
0.530318	-0.0820684	-0.314817
1.3597	0.794181	0.088185
0.976182	0.879126	0.285981
0.647344	1.1766	-0.362624
1.27799	1.00031	-0.385551
1.17202	1.01092	0.186596
-0.0008527	0.171038	-0.0518901
1.36809	0.424939	-0.348388
2.18839	0.380729	0.209655
1.00116	1.21591	0.20582
2.27533	0.461797	0.225246
2.30058	0.296556	0.1204
2.08052	0.459009	0.0515287
0.69996	0.18775	-0.0645384
1.00903	1.10827	1.02564
1.62784	-0.0117568	0.0230771
1.27168	0.784631	0.0541597
0.0233312	1.22919	0.406781
1.19073	0.196939	0.746111
0.779386	0.0841146	-0.0471607
1.91594	-0.151433	-0.418156
0.392969	0.617571	-0.752947
1.84858	0.199781	0.853815
1.77177	0.586162	0.121496
1.56382	0.314522	0.856946
1.71926	1.1531	0.161514
2.39127	1.0985	-0.272024
1.52766	0.229295	1.56286
1.03216	0.362813	0.562052
1.57341	-0.37832	0.0723746
0.0258897	0.740512	0.254443
0.933353	0.313666	0.229078
1.88979	0.46288	0.00029596
1.20953	0.209594	0.120141
0.858259	0.41508
1.41729	0.171274
0.579448	0.0760003
1.45698	0.724322
1.82516	-0.0533872
2.2828	-0.0636021
0.630017	-0.0167581
0.945572	0.477666
0.73042	0.0533399
	0.236149
	0.605051
	0.898859
	0.0478199
	0.297247
	0.617343
	0.0447721
	0.748961
	0.397286
	0.0707993
	-0.186084
1.67043	-0.0039298	0.16815
1.11931	0.745062	0.379222
1.53537	0.705054	-0.19349
1.77351	0.857486	1.26918
1.61487	1.69783	0.383691
0.754038	1.12348	0.568075
1.81762	0.200247	0.0848052
1.69227	-0.0126067	0.0289987
1.44625	0.828315	0.215475
2.01985	0.987032	-0.0826664
1.17805	0.389567	0.122573
0.767252	0.148536	0.101036
0.9807	0.731524	0.148241
1.38249	0.422701	-0.117509
1.31999	0.559986	0.177202
1.95665	0.348877	-0.308725
0.288441	0.310625	0.45993
0.749743	0.140579	0.820966
1.29255	1.22325	0.33379
1.53097	0.455042	-0.302069
1.51399	0.35284	0.157447
1.65231	-0.064096	0.488878
1.44729	0.467406	-0.114663
1.08233	-0.0179029	0.374104
1.1525	0.393318	0.883052
2.21875	1.06131	0.144478
1.23462	0.689461	-0.197305
1.48982	-0.0859099	0.165954
0.90592	0.256393	0.529813
2.28261	1.28676	-0.503307
0.353258	0.332596	0.217541
0.908757	0.323082	0.866554
1.42066	0.227404	1.26517
1.02613	0.387321	0.423623
1.23885	0.770827	-0.41441
1.59908	0.353172	0.0260762
1.49925	0.86955	-0.122585
1.11679	0.266753	-0.182009
0.142878	-0.062376	-0.424545
1.42724	1.05276	0.515811
1.73538	0.205329	0.327378
1.98214	0.489802	-0.171094
1.62278	1.2898	-0.0824034
0.921672	0.0924244	0.57813
0.413998	0.288016	0.108929
0.534078	0.191336	0.0480417
1.33097	0.505186	0.229256
0.927553	0.0266131	-0.0253182
1.95582	0.0468754	0.129847
0.214822	-0.224672
0.654427	0.302764
0.70046	0.419571
1.68088	0.0775693
1.18342	0.398815
1.45843	-0.238949
0.219189	1.02301
-0.0292307	0.612819
1.94303	0.0195717
1.07068	0.619119
1.31172	0.485062
1.98147	0.561275
0.963215	-0.0630923
0.158904	0.854076
0.410481	0.854322
0.908521	0.571585
-0.210454	0.257303
2.02294	0.0533953
1.72962	-0.37235
1.6418	0.280835
0.928344	0.468754
1.22971	0.536628
2.15166	0.195297
1.90129	0.119536
	0.23761
	0.67554
	0.563389
	0.810501

## Sheet: 2E Means Stack Norm by .45238
Anterior	Middle	Late		Units are Ciliary pVASP/GFP Intensity (A.U.)
0.65072	0.58049	-0.049548		Consolidated all replicates.
1.037	0.26373	0.0020202		Normalized all values to previously calculated mean of anterior somite cilia values (.045238)
0.67748	0.251	0.019019		These are the mean values plotted in the foreground of the superplot in 2E.
1.3985	0.41651	0.10443
1.2363	0.44096	0.19386
