# Supplementary material for: Smoothened and ciliary GPCRs regulate ciliary protein kinase A activity involved in Hedgehog signal transduction
Source: PLoS Biol. 2026 Jun 10;24(6):e3003841. doi: 10.1371/journal.pbio.3003841 (PMC13289941; doi:10.1371/journal.pbio.3003841)
Supplement: S3 Data — (XLSX) [file pbio.3003841.s010.xlsx]

## Sheet: 3G Ciliary pVASP|GFP Raw
DMSO TN33_1	DMSO TN50_1	DMSO TN50_2	FSK TN33_1	FSK TN50_1	FSK TN50_2	FSK TN52_1	FSK TN52_2	FSK TN52_3	FSK SAG TN33_1	FSK SAG TN50_1	FSK SAG TN50_2	FSK SAG TN52_1	FSK SAG TN52_2	FSK SAG TN52_3	FSK H89 TN33_1	FSK H89 TN50_1	FSK H89 TN50_2	FSK H89 TN52_1	FSK H89 TN52_2	FSK H89 TN52_3	FSK CYA TN50_1	FSK CYA TN50_2	FSK CYA TN52_1	FSK CYA TN52_2	FSK CYA TN52_3	FSK SHH TN52_1	FSK SHH TN52_2	FSK SHH TN52_3			Datapoints are labeled with TNXX_Y, where XX is our internal experiment number, and Y refers to the biological replicate(s) collected that experiment day.
0.053905	0.096444	0.0799584	0.534276	0.768698	0.715305	0.145162	0.184626	0.195658	0.0182892	0.0733879	0.457939	0.225455	0.31897	0.225279	0.277703	0.0656398	0.115317	0.093508	0.0536048	0.0913772	0.309427	0.215549	0.379576	0.426537	0.418518	0.181933	0.0393152	0.0492845			Units are Ciliary pVASP/GFP Intensity (A.U.)
0.143521	0.0365172	0.05531	0.458766	0.777898	0.242632	0.837275	0.503633	0.486053	0.22637	0.00832831	0.0334824	0.0911852	0.0326296	0.39507	0.173153	0.120455	0.0157694	0.00236214	0.0869069	0.0241176	0.317348	0.229692	0.638761	0.26258	0.147175	0.253671	0.0814843	0.0219778
0.228999	0.0833657	0.0443351	0.359455	0.68281	0.238258	0.553239	0.500501	0.523179	0.0856391	0.222633	0.111598	0.176025	0.188039	-0.000962592	0.136987	0.1466	0.0519646	0.105192	0.181171	0.0280626	0.199289	0.4499	0.569425	0.414251	0.205765	0.0822269	0.171637	0.118051
0.113322	0.147833	0.0323803	0.17918	0.278904	0.638463	0.605464	0.292712	0.276468	0.227732	0.290118	0.0809391	0.18205	0.168623	0.247198	0.205779	0.381343	0.359282	-0.145618	0.0954098	0.0287938	0.226705	0.164611	0.632142	0.468263	0.112787	0.23	0.0558169	0.0241617
0.166671	0.0420769	0.0474431	0.185759	0.275235	0.157754	0.882187	0.195603	0.329193	0.0264262	0.246198	0.430872	0.136928	0.168424	0.112298	0.0651157	0.865562	0.0353234	0.120724	0.0829744	0.0261786	0.768427	0.138982	0.403994	0.386412	0.698547	0.106386	0.033131	0.0813571
0.0435649	0.0608678	0.0242842	0.28345	0.504982	0.119838	0.786708	0.258788	0.279121	0.12618	0.0595915	0.0868025	0.193081	0.938313	0.039481	0.3906	0.224169	0.0799822	0.00930985	0.0908563	0.0258205	0.2141	0.640008	0.481639	0.738157	0.210752	0.0727637	0.266697	0.0539311
0.0364604	0.0222094	0.0204852	0.135127	0.214233	0.602424	0.81323	0.17845	0.395067	0.0528003	0.00605062	0.0811936	0.130641	0.161515	0.0951183	0.311419	0.491853	0.152442	0.10969	0.0603596	0.025052	0.0722553	0.354954	0.805772	1.00979	0.215085	0.121013	0.173252	0.401294
0.0950688	0.0575697	0.0514065	0.564143	0.32738	0.479359	0.532485	0.209341	0.477395	0.359903	0.0274449	0.120887	0.278553	0.532193	0.0817489	0.106292	0.588481	0.0912092	0.0590578	0.0217445	0.0101801	0.26974	0.932256	0.384575	0.733097	0.0439486	0.126992	0.0596947	0.0932601
0.0137562	0.249653	0.00277731	0.19169	0.376506	0.12717	0.889766	0.221488	0.289377	0.0703444	0.0252316	0.0490051	0.154869	0.0649848	0.0207454	0.140384	0.391827	0.0976599	0.263795	0.146766	0.0339889	0.536464	0.460927	0.769443	0.197761	0.501609	0.237482	0.119423	0.236615
0.181717	0.243311	0.0656347	0.213748	0.74081	0.290683	0.696946	0.455299	0.5296	0.180868	0.0430804	0.025142	0.175457	0.161483	0.161319	0.279223	0.25463	0.0766776	0.199357	0.126052	0.0201699	0.429904	0.277869	1.47794	0.435271	0.260909	0.175949	0.0997243	0.0579993
0.105139	0.0243936	0.0801536	0.193048	0.628306	0.674417	0.266066	0.570124	0.627092	0.0721111	0.036493	0.20709	0.216497	0.0404118	0.038694	0.085734	0.109654	0.113923	0.0246132	0.0823042	0.0518372	0.29899	1.08083	0.377336	0.274698	0.257763	0.153842	0.126035	0.142795
0.0378	0.0836403	0.0464632	0.424734	0.422135	0.169169	0.609003	1.01143	0.60151	0.0825558	0.155148	0.0129241	0.14573	0.13812	0.0496695	0.140851	0.144008	0.0756205	0.176226	0.107965	0.00444137	0.881841	0.176938	0.496918	0.503226	0.2157	0.031398	0.0648869	0.248973
0.0476376	0.0834147	0.0274934	0.240221	0.618267	0.253401	0.785545	1.05188	0.131614	0.329037	0.274085	0.0813821	0.72368	0.997324	0.016651	0.159926	0.0856477	0.615584	0.159255	0.0549277	0.0340999	0.894568	0.193725	1.6046	0.76169	0.302723	0.427658	0.448401	0.34725
0.0955866	0.0702496	0.226256	0.227036	0.442043	0.339888	1.20874	0.698101	0.658896	0.272092	0.102286	0.0148174	0.192905	0.146614	0.144787	0.19067	0.187742	0.0244146	0.0682012	0.0249034	0.00848453	0.378874	0.0909946	1.16231	0.640113	0.152102	0.136717	0.359052	0.232985
0.0615363	0.0735053	0.138042	0.411553	0.0973779	0.0909323	0.991163	0.259817	0.493702	0.15742	0.125442	0.29073	0.0955172	0.128914	0.065357	0.221952	0.298144	0.122116	0.0831273	0.0762267	0.0110153	0.294597	0.553283	0.545411	0.763538	0.307713	0.132083	0.170871	0.0199986
0.0731571	0.0297131	0.0953583	0.355571	0.496203	0.286172	0.853914	0.28612	0.50581	0.0931135	0.0346086	0.0148405	0.225752	0.0872477	0.0462323	0.200624	0.254913	0.304196	0.0841219	0.031058	0.0319124	0.369837	0.274347	1.61744	0.738947	0.108956	0.144668	0.255888	0.281595
0.00138921	0.036799	0.272238	0.153139	0.339389	0.15353	0.183748	0.25803	1.1526	0.0421396	0.206654	1.32237	0.0668961	0.163661	0.09079	0.108554	0.225566	0.333374	0.283951	0.11568	0.037776	0.735787	0.269003	0.7543	0.721536	0.0646322	0.294057	0.594532	0.0365501
-0.0071944	0.123061	0.133001	0.286142	0.42753	0.159642	1.07281	0.123491	1.21242	0.102456	0.188273	0.274947	0.169603	0.334548	0.0499768	0.123745	0.207194	0.0545671	0.0162774	0.102696	0.0161508	0.450245	0.462	0.180324	0.79056	0.40382	0.362511	0.0832382	0.0531021
0.270665	0.0384994	0.725566	0.146894	0.262065	0.256213	1.35442	0.527988	0.558552	0.142522	0.0658707	0.0769559	0.207064	0.273541	0.121315	0.229658	0.406028	0.0964612	0.131792	0.0260192	0.196029	0.758783	0.0798914	0.578147	0.727219	0.02327	0.247007	0.400185	0.135477
0.236462	0.0182899	0.0602916	0.241142	0.765042	0.234618	1.53143	0.195147	0.637817	0.168597	0.127103	0.286706	0.0519605	1.27361	0.0206582	0.299054	0.101258	0.22223	0.100753	0.0295448	0.0395736	0.588169	0.777346	0.781991	0.469735	0.0230782	0.250955	0.247497	0.00804531
0.100798	0.0353729	0.0915947	0.301276	0.272366	0.728774	1.1947	0.357408	0.594476	0.0743062	0.316264	0.0796656	0.0636733	0.0935631	0.125407	0.305793	0.132735	0.402395	0.131579	0.0417339	0.133157	0.0898946	1.17206	0.979112	0.0857894	0.141066	0.306971	0.559328	0.0506465
0.16894	0.180582	0.0698228	0.344482	0.401359	0.154788	0.370023	0.336137	0.317151	0.0884757	0.307476	0.401766	0.215522	0.304751	0.0647215	0.256216	0.209325	0.210044	0.0106886	0.0300112	0.0229806	0.155749	0.208957	1.09298	0.427254	0.136766	0.349093	0.367238	0.0493145
-0.00379057	0.0380413	0.291877	0.286486	0.358693	0.0168095	0.88466	0.674147	0.466622	0.417165	0.221356	0.128393	0.0768116	0.127134	0.0157037	0.198172	0.324751	0.185212	0.0832649	0.0251543	0.0191383	0.429164	0.876735	0.644728	0.41364	0.0435435	0.226153	0.834302	0.0457194
0.00508924	0.0856742	0.188237	0.0636997	0.544414	0.170699	0.334056	0.388484	0.180201	0.280612	0.0259921	0.264921	0.0648038	0.118577	0.20352	0.152846	0.38759	0.289235	0.067802	0.0737839	0.0318134	0.211354	0.496835	1.45901	0.289382	0.29976	0.084941	0.122554	0.0301994
0.147524	0.0264375	0.0571999	0.453061	0.510938	0.206258	0.4547	0.895367	0.327711	0.166124	0.0401769	0.28559	0.0275048	0.105732	0.191024	0.256469	0.199228	0.179537	0.0246792	0.0628444	0.0265669	0.0605431	0.303924	0.502406	0.193298	0.297339	0.173135	0.757524	0.227777
0.0200107	0.0281122	0.399677	0.21117	0.217202	0.567125	0.549015	0.499548	0.492328	0.0306198	0.797345	0.0602952	0.0750176	0.0697711	0.180766	0.156065	0.154191	0.0825491	0.086221	0.062918	0.0307803	0.0110466	0.521505	0.45759	0.303524	0.145223	0.389007	0.0600664	0.0138902
0.305993	0.0385425	0.178813	0.141029	0.185281	0.165727	0.307949	0.360597	0.279854	-0.0203101	0.138023	0.431607	0.175946	0.325477	0.162543	0.169614	0.139311	0.0180076	0.0355215	0.130871	0.0154166	0.202717	0.111145	0.490706	0.854045	0.459422	0.0243094	0.12048	0.029374
0.156858	0.0796846	0.0196488	0.0998922	0.0592549	0.323079	1.39143	0.815433	0.21524	0.181235	0.0829878	0.00451159	0.263509	0.480256	0.140582	0.107607	0.286209	0.0172395	0.0366119	0.0196014	0.0273682	0.216636	0.249983	0.784492	0.543789	0.11707	0.21339	0.0844136	0.0418019
0.153032	0.182454	0.0888299	0.0795904	0.154138	0.920301	0.598413	0.099948	0.473722	0.168571	0.211341	0.223608	0.266118	0.221205	0.0235823	0.235178	0.199936	0.132777	0.0252423	0.0324115	0.0125075	0.555504	0.492487	0.271532	0.273456	0.319103	0.255164	0.0807552	0.207939
0.0491331	0.129265	0.112855	0.137218	0.0966015	0.265615	0.343846	0.699112	0.268752	0.278183	0.0155155	0.916994	0.045682	0.143258	0.0803123	0.135093	0.554234	0.0975653	0.0280238	0.0864353	0.0461313	0.436855	0.590262	0.543223	0.337186	0.405003	0.130524	0.926144	0.0702071
0.177511	0.122301	0.086722	0.22573	0.165028	0.320754	0.478858	0.749409	0.299792	0.302391	0.257498	0.228108	0.0706605	0.114006	0.183401	0.149701	0.23495	0.174917	0.0295847	0.0140741	0.0801072	0.478581	0.428526	0.51498	0.689236	0.0985957	0.0483315	0.312363	0.130709
0.0990503	0.335725	0.153642	0.183865	0.0670562	0.113108	0.724234	0.511998	0.214418	0.170025	0.720681	1.00279	0.103556	0.0365241	0.0608498	0.129222	0.204139	0.0944304	0.0261723	0.0465875	0.017702	0.114546	0.138667	0.612671	0.45982	0.0316507	0.0519632	0.135183	0.462378
0.0186208	0.0708767	0.170255	0.300872	0.117746	0.0785268	0.185129	0.480015	0.1932	0.332743	0.130457	0.0377053	0.147066	0.213078	0.0369318	0.0950352	0.241814	0.0830211	0.169454	0.02718	0.0117468	0.132124	0.707918	0.535302	0.668671	0.258743	0.157937	0.31132	0.0918128
0.158849	0.0320176	0.44245	0.592802	0.117267	0.326346	0.278419	0.874516	0.537475	0.275005	0.0226784	0.153263	0.162077	0.195054	0.0894834	0.079074	0.136473	0.215127	0.118883	0.0397513	0.00873672	0.163888	0.526485	0.622319	0.315406	0.101748	0.0200664	0.264171	0.309
0.236073	0.0265471	0.0836138	0.459188	0.117417	0.319077	0.219875	0.203471	0.589376	0.133549	0.0256781	0.855551	0.173866	0.183109	0.0787467	0.27166	0.0336307	0.165756	0.0190243	0.0109113	0.0232604	0.124648	0.832166	0.752386	0.940613	0.328742	0.00282841	0.0771226	0.117726
0.00831111	0.135278	0.723306	0.297509	0.117241	0.24378	0.078946	0.61318	0.524457	0.174164	0.30369	0.143707	0.13238	0.0929845	0.227905	0.132975	0.0452123	0.187493	0.144536	0.0501759	0.0321504	0.0960202	-0.0134389	0.338805	0.281603	0.361863	0.0111381	0.159654	0.0371581
0.106528	0.132351	0.0580293	0.429762	0.157271	0.153879	0.62154	0.18258	0.916635	0.188782	0.170698	0.0492158	0.0356233	0.210342	0.222819	0.197955	0.254181	0.0383098	0.24155	0.141115	0.134144	0.121823	0.230884	0.906335	0.226407	0.535589	0.0827872	0.133019	0.25333
0.0854119	0.101077	0.481164	0.143255	0.0738794	0.00571352	1.36748	0.426743	1.17095	0.315164	0.0187848	0.0966787	0.399805	0.0846154	0.106448	0.369702	0.0933446	0.0971112	0.0646444	0.164743	0.0303975	0.256027	0.159728	0.324566	0.441777	0.302388	0.0194557	0.178388	0.0578545
0.141104	0.0276809	0.448783	0.284122	0.231128	0.129823	0.477534	0.220887	0.384937	0.306238	0.16329	0.0374784	0.232458	0.085575	0.111921	0.159535	0.0621974	0.259277	0.0222555	0.0163444	0.0269738	0.0284959	0.969372	0.426711	0.548502	0.406135	0.129336	0.054917	0.140853
0.00945735	0.195928	0.13519	0.343699	0.117367	0.29587	0.267866	0.103465	0.779035	0.0995479	0.0697633	0.269435	0.514309	0.282286	0.0686849	0.251447	0.144326	0.41554	0.0212718	0.0599638	0.102139	0.11847	0.200249	0.088835	0.948477	0.30298	0.0258636	0.0643876	0.0444616
0.126414	0.0703527	0.0659872	0.488909	1.03904	0.290377	0.248088	0.172459	0.362937	0.177295	0.15201	0.0461904	0.244692	0.134853	0.0443494	0.122664	0.136531	0.362407	0.121231	0.0398441	0.0129842	0.105517	0.191983	0.440667	0.805746	0.17573	0.0918137	0.103373	0.076105
0.423961	0.010368	0.0537795	0.38281	0.0701677	0.358366	1.08856	0.239341	0.219656	0.129873	0.0289375	0.419398	0.0992732	0.0919165	0.0452271	0.107396	0.0837676	0.190085	0.0480532	0.109098	0.00701953	0.228041	0.776459	0.887441	0.197908	0.166837	0.0659792	0.211317	0.0866057
0.00176929	0.0130677	0.0532218	0.28999	0.614405	0.188453	0.812735	0.285525	0.724937	0.0735664	0.040401	0.607869	0.123215	0.782699	0.0343947	0.274801	0.245447	0.3358	0.145219	0.0193373	0.0130143	0.253435	0.147924	1.00402	0.657725	0.248375	0.104258	0.19122	0.0567735
0.0643014	0.00629353	0.0248338	0.527981	0.265352	0.259045	0.535415	0.112924	1.04596	0.104858	0.0340419	0.0935555	0.12867	0.348564	0.136481	0.478588	0.145809	0.135876	0.0411841	0.0606478	0.0180483	0.224841	0.199991	0.801443	0.387423	0.0576017	0.203472	0.121611	0.139485
0.0974948	0.0827233	0.0154917	0.374824	0.270405	0.362986	0.475695	0.131873	0.666702	0.276918	0.0132493	0.0420439	0.0659457	0.317037	0.0720125	0.0858091	0.11912	0.0901435	0.0712379	0.0301805	0.00386589	0.216716	0.0730351	1.43344	0.5219	0.320973	0.154662	0.13865	0.0606618
0.1817	0.110431	0.155973	0.14112	0.463461	0.0985775	1.11916	0.27601	0.147889	0.278194	0.0870322	0.72419	0.108743	0.52325	0.132431	0.158276	0.149456	0.45101	0.0860081	0.0253369	0.226979	0.32504	0.147314	0.947026	0.290044	0.0894566	0.175415	0.185103	0.0322032
0.0982666	0.0729646	0.0837758	0.264184	0.397194	0.231033	1.09409	0.180367	0.687195	0.287251	0.142667	0.0220938	0.578773	0.624306	0.133422	0.284981	0.0273735	0.335139	0.0512348	0.0280738	0.0651366	0.48949	0.122985	0.183246	0.230204	0.153796	0.330219	0.241175	0.111212
0.00467026	0.0587246	0.40133	0.583017	0.928898	0.0500594	0.415791	0.454035	0.968845	0.528113	0.106563	0.0585751	0.509992	0.199348	0.146693	0.266039	0.314824	0.0962255	0.0199906	0.021015	0.0260978	0.272061	0.0469356	0.555718	1.04293	0.136433	1.72555	0.248134	0.013909
0.0260649	0.0520158	0.238137	0.547296	0.377273	0.241507	0.641847	0.222485	1.03153	0.431166	0.0652884	0.740944	1.04855	0.162882	0.0820361	0.304402	0.0512358	0.246777	0.118139	0.0690039	0.0291204	0.482126	0.0575688	1.43582	0.391266	0.132007	0.134047	0.118877	0.0568164
0.0681261	0.0450562	0.217202	0.231968	0.173466	0.114091	0.508708	0.334992	1.06805	0.0405634	0.300361	0.0301239	0.348577	0.29032	0.13022	0.134744	0.171183	0.100123	0.0732798	0.00962873	0.0121012	0.671993	0.113441	1.50234	0.541041	0.0228699	0.045396	0.181419	0.0527654
0.0286494	0.0630282	0.142769	0.432771	0.377631	0.124107	1.09091	0.0604562	0.966743	0.182925	0.0343916	0.106892	0.173212	0.419212	0.077521	0.0599205	0.0541086	0.0318053	0.0677612	0.014328	0.0856862	0.194626	0.0193354	0.231703	0.423742	0.0843241	1.65984	0.324747	0.0732459
0.19813	0.355829	0.031997	0.362212	0.128101	0.597022	0.459146	0.274012	0.498508	0.015167	0.0391458	0.066338	0.858516	0.0626658	0.0773331	0.175835	0.0916451	0.235749	0.0487105	-0.000783893	0.0184241	0.130791	0.174005	1.76172	0.294923	0.168834	0.294211	0.128696	0.403975
0.0743891	0.133841	0.547664	0.179762	0.112201	0.204739	1.1416	0.391183	0.245657	0.249998	0.0127458	0.00774128	0.421851	0.564494	0.118431	0.185005	0.103701	0.0662185	0.103685	0.0220797	0.0426997	0.366722	0.112725	0.5502	0.331835	0.189197	0.306857	0.402872	0.761174
0.198601	0.214363	0.20372	0.375951	0.172873	0.215926	0.586766	0.668592	0.29764	0.10531	0.0145566	0.0655535	0.321979	0.10127	0.0908303	0.132499	0.0802977	0.183428	0.0646772	0.00414078	0.00407861	0.344021	0.0773595	0.130216	0.232351	0.29797	0.259963	0.313935	0.114367
0.413551	0.0310945	0.0435438	0.445217	0.108718	0.277816	0.657018	0.290941	0.592959	0.387233	-0.0125805	0.0236957	0.166371	0.179187	0.440336	0.110235	0.0400066	0.203327	0.0323778	0.0631202	0.00414623	0.168648	0.101826	0.898529	0.689986	0.102899	0.222602	0.11212	0.181892
0.0409442	0.0243444	0.158994	0.356983	0.190926	0.398172	0.355898	0.855926	0.708223	0.147899	0.158279	0.544855	0.12726	0.133514	0.174198	0.108251	0.0530594	0.167651	0.0460603	0.033126	0.0253691	0.108435	0.0766622	1.39493	0.470331	0.123444	-0.0264587	0.124889	0.0584254
0.040138	0.0482904	0.21223	0.239911	0.182988	0.549311	0.158253	0.693358	0.465447	0.436719	0.0571718	0.0160893	0.190835	0.0844423	0.0861718	0.157912	0.394325	0.546836	0.101674	0.0338056	0.0234846	0.545057	0.0419477	0.575342	0.568388	0.541466	0.257004	0.157688	0.154979
0.312101	0.0907549	0.144948	0.378725	0.226659	0.242185	0.415578	0.4635	0.174626	0.160632	0.00661975	-0.00106468	0.430095	0.173728	0.0592452	0.273706	0.0666151	0.295097	0.00602835	0.0988892	0.116989	0.244482	0.192179	0.628168	0.0989661	0.22462	0.23649	0.0267475	0.0818521
0.216901	0.13009	0.102607	0.33087	0.125742	1.01105	0.159506	0.220171	0.68204	0.167225	0.15947	0.0342668	0.43389	0.0894432	0.0713308	0.0801094	0.654988	0.0774479	0.0819164	0.0889848	0.0417479	0.247999	0.0537674	0.736074	0.650057	0.391353	0.442452	0.13902	0.0906344
0.349689	0.0319384	0.403647	0.487095	0.260284	0.678735	0.470115	0.742582	0.447171	0.0777498	0.0411407	0.0232463	0.0678569	0.39458	0.0650164	0.119955	0.219883	0.132699	0.107511	0.134916	0.0184588	0.307558	0.356372	0.602386	0.728126	0.490206	1.64379	0.260371	0.0371535
0.105037	0.00682605	0.493793	0.528397	0.35402	0.808707	0.277857	0.706938	0.234469	0.08246	0.00565126	0.00387055	0.205767	0.193041	0.166127	0.156209	0.0411315	0.340836	0.0215205	0.0212481	0.0269282	0.469957	0.201555	1.234	0.716608	0.22442	0.259053	0.405321	0.0194423
0.209676	0.0441489	0.186371	0.367448	0.195355	0.295977	0.304923	0.460219	0.263093	0.0566623	0.198727	0.0446661	0.183347	0.110324	0.0325822	0.0828498	0.139135	0.0677343	0.0203352	0.0184247	0.0815159	0.156515	0.204331	0.447003	0.254412	0.216772	2.87344	0.0942126	0.131222
0.0167433	0.120674	0.522052	0.327345	0.0917998	0.154136	0.328851	0.416919	0.168043	0.203683	0.00419636	0.0551936	0.166047	0.153677	0.0169335	0.219432	0.134577	0.125598	0.208313	0.0614931	0.00623154	0.235214	0.213989	0.283362	0.944023	0.0863448	0.443549	0.578345	0.111802
0.259346	0.143813	0.127254	0.26045	0.351231	0.514751	0.21315	0.527106	0.291681	0.284762	0.151457	0.0398957	0.503935	0.114945	0.0978881	0.125214	0.179389	0.226523	0.161254	0.110211	0.0889101	0.324944	0.0794136	0.210109	0.347985	0.207902	0.312545	0.0684701
0.19858	0.0194576	0.131147	0.327205	0.188236	0.334443	0.911364	1.32411	0.499294	0.0908866	0.0346267	0.00611646	0.484597	0.0511597	0.0313871	0.0756467	0.0528171	0.0713345	0.201785	0.0653038	0.0309715	0.255502	0.227301	0.263292	0.76703	0.0840627	0.215583	0.124099
0.118979	0.136287	0.154037	0.261517	0.50054	0.31545	0.156908	1.2704	0.256965	0.333479	0.025704	0.332363	0.259102	0.287386	0.025173	0.190828	0.273331	0.075071	0.130867	0.0394431	0.0229715	0.246429	0.308635	0.223956	0.534151	0.0642768	0.412458	0.208501
0.229427	0.0827219	0.164303	0.260515	0.117215	0.17657	0.439164	0.127281	0.131924	0.0662104	0.268017	0.012545	0.123276	0.321247	0.0769606	0.123715	0.0986828	0.156245	0.128922	0.0326572	0.0200841	0.366681	0.282327	0.109749	0.145226	0.0858975	0.0953774	0.0925974
0.160911	0.0633282	0.103106	0.394913	0.343322	0.580705	0.344514	0.453144	0.175077	0.211587	0.0955301	0.0431505	0.472625	0.128485	0.147175	0.273071	0.135911	0.101445	0.0451433	0.0779486	0.0303368	0.132808	0.548527	0.189134	0.759456	0.0851217	0.221007	0.106445
0.366159	0.0647333	0.18046	0.374623	0.117347	0.227477	0.432582	0.178479	0.50514	0.114674	0.0809214	0.0873429	0.388084	0.151588	0.157369	0.145276	0.0734558	0.254333	0.0686691	0.0216051	0.0446233	0.382019	0.582317	0.314379	0.739542	0.11869	0.0790518	1.16807
0.233277	0.035726	0.465709	0.549009	0.353675	0.404751	0.349862	0.188229	0.36012	0.0615225	0.0474693	0.0297688	0.263138	0.0473724	0.0509711	0.147698	0.175063	0.0385351	0.0490357	0.0145849	0.030893	0.6814	0.836465	0.396546	0.877798	0.197927	0.073398	1.28041
0.0457167	0.388687	0.162415	0.297559	0.345581	0.428052	1.03967	0.199313	0.137009	0.131288	0.258591	0.0234515	0.414157	0.23184	0.174324	0.134869	0.0503427	0.105506	0.0794783	0.134912	0.0476909	0.250137	0.335598	0.118849	0.793951	0.149864	0.567579	0.185885
0.0677565	0.0245876	0.182457	0.589097	0.336663	0.680917	1.02032	1.00633	0.267965	0.0696176	0.309529	0.00325489	0.349207	0.0480117	0.0392658	0.244318	0.324972	0.0721562	0.0834706	0.205832	0.0690201	0.16008	0.23047	0.760954	0.773691	0.404191	0.0794084	0.0362096
0.034673	0.159564	0.0285639	0.428394	0.0438428	0.0154097	0.889832	0.621749	0.390388	0.15976	0.146122	0.0268481	0.184866	0.58778	0.052543	0.197561	0.492734	0.38775	0.213338	0.0562991	0.030418	0.29841	0.0825984	0.866446	0.467513	0.465939	0.173164	0.293513
0.303011	0.0384197	0.120276	1.12164	0.251803	0.0687736	0.33397	0.195089	0.113537		0.0145583	0.277213	0.453928	0.0898866	0.0425669	0.10128	0.388936	0.130746	0.0786041	0.0345139	0.0157373	0.439771	0.399342	0.40669	0.600646	0.0466499	0.111651	0.0763095
0.040625	0.0247812	0.155361	0.164526	0.241467	0.834823	1.04937	0.31556	0.0234066		0.030308	0.0920929	0.36347	0.13173	0.173575	0.17608	0.11262	0.117506	0.0953526	0.220664	0.0202107	0.347179	0.168423	1.22617	0.0727163	0.315638	0.251309	0.10319
0.176764	0.23222	0.117099	0.125815	0.144157	0.243937	0.50354	0.657722	0.208622		0.0544171	0.00490794	0.207536	0.713729	0.0203683	0.116347	0.0922223	0.179326	0.178103	0.113408	0.00531443	0.263516	0.0836523	0.645451	0.166564	0.24742	0.480391	0.181324
0.0714387	0.146253	0.134756	0.619464	0.417067	0.319766	0.639725	0.689412	0.0601435		0.441067	0.000282264	0.42561	0.126081	0.0383187		0.439813	0.244311	0.156468	0.0639773	0.0791405	0.202623	0.185808	0.932067	0.0816103	0.477483	0.332713	0.209081
0.188693	0.0830344	0.169853	0.290472	0.112037	0.480455	0.648255	0.329194	0.0592379		0.0473431	0.0994005	0.481252	0.293584	0.054726		0.393151	0.183085	0.107706	0.0760545	0.143811	0.340127	0.365035	1.38903	0.0809857	0.100258	0.240725	0.171039
0.0442183	0.0919199	0.18098	0.227344	0.281845	0.0153886	0.82511	0.198129	0.319714		0.0120776	0.552746	0.265185	0.29309	0.0499615		0.252634	0.439741	0.210409	0.0735935	0.0377283	0.768229	0.479731	0.662191	0.108093	0.307827	0.448937	0.230943
0.00627084	0.09212	0.252539	0.582981	0.274272	0.489839	1.14347	0.363815	0.380453		0.0595607	0.00464292	0.240489	0.30032	0.0792881		0.153152	0.117019	0.133174	0.0676496	0.163391	0.333866	0.248552	0.536343	0.0642777	0.079845	0.428978	0.304743
-0.00111694	0.12899	0.217538	0.130306	0.136733	0.669179	0.584008	0.459426	0.798583		0.185115	0.300397	0.127916	0.0939007	0.086569		0.0228876	0.225109	0.174407	0.106135	0.0205501	0.454787	0.417422	0.576556	0.202021	0.102124	0.47218	0.259104
0.0247072	0.0460593	0.119132	0.377547	0.336754	0.613942	0.164813	0.43478	0.422981		0.105843	0.753011	0.215567	0.2886	0.129704		0.186604	0.247757	0.0491087	0.0813777	0.0648355	0.509845	0.103985	0.156869	0.463273	0.272168	1.09177	0.760382
0.0738653	0.0910279	0.194997	0.333986	0.135919	0.63064	1.32555	0.5008	0.459171		0.200041	0.159177	0.170668	0.425843	0.0333951		0.0691629	0.11717	0.127139	0.158963	0.0231249	0.524372	0.16402	0.357301	0.155932	0.0758576	0.538584	0.105071
0.241175	0.129555	0.0553823	0.659429	0.148973	0.191159	0.75593	0.521357	1.03028		-0.00479127	0.186606	0.206661	0.0564499	0.152322		0.258249	0.123626	0.107843	0.137944	0.151565	0.41019	0.376454	0.305902	0.0689937	0.327039	0.781988	0.151215
0.00244015	0.1195	0.245381	0.473269	0.330919	0.25116	0.923944	0.744455	0.494003		0.0138279	0.0697684	0.477617	0.365871	0.0559391		0.472154	0.0565259	0.091084	0.75361	0.0770956	0.212786	0.360859	0.498562	0.575052	0.116183	0.501548	0.347273
0.204227	0.0664617	0.229637	0.432635	0.773709	0.246708	0.600581	0.664858	0.473543		0.0445889	0.0500242	0.208722	0.396848	0.0469211		0.436665	0.0589342	0.0056412	0.052822	0.0311324	0.0496853	0.347266	0.73144	0.667536	0.113794	0.0944688	0.139995
0.0269549	0.0350419	0.179121	0.282267	0.283633	0.14007	0.263179	0.537147	0.35195		0.019226	0.0155067	0.260538	0.112034	0.0713362		0.287516	0.166763	0.0378112	0.223625	0.0340636	0.239565	0.147447	0.675653	0.477357	0.242326	0.0785294	0.470756
0.0223825	0.341127	0.367745	0.409173	0.801927	0.0700252	0.506889	0.443479	0.358275		0.0276088	0.3193	0.168097	0.725945	0.041666		0.103786	0.172477	0.183267	0.0365277	0.0936979	0.582341	0.28639	0.623626	0.510461	0.0901448	0.0131043	0.882297
0.0625297	0.148194	0.138982	0.0898551	0.422673	0.105129	0.518243	0.907539	0.208004		0.0234892	0.0179548	0.0810853	0.106633	0.0763558		0.224598	0.0502844	0.0501263	0.0343976	0.0172993	0.631023	0.537074	0.701588	0.536334	0.131407	0.167671	0.232325
0.0745616	0.014417	0.107118	0.572013	0.47619	0.601335	0.245279	1.08634	0.348509		0.0572532	0.0719499	0.231693	0.174184	0.0572657		0.258858	0.0951771	0.0692195	0.143895	0.0601224	0.176168	0.278036	0.927904	0.766729	0.0511129	0.373622	0.525108
0.0979889	0.11559	0.0965655	0.343282	0.368475	0.518737	0.252875	0.420441	0.430407		0.0753826	0.0570336	0.276576	0.0762922	0.0297136		0.0162293	0.0802738	0.114297	0.0684044	0.0307668	0.423965	0.563528	0.347384	0.41125	0.303632	0.153456	0.0911877
0.169994	0.017262	0.0857448	0.429769	0.474003	0.349563	0.293813	0.69249	0.502879		0.00122568	0.0257015	0.0494912	0.071363	0.225932		0.565518	0.0453346	0.0130701	0.0881269	0.0239409	0.0520547	0.555322	0.837855	0.598324	0.116054	0.208331	0.152602
0.131799	0.0186584	0.226132	0.184154	0.530566	0.625115	0.537001	0.680696	0.276192		0.124126	0.159664	0.418545	0.475543	0.102763		0.585258	0.109406	0.0284265	0.0300737	0.012176	0.243276	0.358293	0.610114	0.714958	0.232265	0.131621	0.278262
0.0509187	0.027089	0.152466	0.505612	0.242426	0.676358	1.14981	0.837695	0.405676		0.154611	0.0255939	0.195367	0.0992481	0.079867		0.179496	0.438413	-0.00800647	0.0858796	0.0376527	0.263569	0.495781	0.558624	0.332806	0.0565995	0.174928	0.103815
0.124137	0.0291149	0.296779	0.303502	0.91303	0.0615928	1.3152	0.367203	0.25112		0.0501826	0.0806884	0.992261	0.382709	0.1846		0.1947	0.396839	0.152404	0.245721	0.0340019	0.0910887	0.529391	0.550122	0.473399	0.0493143	0.136035	0.186338
0.0381293	0.020588	0.171285	0.336754	0.702147	0.103152	0.988301	0.419207	0.292178		0.112084	0.556498	0.139429	0.565458	0.0897072		0.0608295	0.124354	0.135435	0.0537422	0.00308059	0.318115	0.180703	0.850741	1.00186	0.11354	0.0471413	0.158867
0.217969	0.34885	0.192474	0.489497	0.607884	0.130163	0.585871	0.619952	0.640671		0.0364767	0.110344	0.142226	0.117945	0.117485		0.628297	0.133493	0.109856	0.09528	0.0773559	0.449674	0.228534	0.818622	0.637967	0.127085	0.709839	0.232919
0.273917	0.575812	0.119465	0.395419	0.802337	0.591831	0.620933	0.70823	0.172266		0.0166816	0.042042	0.222773	0.26231	0.131464		0.251875	0.156159	0.163932	0.0984491	0.00621781	0.99219	0.229118	0.825477	0.55219	0.0499965	0.539319	0.209347
0.039905	0.135758	0.224416	0.138558	0.747537	0.908588	0.717671	0.347866	0.426649		0.128058	0.195398	0.152717	0.0110286	0.133701		0.126408	0.163794	0.0590766	0.103108	0.022558	0.100891	0.561576	0.633877	0.350047	0.313861	0.0478822	0.203417
0.0560161	0.0327038	0.180678	0.248211	0.587731	0.727631	0.640202	0.366291	0.462915		0.0277327	0.0215717	0.214755	0.072521	0.126279		0.422454	0.0818934	0.0588452	0.0550973	0.0197499	0.130571	0.360408	1.41476	0.516155	0.021431	0.0752729	0.210203
0.349336	0.336534	0.288578	0.321034	0.643493	0.266277	0.268657	0.161411	0.666487		-0.00637401	0.586735	0.29914	0.11897	0.0838223		0.0457226	0.216812	0.109302	0.0548484	0.0349839	0.21446	0.362213	0.437178	0.550906	0.198529	0.107846	0.2362
0.105188	0.0863684	0.732706	0.125712	1.15173	0.55332	0.130139	0.144122	0.369493		0.0116932	0.00129974	0.0847262	0.164108	0.0344153		0.0435651	0.073656	0.0295967	0.0717461	0.0103724	0.195499	0.520905	0.222976	0.195877	0.135927	0.417835	0.287553
0.648179	0.129184	0.048366	0.243068	0.569605	0.496708	0.211912	1.03786	0.617099		0.0178096	0.0808924	0.208938	0.0311418	0.177962		0.196171	0.0466586	0.124124	0.0155319	0.0932476	0.0754699	0.217495	0.814746	0.60669	0.126428	0.253949	0.11672
0.042535	0.0158921	0.00844227	0.134105	0.704713	0.601828	0.332911	0.287627	0.256022		0.147372	0.146169	0.213675	0.189231	0.0443529		0.00754757	0.0346642	0.130227	0.0577014	0.0131653	0.0305453	0.264608	0.522693	0.507981	0.1508	0.743717	0.304039
0.308736	0.0414265	0.275701	0.3993	0.402933	0.238986	0.381991	0.4163	0.821327		0.188387	0.123581	0.0701245	0.551282	0.0496183		0.0810304	0.0848727	0.084963	0.0341641	0.0123146	0.0810673	0.5761	0.579705	0.649162	0.214325	0.169899	0.134215
0.00376466	-0.00391986	0.0875407	0.504298	0.498679	0.271584	0.2858	0.2449	0.614504		0.0410393	0.0660778	0.145086	0.198357	0.115503		0.330266	0.0117944	0.0426457	0.101628	0.0212218	0.312763	0.0560302	0.636646	0.263784	0.0330046	0.0831023	0.0299092
0.199868	0.0557025	0.128255	0.368428	0.0305574	0.042476	0.215489	0.430777	0.71422		0.0360821	0.141798	0.831713	0.0979719	0.0594938		0.168761	0.0448707	0.084317	0.0385325	0.0360499	0.0384519	0.372468	0.793118	0.679952	0.197734	0.138001	0.056484
0.210108	0.00836284	0.120709		0.813768	0.361869	0.887478	0.822739	0.609625		0.255127	0.0998268	0.51263	0.0703883	0.182311		0.47294	0.0452333	0.151835	0.201748	-0.000112185	0.203833	0.176186	0.426401	0.30194	0.111908	0.894751	0.413678
0.300589	0.161627	0.0705646		0.400682	0.233294	0.438256	0.704815	1.16362		0.0900952	0.0884745	0.631696	0.049021	0.0483824		0.0483419	0.0275931	0.0201764	0.0697763	0.0721025	0.246646	0.510384	0.492334	0.167803	0.149678	0.295481	0.220893
0.0833605	0.060959	0.104816		0.652216	0.193716	0.187988	0.616271	0.554838		0.176208	0.0168147	0.309444	0.705534	0.0550324		0.168903	0.0283709	0.129999	0.0428569	0.0277987	0.140197	0.236478	0.454099	0.217709	0.203756	0.133558	0.177388
0.096249	0.229713	0.0409551		0.284647	0.18742	0.889635	0.589096	0.626051		0.131302	0.0385867	0.223436	0.0701396	0.0972182		0.226986	0.00936423	0.0520509	0.166444	0.00445565	0.0969805	0.313311	0.244045	1.06808	0.275691	0.216209	0.199437
0.0482589	0.143284	0.074195		0.618595	0.142186	0.803205	0.595837	0.26077		0.21025	0.164813	0.439722	0.00876837	0.0927322		0.131508	0.0355154	0.0242382	0.0126834	0.143007	0.311297	0.392855	0.35917	0.303754	0.254149	0.059272	0.325063
0.0521	0.0153341	0.0244601		0.414798	0.351294	0.225031	0.929192	0.397292		0.053393	0.0333227	0.16566	0.158146	0.24306		0.325096	0.00785637	0.0190662	0.0859271	0.00258107	0.0447551	0.189434	0.405565	0.5985	0.316717	0.319291	0.0734706
0.152418	0.0359025	0.202159		0.477949	0.258964	0.258303	0.0520245	0.252938		0.355197	0.043273	0.0420533	0.0217383	0.285309		0.477485	0.141706	0.0597936	0.163125	0.0287214	0.191079	0.247702	0.324457	0.483419	0.342764	0.212034	0.292802
0.0442065	0.253339	0.168188		0.632209	-0.00514882	0.275533	0.774571	0.77592		0.00739522	0.0204622	0.037437	0.0837031	0.181935		0.0449922	0.0685564	0.0231956	0.199983	0.00631864	0.383388	0.294001	0.576887	0.899651	0.305217	0.118585	0.0821121
0.00744016	0.110084	0.0971348		0.311689	0.181704	0.469759	0.418946	0.39595		0.00576747	0.0266843	0.30361	0.072931	0.178454		0.136999	0.139928	0.043229	0.099621	0.0436492	0.120819	0.200893	0.89463	0.607526	0.188545	0.0842092	0.619788
0.0754118	0.028415	0.203376		0.542943	0.237165	0.510649	0.219733	0.481709		0.33581	0.0166962	0.208598	0.152344	0.0696604		0.46565	0.082593	0.0294	0.232999	0.0153559	0.138426	0.409805	0.738492	0.427867	0.198217	0.240642	0.23789
0.0805874	0.11217	0.354889		0.948101	0.33223	0.926885	0.491184	0.210091		0.0788388	0.0563612	0.101294	0.044287	0.0259617		0.164266	0.0285558	-0.0103016	0.0802305	0.0204551	0.156655	0.317571	0.495491	0.330686	0.221902	0.515483	0.392709
0.122403	0.113929	0.513023		1.24269	0.248623	0.655735	0.718831	0.272597		0.0811685	0.16291	0.42082	0.263442	0.046252		0.248599	0.0933872	0.0765339	0.086957	0.0454014	0.174518	0.369932	0.453141	0.7498		0.0853648	0.748075
0.19873	0.111253	0.442716		0.414361	0.378188	0.519186	0.339034	0.460369		0.0261942	0.0960661	0.238409	0.326341			0.0239909	0.319498	0.0652704	0.0877846		0.243383	0.315189	0.532415	0.264324		0.179848	0.0805967
0.0415571	0.177423	0.141169		0.408366	0.0771704	1.15564	1.15547	0.189358		0.0431647	0.429918	0.260012	0.0946883			0.107943	0.147054	0.0588846	0.0356893		0.250488	0.401066	0.527841	0.336934		0.138279	0.159969
0.101699	0.136139	0.228136		0.85135	0.243981	1.69971	0.84535	0.963307		0.0265736	-0.0150277	0.414501	0.210151			0.196126	0.0413418	0.0484837	0.0493471		0.338273	0.699583	0.529222	0.421518		0.832112	0.0996248
0.00972025	0.0867428	0.0830283		0.064557	0.024418	0.964659	0.202832	0.378151		0.0177202	0.0104068	0.0267108	0.0714494			0.134564	0.0379244	0.0688466	0.0734081		0.337804	0.70681	0.504276	0.533613		0.93335	0.114272
0.201021	0.12965	0.151165		0.794488	0.471602	0.559676	0.55137	0.234013		0.162112	0.125816	0.0163471	0.13172			0.0153068	0.165544	0.0562315	0.0255822		0.333338	0.154363	0.929413	0.961383		0.0560546	0.344285
0.102321	0.041226	0.338004		0.178834	0.428605	1.40818	0.741761	0.3459		0.0854192	0.141928	0.37092	0.152147			0.144	0.435267	0.0422868	0.00722657		0.263801	0.150751	1.26269	0.603951		0.258364	0.151735
0.309751	0.213057	0.213832		1.11112	1.02549	0.438396	0.121167	0.23954		0.679471	0.0752237	0.0141936	0.167765			0.175314	0.161288	0.0240337	0.073341		0.154582	0.0715166	0.873571	0.439888		0.0936142	0.0771351
0.0224373	0.0942854	0.0929756		0.557635	0.0732916	0.579603	0.220592	0.337116		0.0691334	0.0233491	0.0547144	0.311067			0.181701	0.334751	0.0462599	0.0630855		0.251623	0.35299	0.770137	0.745023		0.257823	0.191888
0.0700067	0.0988268	0.0781789		0.530814	0.223366	0.523222	0.178484	1.34071		0.0197738	0.168515	0.152933	0.160445			0.072915	0.121928	0.0600516	0.164051		0.372944	0.158939	0.796921	0.878808		0.267936	0.138541
0.314922	0.0522694	0.104079		0.614138	0.598803	1.34867	0.132063	0.966598		0.0224006	-0.000717815	0.0689696	0.161395			0.0835953	0.378561	0.0423144	0.0481126		0.180341	0.155495	0.33989	0.315848		0.106004	0.0784864
	0.0276671	0.215362		0.490955	0.0976642	0.220969	0.6036	1.30112		0.152517	0.0283268	0.184544	0.0605681			0.259625	0.278462	0.0727949	0.0702547		0.499292	0.470154	0.669563	0.737548		0.267173	0.553375
	0.100537	0.0194306		0.535588	0.322277	0.759689	0.372729	0.653538		0.0866742	0.0230169	0.103357	0.0868235			0.134643	0.209376	0.378627	0.0510478		0.144331	0.272159	0.869606	0.458707		0.220557	0.102255
	0.100492	0.151736		0.684988	0.251202	0.69968	0.655441	0.495015		0.0794238	0.017154	0.894225	0.19984			0.0806949	0.0544594	0.0549491	0.0710705		0.170109	0.175501	1.10567	0.291494		0.0863511	0.452588
	0.00388143	0.170744		0.256897	0.392575	0.624048	0.146201	0.833952		0.0264335	0.0796281	0.30584	0.187879			0.274357	1.14936	0.171876	0.0583175		0.134602	0.268904	0.229973	0.979859		0.0797834	0.105592
	0.140944	0.341297		0.614624	0.267276	0.823592	0.644918	0.901613		0.011115	0.0118192	0.116587	0.0379549			0.113839	0.436789	0.296589	0.0439978		0.301983	0.420055	1.40653	0.353422		0.311391	0.0957548
	0.0755527	0.178205		0.129064	0.189396	0.421359	0.554056	1.21164		0.0137889	0.107268	0.407325	0.117796			0.194512	0.216758	0.0695727	0.0388091		0.609505	0.194456	0.446239	0.31924		0.184873	0.21769
	0.0361461	0.132995		0.234047	0.234652	0.473294	0.292826	1.20336		0.0630975	0.0348483	0.386444	0.163721			0.18007	0.137908	0.149052	0.0445524		0.736894	0.200101	0.458327	0.76118		0.249628	0.206061
	0.0688944	0.118342		0.58182	0.258675	0.327641	1.16666	0.50856		0.0799359	0.131416	0.609066	0.0949505			0.351566	0.0624684	0.0126796	0.0490162		0.250765	0.440213	0.744015	0.483324		0.0176015	0.361184
	0.0922264	0.380349		0.236066	0.322936	0.41797	0.634282	0.146579		0.0941073	0.0453439	0.45584	0.0954588			0.399119	0.147361	0.0424282	0.115326		0.482414	0.284302	0.338242	0.375539		0.0681553	0.322315
	0.249787	0.0720594		0.474387	0.193398	0.288721	0.378099	0.38337		0.864554	0.0278115	0.280077	0.235134			-0.00260673	0.0500536	-9.63909e-05	0.120274		0.548253	0.738365	0.218731	0.504752		0.127423	0.300736
	0.00941886	0.185736		0.462428	0.159906	0.805872	0.692336	0.392962		0.976012	0.0247469	0.343216	0.403899			0.38806	0.145668	0.0637005	0.02365		0.642189	0.249528	0.733129	0.345645		0.348232	0.323797
	0.158557	0.183099		0.253783	0.359869	0.739186	1.00867	0.802019		0.636067	0.0156263	0.0775488	2.15126			0.0333539	0.126107	0.06072	0.053808		0.165783	0.388801	0.395584	0.346547		0.581114	0.717892
	0.132195	0.169859		0.311763	0.195069	0.8263	0.447784	0.692357		0.234189	0.0109002	0.361953	0.115879			0.343454	0.221945	0.0478543	0.0436075		0.424485	0.242369	0.231445	0.384826		0.157564	0.395686
	0.0451124	0.172124		0.864764	0.186558	0.423276	0.782534	0.252623		0.560588	0.0581998	0.994684	0.275592			0.157756	0.379434	0.0748947	0.0269743		0.298152	0.867395	0.75395	0.0985898		0.0914045	0.348832
	0.498083	0.405435		0.376288	0.385672	0.955214	0.481075	0.389034		0.0711783	0.0212243	0.688024	0.0963045			0.256489	0.250922	0.0561288	0.0479644		0.523343	0.268182	0.692355	0.579745		0.742256	0.662578
	0.0582713	0.252502		0.414678	0.163938	0.880639	0.486268	0.860995		0.0806587	0.0694816	0.541951	0.709505			0.434868	0.0640679	0.0492399	0.0112568		0.274189	0.147256	0.304828	0.30732		0.659303	0.143627
	0.11164	0.397219		0.370741	0.304992	0.573402	1.16173	1.17195		0.436194	0.456982	0.421521	0.248898			0.134025	0.436722	0.308658	0.00609804		0.562591	0.366958	0.382051	0.157435		1.25535	0.184228
	0.0115092	0.0560896		0.457556	0.279822	0.119266	0.629037	0.240824		0.456271	0.0235784	0.097197	0.0663315			0.122024	0.122948	0.106145	0.0887559		0.967763	0.0372092	0.502495	0.638871		0.214991	0.0617955
	0.0335847	0.182123		0.12963	0.0283591	0.697895	1.30497	0.405235		0.564486	0.0980852	0.417207	0.087948			0.199077	0.276092	0.16192	0.0250822		0.0843411	0.568667	0.745097	0.424538		0.259953	0.683565
	0.120331	0.169841		0.241261	0.0723846	0.4431	1.14785	0.955012		0.412389	0.0546065	0.3335	0.327831			0.253267	0.248267	0.0753486	0.051008		0.331581	0.127501	1.19015	0.344066		0.500119	0.126515
	0.0870785	0.314742		0.629102	0.54193	0.381583	0.568932	0.166689		0.495199	0.0618531	0.184085	0.272576			0.16768	0.049681	0.102017	0.00789827		0.59084	0.376282	0.432323	1.69705		0.0739548	0.147902
	0.24527	0.243513		0.568599	0.401118	0.514067	0.409507	0.633662		0.146352	0.0266314	0.115282	0.235808			0.281456	0.278578	0.0496978	0.0803536		0.484684	0.435384	1.26409	0.622227		0.0163942	0.0997613
	0.0955589	0.360078		0.222446	0.189146	0.248147	0.294547	0.721297		0.218185	-0.00270311	0.206835	0.118942			0.163528	-0.00789654	0.121831	0.0374333		0.191555	0.261085	0.456765	0.582969		0.096749	0.446386
	0.156409	0.0513188		0.325985	0.112169	0.646836	0.11235	0.831839		0.381647	0.131958	0.434578	0.315055			0.414184	0.259276	0.0712045	0.0224916		0.137288	0.384565	1.32574	0.605097		0.238788	0.406664
	0.199321	0.262768		0.289543	0.202714	0.482561	0.734601	0.790378		0.109474	0.0166229	0.139958	0.325063			0.145648	0.193465	0.231682	0.236364		0.540502	0.982277	0.051681	0.252617		0.65528	0.158735
	0.187717	0.269104		0.341921	0.136709	0.537347	0.301107	0.768921		0.0353709	0.122593	0.270761	0.0891317			0.248321	0.0975522	0.136661	0.0533213		0.511165	0.49482	0.048562	0.237645		0.341754	0.0958672
	0.0597792	0.663467		0.424685	0.0295128	0.589135	0.140631	0.649928		0.0369843	0.00896585	0.242557	0.224251			0.146546	0.333704	0.131268	0.0135175		0.203027	0.245	0.057946	0.283764		0.288263	0.17272
	0.00885832	0.0716034		0.369387	0.422169	0.781354	0.117323	1.11133		0.114337	0.0770258	0.229206	0.189208			0.000220013	0.151549	0.0997418	0.085023		0.713286	0.431354	0.034926	0.279095		0.193812	0.0534111
	0.109551	0.0331097		0.260066	0.190063		0.0754611	0.559578		0.0493858	0.125583	0.374359	0.341796			0.0460665	0.383401	0.0979055	0.0594697		0.308543	0.250554	0.225483	0.214103		0.230693	0.147368
	0.124805	0.178427		0.275494	0.142575		0.375726	0.505952		0.00356921	0.0109171	0.178282	0.229336			0.107842	0.0995732	0.0229955	0.0636837		0.141441	0.381946	0.685355	0.627105		0.214085	0.12005
	0.0336875	0.101226		0.260301	0.214967		0.223875	0.966918		0.292454	0.00830389	0.0478847	0.43363			0.0519677	0.346862	0.211566	0.0183896		0.114605	0.570211	0.63476	0.361439		0.773298	0.407585
	0.349355	0.259186		0.170062	0.372824		0.35036	1.26648		0.215236	0.110428	0.244608	0.104332			0.015863	0.0474124	0.104653	0.0933677		0.0601964	0.630087	0.63813	0.4685		0.183649	0.345658
	0.112071	0.433758		0.303644	0.398737		0.691563	1.33498		0.0541231	0.071643	0.814138	0.0385442			0.0518862	0.123082	0.0547888	0.0790083		0.219808	0.169192	0.316387	1.059		0.37031	0.0327899
	0.18581	0.0776258		0.474549	0.214815		0.273481	0.658113		0.00952287	0.0565375	0.245759	0.202309			0.353749	0.0350767	0.0754046	0.0776897		0.277995	0.214747	0.549679	1.09022		0.110979	0.0821174
	0.219867	0.16307		0.721387	0.308362		0.118801	0.730967		0.0815624	0.127974	0.340184	0.112654			0.0371098	0.112687	0.0378794	0.143054		0.0463593	0.202196	0.509695	0.194202		0.201903	0.072134
	0.000837142	0.147448		0.637347	0.534255		0.231482	0.78511		0.00648493	-0.00395916	0.0921766	0.352939			0.140097	0.129008	0.0286207	0.00978426		0.166309	0.745768	0.52161	0.284941		0.293173	0.186506
	0.165816	0.194124		0.273662	0.34388		0.170891	0.918504		0.0386391	0.395897	0.462987	0.120237			0.213377	0.195604	0.143097	0.0302464		0.0771533	0.594365	0.67668	0.545762		0.23741	0.0304668
	0.063302	0.0784743		0.706104	0.437913		0.154159	0.467039		0.0190562	0.116329	0.481331	0.155923			0.332386	0.242887	0.107452	0.051903		0.162095	0.176597	0.615286	0.692242		0.216831
	0.127306	0.0774271		0.870791	0.297268		0.663815	0.467174		0.0872404	0.147442	0.0661218	0.345355			0.0048391	0.405553		0.0597619		0.162027	0.262697	0.668122	0.306031		0.203393
	0.129237	0.106202		0.495719	0.232282		0.356762	1.03721		-0.00869414	0.00438403	1.30407	0.045585			0.0229331	0.106422				0.121018	1.08747	0.389626	0.362795		1.00819
	0.283341	0.185978		0.67421	0.242459		0.999533	0.763134		-0.0196185	0.0210404	0.250495	0.19812			0.192933	0.0129257				0.0324052	0.437575	0.615489	0.650871		0.0983054
	0.0561207	0.24867		0.831884	0.545209		0.723541	0.946834		0.0235063	0.118	0.139886	0.259409			0.49871	0.227296				0.161985	0.164299	0.345525	0.442389		0.125906
	0.193191	0.326763		0.794715	0.245504		0.293738	0.626686		0.35117	0.0375255	0.154164	0.0378928			0.0417681	0.0482461				0.184284	0.522533	0.362623	0.776112		0.132928
	0.184496	0.115658		0.366777	0.293055		0.279797	0.866843		0.138178	0.131668	0.140577	0.198929			0.359915	0.105294				0.262457	0.0586896	0.643751	0.503471		0.476616
	0.0408286	0.66096		0.904542	0.37161		0.290642	0.400026		0.0306508	0.200433	0.0306577	0.092792			0.159985	0.0758969				0.560344	0.443063	0.467594	0.651029		0.761353
	0.166733	0.217417		0.189003	0.332319		0.650424	0.639662		0.23255	0.0509528	0.123149	0.196457			0.324269	0.0680335				0.133543	0.785775	0.491384	0.901849		0.418693
	0.071028	0.160472		1.20545	0.313046		0.473268	0.317237		0.0283039	0.164217	0.364804	0.103347			0.375462	0.103542				0.240841	0.357124	0.527273	0.957447		0.274552
	0.115999	0.126145		0.134452	0.274712		0.363644	0.725854		0.0500472	0.0348786	0.153444	0.0910611			0.326609	0.116694				0.282858	0.35471	0.434482	0.823374		0.489382
	0.303556	0.0267486		0.13688	0.305303		0.244892	0.817068		0.938882	0.0236098	0.157156	0.721566			0.647133	0.136435				0.433493	0.466544	0.549193	0.348286		0.101405
	0.0416661	0.419805		0.0718938	0.49041		0.137567	1.24094		0.104208	0.26277	0.295198	0.073088			0.296168	0.488446				0.263801	0.486441	0.502413	0.54308		0.154744
	0.117128	0.0974675		0.0576041	0.27302		0.173092	0.320185		0.41162	0.0435471	0.402808	0.212			0.275422	0.749235				0.181219	0.251128	0.355527	0.558721		0.189138
	0.0934709	0.1633		0.207493	0.23603		0.286828	0.12849		0.16352	0.221115	0.253994	0.0287716			0.264977	0.0384481				0.768183	0.656677	0.494514	0.431553		0.0845203
	0.220349	0.375429		0.245235	0.316017		0.379668	0.508496		0.0313846	0.163178	0.127005	0.0978128			0.223204	0.327815				0.423061	0.371041	0.726272	0.269344		0.13741
	0.19635	0.166837		0.0894148	0.264589		0.0757505	0.804771		0.0214263	0.529229	0.10049	0.0308627			0.575636	-0.00208448				0.584009	0.242891	1.41871	0.180387		1.00237
	0.029109	0.139338		0.124706	0.271573		0.604375	0.757834		0.00136935	0.0102998	0.206027	0.0579043			0.209194	0.146082				0.548457	0.612898	2.38111	0.386078		0.0700041
	0.106775	0.214237		0.132178	0.144568		0.509352	0.887008		0.277694	0.159335	0.183832	0.110476			0.326094	0.0434111				0.340097	0.171127	1.62561	1.03108		0.10174
	0.0800142	0.510243		0.225714	0.533992		0.633383	0.524319		0.00902326	0.000491879	0.155013	0.0739072			0.351905	0.0205614				0.27214	0.309288	1.46994	0.45158		0.0522132
	0.00885191	0.124319		0.0840311	0.634086		0.48981	0.245133		0.0286804	0.0789314	0.408966	0.197509			0.179	0.0878947				0.777825	0.907153		0.320328		0.234606
	0.0403516	0.101739		0.154507	0.378713		0.279842	0.323454		0.0932481	0.111674	0.191493	0.321395			0.160065	0.105133				0.760355	0.586087		0.590732		0.615951
	0.0357484	0.133613		0.167903	0.221294		0.523944	0.372268		0.138931	0.112221	0.178575	0.189317			0.0918449	0.199946				0.396188	0.476843		0.311942		0.203861
	0.013098	0.215413		0.153324	0.115425		0.899424	0.390812		0.026039	0.0436535	0.15931	0.0798115			0.218382	0.0458207				0.1333	0.729152		0.210576		0.112279
	0.0415106	0.0928897		0.136888	0.10546		0.325767	0.420422		0.006981	0.288029	0.0800354	0.327088			0.188736	0.0977969				0.584716	0.489917		1.27563		0.349032
	0.0306983	0.0519986		0.222589	0.427885		0.622234	0.221246		0.0869794	0.0718432	0.0759071	0.45439			0.229854	0.175535				0.276148	1.17837		0.465713		0.0627656
	0.0340934	0.0905741		0.0848401	0.106827		0.260161	0.36593		0.442918	0.29073	0.0257663	0.145079			0.155461	0.320282				0.902111	1.29874		0.445043		0.081675
	0.0503033	0.365598		0.419936	0.0630041			0.286297		0.47701	0.318157	1.14256	0.423753			0.181761	0.352932				0.892937	0.399319		0.712714		0.137042
	0.101287	0.311853		0.931829	0.0984383			0.233684		0.0628628	0.166377	0.0736138	0.682132			0.137453	0.227108				0.285618	0.753031		1.01821		0.0485047
	0.0754384	0.0404281		1.32559	0.358871			0.491902		0.193117	0.0308461	0.156447	0.07764			0.230177	0.0611005				0.743964	0.855226		0.62304		0.329117
	0.0231419	0.323972		0.310425	0.233441			0.171367		0.0367875	0.0652718	0.0754787	0.205087			0.32451	0.163916				0.583931	0.105268		0.504469		0.452676
	0.106744	0.192731		0.478637	0.266669			0.544858		0.0396942	0.45836	0.194739	0.244425			0.0271877	0.137398				0.578732	0.244104		0.573381		0.350339
	0.0915013	0.22089		0.50013	0.118165			0.552927		0.758544	0.0143905	0.108008	0.568995			0.241628	0.317952				0.451766	0.993891		0.353985		0.0720154
	0.140079	0.26701		0.517989	0.198516			0.258359		0.3127	0.146938	0.566793	0.0731359			0.238752	0.271093				0.588949	0.600538		0.759972		0.215559
	0.0912528	0.0458282		0.257264	0.28518			0.346446		0.0818618	0.0440721	0.278638	0.0913592			0.31874	0.157059				1.11769	0.49844		0.418669		0.126898
	0.014455	0.111828		0.088571	0.144085			0.602574		0.0219084	0.153101	0.526854	0.1073			0.0623486	0.187218				0.81306	-0.0004445		0.540921		0.0350521
	0.0316437	0.299814		0.506935	0.2163			0.457792		0.178536	0.0381885	0.519905	0.137155			0.114062	0.214572				0.3515	0.205813		0.666353		0.206304
	0.0619634	0.106412		0.997727	0.337308			0.585901		0.0293321	0.0551882	0.28982	0.246672			0.182155	0.131033				0.716815	0.414296		0.769088		0.319652
	0.00499007	0.113647		0.412328	0.29591			0.473984		-0.0047586	0.0569713	0.110105	0.620515			0.184013	0.317312				0.552267	0.580489		0.410072		0.377118
	0.164197	0.327084		1.32324	0.0659383			0.692928		0.223427	0.25765	0.655119	0.345791			0.00951404	0.144239				0.812951	0.261429		0.633102		0.205393
	0.0722203	0.136046		0.15997	0.104731			0.931116		0.121793	0.135135	0.55261	0.392014			0.280416	0.101004				0.971369	0.529262		0.3549		0.0836621
	0.11859	0.319343		0.497613	0.0963954					0.0559674	0.0409183	0.245858	0.186943			0.364939	0.0718846				0.433255	0.179304		0.467106
	0.142638	0.11771		0.0781241	0.212381					0.0448395	0.00671675	0.142121	0.0755906			0.13765	0.146002				0.177073	0.513068		0.35501
	0.260638	0.325735		0.62991	0.243333					0.0183003	0.0873719	0.137089	0.418187			0.132249	0.0878089				0.281817	0.316596		0.211535
	0.0909697	0.324378		0.237475	0.411236					0.377994	0.0509918	0.36356	0.121233			0.587687	0.133124				0.333107	0.109856		0.349298
	0.0963616	0.0168479		0.569924	0.211285					0.0322747	0.000688091	0.17388	0.170473			0.281658	0.0541027				0.288248	0.3657		0.214752
	0.246555	0.225189		0.253897	0.177041					0.0252474	0.0478489	0.222599	-0.000527276			0.10314	0.0843268				0.299655	1.00712		0.0688342
	0.221518	0.118997		0.875165	0.294045					0.343919	0.0273901	0.280349	0.648401			0.144069	0.142499				0.286251	0.473083		0.158604
	0.0362225	0.36979		0.267103	0.258825					0.0419875	0.0503655	0.381999	0.0114706			0.19254	0.314309				0.157271	0.802498		0.185883
	0.0822811	0.305799		0.161528	0.0567822					0.374174	0.0131439	0.221077	0.30885			0.201016	0.21813				0.157976	0.701921
	0.0302676	0.176495		0.320175	0.131042					0.0295328	0.0420741		0.171712			0.216212	0.0148974				0.13271	0.842582
	0.0194425	0.0650182		0.492228	0.192308					0.171818	0.230909		0.0592184			0.105655	0.134411				0.103936	0.439684
	0.0937835	0.223589		0.604339	0.286295					0.118747	0.0534311		0.503361			0.343102	0.0135504				0.148886	0.356045
	0.180973	0.412822		0.12601	0.305952					0.131228	0.0410534		0.0823721			-0.0101381	0.0776712				0.0962316	0.205252
	0.0408265	0.510276		0.607028	0.433772					0.0259995	0.00338798		0.24103			0.0739844	0.115428				0.179572	0.582244
	0.0281335	0.301603		0.570291	0.237865					0.0899134	0.0884701		0.179004			0.0404809	0.225328				0.120682	0.356288
	0.285583	0.15971		0.913466	0.284257					0.740447	0.0231604		0.294454			0.172159	0.215249				0.16266	0.22108
	0.0994947	0.4806		0.375959	0.250496					0.0785868	0.0678295		0.189037			0.127286	0.0308858				0.154419	0.495462
	0.0232286	0.8101		0.323681	0.240205					0.124685	0.173109		0.332404			0.241671	0.225248				0.0683509	0.213304
	0.0109664	0.538119		0.883244	0.246729					0.0930313	0.113727		0.0706183			0.284652	0.0609098				0.18135	0.129633
	0.045661	0.197833		0.220378	0.3176					0.00965026	0.0267246		0.177239			0.192954	0.218136				0.395142	0.31605
	0.0221644	0.820362		0.588989	0.268091					0.0162471	0.0622861		0.202872			0.241157	0.0859582				0.531858	0.375069
	0.0599556	0.28659		0.264064	0.18472					0.0588451	0.0104688		0.0730519			0.472416	0.0968323				0.306803	0.322184
	-0.00382941	0.0314324		0.213505	0.296209					0.0820694	0.126023		0.0966136			0.122778	0.0742643				0.833611	0.534215
	0.00467809	0.218924		0.100421	0.365955					0.0483807	0.256514		0.525104			0.239568	0.186728				0.430745	0.709383
	0.0122485	0.0992272		0.388295	0.0526678					0.30147	0.0575892		0.227065			0.595744	0.294807				0.489222	0.125976
	0.00583581	0.0853836		0.293225	0.283632					0.064682	0.12659		0.361081			0.176301	0.0784548				0.273818	0.150451
	0.0394591	0.299291		0.186971	0.305882					0.0115	0.162784		0.431139			0.197311	0.0505052				0.569857	0.208875
	0.0896583	0.337881		0.461996	0.0807209					0.0498311	0.322839		0.230321			0.157366	0.0703345				0.300169	0.557825
	0.0558449	0.370305		0.527353	0.536828					0.263993	0.0683888		0.0749334			0.133836	0.0366091				0.683616	0.401726
	0.0345155	0.131195		0.386482	0.564323					0.1041	0.201477		0.224652			0.0637028	0.0476476				0.19677	0.466716
	0.167069	0.123082		0.208979	0.273882					0.0581978	0.0219284		0.180321			0.0197572	0.110971				0.243603	0.270811
	0.0379564	0.835037		0.321187	0.589503					0.0587513	0.155671		0.0904675			0.414404	0.0826346				0.6452	0.12733
	0.0364584	0.485136		0.597203	0.405299					0.059101	0.20674		0.0615337			0.396001	0.130238				0.60582	0.279539
	0.0447562	0.325877		0.178987	0.645676					0.317576	0.0510876		0.190217			0.419385	0.0225581				0.333786	0.631183
	0.0395659	0.190231		0.18203	0.144858					0.0810073	0.351792		0.0839753			0.347856	0.200513				0.520764	0.142266
	0.079562	0.248291		0.75186	0.381579					0.0299039	0.840931		0.156419			0.377368	0.0663535				0.611639	0.572157
	0.0342965	0.138717		0.320464	0.155235					0.0437701	0.945911		0.285901			0.0974681	0.0415658				0.60169	0.307752
	0.0713927	0.0944371		0.472356	0.09226					0.022961	0.162081		0.604707			0.399467	0.0276963				0.504418	0.581266
	0.0559452	0.326936		0.290276	0.413249					0.110984	0.283601		0.0900737			0.131835	0.0459487				0.26365	0.296852
	0.00773362	0.108422		0.390794	0.365818					0.347914	0.0304442		0.0549452			0.305497	0.237955				0.547185	0.371948
	0.520134	0.49489		0.361383	0.141316					0.0436362	0.0957753		0.177767			0.51294	0.105429				0.311639	0.117626
	0.023977	0.274725		0.201104	0.303042					0.0668966	0.0343114		0.0656331			0.388475	0.366038				0.425842	0.271264
	0.0126468	0.0462902		0.515163	0.186876					0.0264551	0.102153		0.032352			0.218497	0.270739				0.226437	0.33666
	0.0636917	0.141396		0.355087	0.391314					0.0964497	0.157503		0.0478752			0.270594	0.0405149				0.545025	0.371196
	0.0199303	0.100437		0.394837	0.451068					0.412216	0.0133149		0.088964			0.210599	0.0432598				0.225898	0.12631
	0.203576	0.211844		0.293856	0.120327					0.0622938	0.0257146		0.209825			0.373792	0.065331				0.143748	0.441508
	0.00476843	0.238431		0.180189	0.233647					0.0172929	0.120877		0.227741			0.0329321	0.120387				0.1253	0.343417
	0.0276561	0.139021		0.28174	0.466848					0.0823526	0.348269		0.357991			0.230574	0.0830046				0.34939	0.281146
	0.0874412	0.150167		0.115796	0.153533					0.0967684	0.516158		0.17412			0.0550435	0.0125573				0.393266	0.303714
	0.100465	0.0564187		0.320846	0.0373025					0.0950262	0.00433085		0.1557			0.408704	0.0552105				0.340304	0.643819
	0.00831837	0.162369		0.288217	0.373986					0.977379	0.112505		0.60065			0.446303	0.0253531				0.632463	0.600992
	0.048991	0.264127		0.330979	0.373436					0.252338	0.0332196		0.247855			0.228603	0.0761733				0.155681	0.574747
	0.0949266	0.107395		0.171071	0.466714					0.369804	0.735101		0.300986			0.356657	0.0229271				0.45481	0.115084
	0.000815867	0.326324		0.259412	0.546341					0.183829	0.654215		0.128543			0.326194	0.0671004				0.214532	0.0917655
	0.0254957	0.150574		0.377356	0.303082					0.0326695	0.635165		0.142554			0.243653	0.0524462				0.0545788	0.150734
	0.0562906	0.0195364		0.316088	0.064958					0.236886	0.150165		0.170692			0.285774	0.0465354				0.202937	0.378163
	0.0364042	0.0950812		0.339416	0.0717024					0.292373	0.00127266		0.0837082			0.0923457	0.00886267				0.483936	0.222774
	0.0468269	0.185186		0.419078	0.174077					0.430336	0.164368		0.716857			0.346464	0.1855				0.003335	0.396319
	0.105876	0.601703		0.294235	0.101382					0.134658	0.167033		0.0524489			0.215897	0.0625023				0.204516	0.300233
	0.112066	0.260802		0.585925	0.0651378					0.00313474	0.104109		0.267386			0.531955	0.183007				0.30391	0.471237
	0.0195034	0.124993		0.41294	0.149715					0.0482432	0.0803997		0.201031			0.23921	0.311875				0.255961	0.38547
	0.0132246	0.132144		0.967206	0.16445					0.166543	0.00956831		0.171293			0.139518	0.402762				0.0513325	0.404134
	0.066632	0.288413		0.585146	0.0425839					0.0223784	0.13954		0.150791			0.125763	0.0639667				0.172264	0.559445
	0.0348156	0.2593		0.510679	0.40183					0.256802	0.0993261		0.13671			0.297862	0.245041				0.12463	0.112955
	0.0124048	0.505119		0.494384	0.478819					0.112791	0.16472		0.252165			0.00437852	0.0918022				0.380808	0.6443
	0.0770613	0.24996		1.094	0.328475					0.047673	0.0168497		0.477417			0.628831	0.189626				0.423855	0.380788
	0.104501	0.10407		0.939905	0.95567					0.014652	0.140353		0.618138			0.244314	0.312981				0.0736151	0.280158
	0.0310653	0.241309		0.901567	0.163534					0.0245405	0.168406		0.736355			0.239177	0.256557				0.279621	0.594982
	0.0928004	0.495974		0.446906	0.58293					0.0233607	0.145198		0.146839			0.366212	0.145616				0.477383	0.469954
	0.030153	0.51815		1.28835	0.45257					0.365651	0.376629		0.0287623			0.36831	0.107267				0.462839	0.2846
	0.0204229	0.807973		0.4615	0.385912					0.0465111	0.209613		0.13451			0.198224	0.0952088				0.685068	0.260512
	0.187235			0.58141	0.0696623					0.014059	0.179351		0.0634227			0.133097	0.139342				0.806221	0.609597
	0.0950061			0.828467	0.579374					0.126734	0.035134		0.325782			0.0992222	0.239485				0.52294	0.482493
	0.16373			0.945087	0.0985469					0.090061	1.17919		0.117167			0.0766837	0.0465712				0.488385	0.177979
	0.238887			0.287557	0.40291					0.11308	0.0313589		0.0885149			0.348883	0.162998				0.687824	0.349381
	0.0216813			0.262344						0.614422	0.107639		0.0695151			0.125395	0.29132				0.524549	0.24923
	0.0482106			0.271989						0.0987995	0.0363563		0.204768			0.16446	0.194697				0.315836	0.118565
	0.124443			0.752779						0.0351838	0.249779		0.158553			0.369109	0.00948262				0.335711	0.346727
	-0.0059899			0.26661						0.0247354	0.116973		0.12884			0.129802	0.323877				0.110895	0.306718
	0.0675675			0.213945						0.113106	0.715789		0.264917			0.123814	0.0547066				0.312055	0.478115
	0.163978			0.443327						0.593396	0.0131077		0.168592			0.0668707	0.229269				0.340591	0.244237
	0.134443			0.301062						0.119501	0.0802846		0.178402			0.0441118	0.252447					0.934419
	0.0323679			0.376656						0.748446	0.0842546		0.0611731			0.734155	0.104823					0.432746
	0.538238			0.382864						0.20067	0.0501227		0.239881			0.151957	0.17311					0.446018
	0.200087			0.53922						0.128696	0.0212878		0.266319			0.129418	0.166904					0.195826
	0.0203216			0.494456						0.00527379	0.0916751		0.0622784			0.143149	0.199326					0.232255
	0.276995			0.690789						0.0453443	0.000500497		0.047058			0.285361	0.212865					0.556184
	0.290634			0.33676						0.00528522	0.0565303		0.284576			0.159461	0.166453					0.164808
	0.0493836			0.754816						0.258663	0.0655988		0.140332			0.0394373	0.163433					0.664161
	0.0459811			0.637585						0.0783896	0.253096		0.631263			0.20454	0.494071					0.322806
	0.0868817			0.487789						0.0827514	0.00808039		0.28368			0.334748	0.218793					0.192716
	0.0781897			0.765716						0.068077	0.130992		0.141045			0.146957	0.317692					0.216604
	-0.0126009			0.38701						0.000254947	0.0335268		0.266303			0.387514	0.0774693					0.39641
				1.17939						0.179826	0.0475476		0.0637171			0.0844076	0.00976092					0.303223
				0.442624						0.233237	0.0931594		0.327407			0.179018	0.056516					0.168371
				0.612136						0.00330547	0.0764571		0.42179			0.348398	0.0391069					0.119103
				0.675924						0.355125	0.0365445		0.353594			0.119023	0.164267					0.295037
				0.570173						0.0274956	0.0189264		0.235151			0.108774	0.0990065					0.109
				0.366358						0.197002	0.111229		0.458052			0.295372	0.200268					0.372144
				0.233018						0.0998062	0.118046		0.434277			-0.0135299	0.285148					0.463529
				0.555696						0.0840789	0.0106382					0.2731	0.268532					0.203768
				0.514721						0.105086	-0.00237551					0.23602	0.227115					0.377258
				0.270874						0.0709617	0.0569856					0.427636	0.238144					0.244688
				0.363954						0.066919	0.0297291					0.355152	0.179863					0.334852
				0.431963						0.292154	0.027717					0.154482	0.209183					0.379943
				0.498283						-0.00464048	0.244042					0.637748	0.0567392					0.495474
				0.394607						0.0415194	-0.00120225					0.178506	0.0437035					0.40702
				0.986262						0.0996697	0.411921					0.246398	0.0977066					0.32549
				0.474691						0.00176043	0.0967882					0.441455	0.0764909					0.488268
				0.466569						0.0151984	0.0152713					0.216318	0.16139					0.801046
				0.423327						0.0698791	0.374184					0.219205	0.134648					0.197928
				0.741023						0.0159755	0.0514859					0.864103	0.0480871					0.24561
				0.493339						0.0134511	0.0229053					0.387889	0.128824					0.213079
				0.300625						0.0111303	0.0120091					0.299298	0.0776263					0.33357
				0.153392						0.0177155	0.0278197					0.288676	0.0438206					0.447394
				0.721661						0.172108	0.951054					0.00517264	0.215403					0.289796
				0.459306						0.0592635	0.00700656					0.0992151	0.0373233					0.361904
				0.17896						0.245483	0.034878					0.175916	-0.00129366					0.497607
				0.83618						0.456066	0.46942					0.234365	0.227465					0.998581
				0.614642						0.274623	0.00592119					0.653952	0.0481163					0.177842
				0.758712						0.159056	0.134584					0.159759	0.0670704					0.480016
				0.80624						0.0195134	0.0534088					0.686306	0.0979256					0.222272
				0.565887						-0.0104553	0.045774					0.103803	0.0332537					0.503503
				0.684298						0.126738	0.609882					0.124311	0.0582934					0.530721
				1.06896						0.0603979	0.093973					0.300529	0.0430812					0.0385501
				0.548392						0.0204156	0.122023						0.0460025					0.206086
				0.476975						0.0393531	0.0814551						0.0783393					0.258825
				0.233781						0.126963	0.0170689						0.0270629					0.315584
				0.683672						0.036806	0.153482						0.0163925					0.306813
				0.760873						0.0667623	0.0323297						0.018641					0.349155
				0.320999						0.0189076	0.202406						0.0506807					0.638243
				0.686668						0.072086	0.0303569						0.0600358					0.667604
				0.50825						0.0241797	0.0332821						0.102213					0.155914
				0.683974						0.028192	0.0233665						0.128141					0.224641
				0.677983						0.565543	-0.011528						0.135704					0.211357
				0.948183						0.0387425	0.0409706						0.0867016					0.444462
				0.383132						0.0651823	0.00600514						0.150955					0.450741
				0.705338						0.0372797	0.197604						0.119496					0.111576
				0.411288						0.0350492	0.509271						0.362776					0.2615
				0.803559						0.0583692	0.221225						0.0509528					0.193263
				0.0824304						0.00334398	0.00989174						0.0707091					0.306824
				0.354982						0.130306	0.0728143						0.168183					0.194793
				0.294063						0.0485571	0.165483						0.0832431					0.26424
				0.196222						0.260827	0.182769						0.173162					0.264286
				0.359737						0.207542	-0.0112519											0.247709
				0.594089						0.171945	0.392224											0.200551
				0.427218						0.00523544	0.14419											0.215775
										0.220032	0.0150115											0.536537
										0.137814	-0.00342626											0.384277
										0.135373	0.342799											0.194076
										0.4014	0.62248											0.638294
										0.00570794	0.211074											0.652334
										0.113077	0.0708526											0.533809
										0.0200592	0.015502											0.488606
										0.0136196	0.00643487											0.174124
										0.0666599	0.0513175											0.137994
										0.132562	0.00676005											0.337694
										0.0515931	0.701796											0.47896
										0.045396	0.0321114											0.282689
										0.196753	0.157933											0.194943
										0.08916	0.0185886											0.346879
										0.640921	0.0492509											0.223464
										0.190936	0.161782											0.230633
										0.112996	0.0498141											0.374606
										0.156434	0.0104785											0.696908
										0.050871	0.167395											0.263658
											0.0712631											0.883886
											0.0196067											0.35651
											0.25708											0.619914
											0.173395											0.0760594
											0.161727											1.20381
											0.315993											0.821885
																						0.761027
																						0.657428
																						0.176372
																						0.257018
																						0.469802
																						0.231581
																						0.45951
																						0.657921
																						0.220007
																						0.255156
																						0.316
																						0.275453
																						0.255683
																						0.174602
																						0.337605
																						0.305207

## Sheet: 3G Raw Descriptive Statistics
	DMSO TN33_1	DMSO TN50_1	DMSO TN50_2	FSK TN33_1	FSK TN50_1	FSK TN50_2	FSK TN52_1	FSK TN52_2	FSK TN52_3	FSK SAG TN33_1	FSK SAG TN50_1	FSK SAG TN50_2	FSK SAG TN52_1	FSK SAG TN52_2	FSK SAG TN52_3	FSK H89 TN33_1	FSK H89 TN50_1	FSK H89 TN50_2	FSK H89 TN52_1	FSK H89 TN52_2	FSK H89 TN52_3	FSK CYA TN50_1	FSK CYA TN50_2	FSK CYA TN52_1	FSK CYA TN52_2	FSK CYA TN52_3	FSK SHH TN52_1	FSK SHH TN52_2	FSK SHH TN52_3
Number of values	129	300	278	107	354	282	157	193	207	73	373	379	216	307	119	76	332	351	167	168	119	288	395	186	215	118	207	166	63
Minimum	-0.0071944	-0.012601	0.0027773	0.0637	0.030557	-0.0051488	0.078946	0.052024	0.023407	-0.02031	-0.019618	-0.015028	0.014194	-0.00052728	-0.00096259	0.059921	-0.01353	-0.0078965	-0.14562	-0.00078389	-0.00011219	0.003335	-0.013439	0.034926	0.064278	0.021431	-0.026459	0.026748	0.0080453
Maximum	0.64818	0.57581	0.83504	1.1216	1.3256	1.0255	1.6997	1.3241	1.3407	0.52811	0.97738	1.3224	1.3041	2.1513	0.44034	0.47859	0.86556	1.1494	0.37863	0.75361	0.22698	1.1177	1.2987	2.3811	1.697	0.69855	2.8734	1.2804	0.76117
Range	0.65537	0.58841	0.83226	1.0579	1.295	1.0306	1.6208	1.2721	1.3173	0.54842	0.997	1.3374	1.2899	2.1518	0.4413	0.41867	0.87909	1.1573	0.52425	0.75439	0.22709	1.1144	1.3122	2.3462	1.6328	0.67712	2.8999	1.2537	0.75313
Mean	0.12575	0.096851	0.20879	0.33566	0.43719	0.3006	0.61949	0.47231	0.53226	0.17705	0.1378	0.14482	0.26881	0.22927	0.10241	0.18143	0.22496	0.15431	0.087917	0.07446	0.040687	0.34011	0.37172	0.64936	0.50334	0.20664	0.28557	0.24435	0.12641
Std. Deviation	0.11087	0.092714	0.1624	0.1608	0.26373	0.19344	0.34086	0.28267	0.29662	0.11716	0.17098	0.19835	0.21311	0.21529	0.073719	0.082664	0.1573	0.12836	0.068894	0.073852	0.041239	0.21846	0.22955	0.38135	0.25933	0.13397	0.33079	0.21288	0.13237
Std. Error of Mean	0.0097613	0.0053528	0.00974	0.015545	0.014017	0.011519	0.027204	0.020347	0.020617	0.013712	0.0088528	0.010189	0.0145	0.012287	0.0067578	0.0094822	0.0086328	0.0068516	0.0053312	0.0056978	0.0037804	0.012873	0.01155	0.027962	0.017686	0.012333	0.022992	0.016523	0.016677
Average of 'DMSO' Means	0.143797

## Sheet: 3G Points Stack Norm by .143797
DMSO	FSK	FSK H89	FSK SAG	FSK CYA	FSK SHH
0.374869	3.71549	0.127188	1.93121
0.998077	3.19037	1.57424	1.20415				Units are Ciliary pVASP/GFP Intensity (A.U.)
1.59252	2.49974	0.595556	0.952642				Consolidated all replicates, with a gap between sets of replicates.
0.788067	1.24606	1.5837	1.43104				Normalized all values to previously calculated mean of DMSO (.143797)
1.15907	1.29181	0.183774	0.452831				These are the individual values plotted in the background of the superplot in 3F.
0.302961	1.97118	0.877486	2.71633
0.253555	0.939709	0.367186	2.16568
0.661132	3.92319	2.50286	0.739181
0.0956637	1.33306	0.489192	0.976268
1.2637	1.48646	1.2578	1.94179
0.731159	1.3425	0.501478	0.596216
0.26287	2.95371	0.574114	0.979516
0.331284	1.67056	2.2882	1.11217
0.664733	1.57887	1.8922	1.32596
0.427938	2.86204	1.09474	1.54351
0.508752	2.47273	0.647534	1.39519
0.00966094	1.06497	0.293049	0.75491
-0.0500317	1.9899	0.712507	0.860554
1.88227	1.02154	0.99113	1.5971
1.64441	1.67696	1.17247	2.0797
0.700976	2.09515	0.516744	2.12656
1.17485	2.39562	0.615282	1.78179
-0.0263606	1.99229	2.90107	1.37814
0.0353918	0.442983	1.95144	1.06293
1.02592	3.1507	1.15527	1.78355
0.139159	1.46853	0.212938	1.08531
2.12795	0.980749	-0.141242	1.17954
1.09083	0.694675	1.26035	0.748328
1.06422	0.553491	1.17229	1.63548
0.341684	0.954248	1.93455	0.939467
1.23446	1.56978	2.1029	1.04106
0.688821	1.27864	1.1824	0.898639
0.129494	2.09234	2.31398	0.660898
1.10468	4.12249	1.91245	0.5499
1.64171	3.19331	0.928734	1.88919
0.0577975	2.06895	1.21118	0.924743
0.740823	2.98867	1.31284	1.37663
0.593976	0.996228	2.19173	2.571
0.981272	1.97586	2.12965	1.10945
0.0657688	2.39017	0.692281	1.74863
0.879114	3.4	1.23295	0.853038
2.94833	2.66215	0.903172	0.746859
0.0123041	2.01666	0.511599	1.91103
0.447168	3.67171	0.729211	3.32822
0.678003	2.60662	1.92576	0.596738
1.26359	0.981382	1.93463	1.10069
0.68337	1.8372	1.99762	1.98183
0.0324782	4.05444	3.67263	1.8501
0.181261	3.80603	2.99844	2.11689
0.473766	1.61317	0.282088	0.937045
0.199235	3.00959	1.2721	0.416702
1.37785	2.51891	0.105475	1.2228
0.51732	1.25011	1.73855	1.28657
1.38112	2.61446	0.732354	0.921432
2.87594	3.09615	2.69291	0.7666
0.284736	2.48255	1.02853	0.752801
0.27913	1.6684	3.03705	1.09816
2.17043	2.63375	1.11708	1.90342
1.50838	2.30095	1.16292	0.557101
2.43182	3.38738	0.540691	0.834195
0.730454	3.6746	0.573447	1.08632
1.45814	2.55532	0.394044	0.576158
0.116437	2.27644	1.41646	1.52598
1.80356	1.81123	1.9803	0.870768
1.38097	2.27546	0.632048	0.526066
0.827409	1.81866	2.31909	1.32707
1.59549	1.81169	0.460444	0.860345
1.11902	2.74632	1.47143	1.899
2.54636	2.60522	0.797475	1.01029
1.62227	3.81795	0.427843	1.02713
0.317925	2.0693	0.913007	0.937914
0.471196	4.09673	0.484138	1.69905
0.241125	2.97916	1.11101	1.37389
2.10721	7.80017		0.704326
0.282516	1.14415		1.2245
1.22926	0.874946		0.809105
0.496803	4.30791
1.31222	2.02002
0.307505	1.58101
0.043609	4.05419
-0.0077675	0.906182
0.17182	2.62556
0.513678	2.32262
1.67719	4.58584
0.0169694	3.29123
1.42025	3.00865
0.187451	1.96295
0.155653	2.84549
0.434847	0.624875
0.51852	3.97792
0.681439	2.38727
1.18218	2.98872
0.916561	1.28066
0.354101	3.51615
0.863279	2.11063
0.265161	2.34187
1.51581	3.40409
1.90489	2.74985
0.277509	0.96357
0.38955	1.72612
2.42937	2.23255
0.731507	0.874235
4.5076	1.69036
0.295799	0.932596
2.14703	2.77683
0.0261803	3.50702
1.38993	2.56214
1.46115
2.09037
0.57971
0.669339
0.335604
0.362316
1.05995
0.307423
0.0517407
0.524432
0.560425
0.851223
1.38202
0.288999
0.707242
0.067597
1.39795
0.711564
2.15408
0.156034
0.486844
2.19004
0.670695	5.34572	0.510358	0.456475	2.15183
0.25395	5.4097	0.0579172	0.837677	2.20692
0.579745	4.74843	1.54824	1.01949	1.38591
1.02807	1.93957	2.01756	2.65195	1.57656
0.292614	1.91405	1.71212	6.01934	5.34383
0.423289	3.51177	0.414414	1.55893	1.4889
0.154449	1.48983	0.0420775	3.42047	0.502481
0.400354	2.27668	0.190859	4.09244	1.87584
1.73615	2.61832	0.175467	2.72486	3.7307
1.69204	5.15177	0.299592	1.77076	2.98966
0.169639	4.3694	0.253781	0.76256	2.07925
0.581655	2.93563	1.07894	1.00147	6.13254
0.580087	4.29958	1.90605	0.595615	6.22105
0.488533	3.07408	0.711322	1.3056	2.63478
0.511174	0.67719	0.872356	2.07336	2.0487
0.206632	3.45072	0.240677	1.77273	2.57194
0.255909	2.3602	1.43712	1.56864	5.11684
0.855798	2.97315	1.3093	1.44088	3.13112
0.267735	1.82247	0.458081	2.82362	5.27676
0.127192	5.32029	0.883908	0.704174	4.09027
0.245992	1.8941	2.19938	0.923069	0.625149
1.25581	2.79115	2.13826	1.4557	1.08312
0.264549	2.49444	1.53936	2.2584	2.98451
0.5958	3.78599	0.180756	2.6954	1.46981
0.183853	3.55319	0.2794	1.38548	0.421032
0.195499	1.51048	5.54493	1.07228	0.0768208
0.268034	1.28849	0.959847	0.968802	1.40975
0.554146	0.412073	0.577118	1.99037	1.50654
1.26883	1.07191	1.46971	1.3904	3.86311
0.898943	0.671791	0.107898	3.85428	3.038
0.85051	1.14764	1.79071	1.6339	3.32817
2.33472	0.466325	5.01179	1.41964	0.796584
0.492894	0.818837	0.907227	1.68164	0.918822
0.222658	0.815501	0.157711	0.949069	1.13972
0.184615	0.816547	0.178572	0.233877	0.866834
0.940754	0.815323	2.11193	0.314417	0.667748
0.920404	1.0937	1.18708	1.76764	0.847188
0.702911	0.513776	0.130634	0.649141	1.78048
0.1925	1.60732	1.13556	0.432536	0.198167
1.36253	0.816201	0.485151	1.00368	0.82387
0.48925	7.22577	1.05711	0.949469	0.73379
0.0721014	0.487964	0.201239	0.58254	1.58586
0.0908759	4.27272	0.280959	1.7069	1.76245
0.0437668	1.84533	0.236736	1.01399	1.5636
0.575278	1.88047	0.092139	0.82839	1.5071
0.767966	3.22302	0.605243	1.03935	2.26041
0.507414	2.76218	0.992142	0.190362	3.40404
0.408385	6.45978	0.741067	2.18936	1.89198
0.361731	2.62365	0.454032	0.356306	3.35282
0.313332	1.20632	2.08878	1.19045	4.67321
0.438313	2.62614	0.239168	0.376284	1.35348
2.47452	0.890845	0.272229	0.637322	0.909551
0.930763	0.780275	0.0886375	0.721166	2.55027
1.49073	1.2022	0.10123	0.55841	2.39241
0.216239	0.756054	-0.0874877	0.278216	1.17282
0.169297	1.32774	1.10071	0.368988	0.754085
0.335823	1.27255	0.397587	2.74224	3.79046
0.631132	1.57624	0.0460354	0.463258	1.70019
0.904676	0.874441	1.10899	4.55495	1.72465
0.222108	1.81008	0.286103	1.52912	2.13883
0.04747	2.46194	0.0393003	0.286039	3.2682
0.307023	1.35855	1.382	0.96758	1.08845
0.839197	0.638399	0.0291825	0.935882	1.63573
1.00011	2.44255	1.05327	1.24752	2.25974
0.135313	1.30904	0.240802	0.367303	1.77683
0.947771	3.48088	0.178752	1.90081	1.71373
0.575269	0.81514	1.86386	0.686265	2.54999
0.4404	2.38755	0.66434	0.945159	0.923583
0.450171	0.816057	0.562748	0.51083	2.65666
0.248447	2.45954	0.330113	1.21743	4.73863
2.70303	2.40326	1.7983	0.350095	1.73952
0.170988	2.34124	2.15254	2.25993	1.11324
1.10965	0.304894	1.01617	3.42659	2.07522
0.26718	1.7511	0.101242	2.70476	3.05828
0.172335	1.67922	0.210769	0.783188	2.41437
1.61492	1.0025	0.37843	0.641337	1.83256
1.01708	2.90039	3.06729	3.05857	1.40909
0.577442	0.779134	0.329235	2.73407	2.36533
0.639234	1.96002	0.0839907	1.75688	5.34246
0.640626	1.90736	0.4142	1.06505	2.32179
0.89703	0.950873	1.28733	0.159166	3.1627
0.320308	2.34187	0.736055	1.29769	3.54559
0.633031	0.945215	1.39113	0.480976	3.64662
0.900955	1.036	-0.0333197	1.79593	2.85256
0.831036	2.30129	0.0961628	3.28348	1.47977
0.462191	5.38056	0.310082	3.03668	0.345524
0.24369	1.97245	0.133702	1.99946	1.66599
2.37228	5.5768	0.191998	0.721753	4.04974
1.03058	2.93937	0.16335	1.56191	4.38829
0.10026	3.31154	0.398153	1.80016	1.22511
0.803845	2.56247	0.524229	0.112863	2.94836
0.120045	3.29634	0.00852366	3.93275	0.362001
0.129755	3.68969	0.863204	4.07003	1.6918
0.188384	1.68589	1.0752	1.24826	1.83292
0.202472	6.34943	0.348982	1.35399	0.633454
0.143174	4.88291	0.77946	0.423023	2.21225
2.42599	4.22738	0.253668	4.36933	3.12715
4.00434	5.57965	0.116008	1.7516	6.89993
0.944094	5.19856	0.890548	0.879069	0.70162
0.22743	4.08722	0.19286	2.93785	0.908026
2.34034	4.47501	-0.0443265	0.317966	1.49141
0.600627	8.00942	0.0813172	0.302963	1.35955
0.898375	3.96118	0.123853	1.36422	0.524837
0.110517	4.90075	1.02486	0.0524877	0.212419
0.28809	2.8021	1.31009	0.563505	0.563762
-0.0272596	3.46794	0.285397	2.29675	2.17503
0.387369	0.212504	0.250924	1.1736	0.267404
0.0581573	5.65915	1.77422	3.28894	1.4175
1.12399	2.78644	0.626545	0.336181	1.71524
0.423924	4.53567	1.22539	1.17459	0.974963
1.59748	1.97951	0.91311	1.57852	0.674426
0.996429	4.30186	1.46213	0.914542	2.16483
0.106637	2.88461	0.371308	2.2608	0.311238
0.249675	3.32377	2.47013	3.32055	1.32881
1.76178	4.39654	0.0514282	0.312887	2.66617
0.765552	2.16756	0.0401084	0.952723	0.840204
0.197605	3.77576	2.33531	3.23824	0.962649
0.78006	6.59333	0.548265	1.14235	1.08942
0.79229	8.64196	0.564466	1.72882	1.21364
0.77368	2.88157	0.182161	0.166839	1.69255
1.23384	2.83988	0.300178	0.750663	1.74196
0.946745	5.9205	0.1848	1.36391	2.35243
0.603231	0.448946	0.12323	0.935791	2.34917
0.901622	5.52507	1.12737	0.106448	2.31812
0.286696	1.24365	0.594026	1.00141	1.83454
1.48165	7.727	4.72521	1.21917	1.075
0.655684	3.87793	0.480771	1.26359	1.74985
0.687266	3.69141	0.137512	0.507069	2.59354
0.363495	4.27087	0.15578	0.581342	1.25414
0.192404	3.41422	1.06064	1.80549	3.4722
0.699161	3.72461	0.602754	0.936339	1.00371
0.698847	4.76358	0.552333	0.561173	1.18298
0.0269924	1.78652	0.183825	1.90795	0.936055
0.980161	4.27425	0.0772967	0.791663	2.10006
0.525412	0.89754	0.0958911	1.35268	4.23865
0.251369	1.62762	0.438795	1.25225	5.12454
0.479109	4.04612	0.555894	2.44488	1.74388
0.641365	1.64166	0.654446	2.77557	3.35483
1.73708	3.299	6.01232	-0.0181278	3.81269
0.0655011	3.21584	6.78743	2.69867	4.46594
1.10265	1.76487	4.42337	0.231951	1.15289
0.919316	2.16808	1.62861	2.38846	2.95198
0.313723	6.01379	3.89847	1.09708	2.07342
3.46379	2.6168	0.494991	1.78369	3.63946
0.405233	2.88378	0.560921	3.02418	1.90678
0.776371	2.57822	3.0334	0.932041	3.9124
0.080038	3.18196	3.17302	0.848583	6.73006
0.233556	0.90148	3.92558	1.38443	0.586529
0.836814	1.67779	2.86785	1.76128	2.3059
0.605565	4.37493	3.44374	1.16609	4.10885
1.70567	3.95418	1.01777	1.95731	3.37061
0.66454	1.54694	1.51732	1.13722	1.33212
1.08771	2.26698	2.65407	2.88034	0.954736
1.38613	2.01355	0.761308	1.01287	3.75878
1.30543	2.3778	0.245978	1.72689	3.55477
0.41572	2.95336	0.257198	1.01911	1.4119
0.061603	2.56881	0.79513	0.00153003	4.96037
0.761848	1.80856	0.343441	0.320358	2.14569
0.867926	1.91586	0.0248212	0.749962	0.983614
0.234271	1.8102	2.03379	0.361396	0.796993
2.4295	1.18265	1.4968	0.110315	0.41862
0.779366	2.11162	0.376386	0.360829	1.5286
1.29217	3.30013	0.0662244	2.46006	1.93324
1.52901	5.01671	0.567205	0.25807	0.322394
0.00582169	4.43227	0.0450978	0.974271	1.15655
1.15312	1.90311	0.268706	1.48388	0.536543
0.440218	4.91042	0.132522	2.3115	1.12725
0.885316	6.0557	0.606691	0.0336523	1.12677
0.898745	3.44736	-0.0604612	0.159482	0.841588
1.97043	4.68863	-0.136432	1.34171	0.225354
0.390277	5.78512	0.163468	3.46815	1.12649
1.3435	5.52664	2.44213	0.290466	1.28156
1.28303	2.55066	0.960925	2.50294	1.82519
0.283932	6.29041	0.213153	1.11258	3.89677
1.1595	1.31438	1.61721	2.25505	0.928692
0.493946	8.38297	0.196832	2.61105	1.67487
0.806683	0.935013	0.348041	2.27132	1.96707
2.111	0.951897	6.52922	4.50032	3.01462
0.289756	0.499967	0.724688	2.05963	1.83454
0.814538	0.400593	2.8625	1.91536	1.26024
0.65002	1.44296	1.13716	1.84271	5.34214
1.53236	1.70543	0.218256	1.55221	2.94207
1.36547	0.621812	0.149004	4.00311	4.06134
0.202431	0.867236	0.00952283	1.45478	3.8141
0.742537	0.919196	1.93115	2.26774	2.36512
0.556439	1.56967	0.06275	2.44723	1.89253
0.0615584	0.584373	0.19945	1.24481	5.40919
0.280615	1.07448	0.64847	1.11313	5.2877
0.248603	1.16764	0.966163	0.638713	2.75519
0.0910867	1.06625	0.181082	1.51868	0.927002
0.288675	0.951957	0.0485476	1.31252	4.06626
0.213484	1.54794	0.604876	1.59846	1.9204
0.237094	0.589999	3.08016	1.08112	6.2735
0.349822	2.92034	3.31725	1.26401	6.2097
0.704377	6.48017	0.437163	0.95588	1.98626
0.524617	9.21846	1.34298	1.60071	5.17371
0.160935	2.15877	0.255829	2.25672	4.0608
0.742324	3.32856	0.276043	0.18907	4.02465
0.636323	3.47803	5.2751	1.68034	3.14169
0.974144	3.60222	2.17459	1.66034	4.0957
0.634594	1.78908	0.569287	2.2166	7.77269
0.100523	0.615945	0.152357	0.433588	5.65422
0.220058	3.52535	1.24158	0.793215	2.44442
0.430909	6.93844	0.203983	1.26675	4.98491
0.0347022	2.86743	-0.0330925	1.27967	3.8406
1.14186	9.20213	1.55377	0.066163	5.65346
0.502238	1.11247	0.84698	1.95009	6.75514
0.824705	3.46052	0.389211	2.53788	3.01297
0.991943	0.543295	0.311825	0.957253	1.23141
1.81254	4.38055	0.127265	0.91969	1.95982
0.632626	1.65146	2.62867	4.08692	2.31651
0.670123	3.96339	0.224446	1.95872	2.00455
1.71461	1.76566	0.175576	0.717263	2.08388
1.54049	6.08611	2.3917	1.00189	1.99066
0.2519	1.8575	0.291992	1.33897	1.0937
0.572203	1.12331	2.6021	1.39791	1.0986
0.210488	2.22658	0.205378	1.50359	0.922897
0.135208	3.42307	1.19487	0.734748	0.722795
0.652194	4.20272	0.825795	2.38602	1.03539
1.25853	0.876308	0.91259	-0.0705028	0.669218
0.283918	4.22142	0.180807	0.514506	1.24879
0.195648	3.96594	0.62528	0.281514	0.839256
1.98601	6.35247	5.14925	1.19723	1.13117
0.691911	2.61451	0.546512	0.885176	1.07387
0.161537	2.25095	0.867088	1.68064	0.475329
0.0762634	6.1423	0.646962	1.97954	1.26115
0.317538	1.53257	0.0671103	1.34185	2.74791
0.154137	4.09598	0.112986	1.67706	3.69867
0.416946	1.83637	0.409223	3.2853	2.13358
-0.0266307	1.48477	0.570731	0.853828	5.79714
0.0325326	0.69835	0.336451	1.66601	2.99551
0.0851792	2.7003	2.0965	4.14295	3.40217
0.0405837	2.03916	0.449815	1.22604	1.9042
0.274409	1.30024	0.0799742	1.37215	3.96293
0.623506	3.21284	0.346538	1.09436	2.08745
0.388359	3.66735	1.83587	0.930729	4.75403
0.24003	2.68769	0.723938	0.443005	1.36839
1.16184	1.4533	0.404722	0.137396	1.69408
0.263958	2.23361	0.408571	2.88187	4.48688
0.253541	4.1531	0.411003	2.75389	4.21302
0.311246	1.24472	2.2085	2.91651	2.32123
0.275151	1.26588	0.563345	2.41908	3.62152
0.553294	5.22862	0.207959	2.62431	4.25349
0.238506	2.22859	0.304388	0.677818	4.1843
0.496482	3.28488	0.159677	2.778	3.50784
0.389057	2.01865	0.771811	0.916812	1.83348
0.0537815	2.71768	2.41948	2.1245	3.80526
3.61714	2.51315	0.303457	3.56711	2.16722
0.166742	1.39853	0.465216	2.70155	2.96141
0.0879488	3.58257	0.183976	1.51948	1.5747
0.442928	2.46936	0.670735	1.88177	3.79024
0.138601	2.7458	2.86665	1.46456	1.57095
1.41572	2.04355	0.433207	2.59944	0.999661
0.0331609	1.25308	0.120259	0.229018	0.871368
0.192327	1.95929	0.5727	1.60347	2.42974
0.608088	0.805274	0.672952	0.382786	2.73487
0.698658	2.23124	0.660836	2.84223	2.36656
0.057848	2.00433	6.79693	3.1037	4.39831
0.340696	2.30171	1.75482	1.58976	1.08264
0.660143	1.18967	2.57171	2.48028	3.16286
0.00567374	1.80402	1.2784	2.26843	1.49191
0.177304	2.62423	0.227192	1.69442	0.379554
0.391459	2.19815	1.64736	1.98734	1.41127
0.253164	2.36038	2.03324	0.642195	3.36541
0.325646	2.91437	2.99266	2.4094	0.0231924
0.736291	2.04618	0.936443	1.5014	1.42226
0.779333	4.07467	0.0217997	3.69935	2.11346
0.135631	2.87169	0.335495	1.66353	1.78002
0.0919672	6.72619	1.15818	0.970246	0.356979
0.463375	4.06925	0.155625	0.874589	1.19796
0.242117	3.55139	1.78587	2.0714	0.866706
0.086266	3.43807	0.784373	0.0304493	2.64823
0.535904	7.60793	0.33153	4.37304	2.9476
0.726723	6.53633	0.101893	1.69902	0.511938
0.216036	6.26972	0.170661	1.6633	1.94455
0.645357	3.10789	0.162456	2.54673	3.31984
0.209692	8.9595	2.54283	2.56132	3.21869
0.142026	3.20939	0.32345	1.3785	4.76414
1.30208	4.04327	0.0977696	0.92559	5.60666
0.660696	5.76136	0.881341	0.690015	3.63665
1.13862	6.57237	0.626306	0.533278	3.39635
1.66128	1.99974	0.786387	2.42622	4.7833
0.150777	1.82441	4.27284	0.872028	3.64784
0.335269	1.89148	0.687076	1.1437	2.19641
0.865409	5.23501	0.244677	2.56687	2.33462
-0.0416553	1.85407	0.172016	0.902673	0.771193
0.469881	1.48782	0.786565	0.86103	2.17011
1.14035	3.08301	4.12663	0.465035	2.36855
0.934947	2.09366	0.831036	0.306765
0.225095	2.61936	5.20488	5.10549
3.74304	2.66253	1.39551	1.05675
1.39145	3.74987	0.894984	0.900005
0.141321	3.43857	0.0366752	0.995496
1.92629	4.80392	0.315335	1.98447
2.02114	2.34191	0.0367548	1.10893
0.343426	5.24918	1.79881	0.274257
0.319764	4.43392	0.545141	1.42242
0.604197	3.39221	0.575474	2.32792
0.543751	5.32498	0.473424	1.02198
-0.0876297	2.69137	0.00177297	2.69487
	8.20177	1.25055	0.586991
	3.07812	1.62199	1.24493
	4.25694	0.0229871	2.42285
	4.70054	2.46963	0.827713
	3.96513	0.191211	0.756438
	2.54774	1.37	2.05409
	1.62047	0.694077	-0.09409
	3.86444	0.584706	1.89921
	3.5795	0.730796	1.64134
	1.88373	0.493485	2.97388
	2.53103	0.465372	2.46982
	3.00398	2.03171	1.07431
	3.46518	-0.032271	4.43505
	2.7442	0.288736	1.24138
	6.85871	0.693128	1.71351
	3.30112	0.0122425	3.06998
	3.24464	0.105693	1.50433
	2.94392	0.485956	1.52441
	5.15325	0.111098	6.00918
	3.4308	0.0935422	2.69747
	2.09062	0.0774026	2.08139
	1.06673	0.123198	2.00752
	5.01861	1.19688	0.0359718
	3.19413	0.412133	0.689966
	1.24453	1.70715	1.22336
	5.815	3.17159	1.62983
	4.27437	1.9098	4.54775
	5.27627	1.10611	1.11101
	5.60679	0.135701	4.77274
	3.93532	-0.072709	0.72187
	4.75878	0.881367	0.864487
	7.43385	0.420022	2.08995
	3.81365	0.141975
	3.317	0.273671
	1.62577	0.882933
	4.75443	0.255958
	5.2913	0.464282
	2.23231	0.131488
	4.77526	0.501304
	3.5345	0.168152
	4.75652	0.196054
	4.71486	3.93293
	6.5939	0.269425
	2.66439	0.453294
	4.90509	0.259252
	2.8602	0.243741
	5.58815	0.405914
	0.573241	0.0232548
	2.46863	0.906179
	2.04499	0.337678
	1.36458	1.81385
	2.5017	1.4433
	4.13144	1.19575
	2.97098	0.0364085
		1.53015
		0.958393
		0.941416
		2.79143
		0.0396944
		0.786364
		0.139496
		0.0947143
		0.463569
		0.92187
		0.358791
		0.315695
		1.36827
		0.620041
		4.45712
		1.32782
		0.785799
		1.08788
		0.353769
0.55605	4.97441	3.18462	0.80194	1.49898
0.384639	1.68732	0.232845	0.109664	1.59734
0.308317	1.6569	0.776083	0.361374	3.12872
0.225181	4.44003	0.562871	2.49854	1.14474
0.329931	1.09706	2.99639	0.245648	0.966516
0.168878	0.833384	0.603646	0.556216	4.45077
0.142459	4.1894	0.564641	1.06012	2.46844
0.357493	3.33358	0.840681	0.634291	6.48314
0.0193141	0.88437	0.340794	0.679151	3.2054
0.45644	2.02148	0.174843	0.533235	1.93237
0.557408	4.69006	1.44015	0.79225	7.51633
0.323117	1.17644	0.0898777	0.525884	1.23047
0.191196	1.76222	0.565951	4.28092	1.34721
1.57344	2.36367	0.103044	0.169785	0.632799
0.959978	0.632366	2.02181	0.849227	3.84767
0.663146	1.99011	0.103204	2.11545	1.90788
1.89321	1.06768	9.1961	2.31837	1.87072
0.924919	1.11019	1.91205	0.379473	3.21286
5.04577	1.78177	0.53517	0.670815	0.555585
0.419283	1.63159	1.99383	1.54544	5.40585
0.636972	5.06807	0.554014	2.79836	8.15077
0.485565	1.07643	2.79398	1.4607	1.45314
2.02979	0.116897	0.892876	1.28801	6.09703
1.30904	1.18708	1.84232	2.01141	3.45511
0.397782	1.43437	1.98606	1.24854	2.11356
2.77945	3.94393	0.419308	0.574067	3.62668
1.24351	1.15251	3.0015	0.125229	0.77293
0.136643	2.24677	0.0313747	0.119888	1.73844
0.617745	6.4	1.55503	0.923365	3.42488
0.784825	1.84715	6.377	0.678493	4.10483
0.603086	2.23061	1.58632	1.21641	2.98008
1.06847	0.786582	6.97365	0.656692	0.964325
1.18399	0.546095	0.262212	0.577349	4.92303
3.07691	2.26949	1.06583	1.49605	3.66131
0.581471	2.21894	5.94971	1.15271	5.78709
5.03005	1.6953	0.999372	1.30387	-0.0934577
0.40355	1.07011	0.342259	0.266416	1.60562
3.34613	0.0397332	0.672328	0.675335	1.11079
3.12095	0.902818	0.260634	1.80308	6.74125
0.940144	2.05755	1.87371	2.88977	1.39258
0.458891	2.01935	0.321219	2.52027	1.33509
0.373996	2.49217	2.9166	1.3219	5.39969
0.370118	1.31055	4.22727	2.33523	1.0287
0.1727	1.80146	0.650608	0.944918	1.39079
0.107733	2.5243	0.292384	0.62688	0.507904
1.08467	0.685532	5.0362	3.13643	1.02446
0.582598	1.60666	0.153646	2.33064	0.855268
2.79095	0.348125	0.407346	0.669176	0.326402
1.65606	1.6795	5.15271	1.71615	0.400348
1.51048	0.793419	0.209489	0.696281	0.788899
0.992853	0.863068	0.743353	0.221182	0.134463
0.222515	4.15184	0.461331	1.63946	1.21007
3.80859	1.42381	0.0538348	0.4605	0.783916
1.41672	1.50161	0.455875	1.2756	0.537977
0.302814	1.932	0.164786	1.41398	0.708126
1.10568	2.76899	3.78906	1.16589	0.533128
1.4759	3.82004	0.111889	3.80283	0.291715
1.008	1.68421	-0.0074041	2.05218	1.33646
0.713556	7.0311	0.2383	0.538592	0.373912
2.80706	4.72009	0.16166	0.922822	2.4783
3.43396	5.62395	0.0269167	2.37026	1.40166
1.29607	2.0583	0.310619	0.471041	1.42097
3.63048	1.0719	0.38383	0.873442	1.48813
0.884957	3.57971	0.277445	1.5753	0.552262
0.912028	2.3258	0.0425354	0.496078	1.58071
1.07121	2.19372	2.31134	0.522062	2.14632
1.14261	1.22791	0.0872413	1.08656	1.96337
0.717024	4.03837	0.300079	0.705472	3.8146
1.25497	1.58193	0.607404	1.76869	4.04957
3.23866	2.81474	0.20702	0.267983	5.81699
1.12948	2.97678	0.163088	0.733715	2.33383
1.26885	4.73527	0.0226353	0.501792	1.60275
0.198641	0.107163	0.186709	2.69651	0.57441
0.836431	0.478269	1.92781	0.909238	2.77712
1.08042	5.80557	0.640437	0.817164	1.17125
0.814337	1.6964	0.0341311	1.24708	0.581739
0.937127	2.22373	0.00196293	1.699	1.29215
1.1812	3.3412	0.691255	1.27322	2.53854
1.25858	0.107016	3.84393	3.05806	3.33617
1.75622	3.40646	0.032288	0.813781	1.72849
1.51282	4.65364	2.08904	1.56546	2.90286
0.828473	4.26951	5.23662	1.72296	0.723141
1.35606	4.38562	1.10696	0.814828	1.14063
0.385142	1.32936	1.2977	0.859727	2.61796
1.70644	1.74663	0.485187	0.393095	2.5095
1.59695	1.71567	0.347881	0.409843	2.41498
1.24566	0.974084	0.107837	1.15971	1.02538
2.55739	0.486973	2.22049	1.19944	1.99163
0.966516	0.731097	0.124862	0.34969	3.73495
0.744926	4.18184	0.500358	0.661885	1.93353
0.671541	3.60742	0.396626	0.558244	3.91891
0.596291	2.43095	0.178735	0.315268	3.86185
1.57258	4.34721	1.11034	0.760839	2.49166
1.06029	4.70356	0.177987	3.04883	3.44778
2.06387	0.428331	0.561127	2.75972	3.68152
1.19116	0.717344	3.87002	0.864788	1.25666
1.33851	0.905187	0.767361	0.928347	1.58928
0.830793	4.11574	0.29237	1.08597	1.59335
1.56065	6.31855	1.35885	1.13906	3.90534
1.25648	5.06013	0.150015	0.569507	2.50636
2.00685	1.85176	4.0803	1.50777	2.51892
5.09542	3.84792	0.00903872	0.512222	3.6225
0.336349	3.45423	0.562546	0.324475	1.51252
0.0587096	4.18526	1.0165	0.241063	1.84015
1.91729	1.66197	0.859412	0.590226	4.00634
0.60878	1.88866	0.459521	0.082021	0.389648
0.891917	0.295388	0.9861	0.312042	2.59023
0.839441	2.51653	0.694221	0.314564	1.22524
0.490724	1.62239	0.615273	0.19189	3.54934
0.728916	1.34715	0.116934	0.197298	1.64453
0.284812	1.30337	0.268342	0.0651212	2.17884
0.515971	0.988798	1.14615	0.246983	2.73201
0.170102	2.44299	0.231735	0.0546351	1.31737
1.40586	1.8009	0.300931	0.98546	1.72258
1.16962	-0.0358062	0.142299	0.476758	2.04456
0.675499	1.26362	0.185569	0.973094	1.39706
1.41433	1.6493	0.11611	0.574372	2.84989
2.46799	2.31041	0.39195	0.198584	2.20847
3.56769	1.72899	1.13292	0.649438	2.5726
3.07876	2.63002	0.668067	2.22187	2.1919
0.981728	0.536662	2.98975	1.02265	2.78911
1.58652	1.6967	-0.104507	0.287501	4.86508
0.577399	0.169809	0.0723715	0.263736	4.91533
1.05124	3.27964	0.874953	1.15124	1.07348
2.35057	2.98062	0.987003	3.02695	1.04836
1.48704	7.13153	0.523125	1.12164	0.497344
0.646576	0.509688	0.162375	2.32794	2.45478
0.543676	1.55334	1.17189	0.847921	1.1053
0.723788	4.16423	-0.0049919	2.63261	1.08135
1.49768	0.679181	0.196991	1.93649	3.26956
0.135125	2.24119	0.160065	1.45605	1.89266
1.05521	1.74692	0.119293	0.378724	1.22048
1.18739	2.73006	0.553753	7.99292	1.87002
2.37347	1.8587	0.0821939	3.03754	2.92116
1.23928	1.31711	0.745971	1.50739	1.3523
0.924878	1.63183	0.242344	0.959045	1.39155
0.822981	1.79889	0.913901	0.434421	3.06135
2.64504	2.24578	0.315333	1.02479	1.97711
0.501119	1.34493	0.193408	0.348085	5.13477
1.29165	1.11202	0.172096	1.01301	1.73528
1.27331	2.50262	0.108669	0.876977	2.70382
1.18124	1.35656	0.0758028	1.54346	1.68549
1.197	1.29737	0.404736	2.63868	6.03208
2.81949	2.68206	0.147599	1.74498	1.86501
1.75596	1.14007	0.483192	0.445544	1.02406
2.76236	2.12099	3.17797	3.03707	2.55192
0.390061	1.94595	0.16397	0.855008	0.258762
1.26653	0.197216	0.682109	1.92002	3.95465
1.18111	0.50338	0.379747	1.72651	0.886671
2.18879	3.76872	0.430142	0.345494	2.61676
1.69345	2.78947	0.185201	1.9373	3.02777
2.50407	1.31537	-0.0187981	-0.0549145	1.81565
0.356884	0.780048	0.917666	1.80307	2.67436
1.82735	1.40972	0.1156	1.3454	6.831
1.87142	0.950705	0.852544	0.678402	3.4411
4.61391	0.205239	0.0623508	2.32066	1.70379
0.497948	2.93587	0.535657	1.05391	2.99975
0.230253	1.32174	0.873332	2.66627	1.74241
1.24082	0.991499	0.0759206	0.692457	2.65614
0.703949	1.49493	0.0577473	2.41216	3.96539
1.80244	2.59271	0.767941	0.329718	4.38178
3.01646	2.77291	0.498223	0.855943	1.1766
0.539829	1.49388	0.393176	0.243932	1.4934
1.13403	2.14442	0.889962	0.783653	1.40612
1.02539	3.71534	-0.027533	0.897157	5.18625
1.34999	2.39143	2.75316	1.36028	4.13336
0.54573	3.04536	0.808978	1.68909	1.2281
0.538447	2.06728	1.02535	2.82031	1.82686
0.738553	1.61534	0.0304876	0.740085	7.56253
1.29334	1.68612	0.14632	0.0898883	3.04301
1.72931	3.79152	0.820603	1.58067	1.14257
2.27239	1.7073	0.260962	0.335515	3.63382
0.804315	2.03798	0.915653	0.732237	0.408142
4.59648	2.58426	1.39386	0.527806	3.08117
1.51197	2.31103	0.354338	0.473122	5.46447
1.11596	2.177	1.142	0.720059	2.48353
0.877245	1.91042	0.242554	0.811519	2.46674
0.186017	2.12315	0.164188	0.9488	3.24446
2.91943	3.41043	1.82737	3.39678	3.38283
0.677813	1.89865	0.302837	5.21036	1.7464
1.13563	1.64141	1.53769	0.267378	4.56669
2.61083	2.19766	1.13478	2.27971	2.58031
1.16023	1.84002	3.68039	-0.014496	1.68912
0.968991	1.88859	0.0716272	1.01589	4.26224
1.48986	1.00536	1.10805	0.301891	1.19006
3.54836	3.71352	0.00342065	0.142989	2.15086
0.864548	4.40959	0.548908	0.611242	6.30857
0.707516	2.63366	0.776609	0.731122	4.0758
0.92918	1.53894	0.78041	1.39047	3.31608
1.49804	0.802692	0.303578	0.318648	5.07071
0.645978	0.733396	2.00302	0.680104	3.40701
0.361611	2.97562	0.499616	1.22071	8.19467
0.629875	0.742903	2.02181	2.22732	9.03175
2.54246	0.438146	2.21254	2.45438	2.77697
2.16871	0.684564	1.15703	1.57936	5.23676
0.281147	2.49568	0.214511	0.424908	5.94746
2.25298	1.62341	0.453916	1.13991	0.732062
1.3403	1.85448	3.18755	0.955501	1.69756
1.53612	0.821751	0.100075	2.21112	6.91176
1.85685	1.38053	1.02184	1.88525	4.17629
0.318701	1.98321	0.306488	1.09223	3.46628
0.777678	1.002	1.06471	1.30196	-0.0030912
2.08498	1.5042	0.265572	1.49219	1.43128
0.740013	2.34572	0.383792	0.911235	2.88112
0.790331	2.05783	0.396193	2.20667	4.03686
2.27462	0.458552	1.79176	1.00307	1.81804
0.946098	0.728325	0.939763	0.702408	3.68062
2.22079	0.670357	0.284556	0.499903	1.24692
0.818582	1.47695	0.04671	1.01533	3.568
2.26524	1.6922	0.607606	0.610645	2.20169
2.2558	2.85983	0.35461	0.925777	0.763966
0.117164	1.46933	0.00478516	0.376244	2.54317
1.56602	1.23119	0.332753	0.58643	7.00374
0.827533	2.04487	0.190477	0.990972	3.28994
2.57161	1.79993	0.350254	2.18578	5.58077
2.1266	0.394877	0.091406	1.51693	4.88133
1.22739	0.911295	0.292594	0.1036	5.85952
0.452152	1.33736	1.6058	0.934728	3.05767
1.55489	1.99097	0.371573	0.0942326	2.47602
2.87087	2.12767	0.285496	0.540145	1.42737
3.54859	3.01656	0.0235609	0.802712	4.04907
2.09742	1.65417	0.615243	1.56699	2.47771
1.11067	1.97679	0.161063	1.4969	1.53744
3.34221	1.74201	0.471703	0.214788	3.44556
5.63364	1.67044	1.20384	1.56643	1.48337
3.74221	1.71581	0.790887	0.423582	0.901501
1.37578	2.20867	0.18585	1.51697	2.19789
5.705	1.86437	0.433153	0.597774	2.60832
1.99302	1.28459	0.0728027	0.673396	2.24055
0.218589	2.05991	0.876398	0.516453	3.71506
1.52245	2.54494	1.78386	1.29855	4.93323
0.69005	0.366265	0.40049	2.05016	0.876069
0.593779	1.97245	0.880337	0.545594	1.04627
2.08134	2.12718	1.13204	0.351225	1.45257
2.34971	0.561353	2.2451	0.489124	3.87925
2.57519	3.73324	0.475593	0.254589	2.7937
0.912363	3.92444	1.40112	0.331353	3.24566
0.855944	1.90464	0.152495	0.771719	1.88329
5.80706	4.09955	1.08257	0.574662	0.885485
3.37376	2.81855	1.43772	0.905707	1.94398
2.26623	4.49019	0.355276	0.156875	4.3894
1.32292	1.00738	2.44645	1.39442	0.989354
1.72668	2.65359	5.84804	0.461438	3.97892
0.964674	1.07954	6.5781	0.289059	2.14018
0.656739	0.641599	1.12715	0.192607	4.04227
2.27359	2.87383	1.97223	0.319539	2.06438
0.753992	2.54399	0.211717	1.6548	2.58662
3.44159	0.98275	0.666045	0.733181	0.818
1.91051	2.10743	0.23861	2.54552	1.88644
0.321913	1.29958	0.710396	1.88279	2.34122
0.9833	2.7213	1.09532	0.281751	2.58139
0.698462	3.13684	0.0925953	0.300839	0.878393
1.47322	0.836786	0.178826	0.454328	3.07036
1.65811	1.62484	0.840608	0.837204	2.3882
0.966787	3.24658	2.42195	0.577234	1.95516
1.0443	1.06771	3.58949	0.0873266	2.1121
0.39235	0.259411	0.0301178	0.383948	4.47728
1.12916	2.60079	0.782385	0.176312	4.17945
1.8368	2.59697	0.231017	0.529728	3.99693
0.746854	3.24565	5.11208	0.159441	0.800323
2.26934	3.79939	4.54958	0.466633	0.63816
1.04713	2.10771	4.41709	0.364724	1.04824
0.135861	0.451734	1.04428	0.323619	2.62984
0.661218	0.498636	0.00885039	0.0616332	1.54922
1.28783	1.21057	1.14306	1.29001	2.7561
4.18439	0.705034	1.16159	0.434657	2.08789
1.81368	0.452984	0.724003	1.27268	3.2771
0.869233	1.04115	0.55912	2.16886	2.68065
0.918961	1.14363	0.0665404	2.80091	2.81045
2.0057	0.296139	0.970393	0.444841	3.89052
1.80323	2.79442	0.690739	1.70407	0.785518
3.51272	3.32982	1.14551	0.638416	4.48062
1.73828	2.2843	0.117177	1.3187	2.6481
0.723732	6.64596	0.97605	2.17655	1.94829
1.67812	1.13726	1.17114	1.78416	4.13765
3.44913	4.05384	1.00974	1.01265	3.26817
3.60335	3.14728	2.61917	0.745961	1.97918
5.61884	2.68373	1.4577	0.662105	1.81166
	0.484449	1.24725	0.969019	4.23929
	4.02911	0.24433	1.66544	3.35538
	0.685319	8.2004	0.323868	1.23771
	2.80194	0.218078	1.13353	2.42968
		0.748551	2.02591	1.73321
		0.25283	1.35397	0.824528
		1.73703	0.0659445	2.41123
		0.81346	2.25232	2.13299
		4.97778	0.380443	3.32493
		0.0911541	1.5944	1.69848
		0.558319	1.75558	6.49818
		0.585927	0.728965	3.00942
		0.348566	1.20385	3.10172
		0.148041	1.16069	1.36182
		0.637531	1.38616	1.61516
		0.00348058	1.48032	3.86784
		0.393126	1.15755	1.14612
		0.456191	1.13655	4.61874
		1.7601	3.43589	2.24487
		0.056193	1.52154	1.34019
		0.910952	2.20931	1.50632
		0.233154	0.53874	2.75673
		0.330658	0.0678799	2.10869
		0.647854	0.393026	1.17089
		0.531702	0.271959	0.828271
		0.25414	1.14235	2.05176
		0.131619	0.688516	0.758014
		0.773516	1.39271	2.58798
		0.820923	1.98299	3.22349
		0.0739807	1.86744	1.41705
		-0.0165199	1.57941	2.62355
		0.396292	1.65611	1.70162
		0.206743	1.25081	2.32865
		0.192751	1.45471	2.64222
		1.69713	0.394579	3.44565
		-0.0083607	0.303925	2.83052
		2.8646	0.679476	2.26354
		0.673089	0.531937	3.39554
		0.106201	1.12235	5.57067
		2.60217	0.936379	1.37644
		0.358046	0.33441	1.70803
		0.159289	0.895877	1.4818
		0.0835142	0.539833	2.31973
		0.193465	0.304739	3.11129
		6.61387	1.49796	2.01531
		0.0487253	0.259555	2.51677
		0.24255	-0.0089964	3.46048
		3.26446	1.58185	6.94438
		0.0411774	0.334613	1.23676
		0.935931	0.466424	3.33815
		0.371418	0.680999	1.54574
		0.318324	0.231255	3.50148
		4.24127	0.405386	3.69077
		0.653511	0.299597	0.268087
		0.848576	0.319913	1.43317
		0.566459	0.544791	1.79994
		0.118701	0.188202	2.19465
		1.06735	0.113997	2.13365
		0.224829	0.129634	2.42811
		1.40758	0.352446	4.4385
		0.211109	0.417504	4.64268
		0.231452	0.710818	1.08426
		0.162497	0.891124	1.56221
		-0.0801683	0.943716	1.46983
		0.284919	0.602944	3.0909
		0.0417612	1.04978	3.13456
		1.37419	0.831007	0.775927
		3.5416	2.52284	1.81854
		1.53846	0.354339	1.344
		0.0687896	0.491729	2.13373
		0.506369	1.16959	1.35464
		1.15081	0.578893	1.83759
		1.27102	1.20421	1.83791
		-0.0782485		1.72263
		2.72762		1.39468
		1.00273		1.50055
		0.104394		3.73121
		-0.023827		2.67236
		2.38391		1.34965
		4.32888		4.43886
		1.46786		4.53649
		0.492726		3.71224
		0.107805		3.39789
		0.0447497		1.2109
		0.356875		0.959646
		0.047011		2.34841
		4.88046		3.33081
		0.223311		1.96589
		1.0983		1.35568
		0.12927		2.41228
		0.342503		1.55402
		1.12507		1.60388
		0.34642		2.60511
		0.0728703		4.84647
		1.16411		1.83354
		0.495582		6.14676
		0.13635		2.47926
		1.7878		4.31103
		1.20583		0.528936
		1.12469		8.37162
		2.19749		5.7156
				5.29237
				4.57192
				1.22653
				1.78736
				3.26712
				1.61047
				3.19554
				4.57534
				1.52998
				1.77442
				2.19754
				1.91557
				1.77808
				1.21423
				2.34779
				2.12248
	1.00949	1.56787	0.650278	2.63967	1.2652
	5.82262	0.634125	0.0164269	4.4421	1.76409
	3.84736	1.22412	0.73153	3.95992	0.571827
	4.21055	1.26602	-1.01267	4.39607	1.59948
	6.13495	0.952232	0.839543	2.80947	0.739834
	5.47096	1.34273	0.064743	3.34944	0.506017
	5.6554	0.908509	0.762814	5.60354	0.841555
	3.70303	1.93713	0.410703	2.67443	0.883135
	6.18765	1.077	1.8345	5.3509	1.65151
	4.84673	1.22017	1.38638	10.2779	1.22359
	1.85029	1.50557	0.171166	2.62409	1.06985
	4.23515	1.01344	1.22552	3.45569	0.218349
	5.46287	5.03265	1.1075	11.1588	2.97404
	8.40586	1.34151	0.474288	8.08303	0.950763
	6.89279	0.66425	0.578088	3.79292	0.918536
	5.93833	1.56994	0.585004	11.2481	1.00606
	1.27783	0.465212	1.97467	5.24559	2.04494
	7.4606	1.17946	0.113197	1.25402	2.52099
	9.41897	1.43997	0.916515	4.02058	1.71775
	10.65	0.361346	0.700661	5.43816	1.7452
	8.30824	0.4428	0.915031	6.80899	2.13475
	2.57323	1.49879	0.0743313	7.60086	2.42768
	6.15214	0.534167	0.579045	4.4836	1.57273
	2.32311	0.450662	0.471512	10.1463	0.590701
	3.1621	0.191276	0.171625	3.49386	1.20403
	3.81799	0.521691	0.599602	3.18219	2.70525
	2.14156	1.22357	0.247025	3.41249	0.169053
	9.67636	1.83251	0.254608	5.45555	1.48396
	4.16151	1.85065	0.175541	1.8883	1.77448
	2.39119	0.317684	0.194884	3.77771	0.907699
	3.3301	0.49139	0.20574	3.5813	0.336109
	5.0365	0.720151	0.182009	4.26067	0.361365
	1.28743	1.02273	1.17842	3.72262	1.09833
	1.9362	1.12712	0.826739	4.32776	0.139547
	1.52907	1.20911	0.132299	5.23228	0.0196694
	0.54901	0.920602	1.00514	2.35613	0.0774568
	4.32234	0.247733	1.6798	6.30288	0.575723
	9.50978	2.78034	0.449553	2.25711	0.135299
	3.32089	1.61657	0.15477	2.96745	0.899435
	1.86281	3.57663	0.147929	0.617781	0.179862
	1.72527	1.70165	0.843067	3.06451	0.638495
	7.57013	0.69037	0.334174	6.17148	0.458836
	5.65196	0.856865	1.00989	6.98223	0.725036
	3.72341	0.894803	0.286404	5.57343	1.415
	3.3081	0.458603	0.495406	9.96848	1.07556
	7.78291	0.756227	0.598121	6.58585	1.21988
	7.6086	4.02493	0.3563	1.27434	2.29642
	2.89151	3.54661	0.13902	3.8646	11.9999
	4.46356	7.29191	0.821565	9.98508	0.932196
	3.53768	2.42409	0.509606	10.4476	0.315695
	7.58646	1.20456	0.471228	1.61132	11.543
	3.19302	5.97033	0.338745	12.2515	2.04602
	7.93898	2.93365	0.72105	3.82623	2.13396
	4.08052	2.23912	0.449781	0.905554	1.80785
	4.56906	1.15699	0.225163	6.24859	1.54803
	2.475	0.884994	0.320315	9.70072	-0.184001
	1.10053	1.32712	0.707067	4.00107	1.78727
	2.89003	2.99099	0.0419226	4.36844	1.64461
	1.10924	3.01738	0.569667	5.11884	3.07692
	3.2693	0.471894	0.747659	4.18914	11.4314
	1.93229	1.43096	0.149659	8.58154	1.80152
	2.12051	1.27504	0.141416	3.10857	19.9826
	2.28691	1.15473	1.44866	1.97057	3.08455
	1.4823	3.50449	1.1214	1.46115	2.17352
	6.33785	3.37001	1.40326	1.831	1.49922
	1.09118	1.80186	0.910082	1.55745	2.86833
	3.05406	0.857295	0.896555	0.763222	0.663278
	2.39584	3.28675	0.313938	1.31528	1.53694
	3.00828	2.69883	0.477542	2.18627	0.549746
	2.43303	1.82992	0.341006	2.75768	0.510428
	7.23009	2.88015	0.552712	0.826505	3.94709
	7.09556	2.42847	0.580475	5.29186	0.552225
	6.18811	1.2856	1.4836	6.02548	1.20423
	2.32251	3.15673	0.546632	2.82822	0.776451
	7.29759	2.52766	0.663106	8.52708	1.74767
	3.50174	1.44326	1.23858	4.48863	3.34075
	4.44881	2.9598	1.08812	6.48183	2.31377
	4.50812	3.34675	0.749011	9.65964	1.67406
	5.73802	1.84416	1.46323	4.60504	3.12202
	7.95198	1.67242	0.926127	3.72986	2.98322
	4.06134	0.889563	1.21287	4.00951	3.28366
	1.14615	1.4991	0.341514	1.09091	7.59246
	9.2182	1.18687	0.884158	2.48476	3.74544
	5.25693	1.43717	0.749966	2.12732	5.43814
	6.42534	3.32147	0.633421	3.46712	3.48789
	4.17659	1.45151	0.0392303	5.08662	0.656959
	1.83021	1.81184	0.262949	4.69866	0.546113
	3.52503	1.16899	1.27448	4.33685	0.0911305
	3.60399	0.563887	0.348591	4.87902	1.16603
	1.70573	1.61125	0.481369	6.45287	2.59826
	1.75855	1.92338	0.794848	2.41579	1.06717
	2.04325	0.344174	0.0908927	5.82665	1.44879
	3.73444	2.91067	0.197685	4.24288	0.915325
	7.99609	1.35863	-0.0556789	3.88481	1.21649
	9.14624	6.90043	1.05986	3.82568	0.946019
	6.87289	0.969621	0.941847	5.91626	0.327833
	4.07429	0.989072	0.763967	5.6929	4.9364
	4.31812	1.54922	1.14002	5.74057	3.75056
	4.99086	1.06203	0.410833	4.40814	0.332984
	4.45212	1.49346	0.409224	9.83858	0.523466
	1.86831	2.08029	0.760112	3.04024	0.749987
	0.90502	0.589207	0.205823	1.55063	2.90573
	1.47369	1.45301	0.863191	5.66595	1.76603
	2.31514	1.48595	0.905632	3.63494	5.17199
	2.65646	0.487663	0.590854	4.03141	1.18152
	1.98752	1.00897	0.296569	4.42739	0.577914
	1.49857	5.78394	0.586361	5.51554	0.959693
	6.17174	3.56496	1.0559	2.9653	6.22232
	3.04774	4.39297	0.140312	3.42381	2.05485
	1.30732	2.15195	0.904044	3.15792	0.928793
	6.18675	1.55383	0.361975	1.69715	1.50357
	5.58569	3.05794	0.168559	2.49776	0.412192
	1.56492	1.15204	0.132591	2.8204	2.22043
	1.7963	0.292449	0.415819	2.25635	1.47454
	1.91612	0.260346	0.161308	4.01182	0.824671
	3.26682	2.11138	0.300625	6.22148	0.585612
	3.55118	1.45065	0.204455	5.13566	1.67349
	6.44579	0.704423	-0.0716395	3.44577	3.5848
	4.56014	2.92649	0.532236	3.15125	0.593648
	3.61055	1.65796	0.453907	3.70255	1.25071
	8.0366	1.80819	0.409498	3.67074	0.961627
	11.8202	2.88254	0.337168	3.68034	5.78671
	6.70848	0.185754	0.478776	3.50686	6.49075
	3.89213	0.113682	0.391048	6.46337	0.389818
	9.7928	2.57947	0.294073	8.78109	1.79673
	3.04872	0.0987055	0.167137	6.07503	0.651017
	4.0307	0.380497	0.321703	5.35572	1.79296
	3.63861	1.06353	0.417614	5.54199	1.86329
	9.37895	0.479632	0.294265	2.36368	0.737176
	1.53668	1.28336	0.506234	4.65631	1.85798
	5.28307	0.718768	2.63307	6.04746	1.53381
	4.86575	6.21866	0.382129	7.6891	0.600507
	4.33979	2.12689	1.19527	1.59929	0.554834
	5.72746	0.810772	2.06255	9.78138	2.16549
	2.93023	2.83264	0.483826	3.10326	1.28565
	3.29141	2.68743	1.03655	3.18732	1.73598
	2.27849	4.2356	0.0881774	5.17406	0.122405
	2.90667	3.17002	0.295056	2.35222	0.473969
	2.00784	1.94772	-0.0006703	1.52111	0.886128
	5.60423	2.38681	0.442989	5.09836	2.42169
	5.14048	0.539293	0.422262	2.75099	4.04121
	5.7463	2.51711	0.332791	1.60953	1.09574
	2.94357	6.91728	0.520837	5.24316	0.63565
	6.64279	4.78469	0.390333	4.81481	5.16183
	6.12418	3.76886	0.342427	2.11985	4.58495
	3.98758	2.93136	2.14648	2.65688	8.72998
	0.829406	0.675932	0.738161	3.49447	1.4951
	4.85334	2.90136	1.12603	5.18159	1.80777
	3.08143	2.31924	0.523993	8.27657	3.47795
	2.65362	1.28017	0.70945	3.00648	0.5143
	3.57495	0.801697	0.345611	8.79083	0.114009
	1.72568	1.43838	0.847241	3.17646	0.672816
	4.49826	3.02216	0.495173	9.21952	1.66059
	3.35585	0.973305	1.61117	0.359402	4.55698
	3.73684	1.88294	0.950372	0.337712	2.37664
	4.09699	1.6868	0.912873	0.402971	2.00465
	5.43373	1.59395	0.693629	0.242884	1.34782
		2.60339	0.680859	1.56806	1.60429
		1.23982	0.159916	4.76613	1.4888
		0.333002	1.47129	4.41428	5.37771
		1.70107	0.727782	4.43771	1.27714
		5.66172	0.381015	2.20023	2.57522
		1.70907	0.524382	3.8226	0.771777
		2.36572	0.263423	3.54455	1.40408
		0.641019	0.199036	3.62741	2.03879
		3.21973	0.995132	4.7058	1.65101
		3.3473	0.747247	4.27885	1.5079
		0.459827		4.64629	1.41445
		9.06885		2.70956	7.01117
		1.742		4.28026	0.68364
		0.972803		2.40287	0.875584
		1.0721		2.52177	0.924418
		0.977606		4.4768	3.31451
		0.213202		3.25176	5.29464
		0.856409		3.41721	2.9117
		2.53694		3.66679	1.9093
		1.06708		3.0215	3.40328
		1.0929		3.81922	0.705195
		2.05288		3.4939	1.07613
		2.80122		2.47242	1.31531
		1.76633		3.43897	0.587775
		0.883227		5.05068	0.95558
		0.698834		9.86603	6.97072
		1.43277		16.5589	0.486826
		1.27841		11.3049	0.707522
		1.078		10.2223	0.363103
		2.84405			1.63151
		1.33169			4.28348
		1.24185			1.4177
		1.10788			0.780816
		0.556586			2.42726
		0.527877			0.436488
		0.179185			0.567988
		7.94563			0.953027
		0.511929			0.337314
		1.08797			2.28876
		0.524897			3.14802
		1.35426			2.43634
		0.751117			0.500813
		3.94162			1.49905
		1.93772			0.882481
		3.66387			0.243761
		3.61555			1.43469
		2.01548			2.22294
		0.765699			2.62258
		4.55586			1.42835
		3.84299			0.581807
		1.70976
		0.988343
		0.953348
		2.52829
		1.20921
		1.54801
		1.94961
		2.65652
		1.53743
	1.28393	2.21819	0.372781	2.96624	0.273407
	3.50239	0.226914	0.604372	1.82605	0.566662
	3.48061	1.30767	1.25991	2.8808	1.1936
	2.03559	1.17265	0.663504	3.25642	0.388164
	1.36027	1.17126	0.577024	2.68721	0.230401
	1.79968	6.52526	0.631837	5.13333	1.85468
	1.24099	1.12321	0.419755	7.02234	1.20484
	1.45581	3.70101	0.151217	5.09814	0.415132
	1.54028	0.45192	1.02065	1.37528	0.830498
	3.16626	1.123	0.876597	3.02698	0.693507
	3.96478	0.281034	0.572364	1.91032	0.876476
	7.03374	0.960521	0.750815	3.49956	0.451239
	7.31501	6.93564	0.381981	5.29698	3.11829
	4.85477	1.01959	0.173185	4.4515	2.49693
	1.80683	0.8965	0.530099	5.30983	1.18828
	1.98975	0.606742	0.215985	5.13882	1.77951
	1.7944	1.13814	0.804467	5.01774	4.13452
	0.858784	2.32653	0.714173	5.49775	0.578859
	3.67176	1.90227	0.180944	5.05726	2.78298
	1.3571	8.857	0.205462	3.26665	1.72116
	2.48551	0.650661	0.290228	0.596601	3.88971
	2.33758	2.11931	0.208705	2.97123	2.55386
	4.68819	0.884122	0.17493	2.87656	5.80194
	2.70161	0.824613	0.513112	2.01244	0.852272
	6.2266	0.735284	0.437035	1.34424	5.26801
	3.47398	0.485205	0.437547	2.11078	0.417717
	2.50768	2.26345	0.910108	5.93924	0.837846
	5.67072	3.33982	0.136313	3.78164	0.587033
	0.695063	1.53831	0.225398	1.90168	0.561592
	4.8618	0.996251	0.601092	2.34488	6.44064
	5.21158	0.792829	0.0978745	4.79312	2.17225
	3.56056	0.253998	0.323981	3.1977	0.940098
	3.33814	1.4818	0.189016	4.6501	2.165
	6.0816	1.35646	0.27644	2.19341	1.83711
	1.41499	1.27339	0.07588	6.54126	0.536329
	4.2642	0.646637	0.348936	1.95834	1.11028
	1.26971	1.46277	0.98135	1.57449	0.92505
	2.96768	0.588437	1.14566	3.07223	1.24055
	1.5361	0.59511	0.113663	3.81442	0.381906
	0.719524	1.96309	0.417003	6.59594	0.447768
	1.19932	0.937799	0.277086	5.60336	0.718884
	1.66444	0.63921	0.758694	1.3763	1.46955
	1.98561	5.44309	0.134477	4.57398	1.32979
	0.785304	2.424	0.42176	2.69423	0.845712
	0.917076	2.20475	0.209883	3.62942	0.964204
	1.91944	3.63881	0.176199	2.01704	1.28725
	1.25432	4.34158	0.195232	1.6009	1.67719
	3.15747	1.38632	0.146144	7.2528	1.72558
	1.54722	1.13272	0.47987	2.72096	0.826699
	2.32962	2.01896	0.0669606	3.76253	1.26163
	0.420428	2.9153	0.0996407	2.94681	2.25837
	1.90555	0.435793	-0.0054514	2.05097	0.894982
	2.72039	3.92563	0.153548	2.30766	2.80167
	4.64955	0.704256	0.028796	1.61583	2.18318
	2.02328	1.24611	0.438953	4.79833	0.779713
	5.95233	0.928486	0.230366	3.2708	0.868509
	4.82178	0.587233	0.235092	3.95271	1.0966
	3.22329	1.20815	0.6877	0.688235	0.186009
	1.53112	0.62201	0.618822	4.52065	0.966776
	5.1641	2.744	0.938241	5.06357	1.81068
	4.91622	1.34245	0.147764	4.98347	2.8187
	3.20048	0.767221	0.12813	1.76925	0.655178
	2.89936	1.06871	0.427639	6.56497	4.02196
	3.66563	0.799356	0.766431	2.41997	0.476158
	9.20816	0.355777	0.454139	5.33412	0.863012
	8.83466	1.99855	0.274297	3.71462	1.44997
	0.885141	2.23403	0.227106	1.00994	0.643945
	3.15127	0.893516	0.542074	5.28144	0.740243
	1.24119	1.05418	0.150247	5.14296	8.12304
	1.30899	0.32944	0.101427	6.10442	8.9043
	1.38607	1.61228	0.938209	5.52133	1.29269
	6.9983	0.333885	1.43141	5.38044	0.251811
	4.3238	4.08757	0.391518	3.2512	2.04116
	1.3567	0.625094	0.240018	4.17704	0.530675
	2.19448	0.916081	1.53455	0.505687	0.71761
	4.57396	4.96345	0.788667	1.15833	1.26097
	4.79434	0.876798	0.444914	0.567538	1.454
	2.2893	2.04166	0.528902	0.563195	1.18945
	1.37784	2.03822	0.511788	0.751702	1.60603
	2.53006	2.0885	0.470452	0.447003	2.11926
	3.19496	0.653009	0.738092	1.4049	1.80187
	3.02357	2.00699	0.565921	3.22171	5.28788
	3.48269	2.96142	1.10547	1.08439	0.730693
	3.62565	0.392566	0.959294	0.4798	1.05159
	5.17713	2.54436	5.24079	3.99905	2.41502
	4.62358	2.75978	0.367337	4.64221	0.973557
	3.73546	0.779115	1.55515	3.31966	3.27376
	3.08406	5.0484	0.254022	3.54988	6.13572
	6.31125	0.741554	0.23921	3.7298	1.61564
	7.55471	1.21132	1.00068	5.33202	3.65173
	2.92385	0.530555	0.475701	2.85993	0.634142
	4.81575	0.496276	0.612856	4.16089	1.06123
	4.73373	3.30704	0.20914	4.97199	1.9351
	5.82554	0.690196	0.597228	2.31441	0.721957
	2.55362	2.66146	1.70881	3.29213	1.29584
	2.91527	3.93233	0.373736	6.96719	1.1048
	4.3113	0.820216	0.662601	4.43658	1.61978
	4.92521	1.82417	0.684639	3.84006	1.45585
	2.41914	0.0766954	0.717041	2.43432	1.41461
	2.54728	0.504329	0.38316	3.58947	1.46181
	1.12249	0.827345	0.381429	3.83114	1.6426
	1.00226	1.14125	0.49894	1.36218	1.99971
	7.2175	0.216568	0.108013	4.21908	0.811702
	2.00023	1.31596	0.40127	3.53263	2.11437
	2.89505	3.83375	0.237586	4.51443	0.933366
	1.70309	1.37943	0.706746	1.83442	0.207996
	2.99573	0.681321	0.267965	4.72855	0.392804
	5.72153	0.489498	1.40301	2.09976	2.87682
	4.90146	0.340904	0.485242	1.16694	1.53614
	4.2857	4.90646	0.298038	1.514	1.2336
	4.09672	0.487768	1.15749	7.42771	1.38694
	4.1436	0.0609774	0.0882034	2.11238	2.26057
	6.46183	1.09979	0.597559	4.16212	0.510933
	0.361791	0.151174	1.13441	3.36182	2.03622
	5.38656	0.582092	1.39073	6.2564	0.571028
	2.91346	0.50718	0.692789	4.22488	4.31016
	1.52808	1.05944	1.62033	2.97549	1.65434
	3.41582	0.307983	0.557943	2.29967	2.731
	4.99893	1.83204	0.60472	5.2143	5.2023
	2.35773	2.26946	0.610476	1.83817	0.560489
	8.03543	0.658486	0.248192	2.34313	1.11247
	5.87878	1.46144	0.343172	2.93134	0.692815
	1.41054	0.496877	0.510498	3.71087	0.794676
	3.83437	0.916015	0.177905	6.68569	2.39424
	5.15839	1.05807	0.0502553	4.20002	1.0552
	0.842626	1.16668	0.510032	3.05909	0.536417
	1.53405	2.16324	0.438712	5.18107	1.33443
	1.24122	1.11577	1.14085	6.11145	0.963447
	0.918395	1.12238	0.334587	2.19649	0.545814
	4.19758	0.421206	0.488568	5.1291	3.8483
	2.59205	0.603792	0.354999	3.18996	0.711108
	4.5581	1.38974	0.494242	2.02712	3.14741
	1.01672	1.30656	0.405555	6.81418	0.73431
	4.48492	0.263948	0.305971	2.45778	0.665903
	3.85305	0.819182	0.269888	2.22007	1.51387
	2.03638	1.13855	0.309829	5.29344	1.433
	8.11325	0.660309	0.340871	3.36115	2.51177
	4.41095	0.663844	0.802006	2.61159	2.24146
	2.6294	1.63518	0.836416	3.51017	2.09139
	4.81468	2.80881	0.164468	2.4037	2.25176
	7.01453	14.9604	0.374194	2.40997	4.9924
	3.114	0.805853	0.303257	2.67617	2.7517
	5.44193	1.91653	0.187586	0.685618	2.42587
	3.34552	0.669725	0.333557	4.03169	4.60773
	3.38163	4.93408	0.0782826	2.13718	0.998819
	8.07899	1.7309	0.0424073	1.09484	1.28117
	4.37448	0.461285	0.61723	4.44287	0.429741
	9.0751	0.611612	0.174428	2.95235	4.75368
	7.98245	2.27982	0.354722	2.39272	0.879818
	3.95649	1.89556	0.0549265	11.8017	1.02855
	2.84781	1.63987	0.558799	4.32712	0.693764
	2.04835	0.827155	0.26032	4.05411	3.10428
	0.781311	2.19097	0.156413	4.208	2.82804
	5.1086	2.26057	1.64373	1.75676	1.10388
	2.09398	0.619844	0.37081	1.65264	0.666684
	0.977983	1.55949	0.0940042	1.97337	1.20113
	0.815894	1.3158	0.591271	1.9409	0.371434
	0.524776	2.37694	0.413567	1.48893	1.02484
	2.61289	1.59486	0.442872	4.36104	0.834854
	1.55689	3.01557	0.127886	2.51354	2.83445
	2.43649	0.725548	0.649302	3.25806	2.40379
	4.8093	0.268046	0.549443	7.36456	0.228029
	1.90186	1.40691	0.540273	7.58166	0.571064
	0.826173	0.783426	0.994834	1.35053	0.501638
	1.60978	2.45442	0.0680422	1.98155	1.29701
	1.18842	0.836161	0.210341	3.79537	0.211874
	1.07206	1.08433	0.360947	4.81402
	4.61633	2.40169	0.415599	2.12822
	2.48101	0.31701		2.52296
	6.951	1.37778		4.52632
	5.03168	1.80399		3.07649
	2.04273	0.263516		5.39727
	1.94578	1.3834		3.50126
	2.0212	0.645298		4.52742
	4.52321	1.36621		6.27168
	3.29123	0.7187		6.65832
	2.52887	0.633261		5.72595
	1.70304	5.01795		2.42207
	0.956678	0.508272		3.77671
	1.20372	1.4743		3.88548
	1.99467	0.200085		3.00112
	2.64031	0.680214		1.87308
	0.526788	0.214627		1.25446
	4.20297	0.402681		2.68488
	3.54216	0.768278		7.17035
	4.4047	0.513969		3.1404
	3.40626	1.37353		2.22764
	1.94609	2.23506		4.10809
	3.64363	1.31656		2.16932
	6.25482	0.555029		1.4644
	2.26546	2.27465		8.87102
	4.32717	3.15994		3.23868
	1.80923	1.00892		3.09494
		2.94688		4.95639
		4.74372		7.08086
		0.539928		4.33278
		1.42622		3.5082
		1.69979		3.98743
		3.95693		2.4617
		0.508605		5.28503
		0.635334		2.91153
		0.746189		3.7617
		0.953812		4.63398
		1.71542		5.34843
		4.31522		2.85174
		2.40471		4.40275
		2.72617		2.46806
		1.30005		3.24837
		0.525676		2.46883
		2.90817		1.47106
		0.843084		2.42911
		1.18551		1.49344
		-0.0036668		0.47869
		4.50914		1.10297
		0.0797691		1.29268
		2.14782
		1.19413
		0.41182
		3.5005
		0.572836
		1.67618
		1.24484
		2.04771
		1.31461
		2.31162
		0.491097
		1.23257
		1.41082
		0.508021
		0.671875
		3.6517
		1.57907
		2.51105
		2.99825
		1.60171
		0.521106
		1.56229
		1.254
		0.629133
		0.427921
		1.32281
		0.583985
		1.08778
		1.98823
		4.20528
		0.626395
		0.382103
		1.23623
		0.456429
		0.224984
		0.332936
		0.618678
		1.45917
		1.58377
		2.48956
		1.21088
		1.08278
		4.17707
		1.72365
		2.09313
		0.893922
		0.991359
		1.18703
		0.582128
		4.9852
		0.364743
		1.85947
		1.39802
		1.19121
		1.04864
		0.950718
		1.75362
		3.32007
		4.29869
		5.1208
		1.02115
		0.20002
		0.935413
		0.441057
		2.26557
		0.814809
		0.615555
		0.483426
		1.42401
		1.10261
		0.895984
		1.8423
		1.17243
		1.24065
		0.425413
		1.66819
		1.85205
		0.4331
		0.327253
		1.97901
		0.975903
		4.38996
		1.97278
		0.980865
		1.85194
		0.443105
		2.27687
		2.93323
		2.45898
		1.6353
		3.18541
		3.02007
	1.36065	1.56665	0.635459	2.91048	0.342737
	3.38013	2.74741	0.167719	1.02349	0.152839
	3.63832	-0.0066941	0.195154	1.43094	0.820958
	1.92263	1.71908	0.200239	0.784347	0.168026
	2.28929	0.780945	0.182053	4.85787	0.565777
	1.94107	0.274561	0.179562	1.46562	0.37505
	2.7474	0.661476	0.174218	1.49575	2.7907
	3.31992	0.568502	0.0707948	0.305629	0.648554
	2.0124	0.144269	0.236367	3.48831	1.64548
	3.68297	1.12185	0.140266	1.81443	0.403342
	4.36096	0.269087	0.360488	1.79255	0.993034
	4.18305	0.345414	0.0308864	1.50003	1.73142
	0.915279	0.115795	0.237139	2.10521	2.41486
	4.58213	1.00689	0.0590036	1.05776	1.62023
	3.43333	0.454509	0.0766029	2.13991	0.139076
	3.51753	0.321511	0.221927	0.757704	1.95828
	8.0155	0.631376	0.262704	0.449468	0.254178
	8.43144	0.347551	0.112317	2.80827	0.369285
	3.88431	0.843653	1.36323	0.161826	0.94214
	4.43554	0.143662	0.275205	0.160491	0.0559491
	4.13413	0.872109	0.926004	0.981009	0.352209
	2.20555	0.450089	0.159813	0.951107	0.342945
	3.245	0.109208	0.133092	0.302812	0.317944
	1.25317	1.41533	0.221238	2.0846	0.210014
	2.27898	1.32843	0.184753	2.06777	1.58402
	3.42377	1.25709	0.214054	1.00992	0.0965959
	1.94617	1.13037	0.107211	3.19493	0.204274
	1.49683	0.977642	0.190326	0.814131	0.290701
	3.29438	0.163997	0.0869804	2.21912	1.44606
	1.86897	0.558512	0.320809	2.81649	0.488238
	2.08483	1.27542	0.557085	0.685659	0.90898
	1.49111	0.423165	0.123104	0.220107	3.21549
	1.34356	0.256833	0.0816904	1.79936	0.638489
	3.73774	0.62229	0.0607573	0.707579	2.14886
	4.09867	0.547624	0.161759	2.28615	0.818699
	3.64721	1.58491	0.223582	2.51648	0.258407
	6.37451	1.54954	0.932874	3.72462	1.76172
	8.14305	0.740263	0.211392	2.10288	0.402334
	2.67695	0.778326	0.187583	2.82436	0.979528
	5.4176	0.477652	0.710297	2.107	0.309197
	2.52395	0.308416	0.0902951	1.22207	0.529253
	1.52754	0.31452	0.0488155	1.16022	0.602278
	5.04139	0.239189	0.0905048	1.72726	0.394817
	7.27386	0.949126	0.125512	0.400577	0.970014
	4.63641	0.500793	0.0268843	2.23213	0.421857
	1.02846	0.92096	1.57847	0.622103	0.223949
	4.77892	0.927848	0.452976	1.06953	0.773398
	6.73759	1.02014	0.18149	0.948792	0.0967265
	7.1735	0.570499	0.20251	0.918012	0.395115
	7.42747	0.905586	0.084155	0.159043	0.366944
	6.72297	0.5391	0.595883	0.586411	0.50937
	3.46675	0.537793	0.128125	1.17411	2.80934
	1.70836	0.823599	0.296944	1.31573	5.29339
	2.06986	0.631656	0.0283637	2.07216	0.795335
	4.12358	3.06221	0.0288339	0.715587	1.26492
	4.92516	1.21141	0.176423	0.858463	0.406305
	3.23683	0.59926	0.163318	3.76549	1.07776
	1.21439	0.412006	0.81357	1.56206	0.56922
	4.74307	0.496052	0.290325	2.72156	0.630294
	3.10974	0.45214	0.128367	3.40901	0.258374
	1.63056	1.15529	0.187266	1.56067	0.135206
	1.82961	0.226585	0.566882	1.50749	0.912547
	1.16861	0.117759	0.0433357	0.600463	0.777496
	2.02842	0.680738	0.618303	1.4458
	3.47221	0.218274	0.215384	0.584593
	1.787	0.175059	0.15975	0.446997
	0.917434	0.535203	0.13967	0.597352
	1.21753	1.02349	0.210969	0.591957
	3.51287	1.09438	0.310322	0.8254
	2.50437	0.354465	0.214837	1.37644
	0.952794	1.21229	0.331654	1.04219
	1.8635	0.273064	0.479983	2.81085
	2.71486	0.365397	0.211535	3.24026
	0.789563	0.296021	0.109441	0.324415
	0.162775	1.20708	0.14055	2.19503
	1.45081	0.141646	0.0369579	1.72062
	0.418252	0.266478	0.550363	3.32053
	0.411955	0.380578	1.0001	0.697217
	2.22337	0.347445	0.262372	2.1407
	2.64576	0.551389	1.13626	0.555262
	5.55354	0.602022	0.142911	0.710196
	2.94152	0.901995	0.450882	1.89272
	3.19319	0.232238	0.160816	0.527533
	7.16485	1.05928	1.05402	2.27431
	3.43542	0.389014	0.536142	0.807967
	3.29313	0.326301	0.216502	0.791354
	2.44754	0.496089	0.236887	1.6852
	2.49153	0.289756	0.651599	0.626889
	1.44651	0.530997	0.120304	0.913839
	2.42361	0.39824	0.418106	0.355452
	2.99315	0.206636	0.21396	2.11153
	3.49714	1.57119	0.166491	0.80707
	1.92071	0.714638	0.0846748	1.61523
	2.82117	0.555415	0.261846	0.393607
	1.74635	1.28375	0.236458	0.342944
	2.03188	0.623846	0.0214232	0.789584
	4.45538	0.817021	0.537952	0.883784
	1.19798	0.91423	0.0432402	0.347688
	2.96702	0.92979	0.156874	2.18266
	3.21923	0.878176	0.137346	0.149037
	4.63491	0.582921	0.243287	1.38062
	2.56954	0.239332	0.0721326	0.945269
	4.29146	1.23759	0.648467	0.879214
	1.78044	0.308441	0.0915551	1.0487
	5.71171	0.345058	0.0856389	1.49047
	4.27341	0.803237	0.147582	0.229522
	4.96686	0.413735	0.2507	1.37509
	4.23948	1.26783	-0.0007802	0.778237
	8.09208	0.336463	0.501419	1.0409
	3.85848	0.382709	0.193319	1.41697
	4.35372	0.67608	0.0309857	1.91722
	1.81346	0.644882	0.994508	1.76742
	2.76287	1.6903	0.0179494	2.20253
	1.75899	1.98411	0.199735	2.38366
	5.39594	1.26522	0.0439414	2.12255
	2.75353	1.24101	0.303548	1.31119
	3.34993	0.484435	0.106789	1.37845
	1.46103	0.180544	0.14225	1.54316
	1.89571	0.321648	0.315732
	3.20152
	1.31685
	6.69908
	2.62975
	1.62738
	2.40548
	1.66582
	2.34439
	9.3236
	6.72196
	9.04832
	4.54486
	3.44246
	5.79951
	6.27004
	8.42602
	8.36848
	3.53665
	1.01935
	2.66605
	2.73276
	5.57744
	4.81482
	1.75681
	2.70544
	5.98758
	8.15005
	1.67475
	2.8181
	6.64139
	1.15919
	4.40664
	5.01608
	5.78481
	5.49648
	5.34727
	4.51976
	7.72849
	3.89144
	3.51852
	6.72419
	8.80743
	9.28377
	4.57668
	5.08332
	5.45985
	6.38751
	3.2479
	3.24884
	7.21303
	5.30702
	6.58452
	4.35813
	6.02824
	2.78188
	4.44837
	2.20614
	5.04777
	5.68209
	8.62979
	2.22665
	0.893552
	3.53621
	5.59658
	5.27016
	6.16847
	3.64624
	1.70472
	2.24938
	2.58884
	2.7178
	2.92372
	1.5386
	2.54477
	1.99098
	1.62509
	3.42081
	1.19173
	3.78908
	3.84519
	1.79669
	2.40927
	4.19045
	3.1836
	4.0745
	3.2962
	4.8188
	6.47521

## Sheet: 3G Means Stack Norm by .143797
DMSO	FSK	FSK H89	FSK SAG	FSK CYA	FSK SHH		Units are Ciliary pVASP/GFP Intensity (A.U.)
0.874497	2.33426	1.26171	1.23125				Consolidated all replicates.
0.673526	3.04033	1.56443	0.958295	2.36521			Normalized all values to previously calculated mean of DMSO (.143797)
1.45198	2.09045	1.07311	1.00711	2.58503			These are the mean values plotted in the foreground of the superplot in 3F.
	4.30809	0.611397	1.86937	4.51581	1.98592
	3.28456	0.517813	1.5944	3.50035	1.69927
	3.70147	0.282947	0.712185	1.43703	0.879086

## Sheet: 3H Ciliary pVASP|GFP Raw
Smo-/- DMSO TN84	Smo-/- DMSO TN88	Smo-/- FSK TN80	Smo-/- FSK TN84	Smo-/- FSK TN88	Smo-/- FSK TN89	Smo-/- FSKSAG TN80	Smo-/- FSKSAG TN84	Smo-/- FSKSAG TN88	Smo-/- FSKSAG TN89
0.0422941	0.181293	1.05893	0.422506	0.68195	0.87011	1.05309	0.767305	0.300066	0.57328
0.501683	0.763525	1.1351	0.335981	0.315454	0.791359	1.21763	1.94777	0.394659	0.398069			Here TNXX refers to the experiment the biological replicate is from
0.0220082	0.251749	0.577619	0.687522	0.622964	1.09928	0.814929	0.423402	1.05625	0.791545
0.231847	0.0646759	0.962515	0.361536	0.625301	1.40325	0.792516	0.925521	0.799356	0.454699
0.0725066	0.308067	0.874004	0.988181	0.491819	0.762854	0.643579	1.96258	1.36464	1.24099
0.500805	0.0428203	0.728119	1.21494	0.862948	1.06933	1.32959	1.14424	2.37705	0.384597
0.344512	0.0977918	0.682068	0.363302	2.07661	1.02369	1.19358	0.64693	0.499246	0.719038
0.215993	0.091358	0.511414	0.68942	0.517163	1.01727	0.91227	0.790355	0.701505	0.752776
0.385437	0.0442011	0.95152	0.743201	1.03347	0.699427	0.406599	0.320714	0.920573	0.585412
0.716608	0.165005	0.376597	0.850211	0.753901	0.455027	0.535711	0.78473	1.16057	0.896317
0.572404	0.519157	0.650607	1.67872	0.452006	0.951648	0.507933	0.42345	1.12498	0.653357
0.0976582	0.13131	0.574054	0.377788	1.53041	0.573267	0.526179	0.474618	1.02379	0.294931
1.01767	0.494301	0.449329	1.25176	0.479741	0.566232	1.00396	0.699395	1.00724	0.548061
0.246648	0.310055	0.478586	0.71659	0.9118	1.30774	1.38248	0.373057	0.964888	0.502004
0.218084	0.0707933	0.301542	2.37965	1.03429	1.01555	0.98582	0.795569	0.950375	1.1023
0.967432	0.225837	0.64389	1.09192	0.340338	0.939188	0.624702	0.902134	0.61725	1.39649
0.105612	0.244961	0.351904	0.883752	0.995268	1.20647	0.279802	0.672203	1.33792	0.832912
1.03968	0.0687639	0.377493	0.621241	1.04039	0.338618	0.592963	0.869153	0.914538	1.52781
0.274018	0.210176	0.384275	0.916249	0.581262	0.874578	0.743534	0.33373	1.24666	1.09433
0.0942405	0.292018	0.544702	0.891225	0.90301	0.807131	1.16936	0.751829	0.493044	0.812452
0.700605	0.226954	0.653548	0.76448	0.13532	1.12923	0.859451	0.768084	1.38277	0.473946
0.394	0.109162	1.2894	0.773476	1.53328	1.12864	1.10763	1.14857	0.753359	0.613219
0.263558	0.0432889	1.47441	0.447819	0.472972	1.08004	1.53729	0.677219	1.15855	0.841521
0.326857	0.769835	1.31069	0.993701	1.54595	2.15765	0.534297	0.612393	1.64166	0.663126
0.330259	0.735124	1.25276	1.9214	0.75721	0.764781	1.30855	0.674334	1.49294	0.757185
0.0647373	0.635312	1.19979	1.03754	1.63817	1.47367	0.764242	0.752642	0.906785	0.597556
0.0383378	0.10898	0.687421	0.811852	0.453509	1.15921	0.695597	0.968972	0.820944	0.911532
0.0857975	0.0435732	0.623907	0.873631	1.59012	0.499142	0.98297	1.05329	0.364246	0.824779
0.522889	0.496145	0.705249	0.500848	0.934959	0.996172	0.2347	0.460514	0.92191	1.40435
0.522446	0.0421413	0.46533	0.810626	0.653424	1.0878	0.410422	0.673441	0.992599	1.23613
0.340039	0.1961	0.516811	0.68539	1.03233	0.296596	0.592916	0.852924	0.760204	0.852446
0.43656	0.300066	0.64889	0.83136	0.85724	0.736181	0.808283	1.96291	0.963214	0.502621
0.423504	0.145214	0.55297	0.780465	1.53534	1.12876	1.48835	0.556163	0.355583	0.715388
0.296028	0.0662106	0.481017	1.18612	0.696499	0.682242	0.49655	0.817718	0.637157	0.923583
0.70065	0.346351	0.285623	0.475986	1.50352	0.569591	0.933905	1.66933	1.02914	0.677774
0.784007	0.558463	0.648647	0.920814	0.652366	0.973009	0.494681	0.595997	2.01348	0.903671
0.551882	0.0692082	0.581855	1.22779	0.769218	0.462628	0.217994	0.991026	0.312983	0.591796
0.725243	0.172789	0.709779	1.33513	1.04508	0.764311	0.626846	0.635585	0.330333	0.926067
0.308807	0.194394	1.08257	0.812073	0.550844	1.11575	0.54912	0.734223	1.79985	1.32685
0.0930668	0.160415	0.907529	0.798149	0.850515	0.803815	0.532	0.925437	0.620909	0.405323
0.261634	0.141192	0.702801	0.590688	1.6422	1.80044	0.350431	1.89226	0.881004	0.953637
0.215272	0.562652	1.39413	0.566665	0.549901	0.550294	0.209715	0.830014	0.834743	0.617627
0.0452415	0.196113	0.874192	0.738909	0.767686	1.03256	0.665577	0.60446	0.36627	0.772319
0.275379	0.441833	1.0099	1.08994	0.3512	0.522909	0.52736	0.561158	0.854384	1.06411
0.348295	0.164578	1.08366	0.78047	0.641925	1.36943	0.455493	1.16885	0.640609	1.15309
0.0512893	1.00575	0.484727	0.716926	1.05508	0.963992	0.627587	0.565797	0.90361	0.593995
0.249764	0.185741	0.979782	0.636426	1.35486	0.71986	0.116295	1.17889	0.802167	0.778914
0.122304	0.133074	0.847848	0.644592	0.689217	0.800485	0.179494	1.12273	0.809066	0.149401
0.226137	0.0860893	1.67627	1.05655	0.548745	1.17385	0.797838	0.450442	0.504162	0.505603
0.19039	0.202608	0.665192	1.05049	0.349767	0.609044	0.467153	0.889343	1.26862	0.321664
0.143069	0.286297	0.72723	0.757748	1.41408	0.679247	0.591722	0.337519	0.534364	0.586487
0.204649	0.192421	0.659244	1.05172	0.283098	1.31381	0.841205	0.869025	0.561808	1.15893
0.20556	0.319269	0.436576	0.165573	2.01391	1.30637	0.333055	0.738201	1.92678	1.22668
0.462777	0.25413	1.11212	0.764039	1.67347	0.692366	0.584948	0.473899	0.447483	0.677259
0.197344	0.311483	0.693144	1.27482	0.531022	1.097	0.407222	0.733723	1.09294	0.877834
0.102078	0.100346	1.15892	0.362555	0.523877	1.29585	0.345384	0.534456	0.607085	0.816243
0.273242	0.0624994	0.139207	0.537416	0.623727	1.43752	1.22575	1.12096	0.308771	0.228951
0.356004	0.269603	0.823183	0.673748	0.798244	0.983946	1.3265	0.783947	0.797693	0.76244
0.453036	0.165529	1.0298	0.872466	1.87842	1.09268	0.639012	0.776418	1.02497	0.963764
0.283075	0.10457	0.285231	1.09126	0.433258	0.816995	0.609193	0.766679	1.16132	0.815708
0.0519854	0.301735	0.897472	0.83177	2.38054	1.45036	0.681367	0.930498	0.933191	0.359912
0.334253	0.099108	1.21966	0.438298	0.81483	1.63745	0.668299	0.754985	0.936139	0.447176
0.139622	0.0847942	0.965963	0.551663	0.820717	0.909243	0.882362	0.907558	0.412878	0.74518
0.253535	0.143921	0.734464	0.631875	0.656734	0.800944	0.999819	0.991681	0.45774	0.919232
0.442064	0.0787287	0.63134	0.416349	0.893445	0.763461	1.23091	0.797233	1.06897	0.940513
1.16138	0.260787	0.558008	0.816221	0.757275	1.27032	0.387444	1.59211	0.829343	0.458458
0.437258	0.131061	1.03725	0.37375	0.44484	0.875287	0.194448	0.75812	0.305481	0.376429
0.0278037	0.564187	1.17092	0.632733	0.582258	0.722943	0.625406	0.871591	1.32508	0.406125
0.935764	0.578197	0.990526	1.11415	1.2341	0.787467	0.330931	0.756443	1.30062	0.728925
0.35257	0.250829	1.7667	0.476846	0.77095	0.905331	0.428687	0.506868	0.523336	0.709002
0.35809	0.123643	1.04712	0.450525	1.05973	0.516191	0.173732	1.84904	0.897862	0.690393
0.349434	0.181036	1.02264	0.561378	0.851725	0.981497	0.229651	1.14021	0.655341	0.66449
0.464083	0.312227	1.4092	0.614442	0.736109	0.763726	0.458378	0.781202	0.134015	1.09859
0.203491	0.315459	0.498957	0.968001	0.261255	0.639715	0.588093	0.880056	0.786762	0.923589
1.62941	0.12893	0.341084	1.28479	0.84251	0.840272	0.392592	0.535131	0.666217	1.2186
0.510497	0.103297	0.493759	0.420691	0.414567	1.02676	0.675088	2.12657	0.709379	0.60454
0.465304	0.246865	0.544126	0.988254	1.64989	0.957422	1.00516	0.464853	0.832299	0.894638
0.798377	0.303267	0.476331	0.672315	0.624055	1.03891	0.795044	1.72806	1.06028	1.11485
0.833906	0.229716	0.397738	0.501619	1.11593	1.38738	1.33691	0.651657	0.609353	1.11164
0.981579	0.410848	0.776596	1.84352	2.62683	0.973847	0.938779	0.802248	2.00579	0.626111
0.66266	0.271208	0.524148	1.74191	0.829653	0.670031	1.04175	0.714814	0.795079	1.32328
0.324749	0.231665	0.222768	0.802507	0.245337	1.55245	0.7782	0.950328	2.00935	1.70681
0.427848	0.598317	0.478438	0.217124	0.871963	0.366345	0.564923	0.972834	0.600065	1.15069
0.639228	0.363674	0.342104	0.733223	0.594951	1.84369	0.835574	0.923903	0.73081	0.243018
0.580643	0.24162	0.636171	0.94597	0.857021	0.779847	1.0801	1.03241	0.924513	1.37735
0.644977	0.283875	0.915941	0.242942	0.694053	1.35347	0.984039	0.827496	0.831532	0.423034
0.457315	0.299726	0.713002	0.475131	1.23146	0.766327	1.26136	0.771139	0.840687	0.341321
0.282004	0.332599	0.604832	0.416415	0.998381	1.20596	0.935072	1.42152	1.50896	0.53359
0.43214	0.319211	0.494679	0.594314	0.446601	1.07233	0.922638	0.724382	0.739211	0.947437
0.17141	0.153619	0.835123	0.727533	0.726215	1.24226	0.338047	0.913879	0.912505	0.606845
0.228335	0.332361	0.583561	0.997249	0.612329	0.959565	0.881871	0.634278	0.597378	1.51188
0.337893	0.375619	0.796377	0.283002	1.05939	0.706164	0.591647	0.804071	0.53659	0.602017
0.463004	0.22514	0.763406	0.717054	1.28402	0.588025	1.09169	2.33961	0.890734	0.571729
0.522189	0.122832	0.823337	0.614144	0.624699	0.545524	1.01593	0.717938	0.77408	0.381511
0.327219	0.263057	0.733788	0.948718	0.984055	1.59508	1.12535	0.561917	0.622868	0.951698
0.107034	0.23529	1.56557	0.596736	0.790622	0.496793	0.484654	0.512325	0.402978	1.03135
0.375755	0.146882	0.844325	1.21309	0.671746	0.824858	0.995573	0.380607	0.767494	0.591414
0.403732	0.40926	1.22551	0.559399	0.716851	0.861618	1.06859	0.530437	1.02335	0.770431
0.18227	0.0095806	0.935487	0.371178	0.924444	1.31858	0.551622	1.16761	1.11654	1.32162
0.340235	0.201959	1.29618	0.865363	0.699551	0.683774	1.06055	0.7829	1.36891	0.551165
0.784507	0.385782	0.339908	0.474446	0.403541	1.67837	1.50164	0.557364	0.817589	1.23291
0.464452	0.300088	1.07624	0.986027	0.945866	0.284053	0.719234	0.74522	0.441299	0.712639
0.39581	0.218781	0.88037	0.416088	0.931239	0.882056	0.837416	1.03914	0.72047	2.22182
0.677741	-0.00780122	0.925032	0.425047	0.870069	1.01106	0.718055	1.07783	0.344951	1.36209
0.325771	0.0364675	0.735375	0.825586	0.93624	0.683366	0.510378	0.666654	0.800734	0.302347
0.475007	0.214413	1.08184	0.933254	0.519948	1.37091	0.630557	0.627593	0.733783	0.945644
0.612063	0.87259	0.307553	0.973786	0.343605	1.15477	0.572242	0.802883	0.781978	0.340129
0.596609	0.147735	0.313069	1.71333	0.669975	1.01617	0.52322	0.536832	2.17257	0.542281
0.399144	0.503757	0.46549	0.802738	1.24578	0.459967	0.900927	0.544679	1.01339	1.02004
0.148761	0.598267	0.17354	0.404185	1.10378	1.73993	0.53994	0.730678	1.05775	0.595981
0.221489	0.632078	0.350698	0.375614	1.78862	0.662725	0.760321	1.17809	1.11599	1.60316
0.414597	0.163964	0.254606	1.33021	0.669015	0.938257	0.83973	2.10547	1.08592	0.730155
0.385246	0.653082	0.267493	1.30601	1.16621	1.55454	0.509261	0.773363	0.858038	0.950863
0.395078	0.401042	0.162485	1.0997	0.582176	0.625984	0.713489	0.354321	2.64983	1.19639
0.176906	0.550585	0.701653	0.326415	0.856287	1.41512	0.263787	1.00505	0.673841	0.530545
0.330679	0.162644	0.880727	1.28409	0.40974	0.989876	0.38938	0.499798	0.519591	1.36158
0.928537	0.411352	0.390779	0.77081	0.55552	1.41303	0.344487	0.762259	0.777195	0.456865
1.11533	0.283732	0.547326	0.525937	0.678388	1.23854	0.310668	0.868605	0.733794	0.807861
0.916691	0.350327	0.418896	0.766783	0.791954	1.49955	0.219247	0.554051	0.677031	0.967234
0.242295	0.407506	0.67465	1.09102	0.935547	0.649704	0.309057	0.363517	0.726411	0.482762
0.498939	0.0827988	1.07065	1.18233	0.7784	1.43952	0.435044	0.812866	0.555625	0.909885
0.87111	0.631549	1.16268	0.694445	0.606858	1.0437	0.265281	0.82179	1.34717	0.954828
0.00493319	0.0601506	1.06874	1.1	0.739986	0.9434	0.274692	0.721007	1.49531	0.474281
0.362303	0.0627448	0.689571	0.926818	0.392031	0.584787	0.332693	1.07125	0.773234	0.673182
0.53158	0.277233	0.426939	1.32462	0.775704	1.74741	0.222424	0.818002	0.590014	0.456459
0.600355	0.155943	0.255333	0.286173	1.34812	1.15259	0.696417	0.723286	1.11065	0.184747
0.242674	0.225773	0.612722	0.800102	0.681205	0.397243	1.21721	0.682882	0.802949	1.02116
0.756994	0.201169	0.418397	0.838685	0.516057	0.666947	0.6304	0.764571	0.615684	0.346277
0.423691	0.235379	0.493563	1.81793	0.396087	0.916249	0.765078	0.799149	0.820643	1.1774
0.299971	0.432162	0.538683	1.4163	0.332276	1.12036	0.722179	0.399409	0.248325	1.17029
0.711417	0.30211	0.357058	0.726821	0.589071	1.10586	1.01157	1.57097	0.5696	0.634516
1.3146	0.275352	0.554101	0.258056	0.594603	1.07536	1.57803	0.607239	0.788366	0.897411
0.151447	0.517499	0.286602	1.15197	0.664389	1.26837	1.33555	1.26151	1.35736	0.655168
0.287468	1.36086	0.468344	0.62759	0.748992	0.602993	0.88265	1.27397	0.863789	0.719824
0.886485	0.452098	0.760822	0.782557	0.457589	0.790816	1.50126	0.183729	0.772458	0.6587
0.798183	0.144695	0.470514	1.44196	0.374059	0.697049	1.38873	0.415713	1.20727	0.758929
0.612575	0.0701123	0.686816	0.634666	0.621307	1.37154		0.90242	1.31823	0.852671
0.368246	0.502702	0.434475	0.907813	1.00285	1.22624		0.242031	0.676788	0.82545
0.490418	0.430294	0.436654	1.09205	0.42975	1.11587		0.654045	0.376059	0.910769
0.181982	0.0593599	0.861476	0.675676	0.635598	0.785285		0.835084	0.678744	0.618112
0.284012	0.0992887	0.419916	0.582709	0.72484	0.485654		0.47734	0.396077	1.09653
0.289602	0.312646	0.423811	0.149005	0.644223	1.27697		0.30823	0.820135	0.604569
0.651538	0.123646	0.770883	1.26283	0.916772	1.34071		0.879924	0.66905	1.08451
0.496452	0.142384	0.958824	1.17594	0.544019	1.8051		1.33578	0.277355	1.2434
0.258775	0.216098	0.763356	0.731818	0.752489	1.55324		1.12842	0.355554	1.91102
0.190145	0.056647	1.34494	0.844066	0.72055	1.32657		0.588988	0.703232	0.622423
1.29578	0.0179383	1.02886	0.71782	1.04706	0.698736		0.394322	0.417728	0.490054
0.133788	0.309613	0.669074	0.327979	0.395831	1.24922		1.22784	0.4661	0.44523
0.483938	0.257209	1.21808	1.37444	1.86349	0.987168		0.704942	2.61322	1.57531
0.471212	0.596176	1.87217	0.679144	0.634625	0.917327		0.877184	0.804548	0.445792
0.731114	0.176382	0.709517	1.19206	1.09086	0.678365		1.13336	0.649946	0.855999
0.0622468	0.156431	0.471812	0.359509	0.468853	1.21894		0.795665	0.785162	0.695165
0.311813	0.545077	1.11326	0.567647	1.92934	0.88738		1.21209	0.888124	0.481925
0.238579	0.125579	0.4811	0.646105	0.596318	0.897445		0.521345	0.948353	1.00441
0.623034	0.191401	0.738155	0.716142	0.661426	0.550736		0.58577	0.704666	0.484736
0.465175	0.294833	0.481396	0.401298	0.937574	1.12167		0.713475	1.82947	0.708081
0.160503	0.651144	0.630255	0.889837	0.435539	0.763469		0.405304	0.430736	0.980672
0.374247	0.386963	0.581454	1.15399	1.3718	1.8107		0.944533	0.433731	0.456071
0.635863	0.68779	0.553781	0.696146	1.48552	1.00094		1.00829	2.77031	1.74835
0.0369785	0.189948	0.597942	0.996655	0.458105	1.18364		0.94259	1.24215	0.424089
0.123033	0.400502	0.360477	0.678167	0.824737	2.23173		0.545252	1.21396	0.573147
0.287053	1.00672	1.28172	0.455436	1.73724	0.631524		0.0645167	0.798393	1.13376
0.21604	0.35631	0.743501	1.27268	1.4404	1.58064		0.382945	0.986049	0.879599
0.379712	0.449644	0.687463	0.860775	1.19363	0.876778		0.621647	0.523482	0.855846
0.377756	0.592102	1.2178	0.54127	0.806907	0.862075		0.489829	0.769912	0.572222
0.0240234	0.126058	0.788705	0.524737	1.03727	1.32395		0.899139	1.87376	0.520985
1.74896	0.32136	0.626698	1.37155	0.329933	0.518892		0.292078	1.12534	0.613459
0.533653	0.0471867	0.953783	0.783508	0.449801	1.32665		1.08407	1.00586	0.455902
0.498277	0.256918	0.843912	0.786089	0.465885	1.31713		0.308739	0.967342	0.52183
0.335557	0.135131	0.648839	0.592666	0.268596	0.633599		0.677442	2.30735	0.447461
0.37846	0.117407	0.793848	0.899382	0.32533	0.582102		0.884755	0.475341	0.977877
0.732659	0.85262	1.03345	1.30031	0.903659	0.494495		0.903029	0.887684	1.03614
0.991999	0.10617	0.514861	0.91258	0.459131	0.450786		1.04739	0.247694	0.71416
0.79606	0.262092	0.505442	1.069	0.343324	0.966814		0.227351	1.14147	0.473086
0.888389	0.00766569	0.27878	1.08702	0.49201	1.00848		0.418506	0.459331	0.377726
1.2103	0.0710371	0.461579	0.870813	1.11906	0.729413		0.76491	1.25176	0.62948
0.0563021	0.146944	0.446731	0.736965	0.63038	0.671375		0.603529	0.632276	0.700975
0.258514	0.135837	0.732475	0.810034	2.08106	0.942731		0.587998	0.958883	0.493437
0.00724958	0.355198	0.84652	0.632562	0.655977	1.32513		1.30479	0.727347	1.13809
0.0226581	0.103897	0.580521	1.20268	0.675542	1.13668		0.840082	0.849835	0.941707
0.497256	0.083707	0.470511	0.946942	1.58225	0.837117		0.841269	0.965732	0.699074
0.11701	0.125783	0.799872	0.682234	1.97338	0.736859		1.37422	0.588301	1.60863
0.215155	0.185123	0.315909	0.698505	0.63745	1.22414		0.451689	0.382572	0.444257
0.164568	0.128697		0.391738	0.816337	2.13997		0.961071	0.5108	1.08932
0.197042	0.465033		0.856755	1.12924	0.885621		0.545943	0.389618	0.703398
0.349026	0.0124237		0.744698	2.05627	1.18528		0.967553	0.704578	0.827539
0.505038	0.365347		0.535652	0.946456	0.639968		0.562021	0.451127	0.448114
1.13434	0.591505		0.998992	1.372	0.653161		0.91178	0.81468	1.33599
1.0601	0.13605		0.972083	0.72677	0.262866		0.67193	0.758743	0.761187
0.251001	0.44356		1.0521	0.94597	1.11276		0.64865	0.689994	0.489608
0.578642	0.296729		0.955907	0.691679	0.444404		0.841994	1.14996	1.99357
1.03951	0.0968242		0.535899	0.469871	1.49208		0.759974	0.339571	1.33112
0.87958	0.123589		0.868892	0.770674	0.428006		0.986089	1.05859	0.393373
0.325975	0.159455		1.18071	0.848114	0.476139		0.554966	0.687264	0.34639
0.0748457	0.0510815		0.872485	1.20744	0.808897		0.49307	0.56508	0.269347
0.807655	0.272601		0.292262	2.87256	0.967792		0.474126	0.792137	0.895459
0.408528	0.479702		0.708872	1.07937	0.718649		0.364534	0.850427	1.04867
0.685289	0.360069		0.431428	0.54633	1.04946		0.811175	0.77742	0.500636
0.39733	0.0421116		0.837004	1.33906	1.67378		1.37329	0.174679	0.658136
0.464331	0.29799		0.594764	0.632976	0.986099		0.700779	0.705102	0.902875
0.594806	0.350588		1.22103	0.620374	0.506365		0.807559	0.612796	0.455675
1.00867	0.224143		0.525218	1.3749	1.1499		0.930627	0.823455	0.611881
0.404818	0.206036		0.921773	0.844358	1.08849		0.516091	0.68042	1.74696
0.674718	0.192005		0.798825	0.369297	0.723156		0.503694	1.66273	0.644272
0.278986	0.244783		0.713952	2.0114	0.943677		1.30116	0.892719	0.92827
0.594189	0.19595		0.864774	0.958224	0.710641		0.382583	0.366908	0.395951
0.423363	0.168235		0.411539	0.923058	1.07048		1.03681	0.587012	0.332734
0.619574	0.070142		2.03257	0.430277	0.596953		0.871096	0.884119	0.807459
0.38028	0.357701		1.25267	0.865146	1.75186		1.25285	0.946941	0.970911
0.276351	0.3114		0.597619	0.511321	1.00321		0.566451	0.836841	1.01437
0.299306	0.118099		0.968663	0.865896	1.05109		1.05283	0.422051	0.882271
0.159585	0.0327767		0.669016	1.07968	0.991866		0.416783	0.340263	0.667272
0.306196	0.417697		0.856746	0.954426	0.783514		1.15308	0.911135	0.544793
0.375571	0.264624		0.66519	0.727567	1.0999		1.45784	1.00218	0.15488
0.432793	0.321863		0.849121	0.510266	0.657557		0.547158	1.5268	0.743285
0.796194	0.141929		0.349658	0.462154	1.18437		0.625217	0.718777	1.31727
0.330525	0.286757		0.869076	0.782775	0.932063		1.77996	0.621474	0.820778
0.427123	0.103344		0.259523	1.86652	1.34923		1.03276	0.376844	0.252148
0.188655	0.114465		1.28048	0.765293	1.40959		0.655094	0.42521	0.669015
0.336006	0.230712		0.646052	0.601846	0.475484		1.39466	0.793427	1.14071
0.291033	0.0409833		0.729389	0.578505	0.924862		0.811373	0.593048	0.61576
0.219227	0.0594037		1.16382	1.61131	0.576115		1.00322	0.917629	0.411774
0.245336			1.03044	1.19686	1.44825		0.771714	0.416707	1.20837
0.0476647			1.28825	1.16005	1.44933		0.775589	0.683655	1.03365
0.07984			0.590745	1.00212	0.443445		1.34957	0.545111	1.41678
0.209967			0.811254	0.274834	0.531742		0.734975	0.409043	1.30237
0.515212			0.384511	1.5216	0.902831		0.578971	0.450802	0.500322
0.672442			1.49801	0.76916	1.18725		1.03257	1.28694	1.31969
0.645676			1.2289	0.124502	1.4193		0.547478	1.62675	0.611938
0.0512895			0.807552	0.602139	1.77049		1.37022	0.641895	0.814542
0.328276			0.809609	0.827639	1.15405		0.56885	1.4519	1.5488
0.407002			0.509747	0.573573	0.741788		0.316078	0.809295	0.553622
0.461513			1.30162	0.886738	1.25256		0.423231	1.34878	0.56794
0.172172			0.673997	3.16175	1.12991		1.16588	0.771685	0.728997
0.238709			1.14192	1.0543	1.61064		0.509813	1.139	0.999839
0.644949			0.65119	0.571486	1.00845		0.707075	0.724521	0.84053
0.358704			1.0401	0.901819	0.68559		0.52794	0.561708	0.677228
0.579518			1.00178	1.04395	1.42723		0.65922	0.988984	0.609437
0.279591			1.60985	1.37701	0.39095		0.772675	1.90003	1.04008
0.374634			0.973799	1.07405	1.11873		0.691046	0.67146	0.824787
0.100846			1.08649	0.497503	1.76816		0.551655	1.13242	0.524474
0.55202			1.21234	1.47732	0.742065		1.33127	1.24088	0.528278
0.639523			0.977044	1.14071	1.21657		0.626735	0.680827	0.646436
0.431165			0.319159	2.05976	1.50584		1.06306	1.96563	0.754631
0.074728			0.556074	0.641672	1.27754		0.572712	0.567563	1.1899
0.140372			1.13185	0.721178	0.784124		1.90868	0.737292	0.5722
0.418237			0.354962	0.724679	1.14895		0.729695	0.672054	1.17774
0.504882			0.902434	1.51767	1.53288		0.381461	0.659498	0.503473
0.367491			0.624445	1.07537	1.59362		0.756693	1.77854	1.23523
0.692066			0.47925	0.486959	0.928121		1.05794	1.76572	0.786047
0.182169			0.896152	1.31064	0.524678		1.48607	0.684252	0.357203
0.488547			1.54376	1.13132	0.488147		0.687772	1.40914	0.727909
0.502686			0.582294	1.32348	2.21843		0.477607	0.617084	0.910447
0.515056			0.673226	0.699601	1.51598		1.10654	0.343629	0.925327
0.728072			0.698752	0.669649	1.32936		0.855167	0.565598	1.40562
0.315807			1.28636	1.80608	0.702179		1.06693	0.783362	0.894141
0.639845			0.628117	1.02951	0.610844		1.31934	1.80808	0.858156
0.556726			0.227215	0.575426	0.682497		1.30863	1.1092	0.50996
0.110581			0.466637	1.67659	0.422981		0.370087	0.61278	0.801039
0.162509			0.648092	1.05713	0.882873		0.44635	0.78331	1.31783
0.206074			0.60224	0.857573	0.721916		1.32101	0.84339	0.600202
0.168335			0.776598	0.812557	0.438582		0.357742	0.780681	0.643145
0.0267435			1.18516	1.31279	0.749153		1.53368	0.898657	0.864437
0.13482			0.520414	0.60528	0.910038		0.830951	0.485234	0.419324
0.00542199			0.596032	0.342065	0.467674		1.28622	0.423887	0.513223
0.0750136			1.36921	0.497959	1.33257		0.658192	0.959468	1.34676
0.0361723			1.25324	0.915375	1.31105		1.14614	0.89987	0.274569
0.156798			0.937004	1.57093	0.360116		0.340932	1.22478	0.55363
0.297121			0.526762	0.641459	0.612391		0.926659	0.728486	0.661375
0.611392			0.789742	0.954557	0.762245		1.27784	0.881127	0.827807
0.542971			0.535717	0.534644	0.851191		0.856301	0.838241	0.930156
0.145512			0.453613	0.402312	1.67368		1.11316	1.24757	0.632197
0.253319			0.921902	0.534321	1.26149		0.639404	1.2164	0.368261
0.349284			0.987495	0.923374	0.994762		0.470417	1.14116	0.189733
0.421326			0.658149	0.844585	2.07678		0.965791	0.694639	1.89583
0.28986			1.15101	0.659584	1.11388		0.650031	2.50691	1.36312
0.230614			0.826262	0.707419	1.38776		0.480092	0.984144	1.12322
0.899332			0.652266	0.418215	0.718295		0.975253	1.38205	0.491335
0.216134			1.49809	1.00172	0.907115		1.59831	0.809794	0.825655
0.235063			1.72056	0.46407	0.53445		0.820207		0.594518
0.387997			1.61675	1.27179	1.0863		0.931243		1.32027
0.116207			1.17767	3.11845	1.04458		0.673899		0.684309
0.231849			0.922443	0.578144	0.98203		0.578985		0.954293
1.29628			0.597688	0.802025	0.959263		1.1285		0.397098
0.395437			0.535342	1.37337	0.609971		0.00414169		1.41191
1.46444			0.568867	0.817011	1.23492		1.16794		0.697539
0.362581			0.539974	0.518155	0.87679		0.894698		0.42796
1.23801			1.62254	0.918051	0.252685		0.659051		0.796301
0.267999			0.198636	0.904054	1.08324		1.61186		0.661941
0.740182			0.784966	0.86557	1.11709		0.786748		1.18227
0.369618			1.20006	0.279405	0.863493		0.576613		0.516017
0.575081			0.451856	1.15701	1.20985		0.811208		0.614638
0.136322			0.50885	0.855568	0.552015		1.33604		1.76588
0.239033			1.22484	1.04665	1.27723		0.722637		0.508854
0.227452			0.380669	0.443206	1.11194		0.580493		0.711265
0.501498			0.763027	0.501183	0.408823		0.359076		0.301505
0.738436			0.782017	0.888675	0.917616		0.620544		0.317317
0.21258			0.508135	0.789107	1.27774		0.386094		0.94456
1.20076			1.64315	1.2604	1.47895		0.91434		0.704384
1.07365			0.669856	1.04631	0.781663		1.28212		0.817843
0.597436			0.768792	0.413501	0.966749		0.203716		0.821488
0.180854			1.26467	0.818127	0.852441		0.626235		0.829248
1.16299			0.311628	1.97148	0.311289		1.01524		0.581869
1.18518			0.90002	0.604913	0.716912		1.28309		0.500871
0.530191			0.543322	1.67277	1.35601		0.407111		0.573378
0.580838			0.779551	1.48692	1.11464		1.69342		1.46511
0.0933183			0.215319	1.08819	0.973177		1.36694		0.902334
0.146412			1.04976	0.652407	1.37019		0.859231		0.687401
0.0194064			0.523994	1.43022	1.16109		1.07194		1.0473
0.421054			1.06899	1.12867	1.02083		1.00716		1.06557
0.231273			0.895843	1.65483	1.06222		0.888746		0.676066
0.641147			0.591326	0.74209	1.09446		0.511999		1.46697
0.201136			0.904606	0.913636	0.885968		1.02628		0.64474
0.159443			0.438577	1.22694	0.559563		0.742141		2.25602
0.102291			0.628077	1.20004	0.943849		0.357357		0.582576
0.303433			0.559736	0.825465	0.876186		1.32849		0.528664
0.17496			1.01776	1.17671	0.679981		1.70203		0.886198
0.203724			1.45712	0.683102	1.10409		0.82987		1.14488
0.10491			0.844204	0.523594	1.50077		0.842263		0.627258
0.0999164			1.5372	0.844404	1.2911		0.249296		0.697801
0.112959			0.698189	0.992075	1.15114		0.658091		0.419183
0.148239			0.342915	0.97033	0.665121		1.74183		0.618769
0.0583591			0.850261	1.95225	1.1764		0.722401		0.577194
0.105289			0.859406	0.917441	0.296017		0.786775		0.601309
1.20061			0.219489	1.45734	0.610325		1.20652		0.34714
0.420192			0.998394	0.996992	1.71804		1.10267		0.487933
1.09443			0.834936		0.800179		0.494837		0.840593
0.583896			1.07037		0.695832		0.215941		0.754764
0.226452			0.10901		0.961554		1.00383		0.437858
0.684749			1.27228		1.94879		1.00355		1.6518
0.335967			1.03146		0.989307		1.79655		0.943274
0.132894			0.91297		1.08309		0.526821		0.73789
0.642588			0.866466		1.10985		0.662819		1.1005
0.20349			0.79068		0.567795		1.17221		0.418213
0.49463			1.46354		1.07842		0.482007		0.678366
0.339769			0.46812		0.977513		0.846626		1.0494
0.990174			0.466392		0.690488		0.988378		0.86998
0.408766			0.604158		0.872405		1.27019		0.382881
0.722873			0.437489		1.01407		0.920152		0.437999
0.270805			0.725659		1.48818		1.30848		0.982177
0.917468			1.18588		1.4371		0.5277		0.859696
0.543773			0.406565		1.61383		0.658957		1.29101
0.571119			0.394961		0.81818		0.869462		0.431063
0.291415			0.462889		1.17045		0.328306		0.983994
1.22478			0.731511		1.23247		0.406661		0.407392
1.13882			0.404036		1.12963		0.781039		0.456555
0.416955			0.507874		1.64336		1.69804		0.882197
1.12636			1.24421		1.25802		0.438022		0.969556
0.70883			0.476605		1.08689		0.765214		0.731705
0.66668			0.509176		0.406522		0.679539		0.594799
1.2987			0.71333		0.861528		0.64787		1.02834
0.553288			0.874854		0.551102		0.711157		0.6233
0.17817			0.655624		0.876686		0.659699		0.591501
0.52444			0.531074		0.600768		0.473809		0.691895
0.0742127			1.0901		0.856534		0.803511		1.35315
0.73301			0.635373		1.05309		0.566899		0.529776
1.2252			0.914676		0.547837		0.682356		0.768052
0.868697			0.306491		1.3523		0.472868		0.737959
0.505209			0.485463		1.34195		0.732983		3.26256
0.405528			0.603278		1.1699		0.789202		0.823617
0.429503			0.79893		1.8304		1.13351		0.811529
0.702625			0.878406		1.18808		0.978004		0.93374
0.566083			1.02531		0.389742		0.616469		0.506564
0.797801			0.571627		1.09128		0.756627		0.342082
0.251664			0.905883		0.943057		0.637727		0.829138
0.485502			0.977973		0.415822		1.3673		1.12065
0.272173			0.684935		0.765288		0.94352		0.655484
0.709281			0.408926		1.18274		0.66388		0.750154
0.224616			1.16375		1.07785		0.453839		0.736266
0.350848			0.653643		0.440382		0.813102		0.428079
0.171875			1.2035		1.2321		0.498691		0.740531
0.178356			2.30076		1.21558		0.286478		0.883494
2.95555			0.305839		1.08783		1.12221		0.602902
0.32858			0.736792		1.1497		1.02622		0.792146
0.98176			0.523286		1.27745		0.858225		0.606183
0.853498			0.427515		1.01946		1.78725		1.08631
1.03551			0.425124		0.653086		1.39189		1.49144
0.0739209			0.342629		0.791365		0.557454		0.855904
0.796516			0.685972		0.655957		0.500563
0.499297			0.400868		0.542334		0.491273
0.0751622			0.713056		1.11256		0.952393
1.35941			0.487581		0.765979		0.79119
			0.407103		1.18478		0.379052
			0.62567		1.15918		1.06645
			0.571161		0.697901		0.613027
			1.05328		0.416545		0.959697
			0.605919		0.208533		0.489512
			0.65474		0.155715		0.882904
			1.44761		0.430832		0.416461
			0.740925		0.133816		0.61703
			0.977345		0.369871		0.825652
			1.37613		0.314445		0.44838
			0.992837		0.218775		0.762952
			1.55902		0.144671		1.4938
			0.468528		0.18986		0.624959
			2.24562		0.481947		0.873323
			0.908211		0.222493		1.09013
			0.708615		0.354154		0.293012
			0.471632				1.14495
			1.22958				0.965612
			0.538421				0.611702
			0.494022				1.50921
			0.864057				0.609205
			1.49079				0.441239
			0.754354				0.321424
			1.07775				1.13575
			0.666257				1.04884
			0.870917				0.632733
			0.485449				1.29801
			1.13808				0.929259
			0.889678				1.19266
			0.630697				0.607808
			0.983893				0.627077
			0.449336				0.856675
			0.782004				0.877986
			1.17586				1.41048
			0.976822				0.791767
			0.407698				0.483129
			0.349964
			0.430898
			0.914133
			0.545899
			0.982341
			0.75652
			0.217024
			1.6906
			1.7282
			0.956003
			0.997769
			0.755999
			0.544441
			0.823669
			1.27921
			1.05984
			0.877574
			0.70784
			0.574674
			0.351195
			0.494257
			0.732422
			0.564186
			1.79868
			0.679444
			0.966135
			1.2337
			0.90209
			0.579653
			0.544521
			0.470486
			0.843195
			0.426064
			0.691474
			1.33029
			0.518989
			0.896968
			0.890989
			1.02006
			0.904583
			1.61765
			0.31881
			0.822343
			0.533104
			0.902284
			1.43302
			0.788369
			0.73259
			0.196945
			0.84306
			0.724555
			1.05572
			0.448779
			0.886561
			1.01367
			0.56271
			0.608035
			0.20426
			0.652912

## Sheet: 3H Raw Descriptive Statistics
	Smo-/- DMSO TN84	Smo-/- DMSO TN88	Smo-/- FSK TN80	Smo-/- FSK TN84	Smo-/- FSK TN88	Smo-/- FSK TN89	Smo-/- FSKSAG TN80	Smo-/- FSKSAG TN84	Smo-/- FSKSAG TN88	Smo-/- FSKSAG TN89
Number of values	382	222	183	477	326	398	136	418	279	378
Minimum	0.0049332	-0.0078012	0.13921	0.10901	0.1245	0.13382	0.11629	0.0041417	0.13401	0.1494
Maximum	2.9556	1.3609	1.8722	2.3797	3.1618	2.2317	1.578	2.3396	2.7703	3.2626
Range	2.9506	1.3687	1.733	2.2706	3.0372	2.0979	1.4617	2.3355	2.6363	3.1132
Mean	0.45241	0.26926	0.72434	0.81591	0.91066	0.97041	0.72939	0.83203	0.88873	0.8065
Std. Deviation	0.34193	0.205	0.32849	0.36384	0.47658	0.38775	0.35003	0.3705	0.45001	0.3748
Std. Error of Mean	0.017495	0.013758	0.024283	0.016659	0.026395	0.019436	0.030015	0.018122	0.026941	0.019278
Avg DMSO Values	0.360835

## Sheet: 3H Points Stack Norm by .3608
DMSO	FSK	FSK SAG		All from Smo -/- Cilia PKA Reporter Cells
	2.93494	2.91875		Units are Ciliary pVASP/GFP Intensity (A.U.)
	3.14608	3.37481		Consolidated all replicates, with a gap between sets of replicates.
	1.60094	2.25867		Normalized all values to previously calculated mean of DMSO (.3608)
	2.66772	2.19655		These are the individual values plotted in the background of the superplot in 3G.
	2.42241	1.78376
	2.01807	3.68513
	1.89043	3.30816
	1.41744	2.52847
	2.63725	1.12694
	1.04378	1.48479
	1.80323	1.4078
	1.59106	1.45837
	1.24537	2.78259
	1.32646	3.83172
	0.835759	2.73232
	1.78462	1.73144
	0.975344	0.775504
	1.04627	1.64347
	1.06506	2.06079
	1.50971	3.24103
	1.81139	2.38207
	3.57372	3.06993
	4.08649	4.26079
	3.63272	1.48087
	3.47218	3.62682
	3.32537	2.11819
	1.90527	1.92793
	1.72923	2.72442
	1.95468	0.650498
	1.28972	1.13753
	1.4324	1.64334
	1.79848	2.24025
	1.53262	4.12515
	1.33319	1.37625
	0.791637	2.58843
	1.7978	1.37107
	1.61268	0.604196
	1.96724	1.73738
	3.00048	1.52195
	2.51532	1.4745
	1.9479	0.971262
	3.86399	0.58125
	2.42293	1.84473
	2.79906	1.46164
	3.00349	1.26245
	1.34348	1.73943
	2.71558	0.322325
	2.34991	0.49749
	4.64597	2.2113
	1.84366	1.29477
	2.0156	1.64003
	1.82717	2.3315
	1.21002	0.923102
	3.08237	1.62125
	1.92113	1.12866
	3.21208	0.957272
	0.385827	3.39731
	2.28155	3.67656
	2.85421	1.7711
	0.790552	1.68845
	2.48745	1.88849
	3.38044	1.85227
	2.67728	2.44557
	2.03565	2.77112
	1.74983	3.4116
	1.54659	1.07385
	2.87486	0.538936
	3.24535	1.73339
	2.74536	0.917214
	4.89663	1.18816
	2.90221	0.481518
	2.83437	0.636505
	3.90576	1.27045
	1.38292	1.62997
	0.945354	1.08812
	1.36851	1.87109
	1.50811	2.78591
	1.32021	2.20356
	1.10238	3.70539
	2.15243	2.60194
	1.45274	2.88733
	0.617427	2.15687
	1.32605	1.56575
	0.948181	2.31589
	1.76322	2.99362
	2.53864	2.72738
	1.97617	3.49602
	1.67636	2.59166
	1.37106	2.5572
	2.31464	0.936938
	1.61741	2.44421
	2.20725	1.63982
	2.11587	3.02576
	2.28197	2.81578
	2.03378	3.11905
	4.33916	1.34328
	2.34015	2.75935
	3.39663	2.96172
	2.59281	1.52889
	3.59253	2.93943
	0.942096	4.16197
	2.98292	1.99344
	2.44005	2.321
	2.56383	1.99017
	2.03818	1.41457
	2.99846	1.74766
	0.85242	1.58604
	0.867708	1.45017
	1.29016	2.49703
	0.480988	1.49651
	0.972002	2.10732
	0.705671	2.32741
	0.741388	1.41148
	0.450347	1.97752
	1.94471	0.731117
	2.44104	1.07921
	1.08309	0.954786
	1.51698	0.861054
	1.16102	0.607668
	1.86987	0.856588
	2.96743	1.20578
	3.22249	0.735258
	2.96214	0.761343
	1.91123	0.922098
	1.18331	0.616473
	0.707685	1.9302
	1.69823	3.37365
	1.15964	1.74723
	1.36797	2.1205
	1.49302	2.0016
	0.989628	2.80369
	1.53576	4.37368
	0.794352	3.70164
	1.29807	2.44637
	2.10871	4.16093
	1.30408	3.84903
	1.90359
	1.2042
	1.21024
	2.38768
	1.16385
	1.17464
	2.13659
	2.65749
	2.11573
	3.72766
	2.85162
	1.85442
	3.37605
	5.18894
	1.96651
	1.30768
	3.08552
	1.33343
	2.04588
	1.33425
	1.74683
	1.61157
	1.53487
	1.65727
	0.999104
	3.55244
	2.0607
	1.90539
	3.37527
	2.18599
	1.73697
	2.64352
	2.339
	1.79833
	2.20025
	2.86434
	1.427
	1.40089
	0.772672
	1.27932
	1.23817
	2.03014
	2.34623
	1.60898
	1.30408
	2.21694
	0.875578
0.117223	1.17103	2.12668
1.39047	0.931212	5.39848
0.0609984	1.90555	1.17351
0.642591	1.00204	2.56519
0.200961	2.73886	5.43951
1.38804	3.36735	3.17139
0.954856	1.00693	1.79304
0.598649	1.91081	2.19056
1.06828	2.05987	0.888897
1.98616	2.35646	2.17497
1.58649	4.65276	1.17364
0.270671	1.04708	1.31546
2.82059	3.46941	1.93846
0.683615	1.98612	1.03397
0.604447	6.59549	2.20501
2.68135	3.02637	2.50037
0.292717	2.44942	1.86309
2.88158	1.72184	2.40896
0.759472	2.53949	0.924972
0.261199	2.47013	2.08378
1.94181	2.11885	2.12884
1.09202	2.14378	3.18341
0.730482	1.24118	1.87699
0.905923	2.75416	1.69732
0.915351	5.32539	1.869
0.179427	2.87567	2.08604
0.106258	2.25014	2.68562
0.237798	2.42137	2.91933
1.44925	1.38816	1.27637
1.44802	2.24675	1.86652
0.94246	1.89964	2.36398
1.20998	2.30421	5.44044
1.17379	2.16315	1.54147
0.820477	3.28747	2.2664
1.94193	1.31925	4.62674
2.17297	2.55215	1.65188
1.52961	3.40296	2.74675
2.0101	3.70048	1.7616
0.855894	2.25076	2.03499
0.257946	2.21217	2.56496
0.72515	1.63716	5.24462
0.596651	1.57058	2.30048
0.125392	2.04797	1.67533
0.763247	3.02091	1.55532
0.965342	2.16316	3.23961
0.142154	1.98704	1.56817
0.692252	1.76393	3.26744
0.338981	1.78656	3.11178
0.626767	2.92836	1.24845
0.527688	2.91155	2.46492
0.396532	2.10019	0.935475
0.567208	2.91497	2.4086
0.569734	0.458906	2.04601
1.28264	2.11763	1.31347
0.546964	3.53332	2.0336
0.282922	1.00486	1.48131
0.757322	1.48951	3.10687
0.986706	1.86737	2.1728
1.25564	2.41814	2.15194
0.784576	3.02455	2.12494
0.144084	2.30535	2.57899
0.926423	1.2148	2.09253
0.386978	1.529	2.5154
0.702702	1.75132	2.74856
1.22523	1.15396	2.20962
3.21891	2.26225	4.41273
1.21191	1.03589	2.10122
0.0770611	1.75369	2.41572
2.59358	3.088	2.09657
0.977191	1.32164	1.40485
0.992488	1.24868	5.12482
0.968497	1.55593	3.16023
1.28626	1.703	2.1652
0.564	2.68293	2.43918
4.5161	3.56095	1.48318
1.4149	1.166	5.89405
1.28964	2.73906	1.2884
2.2128	1.8634	4.78952
2.31127	1.3903	1.80614
2.72056	5.10954	2.22353
1.83664	4.82791	1.98119
0.900079	2.22424	2.63395
1.18583	0.601786	2.69632
1.7717	2.03222	2.56071
1.60932	2.62187	2.86146
1.78763	0.673342	2.2935
1.2675	1.31688	2.1373
0.781606	1.15414	3.93992
1.19773	1.64721	2.00771
0.475083	2.01644	2.53292
0.632859	2.76399	1.75798
0.936511	0.784375	2.22858
1.28327	1.9874	6.4845
1.44731	1.70217	1.98985
0.906925	2.62948	1.55742
0.296658	1.65392	1.41997
1.04145	3.36222	1.0549
1.11899	1.55044	1.47017
0.505182	1.02876	3.23616
0.943001	2.39846	2.1699
2.17435	1.31498	1.5448
1.28728	2.73289	2.06547
1.09703	1.15324	2.88009
1.87844	1.17807	2.98733
0.902913	2.28821	1.84771
1.31654	2.58662	1.73945
1.69641	2.69896	2.22529
1.65357	4.7487	1.48789
1.10627	2.22488	1.50964
0.412308	1.12025	2.02516
0.613884	1.04106	3.26521
1.14911	3.68682	5.83557
1.06776	3.61976	2.14347
1.095	3.04795	0.982043
0.490317	0.904699	2.78561
0.916516	3.55901	1.38525
2.57355	2.13639	2.11269
3.09127	1.4577	2.40744
2.54072	2.12523	1.53562
0.67155	3.0239	1.00753
1.38287	3.27697	2.25295
2.41439	1.92474	2.27769
0.0136729	3.04878	1.99836
1.00417	2.56879	2.96908
1.47334	3.67133	2.26719
1.66396	0.793163	2.00467
0.672599	2.21758	1.89269
2.0981	2.32451	2.1191
1.17431	5.0386	2.21494
0.831405	3.92544	1.10701
1.97178	2.01447	4.35413
3.64358	0.715232	1.68304
0.419752	3.19282	3.49643
0.796752	1.73944	3.53097
2.457	2.16895	0.509228
2.21226	3.99657	1.1522
1.69783	1.75905	2.50117
1.02064	2.51611	0.670816
1.35925	3.02674	1.81276
0.504385	1.87272	2.31453
0.787172	1.61505	1.32301
0.802665	0.412985	0.854295
1.80582	3.50009	2.43881
1.37598	3.25926	3.70227
0.717225	2.02832	3.12754
0.527008	2.33943	1.63245
3.5914	1.98952	1.09291
0.37081	0.909032	3.4031
1.34129	3.80943	1.95383
1.30602	1.88233	2.43122
2.02637	3.30392	3.14124
0.172524	0.996422	2.20528
0.864226	1.5733	3.35946
0.661249	1.79076	1.44497
1.72681	1.98487	1.62353
1.28929	1.11224	1.97748
0.444854	2.46629	1.12335
1.03727	3.19843	2.61789
1.76237	1.92945	2.79459
0.10249	2.76235	2.6125
0.341001	1.87962	1.51123
0.795603	1.26229	0.178816
0.598781	3.52738	1.06138
1.05242	2.38574	1.72297
1.047	1.50019	1.35762
0.0665836	1.45437	2.49207
4.84746	3.80142	0.80953
1.47908	2.17159	3.00462
1.38103	2.17874	0.855707
0.930037	1.64264	1.87761
1.04895	2.49274	2.4522
2.03065	3.60397	2.50285
2.74944	2.52932	2.90297
2.20638	2.96286	0.63013
2.46228	3.01281	1.15994
3.3545	2.41356	2.12004
0.156048	2.04259	1.67275
0.716501	2.24511	1.62971
0.0200931	1.75322	3.61637
0.0627996	3.33337	2.32839
1.3782	2.62456	2.33168
0.324307	1.89089	3.80882
0.596328	1.93599	1.25191
0.456119	1.08575	2.66372
0.546125	2.3746	1.51314
0.967367	2.06402	2.68169
1.39977	1.48462	1.55771
3.14395	2.76882	2.52711
2.9382	2.69424	1.86233
0.69568	2.91603	1.79781
1.60378	2.64941	2.33369
2.88113	1.48531	2.10636
2.43786	2.40824	2.73306
0.903477	3.27247	1.53816
0.207444	2.4182	1.3666
2.23851	0.810038	1.3141
1.13229	1.96472	1.01035
1.89936	1.19575	2.24827
1.10125	2.31986	3.80625
1.28695	1.64846	1.94229
1.64857	3.38424	2.23825
2.79565	1.4557	2.57934
1.122	2.5548	1.43041
1.87006	2.21404	1.39605
0.773244	1.9788	3.60633
1.64687	2.39682	1.06038
1.1734	1.14063	2.87364
1.71722	5.6335	2.41435
1.05399	3.47193	3.47243
0.765939	1.65637	1.56999
0.829563	2.68476	2.91805
0.44231	1.85426	1.15516
0.84866	2.37457	3.1959
1.04094	1.84365	4.04058
1.19954	2.35344	1.51651
2.20675	0.969119	1.73286
0.91609	2.40875	4.93338
1.18382	0.719299	2.8624
0.522879	3.549	1.81567
0.93128	1.79061	3.86547
0.806632	2.02159	2.24882
0.607613	3.22566	2.78055
0.679978	2.856	2.1389
0.132108	3.57054	2.14964
0.221286	1.63732	3.7405
0.581947	2.24849	2.03707
1.42797	1.06572	1.60469
1.86375	4.15191	2.8619
1.78957	3.40605	1.5174
0.142155	2.23823	3.79774
0.909856	2.24393	1.57663
1.12805	1.41282	0.876048
1.27914	3.60761	1.17303
0.477194	1.86806	3.23137
0.661611	3.16497	1.41301
1.78755	1.80485	1.95974
0.994192	2.88277	1.46325
1.6062	2.77656	1.82711
0.774921	4.46189	2.14156
1.03834	2.699	1.91532
0.279507	3.01133	1.52898
1.52999	3.36014	3.68978
1.77251	2.70799	1.73707
1.19503	0.884586	2.94639
0.207118	1.54122	1.58734
0.389058	3.13706	5.29013
1.15919	0.983819	2.02244
1.39934	2.5012	1.05726
1.01854	1.73072	2.09726
1.91814	1.3283	2.93221
0.504903	2.48379	4.11881
1.35407	4.27872	1.90624
1.39325	1.6139	1.32374
1.42754	1.86593	3.0669
2.01794	1.93667	2.3702
0.875295	3.56529	2.95711
1.77341	1.7409	3.65671
1.54303	0.629753	3.62703
0.306489	1.29334	1.02574
0.450412	1.79626	1.23711
0.571159	1.66918	3.66134
0.466561	2.15243	0.991523
0.0741227	3.28481	4.25076
0.37367	1.44239	2.30308
0.0150277	1.65197	3.5649
0.207909	3.79492	1.82426
0.100256	3.4735	3.17665
0.434583	2.59702	0.944933
0.823506	1.45998	2.56835
1.69455	2.18886	3.54168
1.50491	1.4848	2.37334
0.403303	1.25724	3.08525
0.702103	2.55516	1.77218
0.968083	2.73696	1.30382
1.16775	1.82414	2.6768
0.803382	3.19016	1.80164
0.639175	2.29008	1.33063
2.49261	1.80783	2.70303
0.599041	4.15213	4.42991
0.651506	4.76873	2.2733
1.07538	4.48103	2.58105
0.322081	3.26405	1.86779
0.642598	2.55666	1.60473
3.59279	1.65656	3.12777
1.096	1.48376	0.0114792
4.05887	1.57668	3.23707
1.00494	1.4966	2.47976
3.4313	4.49706	1.82664
0.742791	0.550542	4.46747
2.0515	2.17563	2.18056
1.02444	3.3261	1.59815
1.59391	1.25237	2.24836
0.377832	1.41034	3.70299
0.662508	3.39478	2.00288
0.630409	1.05507	1.60891
1.38996	2.11482	0.995222
2.04666	2.16745	1.71991
0.58919	1.40836	1.07011
3.32804	4.55419	2.5342
2.97576	1.85658	3.55355
1.65587	2.1308	0.564623
0.50126	3.50517	1.73569
3.22338	0.863714	2.81386
3.28486	2.49451	3.55623
1.46949	1.50588	1.12836
1.60986	2.16062	4.69353
0.258643	0.596782	3.78862
0.405797	2.90954	2.38146
0.0537871	1.45231	2.971
1.167	2.96284	2.79145
0.640999	2.48293	2.46327
1.77701	1.63893	1.41907
0.557471	2.50722	2.84445
0.441915	1.21557	2.05693
0.283512	1.74079	0.990456
0.841001	1.55137	3.68208
0.484923	2.82085	4.71739
0.564645	4.03858	2.30008
0.290772	2.33981	2.33443
0.27693	4.26052	0.690954
0.31308	1.93511	1.82398
0.410861	0.950429	4.82768
0.161749	2.3566	2.00222
0.291821	2.38194	2.18064
3.32764	0.60834	3.34402
1.16461	2.76717	3.05619
3.03335	2.31413	1.3715
1.61834	2.96665	0.598507
0.627638	0.302133	2.78224
1.89786	3.52629	2.78147
0.931172	2.85881	4.97935
0.368332	2.5304	1.46015
1.78101	2.40151	1.83708
0.563998	2.19146	3.24893
1.37092	4.05637	1.33594
0.941711	1.29745	2.34652
2.74438	1.29266	2.73941
1.13294	1.67449	3.52048
2.00353	1.21255	2.55031
0.750569	2.01125	3.62659
2.54287	3.2868	1.46258
1.50713	1.12684	1.82638
1.58292	1.09468	2.40982
0.80769	1.28295	0.90994
3.39464	2.02747	1.12711
3.15636	1.11983	2.16474
1.15564	1.40763	4.70633
3.12185	3.44847	1.21403
1.96461	1.32097	2.12088
1.84778	1.41124	1.88342
3.59949	1.97708	1.79565
1.5335	2.42476	1.97106
0.49382	1.81714	1.82843
1.45355	1.47193	1.31322
0.205689	3.02134	2.22703
2.03162	1.76101	1.57123
3.3958	2.53513	1.89123
2.4077	0.849476	1.31061
1.40025	1.34552	2.03155
1.12397	1.67206	2.18737
1.19042	2.21433	3.14167
1.94741	2.43461	2.71066
1.56897	2.84176	1.70862
2.2112	1.58433	2.09708
0.697518	2.51076	1.76754
1.34563	2.71057	3.78964
0.754359	1.89838	2.61508
1.96586	1.13339	1.84002
0.62255	3.22546	1.25787
0.972416	1.81165	2.25361
0.476373	3.33563	1.38218
0.494336	6.37683	0.794009
8.19167	0.847669	3.11034
0.910699	2.04211	2.84428
2.72107	1.45035	2.37867
2.36557	1.18491	4.95358
2.87003	1.17828	3.8578
0.204881	0.949637	1.54505
2.20764	1.90125	1.38737
1.38386	1.11105	1.36162
0.208321	1.97632	2.63967
3.76776	1.35139	2.19288
	1.12833	1.05059
	1.73412	2.95579
	1.58304	1.69908
	2.9193	2.65991
	1.67938	1.35674
	1.81469	2.44707
	4.01223	1.15427
	2.05356	1.71017
	2.70883	2.28839
	3.8141	1.24274
	2.75176	2.11461
	4.32101	4.14025
	1.29858	1.73215
	6.22401	2.42052
	2.51721	3.02142
	1.96401	0.812117
	1.30718	3.17337
	3.40792	2.67631
	1.4923	1.6954
	1.36924	4.18295
	2.39484	1.68848
	4.1319	1.22295
	2.09078	0.890863
	2.98713	3.14787
	1.84661	2.90699
	2.41385	1.7537
	1.34548	3.59758
	3.15433	2.57555
	2.46585	3.30559
	1.74805	1.68461
	2.72698	1.73802
	1.24539	2.37438
	2.16742	2.43344
	3.25903	3.90931
	2.70738	2.19448
	1.12998	1.33905
	0.969966
	1.19428
	2.53363
	1.51303
	2.72268
	2.09678
	0.601508
	4.6857
	4.7899
	2.64968
	2.76543
	2.09534
	1.50898
	2.2829
	3.54549
	2.93747
	2.4323
	1.96186
	1.59278
	0.973379
	1.36989
	2.02999
	1.56371
	4.98525
	1.88316
	2.67776
	3.41936
	2.50025
	1.60658
	1.5092
	1.30401
	2.33701
	1.18089
	1.9165
	3.68706
	1.43844
	2.48605
	2.46948
	2.82721
	2.50716
	4.4835
	0.88362
	2.27922
	1.47756
	2.50079
	3.97178
	2.18506
	2.03046
	0.545858
	2.33664
	2.00819
	2.92605
	1.24384
	2.45721
	2.80951
	1.55962
	1.68524
	0.56613
	1.80962
0.502475	1.89011	0.831669
2.1162	0.874318	1.09384
0.697753	1.72662	2.92751
0.179257	1.7331	2.21551
0.853845	1.36313	3.78227
0.118682	2.39176	6.58827
0.271042	5.75557	1.38372
0.25321	1.43338	1.94431
0.122509	2.86439	2.55148
0.457331	2.08953	3.21667
1.4389	1.25279	3.11802
0.363941	4.24171	2.83755
1.37001	1.32966	2.79169
0.859355	2.52716	2.6743
0.196212	2.86666	2.63408
0.625934	0.943288	1.71078
0.67894	2.7585	3.7082
0.190587	2.88357	2.53475
0.582528	1.61104	3.45525
0.809362	2.5028	1.36653
0.629029	0.375056	3.8325
0.302556	4.24966	2.08802
0.11998	1.3109	3.21107
2.13369	4.28478	4.55006
2.03748	2.0987	4.13786
1.76084	4.54037	2.51326
0.30205	1.25696	2.27534
0.120768	4.40719	1.00955
1.37512	2.59135	2.55518
0.1168	1.81104	2.75111
0.543514	2.86123	2.10699
0.831668	2.37594	2.66966
0.402477	4.25537	0.985542
0.183511	1.93043	1.76596
0.959953	4.1672	2.85239
1.54785	1.80811	5.5806
0.191819	2.13198	0.867471
0.478906	2.89658	0.915557
0.538785	1.52673	4.9885
0.44461	2.3573	1.72092
0.391331	4.55156	2.44181
1.55946	1.52412	2.31359
0.54355	2.12773	1.01516
1.22459	0.973394	2.36803
0.456147	1.77917	1.77552
2.78756	2.92429	2.50446
0.514803	3.75517	2.2233
0.368831	1.91025	2.24242
0.238607	1.52091	1.39735
0.561553	0.969421	3.51612
0.793506	3.91929	1.48105
0.533319	0.78464	1.55712
0.884893	5.58179	5.34031
0.70435	4.63821	1.24025
0.863312	1.47179	3.02922
0.278121	1.45199	1.68261
0.173224	1.72873	0.855795
0.747237	2.21243	2.2109
0.458785	5.20627	2.84083
0.289829	1.20083	3.21873
0.836293	6.59795	2.58645
0.27469	2.2584	2.59462
0.235017	2.27471	1.14434
0.398893	1.82022	1.26868
0.218206	2.47629	2.96278
0.722801	2.09888	2.29862
0.363251	1.23293	0.846677
1.56371	1.6138	3.67261
1.60254	3.42046	3.60482
0.695203	2.13678	1.45049
0.34269	2.93716	2.48853
0.501763	2.36066	1.81635
0.865375	2.04021	0.371438
0.874333	0.7241	2.1806
0.357346	2.33512	1.8465
0.2863	1.14902	1.96613
0.684217	4.57286	2.30682
0.84054	1.72964	2.9387
0.636686	3.09292	1.6889
1.13871	7.28056	5.55929
0.751685	2.29948	2.20366
0.642086	0.67998	5.56915
1.65831	2.41675	1.66315
1.00797	1.64898	2.02553
0.66968	2.37533	2.5624
0.786794	1.92365	2.30469
0.830725	3.41315	2.33006
0.921838	2.76713	4.18226
0.884732	1.23781	2.04881
0.425774	2.01279	2.52912
0.921178	1.69714	1.65571
1.04107	2.93623	1.48722
0.624003	3.55881	2.46878
0.340444	1.73143	2.14546
0.729095	2.72743	1.72635
0.652133	2.1913	1.1169
0.407101	1.86182	2.1272
1.13431	1.98684	2.83634
0.0265538	2.56221	3.09462
0.559754	1.93889	3.79409
1.06924	1.11846	2.26605
0.831729	2.62158	1.22311
0.606379	2.58104	1.99687
-0.021622	2.4115	0.956071
0.101074	2.5949	2.21933
0.594271	1.4411	2.03377
2.41849	0.952342	2.16735
0.409464	1.85691	6.02154
1.39622	3.45283	2.80874
1.65817	3.05925	2.93168
1.75188	4.95737	3.09311
0.454447	1.85425	3.00977
1.81009	3.2323	2.37815
1.11154	1.61357	7.34431
1.52601	2.3733	1.86763
0.450786	1.13564	1.44011
1.14011	1.53969	2.15409
0.786397	1.88023	2.0338
0.970973	2.195	1.87647
1.12945	2.59298	2.01333
0.229487	2.15743	1.53998
1.75041	1.68198	3.73385
0.166715	2.05096	4.14444
0.173905	1.08656	2.14311
0.768383	2.14996	1.63529
0.432215	3.73646	3.07829
0.625756	1.88804	2.22547
0.557563	1.43031	1.70644
0.652381	1.0978	2.27451
1.19779	0.920942	0.688261
0.837335	1.63268	1.57871
0.763169	1.64801	2.18505
1.43431	1.84143	3.76209
3.77178	2.07592	2.39409
1.25304	1.26826	2.14096
0.401039	1.03675	3.34608
0.194325	1.72203	3.65363
1.3933	2.77951	1.8758
1.19261	1.1911	1.04229
0.164523	1.76163	1.88122
0.27519	2.00898	1.09778
0.866536	1.78554	2.2731
0.3427	2.54094	1.85435
0.394634	1.50781	0.768723
0.598942	2.08561	0.985459
0.157004	1.99709	1.94909
0.0497181	2.90205	1.15778
0.858129	1.09709	1.29185
0.712884	5.16489	7.24286
1.65237	1.75894	2.2299
0.488864	3.02344	1.8014
0.433568	1.29948	2.17617
1.51075	5.34738	2.46154
0.348056	1.65277	2.62847
0.530491	1.83322	1.95306
0.817165	2.5986	5.07059
1.80472	1.20715	1.19384
1.07251	3.80212	1.20214
1.90629	4.11728	7.67824
0.526464	1.26969	3.44275
1.11004	2.28586	3.36463
2.79024	4.81497	2.21284
0.987555	3.99224	2.73295
1.24624	3.30829	1.45089
1.64108	2.23644	2.1339
0.349384	2.87491	5.19336
0.890688	0.914448	3.119
0.130784	1.24668	2.78787
0.71208	1.29126	2.6811
0.37453	0.744446	6.39509
0.325409	0.90169	1.31746
2.36314	2.5046	2.46032
0.294264	1.27254	0.686512
0.726419	0.951563	3.16371
0.0212464	1.36366	1.27309
0.196888	3.10161	3.46941
0.407272	1.74717	1.75243
0.376489	5.76789	2.65766
0.984472	1.81812	2.01593
0.287962	1.87235	2.35542
0.232004	4.38539	2.67664
0.348623	5.46946	1.63055
0.513089	1.76677	1.06034
0.3567	2.26257	1.41574
1.2889	3.12982	1.07987
0.0344337	5.69921	1.95282
1.0126	2.62322	1.25035
1.63943	3.80267	2.25798
0.377078	2.01433	2.10295
1.22938	2.62187	1.9124
0.822421	1.91707	3.18725
0.26836	1.3023	0.941161
0.342542	2.13602	2.934
0.441949	2.35065	1.90483
0.141579	3.34656	1.56619
0.755547	7.96165	2.1955
1.32955	2.9916	2.35706
0.997975	1.51422	2.15471
0.116717	3.71137	0.484145
0.825914	1.75437	1.95427
0.971696	1.71944	1.69844
0.621238	3.81069	2.2823
0.571053	2.34024	1.88587
0.532164	1.02355	4.60845
0.678445	5.57484	2.47428
0.543098	2.65583	1.01693
0.466285	2.55837	1.62697
0.194407	1.19256	2.45044
0.991412	2.39785	2.62456
0.863081	1.41719	2.3194
0.327326	2.39993	1.16977
0.0908444	2.99247	0.943079
1.1577	2.6453	2.52532
0.733437	2.01654	2.77766
0.892081	1.41426	4.23172
0.393374	1.28091	1.99218
0.794781	2.16955	1.72249
0.286429	5.17328	1.04447
0.317255	2.1211	1.17852
0.639446	1.66809	2.19908
0.11359	1.60339	1.6437
0.164644	4.46593	2.54332
	3.31725	1.15495
	3.21522	1.89483
	2.77749	1.51084
	0.761735	1.13371
	4.2173	1.24945
	2.13182	3.56692
	0.345073	4.50872
	1.6689	1.77909
	2.2939	4.02412
	1.58972	2.24306
	2.4577	3.7383
	8.76317	2.13882
	2.92211	3.15687
	1.58394	2.0081
	2.4995	1.55684
	2.89343	2.74109
	3.81653	5.26616
	2.97687	1.86103
	1.37889	3.13864
	4.09457	3.43924
	3.16162	1.88699
	5.70886	5.44797
	1.77847	1.57307
	1.99883	2.04349
	2.00853	1.86268
	4.20641	1.82788
	2.98052	4.92944
	1.34966	4.89389
	3.6326	1.89649
	3.13559	3.9056
	3.66818	1.71032
	1.93903	0.952408
	1.85601	1.56762
	5.00576	2.17118
	2.85341	5.01132
	1.59486	3.07427
	4.64688	1.69839
	2.92997	2.17104
	2.37687	2.33756
	2.2521	2.16375
	3.63855	2.49073
	1.6776	1.34488
	0.948075	1.17485
	1.38015	2.65928
	2.53707	2.4941
	4.35402	3.39462
	1.77788	2.01909
	2.64567	2.44215
	1.48183	2.32328
	1.11506	3.45777
	1.48093	3.3714
	2.55924	3.16287
	2.34087	1.92528
	1.82811	6.94821
	1.9607	2.72767
	1.15913	3.83053
	2.77639	2.24444
	1.28623
	3.52491
	8.64315
	1.6024
	2.22291
	3.80646
	2.26444
	1.43613
	2.54449
	2.50569
	2.39903
	0.774405
	3.2068
	2.37131
	2.90091
	1.2284
	1.38909
	2.46307
	2.1871
	3.49335
	2.89996
	1.14607
	2.26754
	5.4642
	1.67659
	4.63629
	4.12119
	3.01605
	1.80822
	3.96401
	3.12824
	4.58656
	2.05679
	2.53225
	3.40062
	3.32606
	2.28788
	3.26138
	1.8933
	1.4512
	2.34037
	2.74965
	2.68938
	5.4109
	2.5428
	4.03918
	2.76328
	2.41161	1.58891
	2.19335	1.1033
	3.04678	2.19386
	3.88929	1.26025
	2.11434	3.43956
	2.96378	1.06596
	2.83727	1.9929
	2.81947	2.08641
	1.93854	1.62254
	1.26116	2.48425
	2.63761	1.81086
	1.58888	0.817435
	1.56938	1.51902
	3.62454	1.39136
	2.8147	3.05516
	2.60307	3.87054
	3.34389	2.30851
	0.93852	4.2345
	2.424	3.03307
	2.23706	2.25181
	3.12978	1.3136
	3.12815	1.69961
	2.99346	2.33238
	5.98018	1.83793
	2.11968	2.09863
	4.08446	1.6562
	3.21288	2.52642
	1.38343	2.28597
	2.76101	3.89233
	3.01496	3.42608
	0.822051	2.36265
	2.04041	1.39307
	3.12849	1.98278
	1.89092	2.55982
	1.57869	1.87853
	2.69681	2.50463
	1.28223	1.64023
	2.11838	2.5667
	3.09243	3.67753
	2.22787	1.1234
	4.99014	2.64312
	1.5252	1.71183
	2.86186	2.14057
	1.4493	2.94931
	3.79552	3.19592
	2.67182	1.64633
	1.99518	2.15885
	2.21864	0.414082
	3.25347	1.40134
	1.68804	0.891531
	1.88261	1.62552
	3.64139	3.21212
	3.62077	3.39988
	1.91898	1.8771
	3.04048	2.43302
	3.5916	2.26231
	3.98425	0.634564
	2.72712	2.11319
	3.02849	2.67119
	2.2644	2.26083
	4.01986	0.997538
	4.53839	1.2394
	2.52007	2.06535
	2.21991	2.54776
	2.11602	2.60674
	3.52085	1.27067
	2.42596	1.04332
	2.00372	1.12562
	2.18256	2.0203
	2.50923	1.96508
	1.43068	1.9135
	2.72033	1.84171
	2.11676	3.04487
	1.77305	2.55984
	2.32891	3.37749
	2.8458	1.67555
	2.65361	2.4796
	2.87947	3.08993
	3.84528	3.08104
	2.69913	1.73534
	1.85707	3.66762
	4.3028	4.73064
	1.01537	3.18927
	5.11001	0.673555
	2.16144	3.81749
	3.75131	1.17249
	2.12397	0.946012
	3.34246	1.47891
	2.97208	2.62594
	3.44308	1.68194
	2.65955	4.19034
	1.95722	1.66856
	1.62978	1.58461
	1.51199	1.0574
	4.42097	2.63774
	1.37692	2.85852
	2.28619	1.63917
	2.38808	2.13534
	3.6546	3.66302
	1.89516	1.52762
	4.65181	3.41715
	0.787286	1.97516
	2.44472	6.15803
	2.80228	3.7752
	1.89403	0.83799
	3.79963	2.62096
	3.20058	0.942708
	2.81644	1.503
	1.27485	2.82717
	4.82242	1.65183
	1.83682	4.44334
	2.60049	2.02371
	4.30859	2.63543
	1.73499	3.31592
	3.92218	1.47047
	2.74356	3.77379
	3.91637	1.26626
	3.43277	2.23908
	4.15619	2.6808
	1.80073	1.33803
	3.98981	2.52186
	2.89275	2.64642
	2.61475	1.31453
	1.62081	1.8658
	4.84315	1.26513
	3.19455	0.512049
	1.10101	2.83027
	1.84852	0.959747
	2.53949	3.2633
	3.10521	3.2436
	3.06502	1.75864
	2.98048	2.48728
	3.51544	1.81588
	1.67127	1.99508
	2.19184	1.82566
	1.93195	2.10346
	3.80139	2.36328
	3.39867	2.28783
	3.09276	2.5243
	2.17651	1.71317
	1.34605	3.03917
	3.53927	1.67564
	3.71593	3.00584
	5.00305	3.44622
	4.30499	5.29661
	3.67674	1.72512
	1.93663	1.35824
	3.46238	1.23401
	2.73605	4.36617
	2.54248	1.23557
	1.88017	2.3725
	3.37843	1.92673
	2.45948	1.33571
	2.48738	2.78383
	1.52643	1.3435
	3.10883	1.96253
	2.11605	2.71805
	5.01858	1.26406
	2.77423	4.84577
	3.28059	1.17541
	6.18551	1.58855
	1.75034	3.14235
	4.38094	2.43791
	2.4301	2.37208
	2.38934	1.58598
	3.66949	1.44397
	1.43817	1.70027
	3.67696	1.26359
	3.65058	1.44631
	1.75609	1.24019
	1.61336	2.7103
	1.37055	2.87179
	1.24941	1.97938
	2.67964	1.31122
	2.79513	1.04691
	2.02166	1.74468
	1.86079	1.94284
	2.61289	1.36762
	3.67275	3.15436
	3.15045	2.61005
	2.32017	1.93757
	2.04229	4.4585
	3.39284	1.23131
	5.93118	3.01917
	2.4546	1.94955
	3.28515	2.29362
	1.77375	1.242
	1.81031	3.70287
	0.728565	2.10972
	3.08413	1.35701
	1.23172	5.52541
	4.13548	3.68936
	1.18627	1.09028
	1.31968	0.960061
	2.24195	0.746527
	2.68235	2.48187
	1.99182	2.90651
	2.90871	1.38757
	4.63907	1.8241
	2.73309	2.50242
	1.40345	1.26296
	3.18707	1.6959
	3.01687	4.84192
	2.00431	1.78568
	2.61551	2.57281
	1.96963	1.09743
	2.96697	0.922211
	1.65453	2.23797
	4.85548	2.691
	2.7805	2.81144
	2.91322	2.44532
	2.74907	1.84942
	2.1716	1.50996
	3.0485	0.429268
	1.8225	2.0601
	3.28263	3.65098
	2.58332	2.27488
	3.73956	0.698858
	3.90684	1.85425
	1.31786	3.16161
	2.56336	1.70665
	1.59677	1.14128
	4.014	3.34915
	4.01699	2.86489
	1.22906	3.92677
	1.47379	3.60968
	2.5023	1.3867
	3.29061	3.65767
	3.93376	1.69606
	4.90711	2.2576
	3.19859	4.29268
	2.05595	1.53443
	3.47162	1.57411
	3.13167	2.0205
	4.46408	2.77117
	2.79503	2.32963
	1.90019	1.87702
	3.95574	1.68913
	1.08356	2.88269
	3.1007	2.286
	4.90067	1.45364
	2.05672	1.46419
	3.37187	1.79167
	4.17361	2.09155
	3.54085	3.29794
	2.17329	1.58592
	3.18446	3.26425
	4.24856	1.39543
	4.4169	3.42358
	2.5724	2.17862
	1.45421	0.99003
	1.35296	2.01749
	6.14864	2.52341
	4.20172	2.56465
	3.68447	3.89585
	1.94617	2.47822
	1.69303	2.37848
	1.89162	1.41342
	1.17234	2.22018
	2.44699	3.65251
	2.00087	1.66353
	1.21558	1.78255
	2.07637	2.39589
	2.52228	1.16221
	1.29621	1.42246
	3.69338	3.73269
	3.63373	0.761
	0.998106	1.53445
	1.69732	1.83308
	2.11265	2.29437
	2.35918	2.57804
	4.63882	1.75221
	3.49637	1.02068
	2.7571	0.525867
	5.75605	5.25452
	3.08725	3.77805
	3.84634	3.11314
	1.99084	1.36179
	2.51418	2.2884
	1.48129	1.64778
	3.01082	3.65928
	2.89519	1.89664
	2.72181	2.64494
	2.65871	1.1006
	1.69061	3.91329
	3.42272	1.93331
	2.43013	1.18614
	0.700346	2.20704
	3.00233	1.83465
	3.09615	3.2768
	2.39327	1.4302
	3.35324	1.70354
	1.52998	4.89435
	3.54	1.41035
	3.08187	1.97136
	1.1331	0.835657
	2.54328	0.879481
	3.54141	2.61796
	4.09908	1.95228
	2.16647	2.26675
	2.67946	2.27685
	2.36264	2.29836
	0.862774	1.61272
	1.98701	1.38822
	3.75833	1.58919
	3.08936	4.06072
	2.69728	2.50093
	3.79763	1.90521
	3.21809	2.90272
	2.82936	2.95337
	2.94406	1.8738
	3.03341	4.06588
	2.45556	1.78697
	1.5509	6.25284
	2.61599	1.61468
	2.42845	1.46526
	1.88465	2.4562
	3.06012	3.17318
	4.15957	1.73852
	3.57845	1.93404
	3.19052	1.16181
	1.84346	1.71499
	3.26053	1.59976
	0.820445	1.6666
	1.69159	0.96214
	4.76174	1.35236
	2.21779	2.3298
	1.92858	2.09192
	2.66506	1.21357
	5.40129	4.57815
	2.74198	2.6144
	3.00192	2.04515
	3.07609	3.05018
	1.57371	1.15913
	2.98898	1.88017
	2.70929	2.90853
	1.91377	2.41125
	2.41797	1.0612
	2.81062	1.21396
	4.12468	2.72222
	3.98309	2.38275
	4.47292	3.57819
	2.26768	1.19474
	3.24404	2.72726
	3.41592	1.12913
	3.13091	1.2654
	4.55476	2.44511
	3.48676	2.68724
	3.01244	2.02801
	1.12673	1.64856
	2.38783	2.85017
	1.52745	1.72755
	2.42984	1.63942
	1.6651	1.91767
	2.37399	3.75041
	2.91875	1.46834
	1.5184	2.12875
	3.74805	2.04534
	3.71937	9.04258
	3.24253	2.28275
	5.07317	2.24925
	3.29292	2.58797
	1.08022	1.404
	3.02461	0.948122
	2.61379	2.29805
	1.1525	3.106
	2.12109	1.81675
	3.27811	2.07914
	2.9874	2.04065
	1.22057	1.18647
	3.41491	2.05247
	3.36912	2.44871
	3.01506	1.67101
	3.18654	2.19553
	3.54061	1.68011
	2.82554	3.01083
	1.8101	4.13369
	2.19336	2.37224
	1.81806
	1.50314
	3.08359
	2.123
	3.28377
	3.2128
	1.93431
	1.1545
	0.577974
	0.431582
	1.1941
	0.370888
	1.02514
	0.871522
	0.606362
	0.400972
	0.526218
	1.33577
	0.616666
	0.981581

## Sheet: 3H Means Stack Norm by .3608
DMSO	FSK	FSK SAG		All from Smo -/- Cilia PKA Reporter Cells
	2.00759	2.02159		Units are Ciliary pVASP/GFP Intensity (A.U.)
1.25391	2.26139	2.30607		Normalized all values to previously calculated mean of DMSO (.3608)
0.746286	2.524	2.46322		These are the individual means plotted in the foreground of the superplot in 3G.
	2.68961	2.23531

## Sheet: 3I Raw Ciliary pVASP|GFP Values
WT DMSO TN81	WT DMSO TN84	WT DMSO TN88	WT SAG TN81	WT SAG TN84	WT SAG TN88
0.292926	0.674018	0.269762	0.128482	0.136615	0.137724		Datapoints are labeled with TNXX, where XX is our internal experiment number.
0.0866915	0.00485271	0.229724	0.0133946	0.0370738	0.0434		Units are Ciliary pVASP/GFP Intensity (A.U.)
0.103465	0.336182	0.171315	0.124763	0.0788726	-0.0172347
0.343727	0.0787	0.150295	0.193098	0.0168602	0.0335707
0.617909	0.149679	0.552509	0.0166662	0.0770158	0.00823991
0.306843	0.394037	0.0954761	0.0127426	0.0440006	0.10267
0.338475	0.35615	0.388463	0.046356	0.199136	0.247311
0.252435	0.226856	-0.0057077	0.009642	0.0221842	0.0063529
0.971327	0.46813	0.0341398	0.0835816	0.12749	0.0146925
0.622764	0.179155	0.271298	0.0727571	-0.0116989	0.0219904
0.794998	0.139175	0.274347	0.130756	0.0322445	0.0165363
0.900858	0.136145	0.25567	-0.00506881	0.00208806	0.0848635
1.33951	0.559766	0.0413987	0.013203	0.0485094	0.120991
0.587318	0.119862	0.0269228	0.0460113	0.235602	0.021405
1.4735	0.215812	0.0399509	0.0864887	0.0937616	0.111958
1.76378	0.288352	0.128611	0.103438	0.0663408	0.0184276
0.768119	0.184665	0.102015	0.0152957	0.201997	-0.0227581
0.257418	0.240427	0.10514	0.0166565	0.108303	0.0516345
0.234366	0.027226	0.168429	0.0465081	0.0942519	0.239191
0.0235596	0.0627229	0.0594045	0.0380272	-0.013138	0.0265892
0.0787085	0.0540685	0.089951	0.048308	0.0575515	0.1986
0.350323	0.273987	0.0653507	0.0217248	0.00333526	0.0218023
0.0873592	0.165282	0.789333	0.0493006	0.088055	0.0871653
0.183778	0.658947	0.0610196	0.130346	0.0283993	0.0245294
0.329894	0.115733	0.106138	0.0525543	0.137715	0.475098
0.36997	0.414308	1.06003	0.00468076	0.026528	0.0278265
0.1323	0.0905753	0.0576802	0.0141497	0.133141	0.104044
0.590965	0.0386474	0.0607419	0.0183162	0.0777917	0.119162
0.150698	0.167155	0.110046	0.0338866	0.0307741	0.079332
0.648868	0.0750436	1.09159	0.090852	0.107057	0.258521
0.0104521	0.0206404	0.793683	0.0189274	0.0574768	0.119988
0.443919	0.202948	0.212965	0.0152614	0.0195684	0.0253989
0.992597	0.0900376	0.385355	0.0174782	0.123591	0.0495971
0.343171	0.0596054	0.5275	0.0266219	-0.0278684	0.121398
0.0218774	0.024957	0.669557	0.0217305	0.0447339	0.0366599
0.0624849	0.114822	0.709352	0.00885381	0.0616802	0.0435844
0.0876875	0.0207127	0.0536348	0.0313983	0.0719035	0.0314249
0.088111	0.0454835	0.0543816	0.100055	0.029821	-0.00698688
0.123693	0.133587	0.0481973	0.0523795	0.0180056	0.0270542
0.0971978	0.0104648	0.0405119	0.0225431	0.074111	0.131194
0.257383	0.0985565	0.134361	0.0242395	0.0186684	0.052039
0.175097	0.053625	0.310022	0.17677	0.0638443	0.0121072
0.189764	0.171444	0.356567	0.124135	0.054818	0.334308
0.1531	0.154434	0.0700561	0.0314616	0.317234	0.0101312
0.892229	0.180001	0.0879119	0.0159566	0.00487225	-0.0446407
0.59114	0.0385575	0.42155	-0.00272338	0.00138252	0.0920931
0.844612	0.0621887	0.438337	-0.0133002	0.134457	-0.00120227
0.102013	0.0679536	0.859965	0.0528173	0.126958	0.0949025
0.399974	0.0199827	0.223078	0.377168	0.0110511	0.0860041
0.348875	0.0289622	0.261561	0.0817884	0.0364451	0.376128
0.22277	0.0500687	1.02725	0.0396737	0.0208674	0.0884331
0.557578	0.269801	0.0517545	0.183828	0.0129491	-0.00691236
0.217355	0.166708	0.163321	0.0748414	-0.0148121	-0.0351944
0.181083	0.273581	0.307185	-0.00250195	0.0853177	0.0389457
0.173211	0.187142	-0.00531244	0.00862997	0.0353081	0.484143
1.0505	0.484428	0.0283085	0.0813612	0.0519888	0.00661134
0.191687	0.201334	0.185115	0.0610664	0.0588498	0.134943
0.442191	0.353237	0.0155682	0.0824763	0.0684832	0.0771506
0.133481	0.455092	0.0961249	0.156625	0.0721919	0.0778681
0.237463	0.210341	0.0981817	0.0090176	0.101227	0.0983022
0.138637	0.710082	0.147483	0.130555	0.170752	0.00496573
0.220485	0.0535759	0.193436	0.0918104	0.214259	0.110756
0.410608	0.133795	0.07976	0.0924454	0.0962683	-0.019066
0.132945	-0.00518736	0.0685874	0.0358999	0.122262	-0.0063539
0.483747	0.104751	0.0280986	0.0841759	0.0984333	0.162614
0.120526	0.156341	0.0867769	0.071076	0.00785869	-0.00658895
0.250328	0.121805	0.0352144	0.111885	0.0275744	0.100165
0.391644	0.0571865	0.919638	0.0122286	0.00276408	0.0165049
0.279991	0.0646484	0.17186	0.0834819	0.100643	0.100389
0.337799	0.0168434	0.108088	0.0412038	0.0472964	0.0579845
0.173654	0.0606461	0.0117827	0.0675527	0.0580577	0.012282
0.532962	0.0223751	0.0691676	0.0621247	0.0703171	0.0119763
0.822607	0.0250998	0.235944	0.028893	0.0796941	0.0914746
0.709484	0.00595892	0.0697479	0.0782566	0.0898976	0.000827048
0.570511	0.0647653	0.291301	0.0485808	0.124079	0.0456363
1.92028	0.17663	0.118696	0.330357	0.209992	0.123917
0.477818	0.129971	0.159221	0.170812	0.252272	0.035975
0.917482	0.0441863	0.0276675	0.00605468	0.11146	0.292316
0.737531	0.444944	0.0327971	0.0486145	0.137622	-0.000917419
0.237323	0.0495245	0.251273	0.0870975	0.105959	-0.0195986
0.119237	0.192096	0.23713	0.0522827	0.00977922	0.0147239
0.474115	0.0117348	0.318488	0.0224697	0.0251205	0.0126057
0.0765347	0.303167	0.211313	0.126041	0.000850599	0.0646955
0.0963786	0.151858	0.385053	0.0511982	0.0762301	0.0421553
0.64986	0.400928	0.196271	0.00460301	0.102125	0.040773
0.360027	0.274676	0.189893	0.0416284	0.0222722	0.120119
0.230347	0.252608	0.344734	0.028967	0.0788796	0.0413769
0.403756	0.0897609	0.0689394	0.0202526	-0.0607811	-0.0101427
1.19384	0.15543	0.0384024	0.0626468	0.0023847	0.0206497
0.926704	0.18592	0.103565	0.0292518	0.0454747	0.0700913
0.458599	0.200443	0.102334	0.127052	-0.02652	0.00527552
0.399613	0.231387	0.195963	0.00665088	0.0440476	0.0750609
0.277431	0.304984	0.401628	0.00983826	0.0509923	-0.0122132
0.102053	0.48395	0.414702	0.0142425	0.104707	0.0348498
0.0446768	0.494571	0.064991	0.00213149	0.0443744	0.133393
0.291249	0.470942	0.204784	0.0200825	0.0859738	0.0581182
0.177036	0.437609	0.24378	0.0237497	0.263815	0.161811
0.420901	0.124883	0.0399811	0.0887608	0.126152	0.169665
0.308386	0.0974027	0.0785505	0.0301331	-0.0204963	0.0888622
0.145226	0.486893	0.103349	0.0289042	0.111443	-0.0213635
0.246682	0.311575	0.139356	0.093236	0.638065	0.0507333
0.17746	0.0746999	0.196933	0.0500104	0.0735278	0.0104504
0.194219	0.662631	0.645354	0.0148168	0.173571	-0.00746954
0.151585	0.132609	0.0352035	0.0663485	0.023825	0.512572
0.039072	0.0811725	0.0421382	0.0393814	0.099455	0.303214
0.194967	0.611928	0.273191	0.0526768	0.0786223	0.0650036
0.0763468	0.380872	0.117771	0.0403171	0.0323195	0.0466213
0.101993	0.354908	0.00108545	0.0589045	0.0598324	0.134856
0.551856	0.193886	0.0174362	0.0395076	0.0152701	0.0664399
0.32508	0.0158266	0.19559	0.0105336	0.0339084	0.270466
0.363812	0.270143	0.0518248	-0.00619136	0.132968	0.20167
0.122059	0.439962	0.511922	0.00484722	0.0240422	0.121354
0.0658751	0.0631345	0.464336	0.013228	0.0695683	0.132157
0.0647594	0.147074	1.05352	0.0176332	0.0217415	0.0587403
0.154164	0.104128	0.426069	0.0424965	0.0613217	0.199532
0.234195	0.0286819	0.0881407	0.0336436	0.0328205	0.117408
0.0866599	0.866831	0.30686	0.0789198	0.0677521	0.0203411
0.185719	0.1947	0.503121	0.0438377	0.0180686	0.0205777
0.184653	0.941569	0.114418	0.0147727	0.0063618	-0.00694362
0.167676	0.0974015	0.162467	0.0241802	0.0439278	0.0233707
0.569061	0.233309	0.0782405	0.0661451	0.448905	0.114993
0.218913	0.325861	0.246275	0.15264	0.0083582	0.398529
0.336146	0.216138	0.0538683	0.0829926	0.023163	0.0184736
0.113883	0.319272	0.108218	0.0626636	0.000783502	0.0531585
0.226975	0.196392	0.0509697	0.0146518	0.0252133	0.0385422
0.125922	0.47351	0.0300258	0.00904172	0.0351763	0.0727364
0.184419	0.012136	0.0967321	0.0221065	0.466457	0.076881
0.504008	0.028335	0.00416989	0.00905611	0.100498	0.0595429
0.0672836	0.255495	1.2146	0.00874403	0.0968492	0.057316
0.063299	0.0820873	0.160475	0.0163532	0.0268394	0.0753458
0.0213826	1.45076	0.0517857	0.017198	0.0385633	0.0592623
0.0354899	0.367762	0.0797001	0.00564051	0.143867	0.194145
0.0604036	0.268153	0.183011	0.0640868	0.00462806	-0.00602729
0.15339	0.462077	0.00650193	0.0472783	0.0820021	-0.0146248
0.110452	0.262161	0.0838342	0.0117399	0.20459	0.046609
0.253549	0.114959	0.172089	-7.74142e-05	0.0156607	0.00632399
0.132582	0.364968	0.0847367	0.0357366	0.0607968	-0.0132183
0.0948017	0.348093	0.546439	0.00535771	0.0328988	0.0201102
0.260655	0.25212	0.869568	0.0752392	-0.00452643	0.054105
0.0901797	0.101148	0.0469327	0.0108094	0.0283531	0.0384747
0.278238	0.0123944	0.368477	0.0599887	0.144243	0.0194322
0.0623527	0.464708	0.136699	0.145832	-0.0158992	0.0687954
0.244966	0.135003	0.0900218	0.00218047	0.0420426	0.124788
0.560336	0.197176	0.0663258	0.00140923	0.0454185	-0.0577259
1.60743	0.0821904	0.282736	0.00979761	0.26061	0.00485578
0.477817	0.209487	0.273801	0.0343514	0.0912355	0.346242
0.0297222	0.292093	0.164043	0.0127084	0.0534025	0.125306
0.584453	0.168433	0.0502694	0.011573	-0.0105417	0.0494891
0.317376	0.239508	0.133428	0.0238168	-0.0277581	0.164239
0.317299	0.265425	0.319175	0.0915687	0.0430042	0.00670957
0.974518	0.0979528	0.132334	-0.00392213	0.0768437	-0.0181905
0.718322	0.209205	0.256343	0.0213843	0.0680442	-0.0114283
0.335058	0.371863	0.00373797	0.0374788	0.0588481	0.0117884
0.320099	0.81135	0.0553134	0.0503902	0.0285165	0.0418521
0.311838	0.107023	-0.00207624	0.0636214	-0.00571536	0.0576763
0.553488	0.0553275	0.050216	0.0461681	-0.00471511	-0.00950734
0.354767	0.0482193	0.26934	0.0629425	0.0738279	0.0657267
0.513247	0.418357	0.0762139	0.0646808	0.026742	-0.016509
0.168759	0.0813085	0.0185716	0.0277113	0.107867	0.00854983
0.396745	0.164168	0.0112221	0.0268018	0.060479	0.107299
0.635991	0.177756	0.0893731	0.114137	0.232587	0.076561
0.506386	0.577163	0.0273529	0.0219806	0.0217522	-0.024357
0.680769	0.0997668	0.0947657	0.036481	-0.0194326	0.0187268
0.705498	0.711045	0.253728	0.0594651	0.0968752	0.020618
0.0505506	0.0870052	0.0130756	0.0136388	0.173608	0.0181114
0.220322	0.0214586	0.129033	-0.0013937	0.0599951	0.0206033
0.101397	0.0586297	0.176992	-0.0145539	0.0817963	0.0288884
0.10544	0.268432	0.219649	0.122232	0.0648182	0.0204109
0.139972	0.0755675	0.0152242	0.103288	0.904461	0.0573465
0.0482359	0.0920929	0.167288	0.0106581	-0.00313383	0.0221277
0.0131084	0.55153	0.015427	-0.000327853	0.058072	0.0340521
0.0277278	1.46224	0.310163	0.00564146	-0.0128673	0.0527639
0.097512	0.14824	0.290154	0.0606148	0.162652	0.0160903
0.323043	0.563409	0.18972	0.0217997	0.0541551	0.0318512
0.317909	0.243472	0.0113931	0.00798164	0.0671712	0.0386696
0.394742	0.204984	0.49695	-0.00192768	0.709079	0.0270594
0.134453	0.28173	0.0813718	0.0459983	0.00339214	0.0108281
0.743519	0.363951	0.10276	0.0155667	-0.000920797	0.0206883
0.252871	0.891523	0.249419	0.0125517	-0.00260574	0.0382069
0.178363	0.756678	0.226085	0.000770766	0.0318613	0.0958167
0.0204851	1.1811	0.115812	0.0164473	0.044787	0.0738459
0.495282	0.459519	0.150501	0.267956	0.0363781	0.04739
0.187934	0.273596	0.276037	0.0705351	0.102331	1.12681
0.0729704	0.629906	0.172769	0.0123952	0.0597911	0.0444144
0.222274	0.23425	0.0897644	0.0152387	0.00131709	0.204293
0.0628962	0.5802	0.0801067	0.0216482	0.367074	0.0229037
0.126603	0.595988	0.281152	0.00584243	0.556981	0.229219
0.116653	-0.00422065	0.111736	0.018536	0.0952235	0.0559473
0.165395	0.369719	0.309827	0.0242026	0.0684035	0.0989181
0.0626283	0.0715916	0.0572778	0.04681	0.364704	0.158359
0.335223	0.0793891	0.502184	0.00794893	0.00669353	0.282052
0.0949399	0.0573993	0.201319	0.156767	0.116523	0.203022
0.17649	0.32132	0.237073	-0.0133729	0.023561	-0.00380308
0.100033	0.582808	0.0685415	0.00455697	0.00322898	0.00753274
0.0657914	0.102685	0.0330831	0.0226997	-0.00248265	0.0182247
0.153616	0.428799	0.696146	0.0184435	0.0744868	0.025076
0.0885197	0.398241	0.0910136	0.00400146	-0.00540996	0.136261
0.392744	0.0910683	0.200364	-4.32899e-06	-0.0175451	-0.0157365
0.143248	0.277985	0.0610663	0.033227	0.0326319	0.120578
0.328512	0.106929	0.0964704	0.011281	0.0174654	0.0907195
0.155291	0.83764	0.327134	0.0107205	0.0749271	0.0828303
0.87953	0.288564	0.053769	0.0383456	0.0795586	0.572642
0.317921	0.382542	0.114947	0.013348	0.19748	0.0104533
0.747504	0.142802	0.000939707	0.00318465	0.0289818	0.102769
0.160398	0.182186	0.21612	0.0222343	-0.0266443	0.0155528
0.295809	0.481028	0.646046	0.0375172	0.0367211	0.0856752
0.0661602	0.111729	0.280472	0.0515315	0.194278	0.00746175
0.239192	0.33342	0.228086	0.0654361	0.0149352	0.119007
0.225909	0.351281	0.0144167	0.0123322	0.0577616	0.0696699
0.369619	0.263309	0.0807697	0.00468433	0.0476878	0.0913802
0.199891	0.000407499	0.152475	0.0345777	0.064335	0.0434142
0.140135	0.0953186	0.0587328	0.109037	0.129408	0.0255077
0.259372	0.798149	-0.012621	0.0572302	0.0765055	0.0287852
0.1768	0.0711103	0.262606	0.414056	0.0180555	0.17862
0.273481	0.754774	0.0708246	0.071949	0.023163	0.0577238
0.106672	0.588284	0.158075	0.230649	0.232429	0.177655
0.32922	0.973714	0.147139	0.0125151	0.00506338	0.0320406
0.75459	0.0464598	0.379983	0.0161981	0.231626	0.51628
0.200166	0.0875093	0.00752103	0.102004	0.937633	0.141706
0.135342	0.177661	0.260133	0.111967	0.0150014	0.103454
0.201818	0.0951322	0.185451	0.042093	0.0312555	-0.0110583
0.58674	0.0283965	0.209795	0.248101	0.0241853	0.0426432
0.148428	0.393256	0.108248	0.19584	0.0191247	0.0548367
0.242197	0.190715	0.12809	0.0257251	0.275633	0.0315648
0.677925	0.0282695	0.184786	0.0246602	0.0435296	0.0506224
0.385684	0.243172	0.0746192	0.0401703	-0.0132902	0.207682
0.200541	0.495563	0.187495	0.266461	0.0524627	0.0945635
0.341452	0.0724889	-0.00261929	0.0475736	0.0850426	0.102702
0.595098	0.0987312	0.55612	0.00302864	0.0742457	0.0100326
0.0882958	0.0900029	0.152142	0.37701	-0.024346	0.0302011
0.154403	0.230995	0.109094	0.0197566	0.0250123	0.0258244
0.388623	0.0984487	0.180182	0.0361456	0.117979	0.0987262
0.424158	0.0289484	0.176654	0.0305731	0.00470554	0.121608
0.193018	0.270455	0.533132	0.0433919	0.0119667	0.0762825
0.293567	0.481902	0.0387894	0.0314606	-0.0161688	0.114905
0.192884	0.0225308	0.0586582	0.054226	0.126687	0.217355
0.0807922	0.793048	0.163128	0.0214065	0.167796	0.173137
0.16261	0.490207	0.0939722	0.0722793	0.00150842	0.0275515
0.272242	0.0107684	0.0295044	0.0101829	0.154839	-0.0142523
0.0753618	0.0785678	0.18879	0.0202208	0.0589567	0.0937552
0.148548	0.456776	0.184978	0.0256303	0.129412	0.029402
0.241271	0.676268	0.356585	-0.00280591	0.0320283	0.00507326
0.239232	-0.00584591	0.282039	0.0937256	0.0828293	0.0164981
0.188286	0.295106	0.0795764	0.0720505	0.0733085	0.329718
0.199958	0.0945696	0.24822	0.0242015	0.00438071	0.0555099
0.30551	0.343649	0.0411285	0.00522707	0.173549	0.12327
0.05351	0.0624426	0.0387515	0.0183877	0.0108636	0.059173
0.182267	0.0576873	0.101447	0.0319587	0.170757	0.00122216
0.101697	0.484373	0.0735401	0.0246287	0.0388346	0.0125936
0.186262	0.314629	0.0974309	0.00506156	0.0930898	0.0219927
0.0846521	0.392212	0.0313241	-0.00542327	0.0159373	0.0341357
0.0610158	0.265184	0.143518	0.00939594	0.0967623	0.0200336
0.0183483	0.0623979	0.207871	0.00910496	0.0214472	0.030778
0.0982456	0.0859538	0.262083	0.0349963	0.0154438	0.0269817
0.115638	0.310321	0.0931318	0.0418552	0.0263714	0.0658975
0.169769	0.333781	0.0600593	0.000870964	0.155521	0.0871632
0.149251	0.224388	0.0822612	0.0164818	0.153525	0.0722845
0.0861914	0.332359	0.0940592	0.104155	0.129549	0.0196187
0.0892924	0.0676586	0.0985344	0.0135196	0.0470206	0.0229315
0.429972	0.756892	0.323405	0.00883849	0.131513	0.036905
0.110788	0.314797	0.084771	0.0373121	0.014134	0.0130756
0.127663	0.0614031	0.00642007	0.0279122	0.124999	0.143733
0.163346	0.284906	0.325343	0.0523373	0.466213	0.00671525
0.0719838	0.644354		0.0617308	0.0407041	0.0203115
0.12205	0.0666714		0.00770564	0.00455419	0.00273795
0.296679	0.487947		0.00672087	0.0355241	0.541518
0.1127	1.17736		0.107587	0.108738	0.020307
0.0555785	0.649447		-0.0119186	-0.000208187	0.0553517
0.0944494	0.0650162		0.041265	0.114213	0.0276929
0.196846	0.0445637		-0.00158209	-0.000924757	0.0796497
0.152541	0.103175		0.011416	0.0635225	0.0101622
0.265091	0.129556		0.00446679	0.0717875	-0.0232852
0.678006	0.168805		0.000475033	0.0372585	0.0125043
0.0773288	0.0905067		0.0132629	0.0389835	0.0290236
0.0987246	0.358143		0.036051	0.028711	0.0261925
0.120226	0.0600611		0.0119869	0.468775	0.0617812
0.57651	0.0790019		0.034768	0.322781	0.000427111
0.48078	0.0796131		0.0109669	-0.0295476	0.0307791
0.133607	0.0284213		0.0630443	0.0195149	0.0544012
0.573252	0.0804724		0.0465334	0.37906	0.0812825
0.50938	0.172527		0.0106349	0.128686	0.136988
0.959595	0.179405		0.00404435	0.0681848	0.0879397
0.189524	0.11051		0.00682782	-0.0171753	0.0232582
1.11042	0.194699		0.00287844	0.0113602	-0.0377755
0.548025	0.162224		0.00881144	0.51547	0.15636
0.0852548	0.0223317		0.00243036	0.0809462	0.0178876
0.0577078	0.403556		0.0174976	-0.00804513	0.0233013
0.0233244	0.218321		0.0878517	-0.0004936	0.140666
0.376245	0.430174		0.036574	-0.0185178	0.0737438
0.226553	0.362103		0.0140853	0.0867913	0.023319
0.798558	0.3947		0.0116089	0.0379295	0.00722286
0.0810355	0.765125		0.0594273	0.0400367	0.0177184
0.281459	0.941103		0.0692235	0.014374	0.193265
0.253505	1.05154		0.0451765	0.0206763	0.0085384
0.149574	0.758034		0.140211	0.0174037	0.173596
0.187575	1.11621		0.059482	0.00750015	0.156824
0.401234	0.420818		0.021897	0.0395689	-0.00142778
0.665231	1.47359		0.0118344	0.0140162	-0.0100334
0.373397	0.705572		0.0673586	0.012679	0.290883
0.267286	0.952056		0.080356	0.0575868	0.0312381
0.0794819	0.751641		0.0289888	0.0341529	0.0227769
0.261651	0.293711		0.00581974	-0.00256442	0.0452225
0.38803	0.421282		0.0226674	0.126399	0.0440602
0.168904	0.126929		0.0210646	0.0979276	0.188767
0.276913	0.160119		0.0430646	0.0571228	0.0272708
0.178493	0.210092		0.0194973	0.309627	0.129298
0.0812562	0.0963087		0.038201	0.0415435	0.16663
0.106026	0.0657256		0.00952339	-0.0220441	0.09582
0.140302	0.0082388		0.00852312	0.0160127	0.0807173
0.405248	0.187074		0.221465	0.0338801	0.0790401
0.547446	0.121208		0.0253939	-0.0014586	0.0104862
0.483668	0.176304		0.0131407	0.0252281	0.0329223
0.620409	0.117468		0.0223014	0.00773392	0.0377012
0.188128	0.0387067		0.0186886	0.0697835	0.000406208
0.237246	0.334351		0.0563318	0.0442902	0.020836
0.226928	0.14323		0.155102	0.0155112	0.0142325
0.511234	0.116348		0.0619849	0.0745552	0.469567
0.172224	0.0883614		0.096332	-0.00873105	-0.0210382
0.280612	0.173276		0.0127753	0.0889539	0.122056
0.175736			-0.0106404	0.01908	0.466874
0.216471			0.027914	0.100193	0.0487208
0.257755			0.0438281	0.0188393	0.0469496
0.077619			0.00810462	0.0207661	0.0567505
0.366176			0.0207423	0.102622	0.125241
0.0948409			0.0570011	0.0204552	0.0240097
0.45866			-0.0419223	0.00351099	0.0497212
0.0612988			0.0170412	0.0792646	0.0603884
0.209957			0.0514379	0.0939883	0.0724999
0.0513119			0.0230448	1.0045	0.0596728
0.249045			0.0255491	0.140972	0.109507
0.13207			-0.00139323	0.161323	0.101122
0.2784			-0.00266177	0.0122097	0.0364125
0.400375			0.0112044	0.126246	0.0429357
0.193885			0.0038977	0.0359093	0.0243483
0.0507637			0.0114678	0.0958752	0.0217977
0.115209			0.0227989	0.205505	0.06015
0.0980986			0.0557793	0.0230333	0.0648992
0.0490029			0.00526223	0.03508	0.0170053
0.213517			0.00615232	0.0454649	0.0166726
0.284135			0.03117	0.0358269	0.0244672
0.171291			0.0540815	0.0115399	0.0011274
0.651255			0.0269917	0.00558523	0.0232724
0.144584			0.0287121	0.0789748	0.0219854
0.221879			0.0345004	0.205933	0.0756906
0.217437			0.0416804	0.0478724	0.0270946
0.144726			0.435639	0.11459	0.00316053
0.0915439			0.100128	0.194303	0.194886
0.297209			0.0603426	0.0776637	0.00646846
0.311694			0.0923166	0.0306115	0.070832
0.71843			0.134282	0.070794	0.0305974
0.711297			0.0154605	0.175807	0.0737534
0.364075			0.0280362	0.262683	-0.0149875
0.193449			0.0104273	0.00402919	0.112615
0.162285			0.0252167	0.138225	0.0179675
0.341913			0.113858	0.092195	0.0543553
0.152474			0.0564756	0.019342	0.00352358
0.0856611			0.028019	0.0672301	0.0999177
0.260113			0.0384394	0.0914509	0.0587567
0.0654821			0.123943	0.204562	0.0980937
0.112107			0.00643378	0.0921048	0.117065
0.0546675			0.0231552	0.0299166	0.144997
0.0519713			0.112664	0.11985	0.00854699
0.150821			0.0310223	0.127045	0.113633
0.160766			0.0548588	0.145768	0.0252564
0.0700628			0.0170793	0.0121806	0.233766
0.161236			0.105323	0.110298	0.0841236
0.0833831			0.00618714	0.163924	0.0125615
0.0363146			0.0200544	0.0983537	0.00347576
0.26878			0.0540877	0.0287675	0.0246059
0.320466			0.0879566	0.222391	0.0259201
0.153437			0.0589821	0.0572469	0.0515084
0.0766253			0.0592329	0.055722	0.00679613
0.200399			0.0231632	0.104697	0.058954
0.241369			0.124042	0.0555011	0.13442
0.23634			0.114165	0.0996242	-0.0129704
0.103826			0.160772	0.0115175	0.106218
0.192065			0.206941	0.0613789	0.0661737
0.112844			0.201515	0.127453	0.0826194
0.226888			0.160719	0.0150405	0.325576
0.0832592			0.109483	-0.0172755	-0.000675151
0.155547			0.115225	0.0251484	0.0787058
0.177074			-0.00576352	0.00990072	0.0152611
0.0150169			0.0253142	0.13853	0.0281755
0.572611			0.078037	0.0725734	0.0403176
0.167348			0.0874626	0.0567422	0.0370907
0.321161			0.0635646	0.0206478	0.0536997
0.0873029			0.00844838	0.0180163	0.0857587
0.21795			0.0549098	0.062577	0.00180566
0.0501515			0.031424	0.118739	0.024168
0.0264072			0.0774859	0.016719	0.214698
0.338489			0.0343969	0.0547429	-0.00828714
0.098175			0.00578282	0.0302053	0.0919355
0.163185			0.16676	0.0437701	-0.0310916
0.316695			0.0510767	0.0557535	0.0714618
0.254671			0.0268293	0.0214002	0.0180748
0.148145			0.032805	0.0166123	0.0142979
0.208231			0.0655662	-0.003977	0.109623
0.128901			0.036309	-0.000979161
0.69528			0.0496584	0.0471951
0.0433789			0.134646	0.00936425
0.216254			0.0678612	0.0645694
0.0502242			0.140815	-0.0238888
0.393506			0.0194202	0.0085789
0.14563			0.0587983	0.0643044
0.119392			0.0197723	0.033686
0.0866964			0.0164424	0.127308
0.172546			0.0294309	0.044797
0.424149			0.0564519	0.134824
0.0766947			0.0471134	0.0181121
0.218114			0.0399041	0.0335718
0.325859			0.168903	0.119415
0.094856			0.101546	1.59066
0.177691			0.102125	0.0414684
0.315595			0.0174016	0.138614
0.810648			0.0561472	0.513067
0.383599			0.0691585	0.0570919
0.667078			0.0554296	0.0168517
0.188135			0.0172955	0.0429424
0.308963			0.0646233	0.00608118
0.117247			0.0470868	0.146729
0.59903			0.254181	0.194472
0.38406			0.0536135	0.0606986
0.339033			0.0212706
0.450643			0.126498
0.43963			0.00792532
0.241467			0.00323915
0.127987			0.024027
0.36782			0.00898165
0.162498			0.155783
0.935352			0.0305049
0.160153			0.0171024
0.598092			0.0157574
			0.0580624
			0.0247309
			0.0521217
			0.0312513
			0.104027
			0.0149062
			0.0553877
			0.0346561
			0.0494543
			-0.0113681
			0.087134
			0.0917964
			0.076966
			-0.00164926
			0.0496346
			0.143585
			0.0819228
			0.0207105
			0.126818
			0.191809
			0.0794973
			0.0738153
			0.0410003
			0.0559426
			0.106234

## Sheet: 3I Raw Descriptive Statistics
	WT DMSO TN81	WT DMSO TN84	WT DMSO TN88	WT SAG TN81	WT SAG TN84	WT SAG TN88
Number of values	432	319	263	457	422	397
Minimum	0.010452	-0.0058459	-0.012621	-0.041922	-0.060781	-0.057726
Maximum	1.9203	1.4736	1.2146	0.43564	1.5907	1.1268
Range	1.9098	1.4794	1.2272	0.47756	1.6514	1.1845
Mean	0.29214	0.27025	0.19738	0.051725	0.086399	0.075773		Units are Ciliary pVASP/GFP Intensity (A.U.)
Std. Deviation	0.2642	0.26358	0.21128	0.060247	0.14173	0.10852
Std. Error of Mean	0.012711	0.014757	0.013028	0.0028182	0.0068992	0.0054463
Average of DMSO Values	0.253257

[truncated: 7 more sheets: 3I Means Stack Norm 0.25326, 3I Points Stack Norm .25326, S2F Ciliary SMO Values Raw, S2F Raw Descriptive Statistics, S2F Points Norm 11580, S2F Means Stacked Norm 11580, S2F Points Stack Norm 11580]
