# Supplementary material for: Smoothened and ciliary GPCRs regulate ciliary protein kinase A activity involved in Hedgehog signal transduction
Source: PLoS Biol. 2026 Jun 10;24(6):e3003841. doi: 10.1371/journal.pbio.3003841 (PMC13289941; doi:10.1371/journal.pbio.3003841)
Supplement: S4 Data — (XLSX) [file pbio.3003841.s011.xlsx]

## Sheet: pSMO and pVASP ALL Conditions
	pSMO	pVASP/GFP				pSMO	pVASP/GFP				pSMO	pVASP/GFP				pSMO	pVASP/GFP				pSMO	pVASP/GFP				pSMO	pVASP/GFP				pSMO	pVASP/GFP				pSMO	pVASP/GFP				pSMO	pVASP/GFP				pSMO	pVASP/GFP
75nMFSK15mREP1	51.4519	0.145162			75nMFSK15mDiluteSHH24hrREP1	2261.36	0.181933			75nMFSK15m100nMSAG24hrREP1	10703.9	0.225455			75nMFSK15m30uMCMPD1014hr100nMSAG24hrREP1	604.606	0.742812			75nMFSK15m20uMH8915mREP1	-382.619	0.093508			75nMFSK15m5uMCYAREP1	749.135	0.379576			75nMFSK15m1nMSAG24hrREP1	3415.59	0.358618			75nMFSK15m2nMSAG24hrREP1	510.209	0.802744			75nMFSK15m5nMSAG24hrREP1	549.513	0.161927			75nMFSK15m10nMSAG24hrREP1	301.708	0.150566
75nMFSK15mREP1	1380.19	0.837275			75nMFSK15mDiluteSHH24hrREP1	5665.13	0.253671			75nMFSK15m100nMSAG24hrREP1	1390.88	0.0911852			75nMFSK15m30uMCMPD1014hr100nMSAG24hrREP1	2845.57	0.825126			75nMFSK15m20uMH8915mREP1	-235.943	0.00236214			75nMFSK15m5uMCYAREP1	1313.42	0.638761			75nMFSK15m1nMSAG24hrREP1	17.9198	0.435753			75nMFSK15m2nMSAG24hrREP1	1445.02	0.207062			75nMFSK15m5nMSAG24hrREP1	33.2315	0.154811			75nMFSK15m10nMSAG24hrREP1	3297.37	0.328435
75nMFSK15mREP1	426.438	0.553239			75nMFSK15mDiluteSHH24hrREP1	2270.03	0.0822269			75nMFSK15m100nMSAG24hrREP1	5132.97	0.176025			75nMFSK15m30uMCMPD1014hr100nMSAG24hrREP1	1119.92	0.309679			75nMFSK15m20uMH8915mREP1	2053.39	0.105192			75nMFSK15m5uMCYAREP1	1117.51	0.569425			75nMFSK15m1nMSAG24hrREP1	1643.98	0.275051			75nMFSK15m2nMSAG24hrREP1	-117.742	0.715825			75nMFSK15m5nMSAG24hrREP1	29.4298	0.0237779			75nMFSK15m10nMSAG24hrREP1	1859.9	0.270321
75nMFSK15mREP1	818.535	0.605464			75nMFSK15mDiluteSHH24hrREP1	5991.99	0.23			75nMFSK15m100nMSAG24hrREP1	8602.57	0.18205			75nMFSK15m30uMCMPD1014hr100nMSAG24hrREP1	2153.82	0.441435			75nMFSK15m20uMH8915mREP1	-864.101	-0.145618			75nMFSK15m5uMCYAREP1	-306.799	0.632142			75nMFSK15m1nMSAG24hrREP1	-180.778	0.387274			75nMFSK15m2nMSAG24hrREP1	-303.19	0.179283			75nMFSK15m5nMSAG24hrREP1	-50.7089	0.226327			75nMFSK15m10nMSAG24hrREP1	5262.79	0.669053
75nMFSK15mREP1	1698.21	0.882187			75nMFSK15mDiluteSHH24hrREP1	2972.82	0.106386			75nMFSK15m100nMSAG24hrREP1	9661.18	0.136928			75nMFSK15m30uMCMPD1014hr100nMSAG24hrREP1	-197.621	0.847774			75nMFSK15m20uMH8915mREP1	-696.84	0.120724			75nMFSK15m5uMCYAREP1	3154.85	0.403994			75nMFSK15m1nMSAG24hrREP1	1965.96	0.589469			75nMFSK15m2nMSAG24hrREP1	1382.3	0.655953			75nMFSK15m5nMSAG24hrREP1	163.79	0.0743148			75nMFSK15m10nMSAG24hrREP1	2256.26	0.236204
75nMFSK15mREP1	346.058	0.786708			75nMFSK15mDiluteSHH24hrREP1	3803.39	0.0727637			75nMFSK15m100nMSAG24hrREP1	3227.42	0.193081			75nMFSK15m30uMCMPD1014hr100nMSAG24hrREP1	415.123	1.44117			75nMFSK15m20uMH8915mREP1	-719.566	0.00930985			75nMFSK15m5uMCYAREP1	816.315	0.481639			75nMFSK15m1nMSAG24hrREP1	2202.38	0.0971643			75nMFSK15m2nMSAG24hrREP1	188.212	0.431972			75nMFSK15m5nMSAG24hrREP1	1604.67	0.182558			75nMFSK15m10nMSAG24hrREP1	4973.43	0.238818
75nMFSK15mREP1	-334.715	0.81323			75nMFSK15mDiluteSHH24hrREP1	21485.5	0.121013			75nMFSK15m100nMSAG24hrREP1	3410.64	0.130641			75nMFSK15m30uMCMPD1014hr100nMSAG24hrREP1	2730.55	1.11377			75nMFSK15m20uMH8915mREP1	-157.293	0.10969			75nMFSK15m5uMCYAREP1	1483.67	0.805772			75nMFSK15m1nMSAG24hrREP1	2820.24	0.247764			75nMFSK15m2nMSAG24hrREP1	451.743	0.515206			75nMFSK15m5nMSAG24hrREP1	546.655	0.237413			75nMFSK15m10nMSAG24hrREP1	320.1	0.0822033
75nMFSK15mREP1	777.277	0.532485			75nMFSK15mDiluteSHH24hrREP1	467.256	0.126992			75nMFSK15m100nMSAG24hrREP1	8097.9	0.278553			75nMFSK15m30uMCMPD1014hr100nMSAG24hrREP1	-666.517	1.78193			75nMFSK15m20uMH8915mREP1	453.469	0.0590578			75nMFSK15m5uMCYAREP1	87.0305	0.384575			75nMFSK15m1nMSAG24hrREP1	-53.1729	0.0384051			75nMFSK15m2nMSAG24hrREP1	1041.37	1.50786			75nMFSK15m5nMSAG24hrREP1	1103.36	0.29744			75nMFSK15m10nMSAG24hrREP1	137.494	0.172859
75nMFSK15mREP1	1711.87	0.889766			75nMFSK15mDiluteSHH24hrREP1	3938.7	0.237482			75nMFSK15m100nMSAG24hrREP1	708.698	0.154869			75nMFSK15m30uMCMPD1014hr100nMSAG24hrREP1	563.295	0.907009			75nMFSK15m20uMH8915mREP1	-1074.05	0.263795			75nMFSK15m5uMCYAREP1	96.534	0.769443			75nMFSK15m1nMSAG24hrREP1	526.408	1.01178			75nMFSK15m2nMSAG24hrREP1	108.878	0.224768			75nMFSK15m5nMSAG24hrREP1	2179.28	0.214808			75nMFSK15m10nMSAG24hrREP1	3681.49	0.482365
75nMFSK15mREP1	1344.91	0.696946			75nMFSK15mDiluteSHH24hrREP1	9640.13	0.175949			75nMFSK15m100nMSAG24hrREP1	8485.55	0.175457			75nMFSK15m30uMCMPD1014hr100nMSAG24hrREP1	155.553	0.396737			75nMFSK15m20uMH8915mREP1	-5.93122	0.199357			75nMFSK15m5uMCYAREP1	-446.893	1.47794			75nMFSK15m1nMSAG24hrREP1	-526.806	0.0269679			75nMFSK15m2nMSAG24hrREP1	990.338	0.300809			75nMFSK15m5nMSAG24hrREP1	-32.3569	0.138485			75nMFSK15m10nMSAG24hrREP1	1374.47	0.178988
75nMFSK15mREP1	19.2172	0.266066			75nMFSK15mDiluteSHH24hrREP1	2533.21	0.153842			75nMFSK15m100nMSAG24hrREP1	1548.15	0.216497			75nMFSK15m30uMCMPD1014hr100nMSAG24hrREP1	1947.09	0.374557			75nMFSK15m20uMH8915mREP1	-39.1788	0.0246132			75nMFSK15m5uMCYAREP1	339.291	0.377336			75nMFSK15m1nMSAG24hrREP1	-756.368	0.142721			75nMFSK15m2nMSAG24hrREP1	937.484	0.192815			75nMFSK15m5nMSAG24hrREP1	1245.31	0.437969			75nMFSK15m10nMSAG24hrREP1	3063.99	0.299981
75nMFSK15mREP1	3772.47	0.609003			75nMFSK15mDiluteSHH24hrREP1	393.444	0.031398			75nMFSK15m100nMSAG24hrREP1	3591.83	0.14573			75nMFSK15m30uMCMPD1014hr100nMSAG24hrREP1	-185.369	0.613421			75nMFSK15m20uMH8915mREP1	-1065.88	0.176226			75nMFSK15m5uMCYAREP1	137.345	0.496918			75nMFSK15m1nMSAG24hrREP1	140.729	0.128065			75nMFSK15m2nMSAG24hrREP1	379.212	0.248199			75nMFSK15m5nMSAG24hrREP1	2220.53	0.329956			75nMFSK15m10nMSAG24hrREP1	1678.44	0.133733
75nMFSK15mREP1	424.193	0.785545			75nMFSK15mDiluteSHH24hrREP1	-20.5518	0.427658			75nMFSK15m100nMSAG24hrREP1	7625.03	0.72368			75nMFSK15m30uMCMPD1014hr100nMSAG24hrREP1	-429.679	0.107402			75nMFSK15m20uMH8915mREP1	1803.97	0.159255			75nMFSK15m5uMCYAREP1	1126.42	1.6046			75nMFSK15m1nMSAG24hrREP1	1185.1	0.346909			75nMFSK15m2nMSAG24hrREP1	504.833	0.0570561			75nMFSK15m5nMSAG24hrREP1	1625.6	0.466707			75nMFSK15m10nMSAG24hrREP1	5334.53	0.609495
75nMFSK15mREP1	-806.025	1.20874			75nMFSK15mDiluteSHH24hrREP1	2274.32	0.136717			75nMFSK15m100nMSAG24hrREP1	8188.23	0.192905			75nMFSK15m30uMCMPD1014hr100nMSAG24hrREP1	1387.82	0.228461			75nMFSK15m20uMH8915mREP1	220.742	0.0682012			75nMFSK15m5uMCYAREP1	82.5116	1.16231			75nMFSK15m1nMSAG24hrREP1	1080.53	0.288943			75nMFSK15m2nMSAG24hrREP1	173.867	0.206994			75nMFSK15m5nMSAG24hrREP1	735.335	0.202274			75nMFSK15m10nMSAG24hrREP1	-2982.28	0.801088
75nMFSK15mREP1	689.383	0.991163			75nMFSK15mDiluteSHH24hrREP1	1836.76	0.132083			75nMFSK15m100nMSAG24hrREP1	10090.6	0.0955172			75nMFSK15m30uMCMPD1014hr100nMSAG24hrREP1	3468.55	0.472408			75nMFSK15m20uMH8915mREP1	602.388	0.0831273			75nMFSK15m5uMCYAREP1	-157.674	0.545411			75nMFSK15m1nMSAG24hrREP1	1543.2	0.200043			75nMFSK15m2nMSAG24hrREP1	-87.047	0.145535			75nMFSK15m5nMSAG24hrREP1	-457.725	0.10245			75nMFSK15m10nMSAG24hrREP1	11645.7	0.204525
75nMFSK15mREP1	-425.861	0.853914			75nMFSK15mDiluteSHH24hrREP1	1600.65	0.144668			75nMFSK15m100nMSAG24hrREP1	11482.4	0.225752			75nMFSK15m30uMCMPD1014hr100nMSAG24hrREP1	4439.02	1.0632			75nMFSK15m20uMH8915mREP1	304.994	0.0841219			75nMFSK15m5uMCYAREP1	190.986	1.61744			75nMFSK15m1nMSAG24hrREP1	1827.71	0.320711			75nMFSK15m2nMSAG24hrREP1	333.811	0.52043			75nMFSK15m5nMSAG24hrREP1	650.378	0.69974			75nMFSK15m10nMSAG24hrREP1	591.367	0.25585
75nMFSK15mREP1	-1686.5	0.183748			75nMFSK15mDiluteSHH24hrREP1	2237.49	0.294057			75nMFSK15m100nMSAG24hrREP1	1715.65	0.0668961			75nMFSK15m30uMCMPD1014hr100nMSAG24hrREP1	-510.945	1.24198			75nMFSK15m20uMH8915mREP1	538.792	0.283951			75nMFSK15m5uMCYAREP1	581.083	0.7543			75nMFSK15m1nMSAG24hrREP1	-59.1353	0.177975			75nMFSK15m2nMSAG24hrREP1	421.468	0.51123			75nMFSK15m5nMSAG24hrREP1	1779.25	0.44377			75nMFSK15m10nMSAG24hrREP1	636.371	0.0932546
75nMFSK15mREP1	408.908	1.07281			75nMFSK15mDiluteSHH24hrREP1	8689.4	0.362511			75nMFSK15m100nMSAG24hrREP1	13121.3	0.169603			75nMFSK15m30uMCMPD1014hr100nMSAG24hrREP1	354.305	1.16622			75nMFSK15m20uMH8915mREP1	48.1637	0.0162774			75nMFSK15m5uMCYAREP1	213.283	0.180324			75nMFSK15m1nMSAG24hrREP1	691.825	1.05596			75nMFSK15m2nMSAG24hrREP1	1394.53	0.202914			75nMFSK15m5nMSAG24hrREP1	2456.16	0.97281			75nMFSK15m10nMSAG24hrREP1	1254.36	0.25669
75nMFSK15mREP1	1930.99	1.35442			75nMFSK15mDiluteSHH24hrREP1	-171.902	0.247007			75nMFSK15m100nMSAG24hrREP1	32538.1	0.207064			75nMFSK15m30uMCMPD1014hr100nMSAG24hrREP1	-959.712	1.38237			75nMFSK15m20uMH8915mREP1	-872.761	0.131792			75nMFSK15m5uMCYAREP1	32.7067	0.578147			75nMFSK15m1nMSAG24hrREP1	1292.09	0.768884			75nMFSK15m2nMSAG24hrREP1	1409.42	0.461638			75nMFSK15m5nMSAG24hrREP1	1974	0.232049			75nMFSK15m10nMSAG24hrREP1	5182.18	0.180974
75nMFSK15mREP1	681.2	1.53143			75nMFSK15mDiluteSHH24hrREP1	-1228.52	0.250955			75nMFSK15m100nMSAG24hrREP1	4027.75	0.0519605			75nMFSK15m30uMCMPD1014hr100nMSAG24hrREP1	418.304	1.10772			75nMFSK15m20uMH8915mREP1	-115.291	0.100753			75nMFSK15m5uMCYAREP1	-155.594	0.781991			75nMFSK15m1nMSAG24hrREP1	474.781	0.380912			75nMFSK15m2nMSAG24hrREP1	1396.15	0.433323			75nMFSK15m5nMSAG24hrREP1	566.348	0.327224			75nMFSK15m10nMSAG24hrREP1	104.183	0.436246
75nMFSK15mREP1	-56.0588	1.1947			75nMFSK15mDiluteSHH24hrREP1	5884.26	0.306971			75nMFSK15m100nMSAG24hrREP1	7878.92	0.0636733			75nMFSK15m30uMCMPD1014hr100nMSAG24hrREP1	5384.27	1.13168			75nMFSK15m20uMH8915mREP1	269.27	0.131579			75nMFSK15m5uMCYAREP1	773.073	0.979112			75nMFSK15m1nMSAG24hrREP1	-426.972	0.406811			75nMFSK15m2nMSAG24hrREP1	1222.66	0.170571			75nMFSK15m5nMSAG24hrREP1	828.464	0.33291			75nMFSK15m10nMSAG24hrREP1	4283.61	1.02489
75nMFSK15mREP1	-779.035	0.370023			75nMFSK15mDiluteSHH24hrREP1	-775.341	0.349093			75nMFSK15m100nMSAG24hrREP1	9607.69	0.215522			75nMFSK15m30uMCMPD1014hr100nMSAG24hrREP1	490.286	0.692418			75nMFSK15m20uMH8915mREP1	-231.077	0.0106886			75nMFSK15m5uMCYAREP1	2466.82	1.09298			75nMFSK15m1nMSAG24hrREP1	196.14	0.927513			75nMFSK15m2nMSAG24hrREP1	1048.39	0.286347			75nMFSK15m5nMSAG24hrREP1	314.58	0.495304			75nMFSK15m10nMSAG24hrREP1	6948.14	0.337057
75nMFSK15mREP1	1081.29	0.88466			75nMFSK15mDiluteSHH24hrREP1	5992.7	0.226153			75nMFSK15m100nMSAG24hrREP1	5018.49	0.0768116			75nMFSK15m30uMCMPD1014hr100nMSAG24hrREP1	1018.86	0.697595			75nMFSK15m20uMH8915mREP1	-172.645	0.0832649			75nMFSK15m5uMCYAREP1	17.6402	0.644728			75nMFSK15m1nMSAG24hrREP1	1845.77	1.0265			75nMFSK15m2nMSAG24hrREP1	2003.56	0.26796			75nMFSK15m5nMSAG24hrREP1	3126.78	0.0995693			75nMFSK15m10nMSAG24hrREP1	1298.13	0.0612523
75nMFSK15mREP1	2747.61	0.334056			75nMFSK15mDiluteSHH24hrREP1	1207.5	0.084941			75nMFSK15m100nMSAG24hrREP1	6635.39	0.0648038			75nMFSK15m30uMCMPD1014hr100nMSAG24hrREP1	-290.531	0.66528			75nMFSK15m20uMH8915mREP1	1471.81	0.067802			75nMFSK15m5uMCYAREP1	-571.795	1.45901			75nMFSK15m1nMSAG24hrREP1	-989.301	0.301666			75nMFSK15m2nMSAG24hrREP1	4069.17	0.597863			75nMFSK15m5nMSAG24hrREP1	732.507	0.114631			75nMFSK15m10nMSAG24hrREP1	4031.37	0.194571
75nMFSK15mREP1	996.64	0.4547			75nMFSK15mDiluteSHH24hrREP1	2667.31	0.173135			75nMFSK15m100nMSAG24hrREP1	8755.8	0.0275048			75nMFSK15m30uMCMPD1014hr100nMSAG24hrREP1	-667.389	0.292391			75nMFSK15m20uMH8915mREP1	-160.444	0.0246792			75nMFSK15m5uMCYAREP1	268.003	0.502406			75nMFSK15m1nMSAG24hrREP1	-346.685	0.761498			75nMFSK15m2nMSAG24hrREP1	582.784	0.233353			75nMFSK15m5nMSAG24hrREP1	-368.051	0.218159			75nMFSK15m10nMSAG24hrREP1	1864.46	0.102725
75nMFSK15mREP1	-528.023	0.549015			75nMFSK15mDiluteSHH24hrREP1	2931.72	0.389007			75nMFSK15m100nMSAG24hrREP1	5478.43	0.0750176			75nMFSK15m30uMCMPD1014hr100nMSAG24hrREP1	1786.61	1.01161			75nMFSK15m20uMH8915mREP1	90.9787	0.086221			75nMFSK15m5uMCYAREP1	1505.67	0.45759			75nMFSK15m1nMSAG24hrREP1	1654.12	0.185514			75nMFSK15m2nMSAG24hrREP1	-241.103	0.430001			75nMFSK15m5nMSAG24hrREP1	1294.38	0.156207			75nMFSK15m10nMSAG24hrREP1	5104.31	0.287662
75nMFSK15mREP1	-637.527	0.307949			75nMFSK15mDiluteSHH24hrREP1	908.187	0.0243094			75nMFSK15m100nMSAG24hrREP1	8709.32	0.175946			75nMFSK15m30uMCMPD1014hr100nMSAG24hrREP1	295.02	0.705812			75nMFSK15m20uMH8915mREP1	309.194	0.0355215			75nMFSK15m5uMCYAREP1	433.345	0.490706			75nMFSK15m1nMSAG24hrREP1	706.521	0.602644			75nMFSK15m2nMSAG24hrREP1	1762.15	0.26065			75nMFSK15m5nMSAG24hrREP1	209.366	0.175399			75nMFSK15m10nMSAG24hrREP1	992.595	0.356567
75nMFSK15mREP1	-745.545	1.39143			75nMFSK15mDiluteSHH24hrREP1	6516.75	0.21339			75nMFSK15m100nMSAG24hrREP1	2464.45	0.263509			75nMFSK15m30uMCMPD1014hr100nMSAG24hrREP1	144.844	0.775986			75nMFSK15m20uMH8915mREP1	194.76	0.0366119			75nMFSK15m5uMCYAREP1	81.5956	0.784492			75nMFSK15m1nMSAG24hrREP1	370.748	0.248324			75nMFSK15m2nMSAG24hrREP1	2136.31	0.323674			75nMFSK15m5nMSAG24hrREP1	639.905	0.436043			75nMFSK15m10nMSAG24hrREP1	3119.95	0.785143
75nMFSK15mREP1	1697.65	0.598413			75nMFSK15mDiluteSHH24hrREP1	1317.35	0.255164			75nMFSK15m100nMSAG24hrREP1	7800.94	0.266118			75nMFSK15m30uMCMPD1014hr100nMSAG24hrREP1	782.805	0.720291			75nMFSK15m20uMH8915mREP1	1206.33	0.0252423			75nMFSK15m5uMCYAREP1	703.435	0.271532			75nMFSK15m1nMSAG24hrREP1	732.193	0.354065			75nMFSK15m2nMSAG24hrREP1	1830.14	0.597609			75nMFSK15m5nMSAG24hrREP1	145.745	0.853706			75nMFSK15m10nMSAG24hrREP1	7334.92	0.20222
75nMFSK15mREP1	1645.27	0.343846			75nMFSK15mDiluteSHH24hrREP1	1271.52	0.130524			75nMFSK15m100nMSAG24hrREP1	749.825	0.045682			75nMFSK15m30uMCMPD1014hr100nMSAG24hrREP1	-1464.91	0.833113			75nMFSK15m20uMH8915mREP1	707.981	0.0280238			75nMFSK15m5uMCYAREP1	2376.27	0.543223			75nMFSK15m1nMSAG24hrREP1	3687.77	0.159752			75nMFSK15m2nMSAG24hrREP1	1087.73	0.401254			75nMFSK15m5nMSAG24hrREP1	3086.61	0.598074			75nMFSK15m10nMSAG24hrREP1	7211.2	0.0980855
75nMFSK15mREP1	-242.226	0.478858			75nMFSK15mDiluteSHH24hrREP1	430.648	0.0483315			75nMFSK15m100nMSAG24hrREP1	3622.06	0.0706605			75nMFSK15m30uMCMPD1014hr100nMSAG24hrREP1	-510.117	0.482932			75nMFSK15m20uMH8915mREP1	-642.018	0.0295847			75nMFSK15m5uMCYAREP1	911.233	0.51498			75nMFSK15m1nMSAG24hrREP1	115.297	0.145232			75nMFSK15m2nMSAG24hrREP1	1119.12	0.217404			75nMFSK15m5nMSAG24hrREP1	1663.07	0.116977			75nMFSK15m10nMSAG24hrREP1	1144.42	0.43514
75nMFSK15mREP1	1010.23	0.724234			75nMFSK15mDiluteSHH24hrREP1	2084.18	0.0519632			75nMFSK15m100nMSAG24hrREP1	23938.3	0.103556			75nMFSK15m30uMCMPD1014hr100nMSAG24hrREP1	523.15	0.573705			75nMFSK15m20uMH8915mREP1	-796.806	0.0261723			75nMFSK15m5uMCYAREP1	1317.59	0.612671			75nMFSK15m1nMSAG24hrREP1	505.088	0.116582			75nMFSK15m2nMSAG24hrREP1	652.234	0.177185			75nMFSK15m5nMSAG24hrREP1	290.273	0.490762			75nMFSK15m10nMSAG24hrREP1	3255.28	0.364655
75nMFSK15mREP1	442.841	0.185129			75nMFSK15mDiluteSHH24hrREP1	2857.86	0.157937			75nMFSK15m100nMSAG24hrREP1	3100.69	0.147066			75nMFSK15m30uMCMPD1014hr100nMSAG24hrREP1	1327.25	1.23663			75nMFSK15m20uMH8915mREP1	-26.6979	0.169454			75nMFSK15m5uMCYAREP1	-952.332	0.535302			75nMFSK15m1nMSAG24hrREP1	1585.78	0.136887			75nMFSK15m2nMSAG24hrREP1	88.7652	0.170781			75nMFSK15m5nMSAG24hrREP1	1752.68	0.646851			75nMFSK15m10nMSAG24hrREP1	4438.43	0.245156
75nMFSK15mREP1	1862.3	0.278419			75nMFSK15mDiluteSHH24hrREP1	3360.76	0.0200664			75nMFSK15m100nMSAG24hrREP1	4476.06	0.162077			75nMFSK15m30uMCMPD1014hr100nMSAG24hrREP1	-415.674	1.62723			75nMFSK15m20uMH8915mREP1	1080.65	0.118883			75nMFSK15m5uMCYAREP1	927.52	0.622319			75nMFSK15m1nMSAG24hrREP1	3186.72	0.351485			75nMFSK15m2nMSAG24hrREP1	2083.19	0.395976			75nMFSK15m5nMSAG24hrREP1	658.766	0.570928			75nMFSK15m10nMSAG24hrREP1	444.027	0.417896
75nMFSK15mREP1	833.552	0.219875			75nMFSK15mDiluteSHH24hrREP1	1048.76	0.00282841			75nMFSK15m100nMSAG24hrREP1	5639.89	0.173866			75nMFSK15m30uMCMPD1014hr100nMSAG24hrREP1	4609.69	1.42103			75nMFSK15m20uMH8915mREP1	1170.8	0.0190243			75nMFSK15m5uMCYAREP1	1370.36	0.752386			75nMFSK15m1nMSAG24hrREP1	93.8984	0.0963084			75nMFSK15m2nMSAG24hrREP1	-463.277	0.316346			75nMFSK15m5nMSAG24hrREP1	484.411	0.303296			75nMFSK15m10nMSAG24hrREP1	1656.91	0.0302079
75nMFSK15mREP1	381.659	0.078946			75nMFSK15mDiluteSHH24hrREP1	1081.91	0.0111381			75nMFSK15m100nMSAG24hrREP1	291.606	0.13238			75nMFSK15m30uMCMPD1014hr100nMSAG24hrREP1	-1969.7	0.82507			75nMFSK15m20uMH8915mREP1	-226.584	0.144536			75nMFSK15m5uMCYAREP1	-2014.64	0.338805			75nMFSK15m1nMSAG24hrREP1	292.557	0.0936517			75nMFSK15m2nMSAG24hrREP1	1534.48	0.188435			75nMFSK15m5nMSAG24hrREP1	-192.556	0.410333			75nMFSK15m10nMSAG24hrREP1	-442.975	0.108138
75nMFSK15mREP1	-454.617	0.62154			75nMFSK15mDiluteSHH24hrREP1	4236.89	0.0827872			75nMFSK15m100nMSAG24hrREP1	7790.74	0.0356233			75nMFSK15m30uMCMPD1014hr100nMSAG24hrREP1	1050.73	0.313624			75nMFSK15m20uMH8915mREP1	-1284.24	0.24155			75nMFSK15m5uMCYAREP1	-436.85	0.906335			75nMFSK15m1nMSAG24hrREP1	1068.87	0.120375			75nMFSK15m2nMSAG24hrREP1	1590.55	0.284281			75nMFSK15m5nMSAG24hrREP1	679.647	0.203701			75nMFSK15m10nMSAG24hrREP1	7940.68	0.152338
75nMFSK15mREP1	337.03	1.36748			75nMFSK15mDiluteSHH24hrREP1	1560.97	0.0194557			75nMFSK15m100nMSAG24hrREP1	4307.81	0.399805			75nMFSK15m30uMCMPD1014hr100nMSAG24hrREP1	4876.16	1.19781			75nMFSK15m20uMH8915mREP1	482.341	0.0646444			75nMFSK15m5uMCYAREP1	-161.14	0.324566			75nMFSK15m1nMSAG24hrREP1	1293.7	0.248294			75nMFSK15m2nMSAG24hrREP1	587.456	0.460681			75nMFSK15m5nMSAG24hrREP1	-233.1	0.614851			75nMFSK15m10nMSAG24hrREP1	2066.96	0.0290129
75nMFSK15mREP1	832.431	0.477534			75nMFSK15mDiluteSHH24hrREP1	6483.07	0.129336			75nMFSK15m100nMSAG24hrREP1	5029.49	0.232458			75nMFSK15m30uMCMPD1014hr100nMSAG24hrREP1	3321.77	1.34764			75nMFSK15m20uMH8915mREP1	-363.742	0.0222555			75nMFSK15m5uMCYAREP1	-733.484	0.426711			75nMFSK15m1nMSAG24hrREP1	991.726	0.58194			75nMFSK15m2nMSAG24hrREP1	-277.046	0.544304			75nMFSK15m5nMSAG24hrREP1	2285.83	0.120016			75nMFSK15m10nMSAG24hrREP1	844.404	0.176998
75nMFSK15mREP1	-746.042	0.267866			75nMFSK15mDiluteSHH24hrREP1	197.339	0.0258636			75nMFSK15m100nMSAG24hrREP1	5340.58	0.514309			75nMFSK15m30uMCMPD1014hr100nMSAG24hrREP1	322.171	1.31963			75nMFSK15m20uMH8915mREP1	1380.13	0.0212718			75nMFSK15m5uMCYAREP1	-878.079	0.0888347			75nMFSK15m1nMSAG24hrREP1	784.592	0.458404			75nMFSK15m2nMSAG24hrREP1	2778.87	0.239738			75nMFSK15m5nMSAG24hrREP1	728.268	0.125572			75nMFSK15m10nMSAG24hrREP1	2635.59	0.284928
75nMFSK15mREP1	-318.012	0.248088			75nMFSK15mDiluteSHH24hrREP1	3154.73	0.0918137			75nMFSK15m100nMSAG24hrREP1	2323.49	0.244692			75nMFSK15m30uMCMPD1014hr100nMSAG24hrREP1	1771.86	0.795675			75nMFSK15m20uMH8915mREP1	2009.67	0.121231			75nMFSK15m5uMCYAREP1	1200.47	0.440667			75nMFSK15m1nMSAG24hrREP1	747.899	0.235449			75nMFSK15m2nMSAG24hrREP1	1012.97	0.186138			75nMFSK15m5nMSAG24hrREP1	885.402	0.259107			75nMFSK15m10nMSAG24hrREP1	2723.29	0.414055
75nMFSK15mREP1	488.087	1.08856			75nMFSK15mDiluteSHH24hrREP1	3.23258	0.0659792			75nMFSK15m100nMSAG24hrREP1	14111.7	0.0992732			75nMFSK15m30uMCMPD1014hr100nMSAG24hrREP1	1960.21	0.383598			75nMFSK15m20uMH8915mREP1	-305.805	0.0480532			75nMFSK15m5uMCYAREP1	7565.76	0.887441			75nMFSK15m1nMSAG24hrREP1	643.011	0.0957967			75nMFSK15m2nMSAG24hrREP1	-896.989	0.542577			75nMFSK15m5nMSAG24hrREP1	929.422	0.630832			75nMFSK15m10nMSAG24hrREP1	824.493	0.144803
75nMFSK15mREP1	1493.32	0.812735			75nMFSK15mDiluteSHH24hrREP1	6192.84	0.104258			75nMFSK15m100nMSAG24hrREP1	9953.74	0.123215			75nMFSK15m30uMCMPD1014hr100nMSAG24hrREP1	1355.86	0.270947			75nMFSK15m20uMH8915mREP1	-727.164	0.145219			75nMFSK15m5uMCYAREP1	181.453	1.00402			75nMFSK15m1nMSAG24hrREP1	-295.858	0.343111			75nMFSK15m2nMSAG24hrREP1	1212.01	0.280827			75nMFSK15m5nMSAG24hrREP1	3271.78	0.173094			75nMFSK15m10nMSAG24hrREP1	2338.24	1.18139
75nMFSK15mREP1	-117.107	0.535415			75nMFSK15mDiluteSHH24hrREP1	3394.96	0.203472			75nMFSK15m100nMSAG24hrREP1	2982.24	0.12867			75nMFSK15m30uMCMPD1014hr100nMSAG24hrREP1	760.67	1.20086			75nMFSK15m20uMH8915mREP1	-761.126	0.0411841			75nMFSK15m5uMCYAREP1	2867.63	0.801443			75nMFSK15m1nMSAG24hrREP1	158.882	0.666138			75nMFSK15m2nMSAG24hrREP1	1978.49	0.73848			75nMFSK15m5nMSAG24hrREP1	1495.98	0.403707			75nMFSK15m10nMSAG24hrREP1	3871.96	0.243379
75nMFSK15mREP1	1797.1	0.475695			75nMFSK15mDiluteSHH24hrREP1	6397.24	0.154662			75nMFSK15m100nMSAG24hrREP1	4718	0.0659457			75nMFSK15m30uMCMPD1014hr100nMSAG24hrREP1	2269.73	0.690566			75nMFSK15m20uMH8915mREP1	-443.423	0.0712379			75nMFSK15m5uMCYAREP1	5388.07	1.43344			75nMFSK15m1nMSAG24hrREP1	185.597	0.993984			75nMFSK15m2nMSAG24hrREP1	374.308	0.138348			75nMFSK15m5nMSAG24hrREP1	794.687	0.319611			75nMFSK15m10nMSAG24hrREP1	618.961	0.263668
75nMFSK15mREP1	577.656	1.11916			75nMFSK15mDiluteSHH24hrREP1	1761.02	0.175415			75nMFSK15m100nMSAG24hrREP1	16094.7	0.108743			75nMFSK15m30uMCMPD1014hr100nMSAG24hrREP1	-798.983	0.661862			75nMFSK15m20uMH8915mREP1	358.566	0.0860081			75nMFSK15m5uMCYAREP1	-189.416	0.947026			75nMFSK15m1nMSAG24hrREP1	-900.74	0.100312			75nMFSK15m2nMSAG24hrREP1	1140.79	0.536044			75nMFSK15m5nMSAG24hrREP1	766.82	0.138921			75nMFSK15m10nMSAG24hrREP1	4745.64	0.125773
75nMFSK15mREP1	-80.4842	1.09409			75nMFSK15mDiluteSHH24hrREP1	13641.3	0.330219			75nMFSK15m100nMSAG24hrREP1	3043.26	0.578773			75nMFSK15m30uMCMPD1014hr100nMSAG24hrREP1	-2670.26	1.32429			75nMFSK15m20uMH8915mREP1	128.351	0.0512348			75nMFSK15m5uMCYAREP1	2371.3	0.183246			75nMFSK15m1nMSAG24hrREP1	936.777	0.473146			75nMFSK15m2nMSAG24hrREP1	689.525	0.498424			75nMFSK15m5nMSAG24hrREP1	444.041	0.157834			75nMFSK15m10nMSAG24hrREP1	1684.39	0.980504
75nMFSK15mREP1	-298.406	0.415791			75nMFSK15mDiluteSHH24hrREP1	853.89	1.72555			75nMFSK15m100nMSAG24hrREP1	9053.41	0.509992			75nMFSK15m30uMCMPD1014hr100nMSAG24hrREP1	-1652.48	0.744365			75nMFSK15m20uMH8915mREP1	64.8879	0.0199906			75nMFSK15m5uMCYAREP1	-735.393	0.555718			75nMFSK15m1nMSAG24hrREP1	-579.108	0.131435			75nMFSK15m2nMSAG24hrREP1	-402.156	0.0736605			75nMFSK15m5nMSAG24hrREP1	1843.12	0.109719			75nMFSK15m10nMSAG24hrREP1	4856.05	0.379012
75nMFSK15mREP1	-246.032	0.641847			75nMFSK15mDiluteSHH24hrREP1	10572.1	0.134047			75nMFSK15m100nMSAG24hrREP1	1842.16	1.04855			75nMFSK15m30uMCMPD1014hr100nMSAG24hrREP1	-1240.93	0.334393			75nMFSK15m20uMH8915mREP1	-581.498	0.118139			75nMFSK15m5uMCYAREP1	-1354.58	1.43582			75nMFSK15m1nMSAG24hrREP1	-465.322	0.917691			75nMFSK15m2nMSAG24hrREP1	171.013	0.275529			75nMFSK15m5nMSAG24hrREP1	222.778	0.147344			75nMFSK15m10nMSAG24hrREP1	2431.87	0.921537
75nMFSK15mREP1	-145.885	0.508708			75nMFSK15mDiluteSHH24hrREP1	5738.14	0.045396			75nMFSK15m100nMSAG24hrREP1	13134.5	0.348577			75nMFSK15m30uMCMPD1014hr100nMSAG24hrREP1	914.201	1.30778			75nMFSK15m20uMH8915mREP1	-560.34	0.0732798			75nMFSK15m5uMCYAREP1	-721.226	1.50234			75nMFSK15m1nMSAG24hrREP1	1518.55	0.442962			75nMFSK15m2nMSAG24hrREP1	-1205.59	0.224968			75nMFSK15m5nMSAG24hrREP1	4717.65	0.457127			75nMFSK15m10nMSAG24hrREP1	1877.1	0.37979
75nMFSK15mREP1	287.854	1.09091			75nMFSK15mDiluteSHH24hrREP1	3566.07	1.65984			75nMFSK15m100nMSAG24hrREP1	10473.2	0.173212			75nMFSK15m30uMCMPD1014hr100nMSAG24hrREP1	-1874.94	0.436667			75nMFSK15m20uMH8915mREP1	-1244.44	0.0677612			75nMFSK15m5uMCYAREP1	-1063.6	0.231703			75nMFSK15m1nMSAG24hrREP1	865.256	0.396372			75nMFSK15m2nMSAG24hrREP1	-249.06	0.489441			75nMFSK15m5nMSAG24hrREP1	1461.51	0.0832281			75nMFSK15m10nMSAG24hrREP1	2820.81	0.224341
75nMFSK15mREP1	-244.244	0.459146			75nMFSK15mDiluteSHH24hrREP1	2287.05	0.294211			75nMFSK15m100nMSAG24hrREP1	7213.23	0.858516			75nMFSK15m30uMCMPD1014hr100nMSAG24hrREP1	-76.784	1.34567			75nMFSK15m20uMH8915mREP1	1167.62	0.0487105			75nMFSK15m5uMCYAREP1	929.97	1.76172			75nMFSK15m1nMSAG24hrREP1	674.753	0.639143			75nMFSK15m2nMSAG24hrREP1	719.198	0.0998392			75nMFSK15m5nMSAG24hrREP1	-1031.57	0.370911			75nMFSK15m10nMSAG24hrREP1	1111.74	0.140938
75nMFSK15mREP1	-349.443	1.1416			75nMFSK15mDiluteSHH24hrREP1	1140.44	0.306857			75nMFSK15m100nMSAG24hrREP1	5382.98	0.421851			75nMFSK15m30uMCMPD1014hr100nMSAG24hrREP1	1896.46	0.744878			75nMFSK15m20uMH8915mREP1	33.6704	0.103685			75nMFSK15m5uMCYAREP1	-40.9	0.5502			75nMFSK15m1nMSAG24hrREP1	-774.679	0.720256			75nMFSK15m2nMSAG24hrREP1	-343.684	0.389112			75nMFSK15m5nMSAG24hrREP1	372.473	0.243759			75nMFSK15m10nMSAG24hrREP1	782.987	0.0701886
75nMFSK15mREP1	-592.926	0.586766			75nMFSK15mDiluteSHH24hrREP1	1854.96	0.259963			75nMFSK15m100nMSAG24hrREP1	9696.41	0.321979			75nMFSK15m30uMCMPD1014hr100nMSAG24hrREP1	1993.92	0.619434			75nMFSK15m20uMH8915mREP1	590.5	0.0646772			75nMFSK15m5uMCYAREP1	-302.639	0.130216			75nMFSK15m1nMSAG24hrREP1	387.284	0.443095			75nMFSK15m2nMSAG24hrREP1	451.732	0.377568			75nMFSK15m5nMSAG24hrREP1	2554.16	0.187497			75nMFSK15m10nMSAG24hrREP1	3151.75	0.103478
75nMFSK15mREP1	-587.088	0.657018			75nMFSK15mDiluteSHH24hrREP1	4698.04	0.222602			75nMFSK15m100nMSAG24hrREP1	11121	0.166371			75nMFSK15m30uMCMPD1014hr100nMSAG24hrREP1	-1092.94	0.614914			75nMFSK15m20uMH8915mREP1	-269.689	0.0323778			75nMFSK15m5uMCYAREP1	1488.75	0.898529			75nMFSK15m1nMSAG24hrREP1	1267.51	0.359295			75nMFSK15m2nMSAG24hrREP1	560.438	0.176926			75nMFSK15m5nMSAG24hrREP1	989.135	0.482138			75nMFSK15m10nMSAG24hrREP1	11107.8	0.28398
75nMFSK15mREP1	-230.956	0.355898			75nMFSK15mDiluteSHH24hrREP1	-936.437	-0.0264587			75nMFSK15m100nMSAG24hrREP1	6890.07	0.12726			75nMFSK15m30uMCMPD1014hr100nMSAG24hrREP1	-0.336702	0.779184			75nMFSK15m20uMH8915mREP1	-7.62215	0.0460603			75nMFSK15m5uMCYAREP1	540.759	1.39493			75nMFSK15m1nMSAG24hrREP1	171.585	0.46772			75nMFSK15m2nMSAG24hrREP1	1546.5	0.0996013			75nMFSK15m5nMSAG24hrREP1	1260.64	1.01741			75nMFSK15m10nMSAG24hrREP1	2557.27	0.0730034
75nMFSK15mREP1	826.793	0.158253			75nMFSK15mDiluteSHH24hrREP1	768.463	0.257004			75nMFSK15m100nMSAG24hrREP1	9025.12	0.190835			75nMFSK15m30uMCMPD1014hr100nMSAG24hrREP1	12.5427	0.809392			75nMFSK15m20uMH8915mREP1	485.196	0.101674			75nMFSK15m5uMCYAREP1	575.595	0.575342			75nMFSK15m1nMSAG24hrREP1	-1393.09	1.00419			75nMFSK15m2nMSAG24hrREP1	697.177	1.80339			75nMFSK15m5nMSAG24hrREP1	2119.04	0.729377			75nMFSK15m10nMSAG24hrREP1	6297.33	0.222555
75nMFSK15mREP1	1532.74	0.415578			75nMFSK15mDiluteSHH24hrREP1	-112.047	0.23649			75nMFSK15m100nMSAG24hrREP1	7850.79	0.430095			75nMFSK15m30uMCMPD1014hr100nMSAG24hrREP1	-550.082	0.230703			75nMFSK15m20uMH8915mREP1	-100.135	0.00602835			75nMFSK15m5uMCYAREP1	29.9541	0.628168			75nMFSK15m1nMSAG24hrREP1	1308.31	1.63244			75nMFSK15m2nMSAG24hrREP1	1002.46	0.773234			75nMFSK15m5nMSAG24hrREP1	904.091	0.136434			75nMFSK15m10nMSAG24hrREP1	799.545	0.181006
75nMFSK15mREP1	635.604	0.159506			75nMFSK15mDiluteSHH24hrREP1	2618.69	0.442452			75nMFSK15m100nMSAG24hrREP1	3885.98	0.43389			75nMFSK15m30uMCMPD1014hr100nMSAG24hrREP1	1452.34	0.891655			75nMFSK15m20uMH8915mREP1	440.199	0.0819164			75nMFSK15m5uMCYAREP1	1118.03	0.736074			75nMFSK15m1nMSAG24hrREP1	1393.34	0.275909			75nMFSK15m2nMSAG24hrREP1	2094.65	0.228157			75nMFSK15m5nMSAG24hrREP1	440.39	0.306415			75nMFSK15m10nMSAG24hrREP1	9726.05	0.591703
75nMFSK15mREP1	-52.3105	0.470115			75nMFSK15mDiluteSHH24hrREP1	-249.136	1.64379			75nMFSK15m100nMSAG24hrREP1	3470.31	0.0678569			75nMFSK15m30uMCMPD1014hr100nMSAG24hrREP1	-227.72	0.479213			75nMFSK15m20uMH8915mREP1	393.355	0.107511			75nMFSK15m5uMCYAREP1	3227.28	0.602386			75nMFSK15m1nMSAG24hrREP1	1005	0.522742			75nMFSK15m2nMSAG24hrREP1	1049.36	0.828316			75nMFSK15m5nMSAG24hrREP1	643.948	0.127278			75nMFSK15m10nMSAG24hrREP1	3758.14	0.316363
75nMFSK15mREP1	4684.49	0.277857			75nMFSK15mDiluteSHH24hrREP1	10839.3	0.259053			75nMFSK15m100nMSAG24hrREP1	4629.43	0.205767			75nMFSK15m30uMCMPD1014hr100nMSAG24hrREP1	-242.271	0.867794			75nMFSK15m20uMH8915mREP1	248.405	0.0215205			75nMFSK15m5uMCYAREP1	1999.27	1.234			75nMFSK15m1nMSAG24hrREP1	1321.05	0.687815			75nMFSK15m2nMSAG24hrREP1	679.737	0.148827			75nMFSK15m5nMSAG24hrREP1	165.443	0.338356			75nMFSK15m10nMSAG24hrREP1	2360.51	0.139504
75nMFSK15mREP1	-90.4406	0.304923			75nMFSK15mDiluteSHH24hrREP1	2164.6	2.87344			75nMFSK15m100nMSAG24hrREP1	9573.37	0.183347			75nMFSK15m30uMCMPD1014hr100nMSAG24hrREP1	510.921	0.314639			75nMFSK15m20uMH8915mREP1	362.142	0.0203352			75nMFSK15m5uMCYAREP1	358.165	0.447003			75nMFSK15m1nMSAG24hrREP1	353.092	0.463276			75nMFSK15m2nMSAG24hrREP1	1557.06	0.4844			75nMFSK15m5nMSAG24hrREP1	-12.3101	0.273472			75nMFSK15m10nMSAG24hrREP1	8445.79	0.224189
75nMFSK15mREP1	-135.441	0.328851			75nMFSK15mDiluteSHH24hrREP1	778.485	0.443549			75nMFSK15m100nMSAG24hrREP1	3711.21	0.166047			75nMFSK15m30uMCMPD1014hr100nMSAG24hrREP1	1184.43	0.254508			75nMFSK15m20uMH8915mREP1	-210.613	0.208313			75nMFSK15m5uMCYAREP1	4422.29	0.283362			75nMFSK15m1nMSAG24hrREP1	887.49	1.03926			75nMFSK15m2nMSAG24hrREP1	804.212	0.878326			75nMFSK15m5nMSAG24hrREP1	238.588	0.253755			75nMFSK15m10nMSAG24hrREP1	3044.55	0.165566
75nMFSK15mREP1	725.243	0.21315			75nMFSK15mDiluteSHH24hrREP1	6460.72	0.312545			75nMFSK15m100nMSAG24hrREP1	4604.11	0.503935			75nMFSK15m30uMCMPD1014hr100nMSAG24hrREP1	1516.14	0.618268			75nMFSK15m20uMH8915mREP1	-74.4256	0.161254			75nMFSK15m5uMCYAREP1	242.752	0.210109			75nMFSK15m1nMSAG24hrREP1	-208.062	0.365645			75nMFSK15m2nMSAG24hrREP1	-147.156	0.129012			75nMFSK15m5nMSAG24hrREP1	1412.47	0.305552			75nMFSK15m10nMSAG24hrREP1	3124.01	0.296504
75nMFSK15mREP1	229.897	0.911364			75nMFSK15mDiluteSHH24hrREP1	436.642	0.215583			75nMFSK15m100nMSAG24hrREP1	7991.99	0.484597			75nMFSK15m30uMCMPD1014hr100nMSAG24hrREP1	354.616	0.526238			75nMFSK15m20uMH8915mREP1	-109.288	0.201785			75nMFSK15m5uMCYAREP1	-79.3886	0.263292			75nMFSK15m1nMSAG24hrREP1	-990.176	0.172428			75nMFSK15m2nMSAG24hrREP1	673.203	0.056622			75nMFSK15m5nMSAG24hrREP1	1909.3	0.394266			75nMFSK15m10nMSAG24hrREP1	985.776	0.443446
75nMFSK15mREP1	47.3524	0.156908			75nMFSK15mDiluteSHH24hrREP1	1313.21	0.412458			75nMFSK15m100nMSAG24hrREP1	5317.75	0.259102			75nMFSK15m30uMCMPD1014hr100nMSAG24hrREP1	36.8001	0.894062			75nMFSK15m20uMH8915mREP1	-440.163	0.130867			75nMFSK15m5uMCYAREP1	3184.25	0.223956			75nMFSK15m1nMSAG24hrREP1	2910.31	0.135			75nMFSK15m2nMSAG24hrREP1	421.265	0.349088			75nMFSK15m5nMSAG24hrREP1	812.651	0.591951			75nMFSK15m10nMSAG24hrREP1	-261.75	0.304179
75nMFSK15mREP1	311.311	0.439164			75nMFSK15mDiluteSHH24hrREP1	1007.17	0.0953774			75nMFSK15m100nMSAG24hrREP1	3725.25	0.123276			75nMFSK15m30uMCMPD1014hr100nMSAG24hrREP1	-2555.45	0.170169			75nMFSK15m20uMH8915mREP1	42.0621	0.128922			75nMFSK15m5uMCYAREP1	1970.99	0.109749			75nMFSK15m1nMSAG24hrREP1	1707.77	0.313907			75nMFSK15m2nMSAG24hrREP1	1489.82	0.183835			75nMFSK15m5nMSAG24hrREP1	395.447	0.300494			75nMFSK15m10nMSAG24hrREP1	2484.24	0.00885708
75nMFSK15mREP1	479.128	0.344514			75nMFSK15mDiluteSHH24hrREP1	292.223	0.221007			75nMFSK15m100nMSAG24hrREP1	11148.1	0.472625			75nMFSK15m30uMCMPD1014hr100nMSAG24hrREP1	120.613	0.277321			75nMFSK15m20uMH8915mREP1	3525.78	0.0451433			75nMFSK15m5uMCYAREP1	-4277.41	0.189134			75nMFSK15m1nMSAG24hrREP1	428.614	0.483977			75nMFSK15m2nMSAG24hrREP1	1858.73	0.542067			75nMFSK15m5nMSAG24hrREP1	362.02	0.785511			75nMFSK15m10nMSAG24hrREP1	5632.11	0.206766
75nMFSK15mREP1	1047.34	0.432582			75nMFSK15mDiluteSHH24hrREP1	1178.23	0.0790518			75nMFSK15m100nMSAG24hrREP1	209.273	0.388084			75nMFSK15m30uMCMPD1014hr100nMSAG24hrREP1	1101.85	0.475608			75nMFSK15m20uMH8915mREP1	-3724.39	0.0686691			75nMFSK15m5uMCYAREP1	967.563	0.314379			75nMFSK15m1nMSAG24hrREP1	4488.93	0.708654			75nMFSK15m2nMSAG24hrREP1	170.264	0.617748			75nMFSK15m5nMSAG24hrREP1	2841.93	0.61684			75nMFSK15m10nMSAG24hrREP1	913.408	0.131261
75nMFSK15mREP1	-52.2269	0.349862			75nMFSK15mDiluteSHH24hrREP1	5117.64	0.073398			75nMFSK15m100nMSAG24hrREP1	3935.25	0.263138			75nMFSK15m30uMCMPD1014hr100nMSAG24hrREP1	2974.7	0.525342			75nMFSK15m20uMH8915mREP1	-180.897	0.0490357			75nMFSK15m5uMCYAREP1	-2597.73	0.396546			75nMFSK15m1nMSAG24hrREP1	121.433	0.573508			75nMFSK15m2nMSAG24hrREP1	1337.56	0.303084			75nMFSK15m5nMSAG24hrREP1	745.842	0.613529			75nMFSK15m10nMSAG24hrREP1	5975.28	0.41269
75nMFSK15mREP1	-814.154	1.03967			75nMFSK15mDiluteSHH24hrREP1	3761.86	0.567579			75nMFSK15m100nMSAG24hrREP1	15025.7	0.414157			75nMFSK15m30uMCMPD1014hr100nMSAG24hrREP1	-413.631	0.615386			75nMFSK15m20uMH8915mREP1	483.728	0.0794783			75nMFSK15m5uMCYAREP1	1618.34	0.118849			75nMFSK15m1nMSAG24hrREP1	1295.45	1.3876			75nMFSK15m2nMSAG24hrREP1	1532.52	0.212207			75nMFSK15m5nMSAG24hrREP1	1139.92	0.0747637			75nMFSK15m10nMSAG24hrREP1	1881.82	0.251319
75nMFSK15mREP1	806.911	1.02032			75nMFSK15mDiluteSHH24hrREP1	6700.17	0.0794084			75nMFSK15m100nMSAG24hrREP1	3717.57	0.349207			75nMFSK15m30uMCMPD1014hr100nMSAG24hrREP1	2557.59	0.204902			75nMFSK15m20uMH8915mREP1	402.217	0.0834706			75nMFSK15m5uMCYAREP1	27.926	0.760954			75nMFSK15m1nMSAG24hrREP1	1335.18	0.548705			75nMFSK15m2nMSAG24hrREP1	-57.0711	0.695641			75nMFSK15m5nMSAG24hrREP1	156.426	0.294883			75nMFSK15m10nMSAG24hrREP1	2033.73	0.16047
75nMFSK15mREP1	1145.51	0.889832			75nMFSK15mDiluteSHH24hrREP1	897.209	0.173164			75nMFSK15m100nMSAG24hrREP1	6406.55	0.184866			75nMFSK15m30uMCMPD1014hr100nMSAG24hrREP1	-2434.03	0.267252			75nMFSK15m20uMH8915mREP1	91.9306	0.213338			75nMFSK15m5uMCYAREP1	-100.565	0.866446			75nMFSK15m1nMSAG24hrREP1	510.702	0.641312			75nMFSK15m2nMSAG24hrREP1	1492.71	1.02346			75nMFSK15m5nMSAG24hrREP1	-85.7319	0.530848			75nMFSK15m10nMSAG24hrREP1	1068.48	0.0163977
75nMFSK15mREP1	3115.75	0.33397			75nMFSK15mDiluteSHH24hrREP1	14379.1	0.111651			75nMFSK15m100nMSAG24hrREP1	2824.75	0.453928			75nMFSK15m30uMCMPD1014hr100nMSAG24hrREP1	5753.6	0.414911			75nMFSK15m20uMH8915mREP1	-995.449	0.0786041			75nMFSK15m5uMCYAREP1	-6.4852	0.40669			75nMFSK15m1nMSAG24hrREP1	427.978	0.376518			75nMFSK15m2nMSAG24hrREP1	3792.49	0.587358			75nMFSK15m5nMSAG24hrREP1	266.161	0.580914			75nMFSK15m10nMSAG24hrREP1	768.993	0.234631
75nMFSK15mREP1	1460.96	1.04937			75nMFSK15mDiluteSHH24hrREP1	-698.773	0.251309			75nMFSK15m100nMSAG24hrREP1	3807.28	0.36347			75nMFSK15m30uMCMPD1014hr100nMSAG24hrREP1	-391.76	0.375114			75nMFSK15m20uMH8915mREP1	565.571	0.0953526			75nMFSK15m5uMCYAREP1	-276.126	1.22617			75nMFSK15m1nMSAG24hrREP1	-1498.67	0.567789			75nMFSK15m2nMSAG24hrREP1	-891.606	0.0758483			75nMFSK15m5nMSAG24hrREP1	-181.334	0.249229			75nMFSK15m10nMSAG24hrREP1	1793.85	0.331207
75nMFSK15mREP1	-913.535	0.50354			75nMFSK15mDiluteSHH24hrREP1	5896.17	0.480391			75nMFSK15m100nMSAG24hrREP1	1698.67	0.207536			75nMFSK15m30uMCMPD1014hr100nMSAG24hrREP1	138.414	0.252376			75nMFSK15m20uMH8915mREP1	-260.528	0.178103			75nMFSK15m5uMCYAREP1	-937.833	0.645451			75nMFSK15m1nMSAG24hrREP1	-337.61	0.221525			75nMFSK15m2nMSAG24hrREP1	300.084	0.107221			75nMFSK15m5nMSAG24hrREP1	2972.27	0.137094			75nMFSK15m10nMSAG24hrREP1	1725.32	0.82271
75nMFSK15mREP1	-113.053	0.639725			75nMFSK15mDiluteSHH24hrREP1	2954.77	0.332713			75nMFSK15m100nMSAG24hrREP1	1376.95	0.42561			75nMFSK15m30uMCMPD1014hr100nMSAG24hrREP1	538.823	0.496232			75nMFSK15m20uMH8915mREP1	-349.41	0.156468			75nMFSK15m5uMCYAREP1	-188.949	0.932067			75nMFSK15m1nMSAG24hrREP1	373.222	0.80134			75nMFSK15m2nMSAG24hrREP1	1243.31	0.158948			75nMFSK15m5nMSAG24hrREP1	1201.04	0.430725			75nMFSK15m10nMSAG24hrREP1	2644.45	0.212944
75nMFSK15mREP1	-19.6969	0.648255			75nMFSK15mDiluteSHH24hrREP1	1053.45	0.240725			75nMFSK15m100nMSAG24hrREP1	2839.56	0.481252			75nMFSK15m30uMCMPD1014hr100nMSAG24hrREP1	6693.64	0.262141			75nMFSK15m20uMH8915mREP1	200.375	0.107706			75nMFSK15m5uMCYAREP1	2421.99	1.38903			75nMFSK15m1nMSAG24hrREP1	360.834	0.264766			75nMFSK15m2nMSAG24hrREP1	1933.34	0.207564			75nMFSK15m5nMSAG24hrREP1	48.2907	0.287881			75nMFSK15m10nMSAG24hrREP1	7488.94	1.40339
75nMFSK15mREP1	801.005	0.82511			75nMFSK15mDiluteSHH24hrREP1	278.955	0.448937			75nMFSK15m100nMSAG24hrREP1	1095.05	0.265185			75nMFSK15m30uMCMPD1014hr100nMSAG24hrREP1	1266.49	1.54505			75nMFSK15m20uMH8915mREP1	-1055.31	0.210409			75nMFSK15m5uMCYAREP1	-404.387	0.662191			75nMFSK15m1nMSAG24hrREP1	68.2606	0.532117			75nMFSK15m2nMSAG24hrREP1	39.3074	0.26016			75nMFSK15m5nMSAG24hrREP1	1530.19	0.114041			75nMFSK15m10nMSAG24hrREP1	11423.7	0.604381
75nMFSK15mREP1	1440.15	1.14347			75nMFSK15mDiluteSHH24hrREP1	2350.72	0.428978			75nMFSK15m100nMSAG24hrREP1	4117.65	0.240489			75nMFSK15m30uMCMPD1014hr100nMSAG24hrREP1	-1745.28	1.28341			75nMFSK15m20uMH8915mREP1	528.029	0.133174			75nMFSK15m5uMCYAREP1	768.571	0.536343			75nMFSK15m1nMSAG24hrREP1	1170.21	0.483867			75nMFSK15m2nMSAG24hrREP1	1322.9	0.42566			75nMFSK15m5nMSAG24hrREP1	531.621	0.146653			75nMFSK15m10nMSAG24hrREP1	196.646	0.13752
75nMFSK15mREP1	-452.927	0.584008			75nMFSK15mDiluteSHH24hrREP1	1809.83	0.47218			75nMFSK15m100nMSAG24hrREP1	5977.23	0.127916			75nMFSK15m30uMCMPD1014hr100nMSAG24hrREP1	1746.02	0.927405			75nMFSK15m20uMH8915mREP1	-1573.39	0.174407			75nMFSK15m5uMCYAREP1	739.406	0.576556			75nMFSK15m1nMSAG24hrREP1	-313.73	0.432419			75nMFSK15m2nMSAG24hrREP1	2725.75	0.179879			75nMFSK15m5nMSAG24hrREP1	553.104	0.173438			75nMFSK15m10nMSAG24hrREP1	801.029	0.14548
75nMFSK15mREP1	-1289.26	0.164813			75nMFSK15mDiluteSHH24hrREP1	1283.14	1.09177			75nMFSK15m100nMSAG24hrREP1	1808.95	0.215567			75nMFSK15m30uMCMPD1014hr100nMSAG24hrREP1	486.996	1.98755			75nMFSK15m20uMH8915mREP1	1746.16	0.0491087			75nMFSK15m5uMCYAREP1	-264.338	0.156869			75nMFSK15m1nMSAG24hrREP1	2884.57	0.246877			75nMFSK15m2nMSAG24hrREP1	602.383	0.02102			75nMFSK15m5nMSAG24hrREP1	120.227	0.284654			75nMFSK15m10nMSAG24hrREP1	375.431	0.39859
75nMFSK15mREP1	430.495	1.32555			75nMFSK15mDiluteSHH24hrREP1	7205.51	0.538584			75nMFSK15m100nMSAG24hrREP1	3767.96	0.170668			75nMFSK15m30uMCMPD1014hr100nMSAG24hrREP1	-353.072	1.59334			75nMFSK15m20uMH8915mREP1	-27.6163	0.127139			75nMFSK15m5uMCYAREP1	1496.62	0.357301			75nMFSK15m1nMSAG24hrREP1	-1237.22	0.425974			75nMFSK15m2nMSAG24hrREP1	30.0598	0.296973			75nMFSK15m5nMSAG24hrREP1	438.726	0.232764			75nMFSK15m10nMSAG24hrREP1	1259.29	0.0191519
75nMFSK15mREP1	-133.723	0.75593			75nMFSK15mDiluteSHH24hrREP1	2991.72	0.781988			75nMFSK15m100nMSAG24hrREP1	3241.49	0.206661			75nMFSK15m30uMCMPD1014hr100nMSAG24hrREP1	-201.791	0.291561			75nMFSK15m20uMH8915mREP1	31.5458	0.107843			75nMFSK15m5uMCYAREP1	774.945	0.305902			75nMFSK15m1nMSAG24hrREP1	539.915	0.759974			75nMFSK15m2nMSAG24hrREP1	-276.276	0.240511			75nMFSK15m5nMSAG24hrREP1	197.503	0.0708895			75nMFSK15m10nMSAG24hrREP1	1086.1	0.348731
75nMFSK15mREP1	121.081	0.923944			75nMFSK15mDiluteSHH24hrREP1	1812.57	0.501548			75nMFSK15m100nMSAG24hrREP1	4398.38	0.477617			75nMFSK15m30uMCMPD1014hr100nMSAG24hrREP1	22.1299	0.664764			75nMFSK15m20uMH8915mREP1	453.093	0.091084			75nMFSK15m5uMCYAREP1	1450.68	0.498562			75nMFSK15m1nMSAG24hrREP1	-88.8838	0.2565			75nMFSK15m2nMSAG24hrREP1	750.327	0.204492			75nMFSK15m5nMSAG24hrREP1	390.872	0.281555			75nMFSK15m10nMSAG24hrREP1	262.697	0.221356
75nMFSK15mREP1	-199.926	0.600581			75nMFSK15mDiluteSHH24hrREP1	1762.2	0.0944688			75nMFSK15m100nMSAG24hrREP1	10703.5	0.208722			75nMFSK15m30uMCMPD1014hr100nMSAG24hrREP1	2938.36	0.235451			75nMFSK15m20uMH8915mREP1	469.445	0.0056412			75nMFSK15m5uMCYAREP1	1835.71	0.73144			75nMFSK15m1nMSAG24hrREP1	1920.24	0.137858			75nMFSK15m2nMSAG24hrREP1	1717.86	0.240236			75nMFSK15m5nMSAG24hrREP1	958.05	0.296375			75nMFSK15m10nMSAG24hrREP1	132.236	0.131285
75nMFSK15mREP1	-139.413	0.263179			75nMFSK15mDiluteSHH24hrREP1	-889.762	0.0785294			75nMFSK15m100nMSAG24hrREP1	5673.91	0.260538			75nMFSK15m30uMCMPD1014hr100nMSAG24hrREP1	283.45	0.21034			75nMFSK15m20uMH8915mREP1	379.483	0.0378112			75nMFSK15m5uMCYAREP1	3814.46	0.675653			75nMFSK15m1nMSAG24hrREP1	229.695	0.109473			75nMFSK15m2nMSAG24hrREP1	282.366	0.199526			75nMFSK15m5nMSAG24hrREP1	327.672	0.895813			75nMFSK15m10nMSAG24hrREP1	1495.46	0.143384
75nMFSK15mREP1	-218.21	0.506889			75nMFSK15mDiluteSHH24hrREP1	354.302	0.0131043			75nMFSK15m100nMSAG24hrREP1	10782.2	0.168097			75nMFSK15m30uMCMPD1014hr100nMSAG24hrREP1	132.616	0.629233			75nMFSK15m20uMH8915mREP1	3574.73	0.183267			75nMFSK15m5uMCYAREP1	-317.862	0.623626			75nMFSK15m1nMSAG24hrREP1	334.966	0.297504			75nMFSK15m2nMSAG24hrREP1	5861	0.594336			75nMFSK15m5nMSAG24hrREP1	2704.46	0.0903865			75nMFSK15m10nMSAG24hrREP1	1443.83	0.0542467
75nMFSK15mREP1	478.911	0.518243			75nMFSK15mDiluteSHH24hrREP1	6066.98	0.167671			75nMFSK15m100nMSAG24hrREP1	4320.92	0.0810853			75nMFSK15m30uMCMPD1014hr100nMSAG24hrREP1	4042.89	0.202956			75nMFSK15m20uMH8915mREP1	-266.125	0.0501263			75nMFSK15m5uMCYAREP1	-236.915	0.701588			75nMFSK15m1nMSAG24hrREP1	-50.456	0.114804			75nMFSK15m2nMSAG24hrREP1	1255.24	0.224826			75nMFSK15m5nMSAG24hrREP1	-248.965	0.239488			75nMFSK15m10nMSAG24hrREP1	4179.7	0.274229
75nMFSK15mREP1	-458.178	0.245279			75nMFSK15mDiluteSHH24hrREP1	3242.25	0.373622			75nMFSK15m100nMSAG24hrREP1	7643.27	0.231693			75nMFSK15m30uMCMPD1014hr100nMSAG24hrREP1	1794.69	0.651513			75nMFSK15m20uMH8915mREP1	-585.995	0.0692195			75nMFSK15m5uMCYAREP1	-321.451	0.927904			75nMFSK15m1nMSAG24hrREP1	1185.58	1.11846			75nMFSK15m2nMSAG24hrREP1	1811.68	0.392284			75nMFSK15m5nMSAG24hrREP1	2181.22	0.424516			75nMFSK15m10nMSAG24hrREP1	2401.88	0.253814
75nMFSK15mREP1	878.767	0.252875			75nMFSK15mDiluteSHH24hrREP1	611.624	0.153456			75nMFSK15m100nMSAG24hrREP1	6397.09	0.276576			75nMFSK15m30uMCMPD1014hr100nMSAG24hrREP1	1448.66	0.567528			75nMFSK15m20uMH8915mREP1	57.3149	0.114297			75nMFSK15m5uMCYAREP1	-441.567	0.347384			75nMFSK15m1nMSAG24hrREP1	20.8501	1.11161			75nMFSK15m2nMSAG24hrREP1	445.124	0.41696			75nMFSK15m5nMSAG24hrREP1	2131.39	0.280232			75nMFSK15m10nMSAG24hrREP1	2820.05	0.461265
75nMFSK15mREP1	126.817	0.293813			75nMFSK15mDiluteSHH24hrREP1	4952.94	0.208331			75nMFSK15m100nMSAG24hrREP1	3405.78	0.0494912			75nMFSK15m30uMCMPD1014hr100nMSAG24hrREP1	-356.079	0.296754			75nMFSK15m20uMH8915mREP1	213.296	0.0130701			75nMFSK15m5uMCYAREP1	678.528	0.837855			75nMFSK15m1nMSAG24hrREP1	3118.69	0.609874			75nMFSK15m2nMSAG24hrREP1	627.629	0.103142			75nMFSK15m5nMSAG24hrREP1	1480.56	0.00820448			75nMFSK15m10nMSAG24hrREP1	4191.78	0.166269
75nMFSK15mREP1	2303.89	0.537001			75nMFSK15mDiluteSHH24hrREP1	32.2387	0.131621			75nMFSK15m100nMSAG24hrREP1	24905.4	0.418545			75nMFSK15m30uMCMPD1014hr100nMSAG24hrREP1	-887.398	0.010668			75nMFSK15m20uMH8915mREP1	-4.57241	0.0284265			75nMFSK15m5uMCYAREP1	3129.88	0.610114			75nMFSK15m1nMSAG24hrREP1	997.569	0.484832			75nMFSK15m2nMSAG24hrREP1	-9.93904	0.22491			75nMFSK15m5nMSAG24hrREP1	173.513	0.719953			75nMFSK15m10nMSAG24hrREP1	7062.94	0.0917376
75nMFSK15mREP1	591.12	1.14981			75nMFSK15mDiluteSHH24hrREP1	1423.2	0.174928			75nMFSK15m100nMSAG24hrREP1	6627.75	0.195367			75nMFSK15m30uMCMPD1014hr100nMSAG24hrREP1	-463.051	0.318712			75nMFSK15m20uMH8915mREP1	-553.777	-0.00800647			75nMFSK15m5uMCYAREP1	1069.99	0.558624			75nMFSK15m1nMSAG24hrREP1	305.593	0.380124			75nMFSK15m2nMSAG24hrREP1	2636.17	0.477356			75nMFSK15m5nMSAG24hrREP1	1962.06	1.08911			75nMFSK15m10nMSAG24hrREP1	2443.65	0.196341
75nMFSK15mREP1	-301.924	1.3152			75nMFSK15mDiluteSHH24hrREP1	3779.62	0.136035			75nMFSK15m100nMSAG24hrREP1	1028.38	0.992261			75nMFSK15m30uMCMPD1014hr100nMSAG24hrREP1	9.28299	0.636796			75nMFSK15m20uMH8915mREP1	-107.072	0.152404			75nMFSK15m5uMCYAREP1	1616.04	0.550122			75nMFSK15m1nMSAG24hrREP1	1030.06	0.196467			75nMFSK15m2nMSAG24hrREP1	2903.52	0.131086			75nMFSK15m5nMSAG24hrREP1	2656.51	0.320273			75nMFSK15m10nMSAG24hrREP1	3861.24	0.333121
75nMFSK15mREP1	1003.2	0.988301			75nMFSK15mDiluteSHH24hrREP1	-849.641	0.0471413			75nMFSK15m100nMSAG24hrREP1	13267.7	0.139429			75nMFSK15m30uMCMPD1014hr100nMSAG24hrREP1	3827.64	0.93019			75nMFSK15m20uMH8915mREP1	210.746	0.135435			75nMFSK15m5uMCYAREP1	1791.44	0.850741			75nMFSK15m1nMSAG24hrREP1	-95.5155	0.469876			75nMFSK15m2nMSAG24hrREP1	5120.23	0.450682			75nMFSK15m5nMSAG24hrREP1	-803.578	0.167434			75nMFSK15m10nMSAG24hrREP1	820.56	0.325245
75nMFSK15mREP1	143.011	0.585871			75nMFSK15mDiluteSHH24hrREP1	2663.8	0.709839			75nMFSK15m100nMSAG24hrREP1	8642.09	0.142226			75nMFSK15m30uMCMPD1014hr100nMSAG24hrREP1	-937.554	0.981063			75nMFSK15m20uMH8915mREP1	1181.25	0.109856			75nMFSK15m5uMCYAREP1	1904.12	0.818622			75nMFSK15m1nMSAG24hrREP1	477.309	0.612197			75nMFSK15m2nMSAG24hrREP1	912.304	0.225859			75nMFSK15m5nMSAG24hrREP1	675.082	0.388115			75nMFSK15m10nMSAG24hrREP1	6480.77	0.360954
75nMFSK15mREP1	245.75	0.620933			75nMFSK15mDiluteSHH24hrREP1	2475.88	0.539319			75nMFSK15m100nMSAG24hrREP1	7562.16	0.222773			75nMFSK15m30uMCMPD1014hr100nMSAG24hrREP1	-888.551	0.863264			75nMFSK15m20uMH8915mREP1	-404.746	0.163932			75nMFSK15m5uMCYAREP1	-640.634	0.825477			75nMFSK15m1nMSAG24hrREP1	3393.4	0.140643			75nMFSK15m2nMSAG24hrREP1	1495.12	0.291928			75nMFSK15m5nMSAG24hrREP1	1994.78	0.137112			75nMFSK15m10nMSAG24hrREP1	1018.37	0.402894
75nMFSK15mREP1	-442.841	0.717671			75nMFSK15mDiluteSHH24hrREP1	1957.75	0.0478822			75nMFSK15m100nMSAG24hrREP1	16990.5	0.152717			75nMFSK15m30uMCMPD1014hr100nMSAG24hrREP1	-101.652	1.29456			75nMFSK15m20uMH8915mREP1	1070.67	0.0590766			75nMFSK15m5uMCYAREP1	43.4149	0.633877			75nMFSK15m1nMSAG24hrREP1	-500.058	0.283236			75nMFSK15m2nMSAG24hrREP1	1177.95	0.511736			75nMFSK15m5nMSAG24hrREP1	1840.61	0.298902			75nMFSK15m10nMSAG24hrREP1	-578.213	0.163945
75nMFSK15mREP1	392.664	0.640202			75nMFSK15mDiluteSHH24hrREP1	52.9824	0.0752729			75nMFSK15m100nMSAG24hrREP1	11423.7	0.214755			75nMFSK15m30uMCMPD1014hr100nMSAG24hrREP1	-2179.5	1.05447			75nMFSK15m20uMH8915mREP1	130.587	0.0588452			75nMFSK15m5uMCYAREP1	26.4826	1.41476			75nMFSK15m1nMSAG24hrREP1	92.8994	0.153742			75nMFSK15m2nMSAG24hrREP1	605.24	0.149907			75nMFSK15m5nMSAG24hrREP1	-27.4413	0.0806018			75nMFSK15m10nMSAG24hrREP1	3579.69	0.3396
75nMFSK15mREP1	-184.787	0.268657			75nMFSK15mDiluteSHH24hrREP1	2312.76	0.107846			75nMFSK15m100nMSAG24hrREP1	3844.36	0.29914			75nMFSK15m30uMCMPD1014hr100nMSAG24hrREP1	-871.699	0.997268			75nMFSK15m20uMH8915mREP1	-679.201	0.109302			75nMFSK15m5uMCYAREP1	-83.5112	0.437178			75nMFSK15m1nMSAG24hrREP1	701.179	0.227058			75nMFSK15m2nMSAG24hrREP1	-826.219	0.188722			75nMFSK15m5nMSAG24hrREP1	-1232.01	1.16983			75nMFSK15m10nMSAG24hrREP1	3333.11	0.402677
75nMFSK15mREP1	314.907	0.130139			75nMFSK15mDiluteSHH24hrREP1	2873.42	0.417835			75nMFSK15m100nMSAG24hrREP1	11465.8	0.0847262			75nMFSK15m30uMCMPD1014hr100nMSAG24hrREP1	2198.79	1.10878			75nMFSK15m20uMH8915mREP1	1026.08	0.0295967			75nMFSK15m5uMCYAREP1	-150.385	0.222976			75nMFSK15m1nMSAG24hrREP1	9.00944	0.726727			75nMFSK15m2nMSAG24hrREP1	1347.11	0.146569			75nMFSK15m5nMSAG24hrREP1	-169.478	0.23296			75nMFSK15m10nMSAG24hrREP1	1029.46	0.127258
75nMFSK15mREP1	-547.497	0.211912			75nMFSK15mDiluteSHH24hrREP1	5579.19	0.253949			75nMFSK15m100nMSAG24hrREP1	7955.4	0.208938			75nMFSK15m30uMCMPD1014hr100nMSAG24hrREP1	2628.27	0.824337			75nMFSK15m20uMH8915mREP1	-814.96	0.124124			75nMFSK15m5uMCYAREP1	-262.374	0.814746			75nMFSK15m1nMSAG24hrREP1	-477.677	0.0919996			75nMFSK15m2nMSAG24hrREP1	2784.77	0.466627			75nMFSK15m5nMSAG24hrREP1	2072.28	0.0622525			75nMFSK15m10nMSAG24hrREP1	3071.86	0.316328
75nMFSK15mREP1	250.511	0.332911			75nMFSK15mDiluteSHH24hrREP1	828.607	0.743717			75nMFSK15m100nMSAG24hrREP1	6088.92	0.213675			75nMFSK15m30uMCMPD1014hr100nMSAG24hrREP1	-233.798	0.374504			75nMFSK15m20uMH8915mREP1	-9.51896	0.130227			75nMFSK15m5uMCYAREP1	628.751	0.522693			75nMFSK15m1nMSAG24hrREP1	795.839	0.406603			75nMFSK15m2nMSAG24hrREP1	257.346	0.0289765			75nMFSK15m5nMSAG24hrREP1	7.14538	0.181431			75nMFSK15m10nMSAG24hrREP1	1038.28	0.671172
75nMFSK15mREP1	889.978	0.381991			75nMFSK15mDiluteSHH24hrREP1	15978	0.169899			75nMFSK15m100nMSAG24hrREP1	7729.41	0.0701245			75nMFSK15m30uMCMPD1014hr100nMSAG24hrREP1	-326.235	1.7721			75nMFSK15m20uMH8915mREP1	493.63	0.084963			75nMFSK15m5uMCYAREP1	-2055.78	0.579705			75nMFSK15m1nMSAG24hrREP1	-624.563	0.619759			75nMFSK15m2nMSAG24hrREP1	1813.95	0.511159			75nMFSK15m5nMSAG24hrREP1	1609.95	0.0961511			75nMFSK15m10nMSAG24hrREP1	4796.44	0.280252
75nMFSK15mREP1	1441.06	0.2858			75nMFSK15mDiluteSHH24hrREP1	804.303	0.0831023			75nMFSK15m100nMSAG24hrREP1	5502.43	0.145086			75nMFSK15m30uMCMPD1014hr100nMSAG24hrREP1	1666.63	0.984193			75nMFSK15m20uMH8915mREP1	-513.304	0.0426457			75nMFSK15m5uMCYAREP1	2087.54	0.636646			75nMFSK15m1nMSAG24hrREP1	-1791.16	0.76852			75nMFSK15m2nMSAG24hrREP1	628.745	0.281938			75nMFSK15m5nMSAG24hrREP1	839.366	0.100173			75nMFSK15m10nMSAG24hrREP1	1786.55	0.217478
75nMFSK15mREP1	287.869	0.215489			75nMFSK15mDiluteSHH24hrREP1	9712.26	0.138001			75nMFSK15m100nMSAG24hrREP1	2167.51	0.831713			75nMFSK15m30uMCMPD1014hr100nMSAG24hrREP1	-1256.7	0.967116			75nMFSK15m20uMH8915mREP1	504.752	0.084317			75nMFSK15m5uMCYAREP1	421.83	0.793118			75nMFSK15m1nMSAG24hrREP1	1442.54	0.433539			75nMFSK15m2nMSAG24hrREP1	-72.4419	0.349105			75nMFSK15m5nMSAG24hrREP1	281.606	0.218545			75nMFSK15m10nMSAG24hrREP1	4240.37	1.28119
75nMFSK15mREP1	-175.431	0.887478			75nMFSK15mDiluteSHH24hrREP1	4900.01	0.894751			75nMFSK15m100nMSAG24hrREP1	17242.2	0.51263			75nMFSK15m30uMCMPD1014hr100nMSAG24hrREP1	1.36905	0.532588			75nMFSK15m20uMH8915mREP1	-889.208	0.151835			75nMFSK15m5uMCYAREP1	2402.14	0.426401			75nMFSK15m1nMSAG24hrREP1	452.529	0.381779			75nMFSK15m2nMSAG24hrREP1	40.1237	0.778254			75nMFSK15m5nMSAG24hrREP1	113.375	0.371734			75nMFSK15m10nMSAG24hrREP1	448.707	0.0948673
75nMFSK15mREP1	-460.871	0.438256			75nMFSK15mDiluteSHH24hrREP1	1071.28	0.295481			75nMFSK15m100nMSAG24hrREP1	10825.3	0.631696			75nMFSK15m30uMCMPD1014hr100nMSAG24hrREP1	622.733	0.896046			75nMFSK15m20uMH8915mREP1	-1003.89	0.0201764			75nMFSK15m5uMCYAREP1	391.5	0.492334			75nMFSK15m1nMSAG24hrREP1	-49.8197	0.57154			75nMFSK15m2nMSAG24hrREP1	1866.06	0.694053			75nMFSK15m5nMSAG24hrREP1	1865.26	0.0467722			75nMFSK15m10nMSAG24hrREP1	128.987	0.0903194
75nMFSK15mREP1	883.405	0.187988			75nMFSK15mDiluteSHH24hrREP1	2867.5	0.133558			75nMFSK15m100nMSAG24hrREP1	1986.61	0.309444			75nMFSK15m30uMCMPD1014hr100nMSAG24hrREP1	196.338	1.21158			75nMFSK15m20uMH8915mREP1	-793.211	0.129999			75nMFSK15m5uMCYAREP1	-602.582	0.454099			75nMFSK15m1nMSAG24hrREP1	-536.451	0.165109			75nMFSK15m2nMSAG24hrREP1	176.183	0.383724			75nMFSK15m5nMSAG24hrREP1	80.1139	0.264576			75nMFSK15m10nMSAG24hrREP1	3212.87	0.10691
75nMFSK15mREP1	556.731	0.889635			75nMFSK15mDiluteSHH24hrREP1	101.761	0.216209			75nMFSK15m100nMSAG24hrREP1	2505.24	0.223436			75nMFSK15m30uMCMPD1014hr100nMSAG24hrREP1	1308.13	0.931205			75nMFSK15m20uMH8915mREP1	-132.263	0.0520509			75nMFSK15m5uMCYAREP1	583.032	0.244045			75nMFSK15m1nMSAG24hrREP1	-642.965	0.488253			75nMFSK15m2nMSAG24hrREP1	25.152	0.841653			75nMFSK15m5nMSAG24hrREP1	1899.84	0.0931878			75nMFSK15m10nMSAG24hrREP1	1807.96	0.520763
75nMFSK15mREP1	467.374	0.803205			75nMFSK15mDiluteSHH24hrREP1	13044.8	0.059272			75nMFSK15m100nMSAG24hrREP1	1025.36	0.439722			75nMFSK15m30uMCMPD1014hr100nMSAG24hrREP1	-86.5894	0.0697238			75nMFSK15m20uMH8915mREP1	-142.069	0.0242382			75nMFSK15m5uMCYAREP1	-741.948	0.35917			75nMFSK15m1nMSAG24hrREP1	796.763	0.456582			75nMFSK15m2nMSAG24hrREP1	-1609.53	0.84665			75nMFSK15m5nMSAG24hrREP1	1113.8	0.172005			75nMFSK15m10nMSAG24hrREP1	1942.78	1.74111
75nMFSK15mREP1	879.917	0.225031			75nMFSK15mDiluteSHH24hrREP1	2637.53	0.319291			75nMFSK15m100nMSAG24hrREP1	6143.66	0.16566			75nMFSK15m30uMCMPD1014hr100nMSAG24hrREP1	3271	0.442907			75nMFSK15m20uMH8915mREP1	-775.214	0.0190662			75nMFSK15m5uMCYAREP1	746.378	0.405565			75nMFSK15m1nMSAG24hrREP1	74.2231	0.673373			75nMFSK15m2nMSAG24hrREP1	1314.49	0.730093			75nMFSK15m5nMSAG24hrREP1	1282.63	0.0210128			75nMFSK15m10nMSAG24hrREP1	2500.99	0.623636
75nMFSK15mREP1	455.519	0.258303			75nMFSK15mDiluteSHH24hrREP1	7596.2	0.212034			75nMFSK15m100nMSAG24hrREP1	5234.22	0.0420533			75nMFSK15m30uMCMPD1014hr100nMSAG24hrREP1	2134.6	0.416842			75nMFSK15m20uMH8915mREP1	1759.31	0.0597936			75nMFSK15m5uMCYAREP1	-373.891	0.324457			75nMFSK15m1nMSAG24hrREP1	2128.19	0.637229			75nMFSK15m2nMSAG24hrREP1	315.515	0.1941			75nMFSK15m5nMSAG24hrREP1	518.72	0.508002			75nMFSK15m10nMSAG24hrREP1	2018.21	0.743802
75nMFSK15mREP1	1320.94	0.275533			75nMFSK15mDiluteSHH24hrREP1	2926.17	0.118585			75nMFSK15m100nMSAG24hrREP1	24120	0.037437			75nMFSK15m30uMCMPD1014hr100nMSAG24hrREP1	-1188.3	0.712662			75nMFSK15m20uMH8915mREP1	-444.854	0.0231956			75nMFSK15m5uMCYAREP1	107.997	0.576887			75nMFSK15m1nMSAG24hrREP1	-91.4218	0.401201			75nMFSK15m2nMSAG24hrREP1	1613.01	0.709177			75nMFSK15m5nMSAG24hrREP1	846.863	0.639783			75nMFSK15m10nMSAG24hrREP1	1838.21	0.109163
75nMFSK15mREP1	256.466	0.469759			75nMFSK15mDiluteSHH24hrREP1	3238.41	0.0842092			75nMFSK15m100nMSAG24hrREP1	3972.03	0.30361			75nMFSK15m30uMCMPD1014hr100nMSAG24hrREP1	-264.235	0.152316			75nMFSK15m20uMH8915mREP1	381.076	0.043229			75nMFSK15m5uMCYAREP1	1818.06	0.89463			75nMFSK15m1nMSAG24hrREP1	-1207.07	-0.0149093			75nMFSK15m2nMSAG24hrREP1	143.481	0.249808			75nMFSK15m5nMSAG24hrREP1	1938.67	0.116932			75nMFSK15m10nMSAG24hrREP1	1068.27	0.220305
75nMFSK15mREP1	174.11	0.510649			75nMFSK15mDiluteSHH24hrREP1	438.44	0.240642			75nMFSK15m100nMSAG24hrREP1	2445.81	0.208598			75nMFSK15m30uMCMPD1014hr100nMSAG24hrREP1	144.895	0.72131			75nMFSK15m20uMH8915mREP1	1838.29	0.0294			75nMFSK15m5uMCYAREP1	2304.22	0.738492			75nMFSK15m1nMSAG24hrREP1	2375.41	0.863081			75nMFSK15m2nMSAG24hrREP1	1351.75	0.328746			75nMFSK15m5nMSAG24hrREP1	1556	0.412273			75nMFSK15m10nMSAG24hrREP1	5762.51	0.350169
75nMFSK15mREP1	336.806	0.926885			75nMFSK15mDiluteSHH24hrREP1	4714.65	0.515483			75nMFSK15m100nMSAG24hrREP1	6440.75	0.101294			75nMFSK15m30uMCMPD1014hr100nMSAG24hrREP1	-661.092	0.361524			75nMFSK15m20uMH8915mREP1	319.629	-0.0103016			75nMFSK15m5uMCYAREP1	161.314	0.495491			75nMFSK15m1nMSAG24hrREP1	978.206	1.21461			75nMFSK15m2nMSAG24hrREP1	537.994	0.303609			75nMFSK15m5nMSAG24hrREP1	2706.12	0.404849			75nMFSK15m10nMSAG24hrREP1	2590.35	0.138468
75nMFSK15mREP1	-196.546	0.655735			75nMFSK15mDiluteSHH24hrREP1	-518.019	0.0853648			75nMFSK15m100nMSAG24hrREP1	6638.84	0.42082			75nMFSK15m30uMCMPD1014hr100nMSAG24hrREP1	7195.85	0.212358			75nMFSK15m20uMH8915mREP1	1759.95	0.0765339			75nMFSK15m5uMCYAREP1	-521.802	0.453141			75nMFSK15m1nMSAG24hrREP1	1154.09	1.2639			75nMFSK15m2nMSAG24hrREP1	-1813.61	0.533512			75nMFSK15m5nMSAG24hrREP1	916.525	0.0835441			75nMFSK15m10nMSAG24hrREP1	3154.5	0.0997708
75nMFSK15mREP1	-171.363	0.519186			75nMFSK15mDiluteSHH24hrREP1	373.676	0.179848			75nMFSK15m100nMSAG24hrREP1	5884.83	0.238409			75nMFSK15m30uMCMPD1014hr100nMSAG24hrREP1	-570.387	0.158579			75nMFSK15m20uMH8915mREP1	-320.85	0.0652704			75nMFSK15m5uMCYAREP1	-319.075	0.532415			75nMFSK15m1nMSAG24hrREP1	2034.74	0.259801			75nMFSK15m2nMSAG24hrREP1	5174.37	0.174206			75nMFSK15m5nMSAG24hrREP1	1308.91	0.0717189			75nMFSK15m10nMSAG24hrREP1	-467.973	0.855232
75nMFSK15mREP1	-48.5818	1.15564			75nMFSK15mDiluteSHH24hrREP1	1620.96	0.138279			75nMFSK15m100nMSAG24hrREP1	16780.4	0.260012			75nMFSK15m30uMCMPD1014hr100nMSAG24hrREP1	624.161	0.859238			75nMFSK15m20uMH8915mREP1	-1307.69	0.0588846			75nMFSK15m5uMCYAREP1	546.79	0.527841			75nMFSK15m1nMSAG24hrREP1	5619.23	0.595431			75nMFSK15m2nMSAG24hrREP1	-585.561	1.0421			75nMFSK15m5nMSAG24hrREP1	253.027	0.765185			75nMFSK15m10nMSAG24hrREP1	321.95	0.953272
75nMFSK15mREP1	-59.4628	1.69971			75nMFSK15mDiluteSHH24hrREP1	1070.03	0.832112			75nMFSK15m100nMSAG24hrREP1	1837.62	0.414501			75nMFSK15m30uMCMPD1014hr100nMSAG24hrREP1	-900.933	0.609888			75nMFSK15m20uMH8915mREP1	1388.42	0.0484837			75nMFSK15m5uMCYAREP1	7122.79	0.529222			75nMFSK15m1nMSAG24hrREP1	783.194	0.274006			75nMFSK15m2nMSAG24hrREP1	197.571	0.346981			75nMFSK15m5nMSAG24hrREP1	78.1841	0.219497			75nMFSK15m10nMSAG24hrREP1	1063.77	0.165963
75nMFSK15mREP1	-117.586	0.964659			75nMFSK15mDiluteSHH24hrREP1	2872.26	0.93335			75nMFSK15m100nMSAG24hrREP1	12449.6	0.0267108			75nMFSK15m30uMCMPD1014hr100nMSAG24hrREP1	941.794	0.374697			75nMFSK15m20uMH8915mREP1	618.065	0.0688466			75nMFSK15m5uMCYAREP1	-773.14	0.504276			75nMFSK15m1nMSAG24hrREP1	-1527.26	0.545981			75nMFSK15m2nMSAG24hrREP1	937.216	0.422043			75nMFSK15m5nMSAG24hrREP1	2109.49	0.15061			75nMFSK15m10nMSAG24hrREP1	2290.04	0.0307031
75nMFSK15mREP1	140.021	0.559676			75nMFSK15mDiluteSHH24hrREP1	1304.51	0.0560546			75nMFSK15m100nMSAG24hrREP1	6502.11	0.0163471			75nMFSK15m30uMCMPD1014hr100nMSAG24hrREP1	286.281	0.653221			75nMFSK15m20uMH8915mREP1	-152.945	0.0562315			75nMFSK15m5uMCYAREP1	553.259	0.929413			75nMFSK15m1nMSAG24hrREP1	377.782	0.99737			75nMFSK15m2nMSAG24hrREP1	1462.43	0.431853			75nMFSK15m5nMSAG24hrREP1	1209.57	0.805311			75nMFSK15m10nMSAG24hrREP1	4482.44	0.225156
75nMFSK15mREP1	-446.33	1.40818			75nMFSK15mDiluteSHH24hrREP1	737.418	0.258364			75nMFSK15m100nMSAG24hrREP1	9319.25	0.37092			75nMFSK15m30uMCMPD1014hr100nMSAG24hrREP1	1972.56	0.484821			75nMFSK15m20uMH8915mREP1	-140.768	0.0422868			75nMFSK15m5uMCYAREP1	-1708.92	1.26269			75nMFSK15m1nMSAG24hrREP1	1276.05	0.435818			75nMFSK15m2nMSAG24hrREP1	1246.68	0.306562			75nMFSK15m5nMSAG24hrREP1	1144.21	0.746263			75nMFSK15m10nMSAG24hrREP1	5539.98	0.200867
75nMFSK15mREP1	2566.97	0.438396			75nMFSK15mDiluteSHH24hrREP1	514.426	0.0936142			75nMFSK15m100nMSAG24hrREP1	1663.89	0.0141936			75nMFSK15m30uMCMPD1014hr100nMSAG24hrREP1	3210.09	0.435358			75nMFSK15m20uMH8915mREP1	-82.6897	0.0240337			75nMFSK15m5uMCYAREP1	-221.909	0.873571			75nMFSK15m1nMSAG24hrREP1	228.826	0.507708			75nMFSK15m2nMSAG24hrREP1	583.397	0.494107			75nMFSK15m5nMSAG24hrREP1	63.1833	0.113215			75nMFSK15m10nMSAG24hrREP1	3002.17	1.10061
75nMFSK15mREP1	-860.546	0.579603			75nMFSK15mDiluteSHH24hrREP1	5853.45	0.257823			75nMFSK15m100nMSAG24hrREP1	1960.37	0.0547144			75nMFSK15m30uMCMPD1014hr100nMSAG24hrREP1	1025.75	0.489126			75nMFSK15m20uMH8915mREP1	1005.59	0.0462599			75nMFSK15m5uMCYAREP1	-1029.02	0.770137			75nMFSK15m1nMSAG24hrREP1	-508.381	0.156915			75nMFSK15m2nMSAG24hrREP1	-4.40444	0.501699			75nMFSK15m5nMSAG24hrREP1	16.8411	0.323791			75nMFSK15m10nMSAG24hrREP1	-1810.86	0.338524
75nMFSK15mREP1	-244.787	0.523222			75nMFSK15mDiluteSHH24hrREP1	4054.92	0.267936			75nMFSK15m100nMSAG24hrREP1	3700.91	0.152933			75nMFSK15m30uMCMPD1014hr100nMSAG24hrREP1	120.887	0.555312			75nMFSK15m20uMH8915mREP1	995.241	0.0600516			75nMFSK15m5uMCYAREP1	52.6172	0.796921			75nMFSK15m1nMSAG24hrREP1	1430.17	0.523023			75nMFSK15m2nMSAG24hrREP1	966.558	0.530137			75nMFSK15m5nMSAG24hrREP1	145.904	0.371255			75nMFSK15m10nMSAG24hrREP1	-1351.1	0.131857
75nMFSK15mREP1	-203.352	1.34867			75nMFSK15mDiluteSHH24hrREP1	4716.54	0.106004			75nMFSK15m100nMSAG24hrREP1	20638.4	0.0689696			75nMFSK15m30uMCMPD1014hr100nMSAG24hrREP1	194.331	0.944507			75nMFSK15m20uMH8915mREP1	-145.348	0.0423144			75nMFSK15m5uMCYAREP1	371.965	0.33989			75nMFSK15m1nMSAG24hrREP1	110.055	0.552485			75nMFSK15m2nMSAG24hrREP1	1246.85	0.55438			75nMFSK15m5nMSAG24hrREP1	4095.13	0.178493			75nMFSK15m10nMSAG24hrREP1	1410.16	0.289831
75nMFSK15mREP1	1335.7	0.220969			75nMFSK15mDiluteSHH24hrREP1	1096.03	0.267173			75nMFSK15m100nMSAG24hrREP1	9929.39	0.184544			75nMFSK15m30uMCMPD1014hr100nMSAG24hrREP1	1605.34	1.13822			75nMFSK15m20uMH8915mREP1	-142.032	0.0727949			75nMFSK15m5uMCYAREP1	-591.723	0.669563			75nMFSK15m1nMSAG24hrREP1	3641.73	0.447201			75nMFSK15m2nMSAG24hrREP1	1107.88	0.305443			75nMFSK15m5nMSAG24hrREP1	1036.14	0.260544			75nMFSK15m10nMSAG24hrREP1	3484.48	0.416977
75nMFSK15mREP1	1000.19	0.759689			75nMFSK15mDiluteSHH24hrREP1	5904.63	0.220557			75nMFSK15m100nMSAG24hrREP1	744.366	0.103357			75nMFSK15m30uMCMPD1014hr100nMSAG24hrREP1	1105.17	1.68971			75nMFSK15m20uMH8915mREP1	1619.11	0.378627			75nMFSK15m5uMCYAREP1	1136.19	0.869606			75nMFSK15m1nMSAG24hrREP1	644.206	1.22732			75nMFSK15m2nMSAG24hrREP1	-539.758	0.314979			75nMFSK15m5nMSAG24hrREP1	2242.47	1.22464			75nMFSK15m10nMSAG24hrREP1	707.727	0.331354
75nMFSK15mREP1	-1078.29	0.69968			75nMFSK15mDiluteSHH24hrREP1	3187.44	0.0863511			75nMFSK15m100nMSAG24hrREP1	5012.1	0.894225			75nMFSK15m30uMCMPD1014hr100nMSAG24hrREP1	2820.81	1.41338			75nMFSK15m20uMH8915mREP1	174.9	0.0549491			75nMFSK15m5uMCYAREP1	3447.82	1.10567			75nMFSK15m1nMSAG24hrREP1	513.556	0.869277			75nMFSK15m2nMSAG24hrREP1	-161.98	0.235842			75nMFSK15m5nMSAG24hrREP1	2532.67	0.399904			75nMFSK15m10nMSAG24hrREP1	4878.71	0.180382
75nMFSK15mREP1	750.187	0.624048			75nMFSK15mDiluteSHH24hrREP1	230.161	0.0797834			75nMFSK15m100nMSAG24hrREP1	7936.95	0.30584			75nMFSK15m30uMCMPD1014hr100nMSAG24hrREP1	-677.156	0.402184			75nMFSK15m20uMH8915mREP1	328.238	0.171876			75nMFSK15m5uMCYAREP1	6182.82	0.229973			75nMFSK15m1nMSAG24hrREP1	464.008	0.411386			75nMFSK15m2nMSAG24hrREP1	2801.68	0.972064			75nMFSK15m5nMSAG24hrREP1	-532.2	0.315693			75nMFSK15m10nMSAG24hrREP1	2595.32	0.11773
75nMFSK15mREP1	-156.984	0.823592			75nMFSK15mDiluteSHH24hrREP1	-331.791	0.311391			75nMFSK15m100nMSAG24hrREP1	2592.51	0.116587			75nMFSK15m30uMCMPD1014hr100nMSAG24hrREP1	2740.69	2.19104			75nMFSK15m20uMH8915mREP1	-1159.69	0.296589			75nMFSK15m5uMCYAREP1	-2054.65	1.40653			75nMFSK15m1nMSAG24hrREP1	771.972	0.396486			75nMFSK15m2nMSAG24hrREP1	-791.288	0.680408			75nMFSK15m5nMSAG24hrREP1	442.632	0.221625			75nMFSK15m10nMSAG24hrREP1	1679.61	0.198904
75nMFSK15mREP1	827.504	0.421359			75nMFSK15mDiluteSHH24hrREP1	2716.11	0.184873			75nMFSK15m100nMSAG24hrREP1	10580.5	0.407325			75nMFSK15m30uMCMPD1014hr100nMSAG24hrREP1	476.082	0.436878			75nMFSK15m20uMH8915mREP1	-108.562	0.0695727			75nMFSK15m5uMCYAREP1	2658.32	0.446239			75nMFSK15m1nMSAG24hrREP1	1684.77	0.626041			75nMFSK15m2nMSAG24hrREP1	1786.79	0.0604965			75nMFSK15m5nMSAG24hrREP1	1182	0.0575269			75nMFSK15m10nMSAG24hrREP1	6991.58	0.120466
75nMFSK15mREP1	-1335.81	0.473294			75nMFSK15mDiluteSHH24hrREP1	1084.85	0.249628			75nMFSK15m100nMSAG24hrREP1	2401.35	0.386444			75nMFSK15m30uMCMPD1014hr100nMSAG24hrREP1	4865.48	0.55155			75nMFSK15m20uMH8915mREP1	539.979	0.149052			75nMFSK15m5uMCYAREP1	257.283	0.458327			75nMFSK15m1nMSAG24hrREP1	-451.239	0.715118			75nMFSK15m2nMSAG24hrREP1	897.17	0.118193			75nMFSK15m5nMSAG24hrREP1	337.831	0.0737715			75nMFSK15m10nMSAG24hrREP1	1673.14	0.235943
75nMFSK15mREP1	158.364	0.327641			75nMFSK15mDiluteSHH24hrREP1	3827.69	0.0176015			75nMFSK15m100nMSAG24hrREP1	2689.6	0.609066			75nMFSK15m30uMCMPD1014hr100nMSAG24hrREP1	1100.33	0.514944			75nMFSK15m20uMH8915mREP1	165.948	0.0126796			75nMFSK15m5uMCYAREP1	849.826	0.744015			75nMFSK15m1nMSAG24hrREP1	471.696	0.246039			75nMFSK15m2nMSAG24hrREP1	-184.219	0.302798			75nMFSK15m5nMSAG24hrREP1	1005.76	0.246631			75nMFSK15m10nMSAG24hrREP1	2523.3	0.117885
75nMFSK15mREP1	1628	0.41797			75nMFSK15mDiluteSHH24hrREP1	1007.1	0.0681553			75nMFSK15m100nMSAG24hrREP1	5923.39	0.45584			75nMFSK15m30uMCMPD1014hr100nMSAG24hrREP1	10263.8	0.504326			75nMFSK15m20uMH8915mREP1	-161.341	0.0424282			75nMFSK15m5uMCYAREP1	-275.286	0.338242			75nMFSK15m1nMSAG24hrREP1	970.333	0.224918			75nMFSK15m2nMSAG24hrREP1	-386.994	0.0499318			75nMFSK15m5nMSAG24hrREP1	177.408	0.148318			75nMFSK15m10nMSAG24hrREP1	3697.05	0.00387537
75nMFSK15mREP1	-1045.47	0.288721			75nMFSK15mDiluteSHH24hrREP1	10330.5	0.127423			75nMFSK15m100nMSAG24hrREP1	2014.37	0.280077			75nMFSK15m30uMCMPD1014hr100nMSAG24hrREP1	1071.53	0.431197			75nMFSK15m20uMH8915mREP1	843.959	-9.63909e-05			75nMFSK15m5uMCYAREP1	74.8942	0.218731			75nMFSK15m1nMSAG24hrREP1	3780.52	0.25158			75nMFSK15m2nMSAG24hrREP1	439.173	0.31292			75nMFSK15m5nMSAG24hrREP1	639.394	0.0929462			75nMFSK15m10nMSAG24hrREP1	2731.48	0.388352
75nMFSK15mREP1	2211.94	0.805872			75nMFSK15mDiluteSHH24hrREP1	916.679	0.348232			75nMFSK15m100nMSAG24hrREP1	4653.29	0.343216			75nMFSK15m30uMCMPD1014hr100nMSAG24hrREP1	2322.48	0.667969			75nMFSK15m20uMH8915mREP1	68.4071	0.0637005			75nMFSK15m5uMCYAREP1	1713.49	0.733129			75nMFSK15m1nMSAG24hrREP1	900.085	0.517232			75nMFSK15m2nMSAG24hrREP1	841.104	0.552125			75nMFSK15m5nMSAG24hrREP1	1085.25	0.302446			75nMFSK15m10nMSAG24hrREP1	1643.76	0.245459
75nMFSK15mREP1	-90.2691	0.739186			75nMFSK15mDiluteSHH24hrREP1	4503.39	0.581114			75nMFSK15m100nMSAG24hrREP1	10096.3	0.0775488			75nMFSK15m30uMCMPD1014hr100nMSAG24hrREP1	-1792.34	0.600483			75nMFSK15m20uMH8915mREP1	-201.591	0.06072			75nMFSK15m5uMCYAREP1	-995.491	0.395584			75nMFSK15m1nMSAG24hrREP1	2009.81	0.826094			75nMFSK15m2nMSAG24hrREP1	1011.74	0.469575			75nMFSK15m5nMSAG24hrREP1	-209.767	0.172589			75nMFSK15m10nMSAG24hrREP1	1121.66	0.471659
75nMFSK15mREP1	1215.34	0.8263			75nMFSK15mDiluteSHH24hrREP1	-1333.65	0.157564			75nMFSK15m100nMSAG24hrREP1	19534	0.361953			75nMFSK15m30uMCMPD1014hr100nMSAG24hrREP1	543.975	0.18774			75nMFSK15m20uMH8915mREP1	-860.671	0.0478543			75nMFSK15m5uMCYAREP1	1483.72	0.231445			75nMFSK15m1nMSAG24hrREP1	1420.39	0.328502			75nMFSK15m2nMSAG24hrREP1	1898.97	0.920101			75nMFSK15m5nMSAG24hrREP1	1008.1	0.464343			75nMFSK15m10nMSAG24hrREP1	2887.77	0.261687
75nMFSK15mREP1	298.744	0.423276			75nMFSK15mDiluteSHH24hrREP1	-87.5286	0.0914045			75nMFSK15m100nMSAG24hrREP1	17667.8	0.994684			75nMFSK15m30uMCMPD1014hr100nMSAG24hrREP1	946.905	0.180319			75nMFSK15m20uMH8915mREP1	672.289	0.0748947			75nMFSK15m5uMCYAREP1	315.619	0.75395			75nMFSK15m1nMSAG24hrREP1	507.735	0.190856			75nMFSK15m2nMSAG24hrREP1	1624.56	0.769911			75nMFSK15m5nMSAG24hrREP1	-323.484	0.522986			75nMFSK15m10nMSAG24hrREP1	-196.961	0.267278
75nMFSK15mREP1	-115.678	0.955214			75nMFSK15mDiluteSHH24hrREP1	3048.95	0.742256			75nMFSK15m100nMSAG24hrREP1	1957.53	0.688024			75nMFSK15m30uMCMPD1014hr100nMSAG24hrREP1	2481.75	0.271955			75nMFSK15m20uMH8915mREP1	-805.307	0.0561288			75nMFSK15m5uMCYAREP1	2785.52	0.692355			75nMFSK15m1nMSAG24hrREP1	164.552	0.879962			75nMFSK15m2nMSAG24hrREP1	1677.77	0.237318			75nMFSK15m5nMSAG24hrREP1	848.788	0.221827			75nMFSK15m10nMSAG24hrREP1	1424.12	0.234519
75nMFSK15mREP1	-82.8827	0.880639			75nMFSK15mDiluteSHH24hrREP1	116.467	0.659303			75nMFSK15m100nMSAG24hrREP1	19394	0.541951			75nMFSK15m30uMCMPD1014hr100nMSAG24hrREP1	1510.02	0.43622			75nMFSK15m20uMH8915mREP1	102.994	0.0492399			75nMFSK15m5uMCYAREP1	1823.8	0.304828			75nMFSK15m1nMSAG24hrREP1	7.74626	0.209155			75nMFSK15m2nMSAG24hrREP1	991.508	0.618751			75nMFSK15m5nMSAG24hrREP1	3201.32	0.150326			75nMFSK15m10nMSAG24hrREP1	279.894	0.00931369
75nMFSK15mREP1	349.773	0.573402			75nMFSK15mDiluteSHH24hrREP1	1841.36	1.25535			75nMFSK15m100nMSAG24hrREP1	3708.28	0.421521			75nMFSK15m30uMCMPD1014hr100nMSAG24hrREP1	4774.62	0.38328			75nMFSK15m20uMH8915mREP1	1125.01	0.308658			75nMFSK15m5uMCYAREP1	542.344	0.382051			75nMFSK15m1nMSAG24hrREP1	4749.7	0.713417			75nMFSK15m2nMSAG24hrREP1	364.206	0.206312			75nMFSK15m5nMSAG24hrREP1	480.285	0.499356			75nMFSK15m10nMSAG24hrREP1	12125.9	1.77606
75nMFSK15mREP1	-232.067	0.119266			75nMFSK15mDiluteSHH24hrREP1	799.494	0.214991			75nMFSK15m100nMSAG24hrREP1	1618.4	0.097197			75nMFSK15m30uMCMPD1014hr100nMSAG24hrREP1	171.881	0.422582			75nMFSK15m20uMH8915mREP1	-90.2924	0.106145			75nMFSK15m5uMCYAREP1	579.002	0.502495			75nMFSK15m1nMSAG24hrREP1	2479.68	0.340421			75nMFSK15m2nMSAG24hrREP1	2343.81	0.189537			75nMFSK15m5nMSAG24hrREP1	595.451	0.0721024			75nMFSK15m10nMSAG24hrREP1	5969.81	0.0621443
75nMFSK15mREP1	702.103	0.697895			75nMFSK15mDiluteSHH24hrREP1	11809.6	0.259953			75nMFSK15m100nMSAG24hrREP1	1466.96	0.417207			75nMFSK15m30uMCMPD1014hr100nMSAG24hrREP1	-338.877	0.103719			75nMFSK15m20uMH8915mREP1	983.234	0.16192			75nMFSK15m5uMCYAREP1	742.755	0.745097			75nMFSK15m1nMSAG24hrREP1	1431.36	0.48849			75nMFSK15m2nMSAG24hrREP1	871.317	0.563146			75nMFSK15m5nMSAG24hrREP1	154.898	0.263379			75nMFSK15m10nMSAG24hrREP1	4736.07	0.80474
75nMFSK15mREP1	-775.209	0.4431			75nMFSK15mDiluteSHH24hrREP1	473.664	0.500119			75nMFSK15m100nMSAG24hrREP1	5431.68	0.3335			75nMFSK15m30uMCMPD1014hr100nMSAG24hrREP1	-975.235	0.372125			75nMFSK15m20uMH8915mREP1	-745.228	0.0753486			75nMFSK15m5uMCYAREP1	3768.88	1.19015			75nMFSK15m1nMSAG24hrREP1	1250.13	0.302323			75nMFSK15m2nMSAG24hrREP1	813.687	0.420112			75nMFSK15m5nMSAG24hrREP1	824.103	0.370867			75nMFSK15m10nMSAG24hrREP1	4856.44	0.687837
75nMFSK15mREP1	966.741	0.381583			75nMFSK15mDiluteSHH24hrREP1	9322.86	0.0739548			75nMFSK15m100nMSAG24hrREP1	13759	0.184085			75nMFSK15m30uMCMPD1014hr100nMSAG24hrREP1	387.015	0.349114			75nMFSK15m20uMH8915mREP1	264.129	0.102017			75nMFSK15m5uMCYAREP1	-389.788	0.432323			75nMFSK15m1nMSAG24hrREP1	-135.238	0.0966903			75nMFSK15m2nMSAG24hrREP1	3138.96	0.980086			75nMFSK15m5nMSAG24hrREP1	1962.97	0.340218			75nMFSK15m10nMSAG24hrREP1	2077.95	0.759803
75nMFSK15mREP1	-843.856	0.514067			75nMFSK15mDiluteSHH24hrREP1	4041.5	0.0163942			75nMFSK15m100nMSAG24hrREP1	19209.7	0.115282			75nMFSK15m30uMCMPD1014hr100nMSAG24hrREP1	-297.052	0.259072			75nMFSK15m20uMH8915mREP1	669.222	0.0496978			75nMFSK15m5uMCYAREP1	1566.1	1.26409			75nMFSK15m1nMSAG24hrREP1	3.71196	0.326578			75nMFSK15m2nMSAG24hrREP1	1197.39	0.227464			75nMFSK15m5nMSAG24hrREP1	3455.59	0.483566			75nMFSK15m10nMSAG24hrREP1	-1917.3	0.397405
75nMFSK15mREP1	-221.22	0.248147			75nMFSK15mDiluteSHH24hrREP1	7841.55	0.096749			75nMFSK15m100nMSAG24hrREP1	10490.1	0.206835			75nMFSK15m30uMCMPD1014hr100nMSAG24hrREP1	502.63	0.269306			75nMFSK15m20uMH8915mREP1	258.841	0.121831			75nMFSK15m5uMCYAREP1	-818.952	0.456765			75nMFSK15m1nMSAG24hrREP1	416.177	0.3432			75nMFSK15m2nMSAG24hrREP1	2756.96	0.0912502			75nMFSK15m5nMSAG24hrREP1	9062.42	0.629878			75nMFSK15m10nMSAG24hrREP1	2771.05	0.247465
75nMFSK15mREP1	1373.88	0.646836			75nMFSK15mDiluteSHH24hrREP1	-426.031	0.238788			75nMFSK15m100nMSAG24hrREP1	6700.63	0.434578			75nMFSK15m30uMCMPD1014hr100nMSAG24hrREP1	261.892	0.181385			75nMFSK15m20uMH8915mREP1	-79.0189	0.0712045			75nMFSK15m5uMCYAREP1	375.805	1.32574			75nMFSK15m1nMSAG24hrREP1	1247.08	0.168022			75nMFSK15m2nMSAG24hrREP1	3877.24	0.143141			75nMFSK15m5nMSAG24hrREP1	3316.19	0.16629			75nMFSK15m10nMSAG24hrREP1	4568.66	0.174808
75nMFSK15mREP1	-974.19	0.482561			75nMFSK15mDiluteSHH24hrREP1	0.240405	0.65528			75nMFSK15m100nMSAG24hrREP1	830.282	0.139958			75nMFSK15m30uMCMPD1014hr100nMSAG24hrREP1	531.431	0.130374			75nMFSK15m20uMH8915mREP1	1539.61	0.231682			75nMFSK15m5uMCYAREP1	1553.63	0.0516814			75nMFSK15m1nMSAG24hrREP1	560.528	0.862228			75nMFSK15m2nMSAG24hrREP1	2348.41	0.0918605			75nMFSK15m5nMSAG24hrREP1	2329.57	0.375579			75nMFSK15m10nMSAG24hrREP1	2127.7	0.436705
75nMFSK15mREP1	568.205	0.537347			75nMFSK15mDiluteSHH24hrREP1	1720.27	0.341754			75nMFSK15m100nMSAG24hrREP1	4917.76	0.270761			75nMFSK15m30uMCMPD1014hr100nMSAG24hrREP1	-419.129	0.232802			75nMFSK15m20uMH8915mREP1	168.805	0.136661			75nMFSK15m5uMCYAREP1	1214.42	0.0485615			75nMFSK15m1nMSAG24hrREP1	322.899	0.793807			75nMFSK15m2nMSAG24hrREP1	-46.6816	0.125456			75nMFSK15m5nMSAG24hrREP1	-104.667	0.272436			75nMFSK15m10nMSAG24hrREP1	4352.38	0.916088
75nMFSK15mREP1	2250.51	0.589135			75nMFSK15mDiluteSHH24hrREP1	-293.361	0.288263			75nMFSK15m100nMSAG24hrREP1	10697.2	0.242557			75nMFSK15m30uMCMPD1014hr100nMSAG24hrREP1	-1137.51	1.27392			75nMFSK15m20uMH8915mREP1	-18.4188	0.131268			75nMFSK15m5uMCYAREP1	1641.97	0.0579465			75nMFSK15m1nMSAG24hrREP1	1243.31	0.232539			75nMFSK15m2nMSAG24hrREP1	2360.17	0.104543			75nMFSK15m5nMSAG24hrREP1	277.865	0.211101			75nMFSK15m10nMSAG24hrREP1	5942.57	0.694828
75nMFSK15mREP1	517.451	0.781354			75nMFSK15mDiluteSHH24hrREP1	8877.52	0.193812			75nMFSK15m100nMSAG24hrREP1	12883	0.229206			75nMFSK15m30uMCMPD1014hr100nMSAG24hrREP1	-986.76	1.35656			75nMFSK15m20uMH8915mREP1	659.316	0.0997418			75nMFSK15m5uMCYAREP1	1522.74	0.034926			75nMFSK15m1nMSAG24hrREP1	2010.78	0.204353			75nMFSK15m2nMSAG24hrREP1	633.8	0.155166			75nMFSK15m5nMSAG24hrREP1	1675.34	0.0360346			75nMFSK15m10nMSAG24hrREP1	1575.22	0.877954
75nMFSK15mREP2	95.7176	0.184626			75nMFSK15mDiluteSHH24hrREP1	4541.74	0.230693			75nMFSK15m100nMSAG24hrREP1	2633.44	0.374359			75nMFSK15m30uMCMPD1014hr100nMSAG24hrREP1	861.455	1.97581			75nMFSK15m20uMH8915mREP1	-233.315	0.0979055			75nMFSK15m5uMCYAREP1	167.098	0.225483			75nMFSK15m1nMSAG24hrREP1	647.244	0.230956			75nMFSK15m2nMSAG24hrREP1	313.14	0.224489			75nMFSK15m5nMSAG24hrREP1	2411.35	0.168196			75nMFSK15m10nMSAG24hrREP1	506.015	0.18541
75nMFSK15mREP2	53.7609	0.503633			75nMFSK15mDiluteSHH24hrREP1	1033.28	0.214085			75nMFSK15m100nMSAG24hrREP1	4877.09	0.178282			75nMFSK15m30uMCMPD1014hr100nMSAG24hrREP1	-87.6598	1.37071			75nMFSK15m20uMH8915mREP1	699.922	0.0229955			75nMFSK15m5uMCYAREP1	2327.27	0.685355			75nMFSK15m1nMSAG24hrREP1	390.29	0.551234			75nMFSK15m2nMSAG24hrREP1	4047.92	0.398482			75nMFSK15m5nMSAG24hrREP1	2252.98	0.378327			75nMFSK15m10nMSAG24hrREP1	4031.68	0.441602
75nMFSK15mREP2	350.397	0.500501			75nMFSK15mDiluteSHH24hrREP1	7778	0.773298			75nMFSK15m100nMSAG24hrREP1	10024.6	0.0478847			75nMFSK15m30uMCMPD1014hr100nMSAG24hrREP1	431.879	1.44292			75nMFSK15m20uMH8915mREP1	-390.777	0.211566			75nMFSK15m5uMCYAREP1	1553.48	0.63476			75nMFSK15m1nMSAG24hrREP1	328.799	0.273528			75nMFSK15m2nMSAG24hrREP1	1100.75	1.01896			75nMFSK15m5nMSAG24hrREP1	-219.705	0.416191			75nMFSK15m10nMSAG24hrREP1	-631.942	0.276399
75nMFSK15mREP2	-841.495	0.292712			75nMFSK15mDiluteSHH24hrREP1	704.209	0.183649			75nMFSK15m100nMSAG24hrREP1	4078.18	0.244608			75nMFSK15m30uMCMPD1014hr100nMSAG24hrREP1	2327.78	0.591386			75nMFSK15m20uMH8915mREP1	317.513	0.104653			75nMFSK15m5uMCYAREP1	946.334	0.63813			75nMFSK15m1nMSAG24hrREP1	1538.48	0.3152			75nMFSK15m2nMSAG24hrREP1	698.224	0.12272			75nMFSK15m5nMSAG24hrREP1	3247.33	0.133275			75nMFSK15m10nMSAG24hrREP1	1627.15	0.412792
75nMFSK15mREP2	-79.4148	0.195603			75nMFSK15mDiluteSHH24hrREP1	1225.54	0.37031			75nMFSK15m100nMSAG24hrREP1	4970.52	0.814138			75nMFSK15m30uMCMPD1014hr100nMSAG24hrREP1	-815.407	0.503421			75nMFSK15m20uMH8915mREP1	-1.09132	0.0547888			75nMFSK15m5uMCYAREP1	167.116	0.316387			75nMFSK15m1nMSAG24hrREP1	106.844	0.378559			75nMFSK15m2nMSAG24hrREP1	2999.15	1.92124			75nMFSK15m5nMSAG24hrREP1	2379.18	0.0661339			75nMFSK15m10nMSAG24hrREP1	267.228	0.286391
75nMFSK15mREP2	587.362	0.258788			75nMFSK15mDiluteSHH24hrREP1	2851.18	0.110979			75nMFSK15m100nMSAG24hrREP1	3463.13	0.245759			75nMFSK15m30uMCMPD1014hr100nMSAG24hrREP1	2672.96	1.23647			75nMFSK15m20uMH8915mREP1	32.02	0.0754046			75nMFSK15m5uMCYAREP1	846.476	0.549679			75nMFSK15m1nMSAG24hrREP1	191.675	0.48297			75nMFSK15m2nMSAG24hrREP1	1143.69	0.288332			75nMFSK15m5nMSAG24hrREP1	2204.31	0.139156			75nMFSK15m10nMSAG24hrREP1	-503.24	0.344954
75nMFSK15mREP2	-1052.53	0.17845			75nMFSK15mDiluteSHH24hrREP1	2584.31	0.201903			75nMFSK15m100nMSAG24hrREP1	12190.7	0.340184			75nMFSK15m30uMCMPD1014hr100nMSAG24hrREP1	256.098	0.860873			75nMFSK15m20uMH8915mREP1	4209.48	0.0378794			75nMFSK15m5uMCYAREP1	1451.89	0.509695			75nMFSK15m1nMSAG24hrREP1	2779.48	0.62375			75nMFSK15m2nMSAG24hrREP1	1422.46	1.00404			75nMFSK15m5nMSAG24hrREP1	947.514	0.11315			75nMFSK15m10nMSAG24hrREP1	2084	0.391111
75nMFSK15mREP2	292.886	0.209341			75nMFSK15mDiluteSHH24hrREP1	2733.66	0.293173			75nMFSK15m100nMSAG24hrREP1	2989.47	0.0921766			75nMFSK15m30uMCMPD1014hr100nMSAG24hrREP1	1005.29	1.08472			75nMFSK15m20uMH8915mREP1	672.596	0.0286207			75nMFSK15m5uMCYAREP1	-1313.98	0.52161			75nMFSK15m1nMSAG24hrREP1	977.316	0.370311			75nMFSK15m2nMSAG24hrREP1	6577.42	0.435241			75nMFSK15m5nMSAG24hrREP1	6158.74	0.335322			75nMFSK15m10nMSAG24hrREP1	2173.19	0.235436
75nMFSK15mREP2	-406.043	0.221488			75nMFSK15mDiluteSHH24hrREP1	1736.29	0.23741			75nMFSK15m100nMSAG24hrREP1	12374.7	0.462987			75nMFSK15m30uMCMPD1014hr100nMSAG24hrREP1	2793.27	1.36697			75nMFSK15m20uMH8915mREP1	-184.216	0.143097			75nMFSK15m5uMCYAREP1	2061.78	0.67668			75nMFSK15m1nMSAG24hrREP1	-230.055	0.346225			75nMFSK15m2nMSAG24hrREP1	-255.546	0.345587			75nMFSK15m5nMSAG24hrREP1	1345.19	0.0522993			75nMFSK15m10nMSAG24hrREP1	4959.44	0.0982413
75nMFSK15mREP2	-343.494	0.455299			75nMFSK15mDiluteSHH24hrREP1	261.462	0.216831			75nMFSK15m100nMSAG24hrREP1	7892.58	0.481331			75nMFSK15m30uMCMPD1014hr100nMSAG24hrREP1	234.81	0.898588			75nMFSK15m20uMH8915mREP1	-870.824	0.107452			75nMFSK15m5uMCYAREP1	2222.74	0.615286			75nMFSK15m1nMSAG24hrREP1	447.769	0.0221281			75nMFSK15m2nMSAG24hrREP1	2836.53	0.26083			75nMFSK15m5nMSAG24hrREP1	379.029	0.0902555			75nMFSK15m10nMSAG24hrREP1	-167.098	0.0570768
75nMFSK15mREP2	22.8259	0.570124			75nMFSK15mDiluteSHH24hrREP1	1532.12	0.203393			75nMFSK15m100nMSAG24hrREP1	-955.922	0.0661218			75nMFSK15m30uMCMPD1014hr100nMSAG24hrREP1	-9.58698	0.634205			75nMFSK15m20uMH8915mREP2	88.3525	0.0536048			75nMFSK15m5uMCYAREP1	575.999	0.668122			75nMFSK15m1nMSAG24hrREP1	1101.35	0.373322			75nMFSK15m2nMSAG24hrREP1	2036.58	0.427356			75nMFSK15m5nMSAG24hrREP1	-842.734	0.201502			75nMFSK15m10nMSAG24hrREP1	5906.41	0.400023
75nMFSK15mREP2	544.65	1.01143			75nMFSK15mDiluteSHH24hrREP1	226.377	1.00819			75nMFSK15m100nMSAG24hrREP1	16954.9	1.30407			75nMFSK15m30uMCMPD1014hr100nMSAG24hrREP1	1742.17	0.253128			75nMFSK15m20uMH8915mREP2	5211.95	0.0869069			75nMFSK15m5uMCYAREP1	544.365	0.389626			75nMFSK15m1nMSAG24hrREP1	655.181	0.0292554			75nMFSK15m2nMSAG24hrREP1	2040.5	0.291237			75nMFSK15m5nMSAG24hrREP1	2934.5	0.0268377			75nMFSK15m10nMSAG24hrREP1	1535.94	0.250053
75nMFSK15mREP2	537.106	1.05188			75nMFSK15mDiluteSHH24hrREP1	5320.68	0.0983054			75nMFSK15m100nMSAG24hrREP1	901.214	0.250495			75nMFSK15m30uMCMPD1014hr100nMSAG24hrREP1	115.646	0.349504			75nMFSK15m20uMH8915mREP2	-698.506	0.181171			75nMFSK15m5uMCYAREP1	-1074.49	0.615489			75nMFSK15m1nMSAG24hrREP1	984.055	1.55919			75nMFSK15m2nMSAG24hrREP1	854.241	2.01507			75nMFSK15m5nMSAG24hrREP1	2191.77	0.0321342			75nMFSK15m10nMSAG24hrREP1	3004.9	0.211746
75nMFSK15mREP2	2924.82	0.698101			75nMFSK15mDiluteSHH24hrREP1	7037.25	0.125906			75nMFSK15m100nMSAG24hrREP1	2166.73	0.139886			75nMFSK15m30uMCMPD1014hr100nMSAG24hrREP1	1411.53	1.2397			75nMFSK15m20uMH8915mREP2	198.89	0.0954098			75nMFSK15m5uMCYAREP1	-427.377	0.345525			75nMFSK15m1nMSAG24hrREP1	931.416	0.601971			75nMFSK15m2nMSAG24hrREP1	842.209	0.815609			75nMFSK15m5nMSAG24hrREP1	1648.14	0.0768543			75nMFSK15m10nMSAG24hrREP1	396.765	0.281886
75nMFSK15mREP2	-605.362	0.259817			75nMFSK15mDiluteSHH24hrREP1	3300.12	0.132928			75nMFSK15m100nMSAG24hrREP1	3658.55	0.154164			75nMFSK15m30uMCMPD1014hr100nMSAG24hrREP1	-1546.12	1.35427			75nMFSK15m20uMH8915mREP2	-1211.76	0.0829744			75nMFSK15m5uMCYAREP1	-1318.47	0.362623			75nMFSK15m1nMSAG24hrREP1	-732.49	0.864482			75nMFSK15m2nMSAG24hrREP1	1879.24	0.682583			75nMFSK15m5nMSAG24hrREP1	1185.97	0.176005			75nMFSK15m10nMSAG24hrREP1	2015.33	0.393634
75nMFSK15mREP2	-196.217	0.28612			75nMFSK15mDiluteSHH24hrREP1	564.149	0.476616			75nMFSK15m100nMSAG24hrREP1	3929.97	0.140577			75nMFSK15m30uMCMPD1014hr100nMSAG24hrREP1	-438.592	1.35426			75nMFSK15m20uMH8915mREP2	-1185.41	0.0908563			75nMFSK15m5uMCYAREP1	-180.238	0.643751			75nMFSK15m1nMSAG24hrREP1	1256.1	0.581771			75nMFSK15m2nMSAG24hrREP1	2446.4	0.633671			75nMFSK15m5nMSAG24hrREP1	3553.98	0.154518			75nMFSK15m10nMSAG24hrREP1	4950.94	0.371448
75nMFSK15mREP2	917.689	0.25803			75nMFSK15mDiluteSHH24hrREP1	41.1525	0.761353			75nMFSK15m100nMSAG24hrREP1	11139.3	0.0306577			75nMFSK15m30uMCMPD1014hr100nMSAG24hrREP1	531.639	1.12095			75nMFSK15m20uMH8915mREP2	-322.226	0.0603596			75nMFSK15m5uMCYAREP1	680.77	0.467594			75nMFSK15m1nMSAG24hrREP1	1806.17	0.303511			75nMFSK15m2nMSAG24hrREP2	340.283	0.465946			75nMFSK15m5nMSAG24hrREP1	-1438.52	0.293108			75nMFSK15m10nMSAG24hrREP1	2210.13	0.265077
75nMFSK15mREP2	-1106.98	0.123491			75nMFSK15mDiluteSHH24hrREP1	879.412	0.418693			75nMFSK15m100nMSAG24hrREP1	7205.9	0.123149			75nMFSK15m30uMCMPD1014hr100nMSAG24hrREP1	875.339	0.949445			75nMFSK15m20uMH8915mREP2	1144.79	0.0217445			75nMFSK15m5uMCYAREP1	-382.964	0.491384			75nMFSK15m1nMSAG24hrREP1	1594.41	0.254795			75nMFSK15m2nMSAG24hrREP2	-401.499	0.14146			75nMFSK15m5nMSAG24hrREP1	-36.9406	0.0574736			75nMFSK15m10nMSAG24hrREP1	2523.26	0.186663
75nMFSK15mREP2	214.831	0.527988			75nMFSK15mDiluteSHH24hrREP1	-480.518	0.274552			75nMFSK15m100nMSAG24hrREP1	6011.01	0.364804			75nMFSK15m30uMCMPD1014hr100nMSAG24hrREP1	-967.333	0.895204			75nMFSK15m20uMH8915mREP2	714.755	0.146766			75nMFSK15m5uMCYAREP1	-431.856	0.527273			75nMFSK15m1nMSAG24hrREP1	1021.91	0.651849			75nMFSK15m2nMSAG24hrREP2	504.248	0.280518			75nMFSK15m5nMSAG24hrREP1	2480.48	0.561733			75nMFSK15m10nMSAG24hrREP1	688.91	0.150044
75nMFSK15mREP2	-614.613	0.195147			75nMFSK15mDiluteSHH24hrREP1	209.246	0.489382			75nMFSK15m100nMSAG24hrREP1	10281.3	0.153444			75nMFSK15m30uMCMPD1014hr100nMSAG24hrREP1	-3339.99	1.45536			75nMFSK15m20uMH8915mREP2	987.763	0.126052			75nMFSK15m5uMCYAREP1	586.355	0.434482			75nMFSK15m1nMSAG24hrREP1	156.4	0.732096			75nMFSK15m2nMSAG24hrREP2	-1037.86	0.370262			75nMFSK15m5nMSAG24hrREP1	1057.92	0.033394			75nMFSK15m10nMSAG24hrREP1	-167.125	0.0335587
75nMFSK15mREP2	-333.15	0.357408			75nMFSK15mDiluteSHH24hrREP1	768.491	0.101405			75nMFSK15m100nMSAG24hrREP1	7343.37	0.157156			75nMFSK15m30uMCMPD1014hr100nMSAG24hrREP1	-17.9063	0.584716			75nMFSK15m20uMH8915mREP2	759.544	0.0823042			75nMFSK15m5uMCYAREP1	1882.04	0.549193			75nMFSK15m1nMSAG24hrREP1	3749.57	0.895651			75nMFSK15m2nMSAG24hrREP2	659.92	0.11897			75nMFSK15m5nMSAG24hrREP1	2795.55	0.194066			75nMFSK15m10nMSAG24hrREP1	5424.36	0.0651501
75nMFSK15mREP2	370.279	0.336137			75nMFSK15mDiluteSHH24hrREP1	1748.62	0.154744			75nMFSK15m100nMSAG24hrREP1	4338.2	0.295198			75nMFSK15m30uMCMPD1014hr100nMSAG24hrREP1	1205.61	0.929665			75nMFSK15m20uMH8915mREP2	2713.03	0.107965			75nMFSK15m5uMCYAREP1	763.865	0.502413			75nMFSK15m1nMSAG24hrREP1	951.606	0.645796			75nMFSK15m2nMSAG24hrREP2	848.806	0.279349			75nMFSK15m5nMSAG24hrREP1	1334.07	0.272666			75nMFSK15m10nMSAG24hrREP1	196.92	0.300652
75nMFSK15mREP2	1416.58	0.674147			75nMFSK15mDiluteSHH24hrREP1	1433.76	0.189138			75nMFSK15m100nMSAG24hrREP1	3644.79	0.402808			75nMFSK15m30uMCMPD1014hr100nMSAG24hrREP1	1556.63	1.07723			75nMFSK15m20uMH8915mREP2	7070.42	0.0549277			75nMFSK15m5uMCYAREP1	7163.79	0.355527			75nMFSK15m1nMSAG24hrREP1	-314.702	0.728414			75nMFSK15m2nMSAG24hrREP2	-379.585	0.208295			75nMFSK15m5nMSAG24hrREP1	935.018	0.392411			75nMFSK15m10nMSAG24hrREP1	531.375	0.249819
75nMFSK15mREP2	631.067	0.388484			75nMFSK15mDiluteSHH24hrREP1	467.61	0.0845203			75nMFSK15m100nMSAG24hrREP1	5735.65	0.253994			75nMFSK15m30uMCMPD1014hr100nMSAG24hrREP1	-2566.25	1.84508			75nMFSK15m20uMH8915mREP2	-237.77	0.0249034			75nMFSK15m5uMCYAREP1	-260.696	0.494514			75nMFSK15m1nMSAG24hrREP1	-256.459	0.196187			75nMFSK15m2nMSAG24hrREP2	486.788	0.182675			75nMFSK15m5nMSAG24hrREP1	558.141	0.0807886			75nMFSK15m10nMSAG24hrREP1	2123.02	0.162932
75nMFSK15mREP2	-168.452	0.895367			75nMFSK15mDiluteSHH24hrREP1	988.862	0.13741			75nMFSK15m100nMSAG24hrREP1	5048.3	0.127005			75nMFSK15m30uMCMPD1014hr100nMSAG24hrREP1	-260.632	1.05399			75nMFSK15m20uMH8915mREP2	568.785	0.0762267			75nMFSK15m5uMCYAREP1	-711.566	0.726272			75nMFSK15m1nMSAG24hrREP1	1001.24	0.423975			75nMFSK15m2nMSAG24hrREP2	1264.81	0.162728			75nMFSK15m5nMSAG24hrREP1	1625.81	0.975268			75nMFSK15m10nMSAG24hrREP1	-104.533	0.234553
75nMFSK15mREP2	-246.702	0.499548			75nMFSK15mDiluteSHH24hrREP1	-432.218	1.00237			75nMFSK15m100nMSAG24hrREP1	3148.42	0.10049			75nMFSK15m30uMCMPD1014hr100nMSAG24hrREP1	1382.12	1.37945			75nMFSK15m20uMH8915mREP2	2323.24	0.031058			75nMFSK15m5uMCYAREP1	327.884	1.41871			75nMFSK15m1nMSAG24hrREP1	1083.67	0.337192			75nMFSK15m2nMSAG24hrREP2	689.832	0.108812			75nMFSK15m5nMSAG24hrREP1	1502.5	0.906158			75nMFSK15m10nMSAG24hrREP1	1574.1	0.107734
75nMFSK15mREP2	732.228	0.360597			75nMFSK15mDiluteSHH24hrREP1	10520	0.0700041			75nMFSK15m100nMSAG24hrREP1	3102.65	0.206027			75nMFSK15m30uMCMPD1014hr100nMSAG24hrREP1	231.321	0.302684			75nMFSK15m20uMH8915mREP2	2118.01	0.11568			75nMFSK15m5uMCYAREP1	-288.21	2.38112			75nMFSK15m1nMSAG24hrREP1	649.983	0.420269			75nMFSK15m2nMSAG24hrREP2	383.238	0.187007			75nMFSK15m5nMSAG24hrREP1	1026.25	0.124899			75nMFSK15m10nMSAG24hrREP1	404.829	0.0771663
75nMFSK15mREP2	-545.816	0.815433			75nMFSK15mDiluteSHH24hrREP1	6400.31	0.10174			75nMFSK15m100nMSAG24hrREP1	3417.15	0.183832			75nMFSK15m30uMCMPD1014hr100nMSAG24hrREP1	-532.98	0.193299			75nMFSK15m20uMH8915mREP2	726.629	0.102696			75nMFSK15m5uMCYAREP1	6444.83	1.62561			75nMFSK15m1nMSAG24hrREP1	-289.227	0.22616			75nMFSK15m2nMSAG24hrREP2	-119.976	0.331451			75nMFSK15m5nMSAG24hrREP1	-514.142	0.0732278			75nMFSK15m10nMSAG24hrREP1	2150.45	0.0564386
75nMFSK15mREP2	42.6857	0.099948			75nMFSK15mDiluteSHH24hrREP1	205.946	0.0522132			75nMFSK15m100nMSAG24hrREP1	4417.57	0.155013			75nMFSK15m30uMCMPD1014hr100nMSAG24hrREP1	203.313	0.409246			75nMFSK15m20uMH8915mREP2	-172.962	0.0260192			75nMFSK15m5uMCYAREP1	169.087	1.46994			75nMFSK15m1nMSAG24hrREP1	215.314	0.529084			75nMFSK15m2nMSAG24hrREP2	799.406	0.280776			75nMFSK15m5nMSAG24hrREP1	-244.872	0.363615			75nMFSK15m10nMSAG24hrREP1	-452.97	0.606133
75nMFSK15mREP2	-13.0632	0.699112			75nMFSK15mDiluteSHH24hrREP1	5907.55	0.234606			75nMFSK15m100nMSAG24hrREP1	21184.7	0.408966			75nMFSK15m30uMCMPD1014hr100nMSAG24hrREP1	699.465	0.231753			75nMFSK15m20uMH8915mREP2	189.573	0.0295448			75nMFSK15m5uMCYAREP2	594.369	0.426537			75nMFSK15m1nMSAG24hrREP1	1259.66	0.309031			75nMFSK15m2nMSAG24hrREP2	907.728	1.32207			75nMFSK15m5nMSAG24hrREP1	1776.25	0.205841			75nMFSK15m10nMSAG24hrREP1	7630.13	0.305623
75nMFSK15mREP2	-928.602	0.749409			75nMFSK15mDiluteSHH24hrREP1	17715.3	0.615951			75nMFSK15m100nMSAG24hrREP1	2124.19	0.191493			75nMFSK15m30uMCMPD1014hr100nMSAG24hrREP1	761.889	0.504938			75nMFSK15m20uMH8915mREP2	125.295	0.0417339			75nMFSK15m5uMCYAREP2	-1117.12	0.26258			75nMFSK15m1nMSAG24hrREP1	-217.763	0.0639054			75nMFSK15m2nMSAG24hrREP2	-32.2106	0.421963			75nMFSK15m5nMSAG24hrREP1	1242.89	0.306625			75nMFSK15m10nMSAG24hrREP1	2220.08	0.0500528
75nMFSK15mREP2	-67.2267	0.511998			75nMFSK15mDiluteSHH24hrREP1	3255.91	0.203861			75nMFSK15m100nMSAG24hrREP1	4450.66	0.178575			75nMFSK15m30uMCMPD1014hr100nMSAG24hrREP1	3908.3	0.192356			75nMFSK15m20uMH8915mREP2	-188.935	0.0300112			75nMFSK15m5uMCYAREP2	-1700.84	0.414251			75nMFSK15m1nMSAG24hrREP1	-192.69	0.0470295			75nMFSK15m2nMSAG24hrREP2	-201.984	1.05075			75nMFSK15m5nMSAG24hrREP1	2465.89	0.137852			75nMFSK15m10nMSAG24hrREP1	1538.88	0.279125
75nMFSK15mREP2	589.379	0.480015			75nMFSK15mDiluteSHH24hrREP1	-1275.49	0.112279			75nMFSK15m100nMSAG24hrREP1	4060.85	0.15931			75nMFSK15m30uMCMPD1014hr100nMSAG24hrREP1	292.813	0.330512			75nMFSK15m20uMH8915mREP2	-456.498	0.0251543			75nMFSK15m5uMCYAREP2	810.046	0.468263			75nMFSK15m1nMSAG24hrREP1	-471.82	0.0656792			75nMFSK15m2nMSAG24hrREP2	213.663	0.612955			75nMFSK15m5nMSAG24hrREP1	641.699	1.04091			75nMFSK15m10nMSAG24hrREP1	2057.48	0.151865
75nMFSK15mREP2	35.3938	0.874516			75nMFSK15mDiluteSHH24hrREP1	6928.9	0.349032			75nMFSK15m100nMSAG24hrREP1	2186.01	0.0800354			75nMFSK15m30uMCMPD1014hr100nMSAG24hrREP1	2075.99	0.558079			75nMFSK15m20uMH8915mREP2	404.296	0.0737839			75nMFSK15m5uMCYAREP2	1151.19	0.386412			75nMFSK15m1nMSAG24hrREP1	589.286	0.485373			75nMFSK15m2nMSAG24hrREP2	-330.934	0.425998			75nMFSK15m5nMSAG24hrREP1	1494.29	0.218623			75nMFSK15m10nMSAG24hrREP1	4480.97	0.129516
75nMFSK15mREP2	958.516	0.203471			75nMFSK15mDiluteSHH24hrREP1	2602.71	0.0627656			75nMFSK15m100nMSAG24hrREP1	663.19	0.0759071			75nMFSK15m30uMCMPD1014hr100nMSAG24hrREP1	-184.22	0.284259			75nMFSK15m20uMH8915mREP2	-648.899	0.0628444			75nMFSK15m5uMCYAREP2	430.738	0.738157			75nMFSK15m1nMSAG24hrREP1	-1434.37	0.254246			75nMFSK15m2nMSAG24hrREP2	1261.79	0.0192224			75nMFSK15m5nMSAG24hrREP1	751.712	0.549823			75nMFSK15m10nMSAG24hrREP1	4385.97	0.192591
75nMFSK15mREP2	-128.297	0.61318			75nMFSK15mDiluteSHH24hrREP1	4829.04	0.081675			75nMFSK15m100nMSAG24hrREP1	8241.41	0.0257663			75nMFSK15m30uMCMPD1014hr100nMSAG24hrREP1	-541.637	0.3768			75nMFSK15m20uMH8915mREP2	661.534	0.062918			75nMFSK15m5uMCYAREP2	1444.17	1.00979			75nMFSK15m1nMSAG24hrREP1	1704.41	0.619781			75nMFSK15m2nMSAG24hrREP2	557.321	0.560187			75nMFSK15m5nMSAG24hrREP1	297.763	0.223704			75nMFSK15m10nMSAG24hrREP1	3006.3	0.1883
75nMFSK15mREP2	249.62	0.18258			75nMFSK15mDiluteSHH24hrREP1	1972.56	0.137042			75nMFSK15m100nMSAG24hrREP1	326.768	1.14256			75nMFSK15m30uMCMPD1014hr100nMSAG24hrREP2	62.8106	0.4116			75nMFSK15m20uMH8915mREP2	-173.874	0.130871			75nMFSK15m5uMCYAREP2	-116.505	0.733097			75nMFSK15m1nMSAG24hrREP1	56.0219	0.120177			75nMFSK15m2nMSAG24hrREP2	1551.06	0.15227			75nMFSK15m5nMSAG24hrREP1	1043.89	0.274336			75nMFSK15m10nMSAG24hrREP1	615.66	0.190163
75nMFSK15mREP2	-63.1338	0.426743			75nMFSK15mDiluteSHH24hrREP1	634.011	0.0485047			75nMFSK15m100nMSAG24hrREP1	7029.75	0.0736138			75nMFSK15m30uMCMPD1014hr100nMSAG24hrREP2	1279.36	0.297667			75nMFSK15m20uMH8915mREP2	1301.4	0.0196014			75nMFSK15m5uMCYAREP2	-1579.71	0.197761			75nMFSK15m1nMSAG24hrREP1	1152.57	0.747108			75nMFSK15m2nMSAG24hrREP2	3895.54	0.201008			75nMFSK15m5nMSAG24hrREP1	870.593	0.235887			75nMFSK15m10nMSAG24hrREP1	1637.89	0.215988
75nMFSK15mREP2	1471.82	0.220887			75nMFSK15mDiluteSHH24hrREP1	2425.05	0.329117			75nMFSK15m100nMSAG24hrREP1	6302.09	0.156447			75nMFSK15m30uMCMPD1014hr100nMSAG24hrREP2	-59.6419	0.299189			75nMFSK15m20uMH8915mREP2	-299.762	0.0324115			75nMFSK15m5uMCYAREP2	-649.468	0.435271			75nMFSK15m1nMSAG24hrREP1	2343.37	0.467792			75nMFSK15m2nMSAG24hrREP2	553.962	0.470533			75nMFSK15m5nMSAG24hrREP1	6022.73	0.265703			75nMFSK15m10nMSAG24hrREP1	1095.57	0.107439
75nMFSK15mREP2	-853.09	0.103465			75nMFSK15mDiluteSHH24hrREP1	192.735	0.452676			75nMFSK15m100nMSAG24hrREP1	2712.23	0.0754787			75nMFSK15m30uMCMPD1014hr100nMSAG24hrREP2	1293.42	0.329522			75nMFSK15m20uMH8915mREP2	4119.14	0.0864353			75nMFSK15m5uMCYAREP2	991.754	0.274698			75nMFSK15m1nMSAG24hrREP1	68.3358	0.521731			75nMFSK15m2nMSAG24hrREP2	777.532	0.299484			75nMFSK15m5nMSAG24hrREP1	1236.06	0.380358			75nMFSK15m10nMSAG24hrREP1	4324.38	0.205346
75nMFSK15mREP2	478.299	0.172459			75nMFSK15mDiluteSHH24hrREP1	7163.17	0.350339			75nMFSK15m100nMSAG24hrREP1	17495.2	0.194739			75nMFSK15m30uMCMPD1014hr100nMSAG24hrREP2	5563.66	0.244005			75nMFSK15m20uMH8915mREP2	321.389	0.0140741			75nMFSK15m5uMCYAREP2	1058.37	0.503226			75nMFSK15m1nMSAG24hrREP1	1658.43	0.795121			75nMFSK15m2nMSAG24hrREP2	-322.519	0.455962			75nMFSK15m5nMSAG24hrREP1	94.2533	0.0915166			75nMFSK15m10nMSAG24hrREP1	3247.68	0.179099
75nMFSK15mREP2	847.941	0.239341			75nMFSK15mDiluteSHH24hrREP1	-1252.05	0.0720154			75nMFSK15m100nMSAG24hrREP1	8730.43	0.108008			75nMFSK15m30uMCMPD1014hr100nMSAG24hrREP2	-287.396	0.543526			75nMFSK15m20uMH8915mREP2	644.141	0.0465875			75nMFSK15m5uMCYAREP2	-240.013	0.76169			75nMFSK15m1nMSAG24hrREP1	1652.74	0.523185			75nMFSK15m2nMSAG24hrREP2	1569.59	0.317814			75nMFSK15m5nMSAG24hrREP1	3805.47	0.213067			75nMFSK15m10nMSAG24hrREP1	2512.86	0.1744
75nMFSK15mREP2	1158.26	0.285525			75nMFSK15mDiluteSHH24hrREP1	12865	0.215559			75nMFSK15m100nMSAG24hrREP1	3525.01	0.566793			75nMFSK15m30uMCMPD1014hr100nMSAG24hrREP2	4742.87	0.248991			75nMFSK15m20uMH8915mREP2	4161.02	0.02718			75nMFSK15m5uMCYAREP2	-275.656	0.640113			75nMFSK15m1nMSAG24hrREP1	194.587	0.268516			75nMFSK15m2nMSAG24hrREP2	-635.963	0.37427			75nMFSK15m5nMSAG24hrREP1	719.947	0.181877			75nMFSK15m10nMSAG24hrREP1	-797.251	0.24329
75nMFSK15mREP2	-319.217	0.112924			75nMFSK15mDiluteSHH24hrREP1	-139.029	0.126898			75nMFSK15m100nMSAG24hrREP1	2130.41	0.278638			75nMFSK15m30uMCMPD1014hr100nMSAG24hrREP2	698.973	0.417844			75nMFSK15m20uMH8915mREP2	125.761	0.0397513			75nMFSK15m5uMCYAREP2	-1764.72	0.763538			75nMFSK15m1nMSAG24hrREP1	846.036	0.308755			75nMFSK15m2nMSAG24hrREP2	951.624	0.39702			75nMFSK15m5nMSAG24hrREP1	-464.874	0.123383			75nMFSK15m10nMSAG24hrREP1	2338.87	0.111319
75nMFSK15mREP2	-244.134	0.131873			75nMFSK15mDiluteSHH24hrREP1	-106.874	0.0350521			75nMFSK15m100nMSAG24hrREP1	16330.8	0.526854			75nMFSK15m30uMCMPD1014hr100nMSAG24hrREP2	1134.33	0.925273			75nMFSK15m20uMH8915mREP2	-1723.71	0.0109113			75nMFSK15m5uMCYAREP2	220.285	0.738947			75nMFSK15m1nMSAG24hrREP1	-293.482	0.336834			75nMFSK15m2nMSAG24hrREP2	906.186	0.496875			75nMFSK15m5nMSAG24hrREP1	1295.71	0.218424			75nMFSK15m10nMSAG24hrREP1	2415.86	0.108439
75nMFSK15mREP2	163.481	0.27601			75nMFSK15mDiluteSHH24hrREP1	-788.544	0.206304			75nMFSK15m100nMSAG24hrREP1	12234.2	0.519905			75nMFSK15m30uMCMPD1014hr100nMSAG24hrREP2	-1056.13	1.32307			75nMFSK15m20uMH8915mREP2	-1882.1	0.0501759			75nMFSK15m5uMCYAREP2	-2079.7	0.721536			75nMFSK15m1nMSAG24hrREP1	14.583	0.337968			75nMFSK15m2nMSAG24hrREP2	451.938	0.180383			75nMFSK15m5nMSAG24hrREP1	1373.65	0.186743			75nMFSK15m10nMSAG24hrREP1	279.422	0.0866643
75nMFSK15mREP2	-424.826	0.180367			75nMFSK15mDiluteSHH24hrREP1	2513.25	0.319652			75nMFSK15m100nMSAG24hrREP1	3868.64	0.28982			75nMFSK15m30uMCMPD1014hr100nMSAG24hrREP2	782.705	0.877872			75nMFSK15m20uMH8915mREP2	1941.06	0.141115			75nMFSK15m5uMCYAREP2	4129.36	0.79056			75nMFSK15m1nMSAG24hrREP1	596.999	1.2934			75nMFSK15m2nMSAG24hrREP2	1069.39	0.614236			75nMFSK15m5nMSAG24hrREP1	1651.41	0.0681207			75nMFSK15m10nMSAG24hrREP1	8620.18	1.16032
75nMFSK15mREP2	-750.532	0.454035			75nMFSK15mDiluteSHH24hrREP1	2530.26	0.377118			75nMFSK15m100nMSAG24hrREP1	19144.3	0.110105			75nMFSK15m30uMCMPD1014hr100nMSAG24hrREP2	-1337.53	0.509214			75nMFSK15m20uMH8915mREP2	-252.133	0.164743			75nMFSK15m5uMCYAREP2	-1708.47	0.727219			75nMFSK15m1nMSAG24hrREP1	2.89505	0.291897			75nMFSK15m2nMSAG24hrREP2	342.58	0.27845			75nMFSK15m5nMSAG24hrREP1	16.4291	0.346827			75nMFSK15m10nMSAG24hrREP1	997.205	0.20854
75nMFSK15mREP2	339.967	0.222485			75nMFSK15mDiluteSHH24hrREP1	5970.79	0.205393			75nMFSK15m100nMSAG24hrREP1	7328.58	0.655119			75nMFSK15m30uMCMPD1014hr100nMSAG24hrREP2	-261.842	0.263074			75nMFSK15m20uMH8915mREP2	-257.382	0.0163444			75nMFSK15m5uMCYAREP2	286.629	0.469735			75nMFSK15m1nMSAG24hrREP1	5235.71	0.772125			75nMFSK15m2nMSAG24hrREP2	1555.24	0.187987			75nMFSK15m5nMSAG24hrREP1	-565.07	0.0887773			75nMFSK15m10nMSAG24hrREP1	3797.25	0.22598
75nMFSK15mREP2	-283.496	0.334992			75nMFSK15mDiluteSHH24hrREP1	3554.52	0.0836621			75nMFSK15m100nMSAG24hrREP1	3240.47	0.55261			75nMFSK15m30uMCMPD1014hr100nMSAG24hrREP2	258.115	0.503009			75nMFSK15m20uMH8915mREP2	1106.15	0.0599638			75nMFSK15m5uMCYAREP2	212.823	0.0857894			75nMFSK15m1nMSAG24hrREP1	-68.1872	0.856269			75nMFSK15m2nMSAG24hrREP2	-140.563	0.376934			75nMFSK15m5nMSAG24hrREP1	-169.397	0.336612			75nMFSK15m10nMSAG24hrREP1	3342.99	0.206415
75nMFSK15mREP2	218.762	0.0604562			75nMFSK15mDiluteSHH24hrREP2	558.659	0.0393152			75nMFSK15m100nMSAG24hrREP1	7194.4	0.245858			75nMFSK15m30uMCMPD1014hr100nMSAG24hrREP2	-451.028	0.344951			75nMFSK15m20uMH8915mREP2	-332.024	0.0398441			75nMFSK15m5uMCYAREP2	-1216.78	0.427254			75nMFSK15m1nMSAG24hrREP1	727.254	0.589277			75nMFSK15m2nMSAG24hrREP2	-229.773	0.65236			75nMFSK15m5nMSAG24hrREP1	2540.35	0.397203			75nMFSK15m10nMSAG24hrREP1	4109.07	0.510806
75nMFSK15mREP2	-201.071	0.274012			75nMFSK15mDiluteSHH24hrREP2	2551.54	0.0814843			75nMFSK15m100nMSAG24hrREP1	3892.84	0.142121			75nMFSK15m30uMCMPD1014hr100nMSAG24hrREP2	-167.518	0.178732			75nMFSK15m20uMH8915mREP2	530.91	0.109098			75nMFSK15m5uMCYAREP2	-1030.78	0.41364			75nMFSK15m1nMSAG24hrREP1	1068.73	0.305138			75nMFSK15m2nMSAG24hrREP2	265.818	0.78385			75nMFSK15m5nMSAG24hrREP1	2225.68	0.10686			75nMFSK15m10nMSAG24hrREP1	2726.6	0.568633
75nMFSK15mREP2	920.531	0.391183			75nMFSK15mDiluteSHH24hrREP2	3491.06	0.171637			75nMFSK15m100nMSAG24hrREP1	11364.4	0.137089			75nMFSK15m30uMCMPD1014hr100nMSAG24hrREP2	-1510.66	0.111831			75nMFSK15m20uMH8915mREP2	-819.421	0.0193373			75nMFSK15m5uMCYAREP2	4284.1	0.289382			75nMFSK15m1nMSAG24hrREP1	306.649	0.457726			75nMFSK15m2nMSAG24hrREP2	1126.46	0.287977			75nMFSK15m5nMSAG24hrREP1	182.769	0.426061			75nMFSK15m10nMSAG24hrREP1	122.522	0.280492
75nMFSK15mREP2	-107.271	0.668592			75nMFSK15mDiluteSHH24hrREP2	3445.89	0.0558169			75nMFSK15m100nMSAG24hrREP1	14889.7	0.36356			75nMFSK15m30uMCMPD1014hr100nMSAG24hrREP2	-1574.17	0.394025			75nMFSK15m20uMH8915mREP2	458.727	0.0606478			75nMFSK15m5uMCYAREP2	2108.2	0.193298			75nMFSK15m1nMSAG24hrREP1	-155.739	0.368581			75nMFSK15m2nMSAG24hrREP2	1060.67	0.485035			75nMFSK15m5nMSAG24hrREP1	441.29	0.431735			75nMFSK15m10nMSAG24hrREP1	1699.01	0.415692
75nMFSK15mREP2	749.683	0.290941			75nMFSK15mDiluteSHH24hrREP2	397.247	0.033131			75nMFSK15m100nMSAG24hrREP1	12800.1	0.17388			75nMFSK15m30uMCMPD1014hr100nMSAG24hrREP2	4351.16	0.283953			75nMFSK15m20uMH8915mREP2	1301.61	0.0301805			75nMFSK15m5uMCYAREP2	-599.778	0.303524			75nMFSK15m1nMSAG24hrREP1	504.303	1.08868			75nMFSK15m2nMSAG24hrREP2	1025.91	0.160938			75nMFSK15m5nMSAG24hrREP1	2268.54	0.0913545			75nMFSK15m10nMSAG24hrREP1	1019.52	0.348218
75nMFSK15mREP2	62.7544	0.855926			75nMFSK15mDiluteSHH24hrREP2	922.497	0.266697			75nMFSK15m100nMSAG24hrREP1	16465.6	0.222599			75nMFSK15m30uMCMPD1014hr100nMSAG24hrREP2	-1401.7	0.653785			75nMFSK15m20uMH8915mREP2	-194.513	0.0253369			75nMFSK15m5uMCYAREP2	-2551.32	0.854045			75nMFSK15m1nMSAG24hrREP1	-166.381	1.25853			75nMFSK15m2nMSAG24hrREP2	2140.76	0.531686			75nMFSK15m5nMSAG24hrREP1	106.357	0.128437			75nMFSK15m10nMSAG24hrREP1	-977.178	0.845124
75nMFSK15mREP2	418.727	0.693358			75nMFSK15mDiluteSHH24hrREP2	3193.15	0.173252			75nMFSK15m100nMSAG24hrREP1	14293.3	0.280349			75nMFSK15m30uMCMPD1014hr100nMSAG24hrREP2	-402.369	0.203251			75nMFSK15m20uMH8915mREP2	1525.72	0.0280738			75nMFSK15m5uMCYAREP2	-644.583	0.543789			75nMFSK15m1nMSAG24hrREP1	-279.301	0.989256			75nMFSK15m2nMSAG24hrREP2	530.836	0.335982			75nMFSK15m5nMSAG24hrREP1	1420.62	0.144425			75nMFSK15m10nMSAG24hrREP1	1247.52	0.448225
75nMFSK15mREP2	449.664	0.4635			75nMFSK15mDiluteSHH24hrREP2	2715.88	0.0596947			75nMFSK15m100nMSAG24hrREP1	1437.6	0.381999			75nMFSK15m30uMCMPD1014hr100nMSAG24hrREP2	-246.607	0.187292			75nMFSK15m20uMH8915mREP2	-111.118	0.021015			75nMFSK15m5uMCYAREP2	2038.93	0.273456			75nMFSK15m1nMSAG24hrREP1	665.211	0.965272			75nMFSK15m2nMSAG24hrREP2	988.354	0.0911833			75nMFSK15m5nMSAG24hrREP2	3127.26	0.133887			75nMFSK15m10nMSAG24hrREP1	1843.77	0.258107
75nMFSK15mREP2	170.889	0.220171			75nMFSK15mDiluteSHH24hrREP2	1282.84	0.119423			75nMFSK15m100nMSAG24hrREP1	8726.63	0.221077			75nMFSK15m30uMCMPD1014hr100nMSAG24hrREP2	63.7435	0.684616			75nMFSK15m20uMH8915mREP2	4559.12	0.0690039			75nMFSK15m5uMCYAREP2	-1308.88	0.337186			75nMFSK15m1nMSAG24hrREP1	-24.2703	0.337373			75nMFSK15m2nMSAG24hrREP2	76.0739	0.502094			75nMFSK15m5nMSAG24hrREP2	1450.15	0.1058			75nMFSK15m10nMSAG24hrREP1	3447.77	2.65801
75nMFSK15mREP2	-313.799	0.742582			75nMFSK15mDiluteSHH24hrREP2	2451.62	0.0997243								75nMFSK15m30uMCMPD1014hr100nMSAG24hrREP2	-102.093	0.521598			75nMFSK15m20uMH8915mREP2	574.866	0.00962873			75nMFSK15m5uMCYAREP2	-1068.36	0.689236			75nMFSK15m1nMSAG24hrREP1	-59.1323	1.0103			75nMFSK15m2nMSAG24hrREP2	1630.29	0.141261			75nMFSK15m5nMSAG24hrREP2	578.041	0.0969464			75nMFSK15m10nMSAG24hrREP1	1453.9	0.38022
75nMFSK15mREP2	-343.795	0.706938			75nMFSK15mDiluteSHH24hrREP2	3125.9	0.126035								75nMFSK15m30uMCMPD1014hr100nMSAG24hrREP2	-1007.03	0.509464			75nMFSK15m20uMH8915mREP2	-343.104	0.014328			75nMFSK15m5uMCYAREP2	514.324	0.45982			75nMFSK15m1nMSAG24hrREP1	-1709.89	0.826974			75nMFSK15m2nMSAG24hrREP2	1401.29	0.438156			75nMFSK15m5nMSAG24hrREP2	1785.31	0.120861			75nMFSK15m10nMSAG24hrREP1	1968.96	1.29249
75nMFSK15mREP2	-451.069	0.460219			75nMFSK15mDiluteSHH24hrREP2	2204.93	0.0648869			75nMFSK15m100nMSAG24hrREP2	1670.67	0.31897			75nMFSK15m30uMCMPD1014hr100nMSAG24hrREP2	-1582.45	0.492365			75nMFSK15m20uMH8915mREP2	5709.23	-0.000783893			75nMFSK15m5uMCYAREP2	1356.43	0.668671			75nMFSK15m1nMSAG24hrREP1	202.405	0.433354			75nMFSK15m2nMSAG24hrREP2	1035.13	0.0850458			75nMFSK15m5nMSAG24hrREP2	1623.27	0.426586			75nMFSK15m10nMSAG24hrREP1	5058.12	0.317194
75nMFSK15mREP2	-413.043	0.416919			75nMFSK15mDiluteSHH24hrREP2	3423.45	0.448401			75nMFSK15m100nMSAG24hrREP2	5106.57	0.0326296			75nMFSK15m30uMCMPD1014hr100nMSAG24hrREP2	-390.761	1.97772			75nMFSK15m20uMH8915mREP2	-1554.5	0.0220797			75nMFSK15m5uMCYAREP2	680.299	0.315406			75nMFSK15m1nMSAG24hrREP1	-1285	1.64968			75nMFSK15m2nMSAG24hrREP2	-1010.46	0.0886222			75nMFSK15m5nMSAG24hrREP2	3932.09	0.210582			75nMFSK15m10nMSAG24hrREP1	2478.24	0.112746
75nMFSK15mREP2	930.103	0.527106			75nMFSK15mDiluteSHH24hrREP2	6778.57	0.359052			75nMFSK15m100nMSAG24hrREP2	10243.7	0.188039			75nMFSK15m30uMCMPD1014hr100nMSAG24hrREP2	674.22	0.648084			75nMFSK15m20uMH8915mREP2	-1049.89	0.00414078			75nMFSK15m5uMCYAREP2	2606.04	0.940613			75nMFSK15m1nMSAG24hrREP1	-468.871	0.729965			75nMFSK15m2nMSAG24hrREP2	1456.46	0.121892			75nMFSK15m5nMSAG24hrREP2	3351.62	0.501317			75nMFSK15m10nMSAG24hrREP1	-318.594	0.195653
75nMFSK15mREP2	64.2779	1.32411			75nMFSK15mDiluteSHH24hrREP2	1259.56	0.170871			75nMFSK15m100nMSAG24hrREP2	6706.34	0.168623			75nMFSK15m30uMCMPD1014hr100nMSAG24hrREP2	1660.67	0.958736			75nMFSK15m20uMH8915mREP2	601.45	0.0631202			75nMFSK15m5uMCYAREP2	1190.12	0.281603								75nMFSK15m2nMSAG24hrREP2	-480.116	0.239287			75nMFSK15m5nMSAG24hrREP2	-533.91	0.33504			75nMFSK15m10nMSAG24hrREP1	734.067	0.735829
75nMFSK15mREP2	290.222	1.2704			75nMFSK15mDiluteSHH24hrREP2	7139.71	0.255888			75nMFSK15m100nMSAG24hrREP2	2302.54	0.168424			75nMFSK15m30uMCMPD1014hr100nMSAG24hrREP2	-71.0865	0.349295			75nMFSK15m20uMH8915mREP2	2273.86	0.033126			75nMFSK15m5uMCYAREP2	-1543.68	0.226407								75nMFSK15m2nMSAG24hrREP2	611.955	0.422277			75nMFSK15m5nMSAG24hrREP2	-838.988	0.423615			75nMFSK15m10nMSAG24hrREP1	1158.71	0.146118
75nMFSK15mREP2	-134.16	0.127281			75nMFSK15mDiluteSHH24hrREP2	1594.41	0.594532			75nMFSK15m100nMSAG24hrREP2	3864.31	0.938313			75nMFSK15m30uMCMPD1014hr100nMSAG24hrREP2	5254.75	0.590243			75nMFSK15m20uMH8915mREP2	-239.138	0.0338056			75nMFSK15m5uMCYAREP2	1065.25	0.441777			75nMFSK15m1nMSAG24hrREP2	193.702	0.253282			75nMFSK15m2nMSAG24hrREP2	-1478.36	0.262741			75nMFSK15m5nMSAG24hrREP2	-512.011	0.180395			75nMFSK15m10nMSAG24hrREP1	2896.66	1.30195
75nMFSK15mREP2	-207.689	0.453144			75nMFSK15mDiluteSHH24hrREP2	3436.18	0.0832382			75nMFSK15m100nMSAG24hrREP2	13798.1	0.161515			75nMFSK15m30uMCMPD1014hr100nMSAG24hrREP2	-178.799	1.02881			75nMFSK15m20uMH8915mREP2	280.457	0.0988892			75nMFSK15m5uMCYAREP2	984.824	0.548502			75nMFSK15m1nMSAG24hrREP2	-562.053	0.277272			75nMFSK15m2nMSAG24hrREP2	931.606	0.169315			75nMFSK15m5nMSAG24hrREP2	3314.98	0.819445			75nMFSK15m10nMSAG24hrREP1	5905.56	0.483457
75nMFSK15mREP2	660.452	0.178479			75nMFSK15mDiluteSHH24hrREP2	6035.17	0.400185			75nMFSK15m100nMSAG24hrREP2	3790.22	0.532193			75nMFSK15m30uMCMPD1014hr100nMSAG24hrREP2	-2067.51	0.957875			75nMFSK15m20uMH8915mREP2	7401.89	0.0889848			75nMFSK15m5uMCYAREP2	-1295.81	0.948477			75nMFSK15m1nMSAG24hrREP2	127.554	0.2794			75nMFSK15m2nMSAG24hrREP2	-357.069	0.115173			75nMFSK15m5nMSAG24hrREP2	-644.399	0.113323			75nMFSK15m10nMSAG24hrREP1	2672.3	0.15697
75nMFSK15mREP2	323.439	0.188229			75nMFSK15mDiluteSHH24hrREP2	5903.88	0.247497			75nMFSK15m100nMSAG24hrREP2	10837.2	0.0649848			75nMFSK15m30uMCMPD1014hr100nMSAG24hrREP2	-1654.28	0.251952			75nMFSK15m20uMH8915mREP2	6976.74	0.134916			75nMFSK15m5uMCYAREP2	1709.85	0.805746			75nMFSK15m1nMSAG24hrREP2	9.77444	0.247987			75nMFSK15m2nMSAG24hrREP2	803.651	0.267352			75nMFSK15m5nMSAG24hrREP2	1949	0.0690536			75nMFSK15m10nMSAG24hrREP1	3235.5	0.734097
75nMFSK15mREP2	721.425	0.199313			75nMFSK15mDiluteSHH24hrREP2	4346.93	0.559328			75nMFSK15m100nMSAG24hrREP2	5772.61	0.161483			75nMFSK15m30uMCMPD1014hr100nMSAG24hrREP2	-417.299	0.200443			75nMFSK15m20uMH8915mREP2	-1145.74	0.0212481			75nMFSK15m5uMCYAREP2	483.186	0.197908			75nMFSK15m1nMSAG24hrREP2	479.366	0.198789			75nMFSK15m2nMSAG24hrREP2	1614.17	0.500524			75nMFSK15m5nMSAG24hrREP2	358.428	0.101646			75nMFSK15m10nMSAG24hrREP1	2716.29	0.176435
75nMFSK15mREP2	1158.42	1.00633			75nMFSK15mDiluteSHH24hrREP2	6713.1	0.367238			75nMFSK15m100nMSAG24hrREP2	3956.7	0.0404118			75nMFSK15m30uMCMPD1014hr100nMSAG24hrREP2	-3443.5	0.795781			75nMFSK15m20uMH8915mREP2	-659.811	0.0184247			75nMFSK15m5uMCYAREP2	2733.69	0.657725			75nMFSK15m1nMSAG24hrREP2	6.4279	0.275833			75nMFSK15m2nMSAG24hrREP2	-192.49	0.200154			75nMFSK15m5nMSAG24hrREP2	-198.575	0.161622			75nMFSK15m10nMSAG24hrREP1	6951.78	0.314468
75nMFSK15mREP2	8.79304	0.621749			75nMFSK15mDiluteSHH24hrREP2	2992.31	0.834302			75nMFSK15m100nMSAG24hrREP2	2422.14	0.13812			75nMFSK15m30uMCMPD1014hr100nMSAG24hrREP2	-361.821	0.829186			75nMFSK15m20uMH8915mREP2	-24.694	0.0614931			75nMFSK15m5uMCYAREP2	-411.35	0.387423			75nMFSK15m1nMSAG24hrREP2	1109.4	0.223157			75nMFSK15m2nMSAG24hrREP2	285.929	0.171219			75nMFSK15m5nMSAG24hrREP2	-1305	0.299408			75nMFSK15m10nMSAG24hrREP1	686.227	0.415997
75nMFSK15mREP2	988.325	0.195089			75nMFSK15mDiluteSHH24hrREP2	1556.06	0.122554			75nMFSK15m100nMSAG24hrREP2	3665.95	0.997324			75nMFSK15m30uMCMPD1014hr100nMSAG24hrREP2	-557.437	0.326061			75nMFSK15m20uMH8915mREP2	158.938	0.110211			75nMFSK15m5uMCYAREP2	1985.5	0.5219			75nMFSK15m1nMSAG24hrREP2	-114.307	0.159293			75nMFSK15m2nMSAG24hrREP2	800.04	0.539422			75nMFSK15m5nMSAG24hrREP2	-419.932	0.483092			75nMFSK15m10nMSAG24hrREP1	1594.24	0.36901
75nMFSK15mREP2	1822.64	0.31556			75nMFSK15mDiluteSHH24hrREP2	4680.5	0.757524			75nMFSK15m100nMSAG24hrREP2	4884.33	0.146614			75nMFSK15m30uMCMPD1014hr100nMSAG24hrREP2	-689.019	0.490895			75nMFSK15m20uMH8915mREP2	-427.775	0.0653038			75nMFSK15m5uMCYAREP2	-592.613	0.290044			75nMFSK15m1nMSAG24hrREP2	593.147	0.434633			75nMFSK15m2nMSAG24hrREP2	2189.31	0.759712			75nMFSK15m5nMSAG24hrREP2	3301.25	0.440978			75nMFSK15m10nMSAG24hrREP1	3706.15	0.0575323
75nMFSK15mREP2	1205.15	0.657722			75nMFSK15mDiluteSHH24hrREP2	551.077	0.0600664			75nMFSK15m100nMSAG24hrREP2	4510.64	0.128914			75nMFSK15m30uMCMPD1014hr100nMSAG24hrREP2	-427.184	0.287608			75nMFSK15m20uMH8915mREP2	-46.6418	0.0394431			75nMFSK15m5uMCYAREP2	471.268	0.230204			75nMFSK15m1nMSAG24hrREP2	530.502	0.132478			75nMFSK15m2nMSAG24hrREP2	677.935	0.116043			75nMFSK15m5nMSAG24hrREP2	1170.84	0.0640693			75nMFSK15m10nMSAG24hrREP1	8094.67	0.510335
75nMFSK15mREP2	2279.54	0.689412			75nMFSK15mDiluteSHH24hrREP2	10425.2	0.12048			75nMFSK15m100nMSAG24hrREP2	9300.94	0.0872477			75nMFSK15m30uMCMPD1014hr100nMSAG24hrREP2	1509.39	0.487406			75nMFSK15m20uMH8915mREP2	165.973	0.0326572			75nMFSK15m5uMCYAREP2	192.664	1.04293			75nMFSK15m1nMSAG24hrREP2	-59.0978	0.555779			75nMFSK15m2nMSAG24hrREP2	75.8354	0.098709			75nMFSK15m5nMSAG24hrREP2	1687.15	0.317205			75nMFSK15m10nMSAG24hrREP1	3680.98	0.123379
75nMFSK15mREP2	91.5525	0.329194			75nMFSK15mDiluteSHH24hrREP2	8975.92	0.0844136			75nMFSK15m100nMSAG24hrREP2	7467.4	0.163661			75nMFSK15m30uMCMPD1014hr100nMSAG24hrREP2	728.161	0.317637			75nMFSK15m20uMH8915mREP2	2170.18	0.0779486			75nMFSK15m5uMCYAREP2	2442.55	0.391266			75nMFSK15m1nMSAG24hrREP2	-189.28	0.528568			75nMFSK15m2nMSAG24hrREP2	-429.082	0.0450298			75nMFSK15m5nMSAG24hrREP2	999.511	0.667091			75nMFSK15m10nMSAG24hrREP1	1627.51	0.148171
75nMFSK15mREP2	-486.862	0.198129			75nMFSK15mDiluteSHH24hrREP2	2351.89	0.0807552			75nMFSK15m100nMSAG24hrREP2	19806	0.334548			75nMFSK15m30uMCMPD1014hr100nMSAG24hrREP2	-1820.26	0.716877			75nMFSK15m20uMH8915mREP2	2331.41	0.0216051			75nMFSK15m5uMCYAREP2	182.65	0.541041			75nMFSK15m1nMSAG24hrREP2	-565.862	0.030518			75nMFSK15m2nMSAG24hrREP2	-52.6324	0.200531			75nMFSK15m5nMSAG24hrREP2	3491.93	0.530939			75nMFSK15m10nMSAG24hrREP1	120.175	0.210445
75nMFSK15mREP2	-66.362	0.363815			75nMFSK15mDiluteSHH24hrREP2	3875.76	0.926144			75nMFSK15m100nMSAG24hrREP2	6892.79	0.273541			75nMFSK15m30uMCMPD1014hr100nMSAG24hrREP2	-83.475	0.186418			75nMFSK15m20uMH8915mREP2	356.421	0.0145849			75nMFSK15m5uMCYAREP2	1362.2	0.423742			75nMFSK15m1nMSAG24hrREP2	-1240.35	0.0482379			75nMFSK15m2nMSAG24hrREP2	1137.56	0.343558			75nMFSK15m5nMSAG24hrREP2	2047.5	0.215477			75nMFSK15m10nMSAG24hrREP1	534.014	0.220859
75nMFSK15mREP2	-2.24071	0.459426			75nMFSK15mDiluteSHH24hrREP2	5977.13	0.312363			75nMFSK15m100nMSAG24hrREP2	7963.07	1.27361			75nMFSK15m30uMCMPD1014hr100nMSAG24hrREP2	2187.11	0.378086			75nMFSK15m20uMH8915mREP2	1165.24	0.134912			75nMFSK15m5uMCYAREP2	42.3366	0.294923			75nMFSK15m1nMSAG24hrREP2	-54.2619	0.0457389			75nMFSK15m2nMSAG24hrREP2	239.452	0.19465			75nMFSK15m5nMSAG24hrREP2	1188.14	0.14784			75nMFSK15m10nMSAG24hrREP1	4345.48	0.26791
75nMFSK15mREP2	-807.067	0.43478			75nMFSK15mDiluteSHH24hrREP2	2794.31	0.135183			75nMFSK15m100nMSAG24hrREP2	3069.86	0.0935631			75nMFSK15m30uMCMPD1014hr100nMSAG24hrREP2	4432.09	0.610624			75nMFSK15m20uMH8915mREP2	340.905	0.205832			75nMFSK15m5uMCYAREP2	2427.92	0.331835			75nMFSK15m1nMSAG24hrREP2	129.635	0.200787			75nMFSK15m2nMSAG24hrREP2	373.882	0.0976069			75nMFSK15m5nMSAG24hrREP2	2233.51	0.182709			75nMFSK15m10nMSAG24hrREP1	10561.1	0.428465
75nMFSK15mREP2	-608.84	0.5008			75nMFSK15mDiluteSHH24hrREP2	7384.6	0.31132			75nMFSK15m100nMSAG24hrREP2	3727.89	0.304751			75nMFSK15m30uMCMPD1014hr100nMSAG24hrREP2	-337.394	0.564012			75nMFSK15m20uMH8915mREP2	-194.665	0.0562991			75nMFSK15m5uMCYAREP2	2063.43	0.232351			75nMFSK15m1nMSAG24hrREP2	343.228	0.22428			75nMFSK15m2nMSAG24hrREP2	583.607	0.0727157			75nMFSK15m5nMSAG24hrREP2	991.974	0.0302407			75nMFSK15m10nMSAG24hrREP1	5736.8	0.591692
75nMFSK15mREP2	1043.92	0.521357			75nMFSK15mDiluteSHH24hrREP2	416.344	0.264171			75nMFSK15m100nMSAG24hrREP2	374.764	0.127134			75nMFSK15m30uMCMPD1014hr100nMSAG24hrREP2	-548.331	0.107203			75nMFSK15m20uMH8915mREP2	-1038.5	0.0345139			75nMFSK15m5uMCYAREP2	395.095	0.689986			75nMFSK15m1nMSAG24hrREP2	382.07	0.314842			75nMFSK15m2nMSAG24hrREP2	-1.31881	0.10706			75nMFSK15m5nMSAG24hrREP2	331.953	0.172276			75nMFSK15m10nMSAG24hrREP1	5425.25	0.218408
75nMFSK15mREP2	3647.41	0.744455			75nMFSK15mDiluteSHH24hrREP2	3602.03	0.0771226			75nMFSK15m100nMSAG24hrREP2	9815.07	0.118577			75nMFSK15m30uMCMPD1014hr100nMSAG24hrREP2	-165.109	0.577142			75nMFSK15m20uMH8915mREP2	4046.32	0.220664			75nMFSK15m5uMCYAREP2	-1184.97	0.470331			75nMFSK15m1nMSAG24hrREP2	325.354	0.332748			75nMFSK15m2nMSAG24hrREP2	327.51	0.0233762			75nMFSK15m5nMSAG24hrREP2	771.405	0.232534			75nMFSK15m10nMSAG24hrREP1	1093.88	0.166627
75nMFSK15mREP2	2063.9	0.664858			75nMFSK15mDiluteSHH24hrREP2	3409.79	0.159654			75nMFSK15m100nMSAG24hrREP2	4942.26	0.105732			75nMFSK15m30uMCMPD1014hr100nMSAG24hrREP2	-90.5683	0.235046			75nMFSK15m20uMH8915mREP2	1684.63	0.113408			75nMFSK15m5uMCYAREP2	-1078.59	0.568388			75nMFSK15m1nMSAG24hrREP2	257.166	0.590259			75nMFSK15m2nMSAG24hrREP2	1235.02	0.159373			75nMFSK15m5nMSAG24hrREP2	757.255	0.0447549			75nMFSK15m10nMSAG24hrREP1	395.706	0.253658
75nMFSK15mREP2	262.081	0.537147			75nMFSK15mDiluteSHH24hrREP2	1245.07	0.133019			75nMFSK15m100nMSAG24hrREP2	5001.88	0.0697711			75nMFSK15m30uMCMPD1014hr100nMSAG24hrREP2	-168.064	0.924764			75nMFSK15m20uMH8915mREP2	1011.8	0.0639773			75nMFSK15m5uMCYAREP2	-123.632	0.0989661			75nMFSK15m1nMSAG24hrREP2	-652.588	0.481516			75nMFSK15m2nMSAG24hrREP2	-301.717	0.017299			75nMFSK15m5nMSAG24hrREP2	263.533	0.172267			75nMFSK15m10nMSAG24hrREP1	4454.85	0.491807
75nMFSK15mREP2	170.009	0.443479			75nMFSK15mDiluteSHH24hrREP2	571.192	0.178388			75nMFSK15m100nMSAG24hrREP2	7998.54	0.325477			75nMFSK15m30uMCMPD1014hr100nMSAG24hrREP2	-841.475	0.421369			75nMFSK15m20uMH8915mREP2	-1227.63	0.0760545			75nMFSK15m5uMCYAREP2	2028.99	0.650057			75nMFSK15m1nMSAG24hrREP2	-223.896	0.153389			75nMFSK15m2nMSAG24hrREP2	-150.708	0.306041			75nMFSK15m5nMSAG24hrREP2	1174.17	0.282008
75nMFSK15mREP2	1073.51	0.907539			75nMFSK15mDiluteSHH24hrREP2	6696.54	0.054917			75nMFSK15m100nMSAG24hrREP2	5542.66	0.480256			75nMFSK15m30uMCMPD1014hr100nMSAG24hrREP2	-518.525	0.743458			75nMFSK15m20uMH8915mREP2	1142.84	0.0735935			75nMFSK15m5uMCYAREP2	435.413	0.728126			75nMFSK15m1nMSAG24hrREP2	394.367	0.139838			75nMFSK15m2nMSAG24hrREP2	-682.311	0.166417			75nMFSK15m5nMSAG24hrREP2	3894.57	0.0882123
75nMFSK15mREP2	-93.8366	1.08634			75nMFSK15mDiluteSHH24hrREP2	4894.53	0.0643876			75nMFSK15m100nMSAG24hrREP2	4774.57	0.221205			75nMFSK15m30uMCMPD1014hr100nMSAG24hrREP2	660.401	0.750458			75nMFSK15m20uMH8915mREP2	-509.068	0.0676496			75nMFSK15m5uMCYAREP2	160.975	0.716608			75nMFSK15m1nMSAG24hrREP2	1394.96	0.730973			75nMFSK15m2nMSAG24hrREP2	1607.71	0.095738			75nMFSK15m5nMSAG24hrREP2	624.5	0.143883			75nMFSK15m10nMSAG24hrREP2	2103.1	0.348693
75nMFSK15mREP2	860.798	0.420441			75nMFSK15mDiluteSHH24hrREP2	1761.15	0.103373			75nMFSK15m100nMSAG24hrREP2	8375.71	0.143258			75nMFSK15m30uMCMPD1014hr100nMSAG24hrREP2	803.858	0.219592			75nMFSK15m20uMH8915mREP2	-637.893	0.106135			75nMFSK15m5uMCYAREP2	1941.19	0.254412			75nMFSK15m1nMSAG24hrREP2	150.818	0.393323			75nMFSK15m2nMSAG24hrREP2	-27.9327	0.139361			75nMFSK15m5nMSAG24hrREP2	474.897	0.0270017			75nMFSK15m10nMSAG24hrREP2	650.575	0.240519
75nMFSK15mREP2	-494.268	0.69249			75nMFSK15mDiluteSHH24hrREP2	2683.31	0.211317			75nMFSK15m100nMSAG24hrREP2	4712.72	0.114006			75nMFSK15m30uMCMPD1014hr100nMSAG24hrREP2	2472.46	0.0755301			75nMFSK15m20uMH8915mREP2	-2179.02	0.0813777			75nMFSK15m5uMCYAREP2	-866.16	0.944023			75nMFSK15m1nMSAG24hrREP2	2875.39	0.509208			75nMFSK15m2nMSAG24hrREP2	514.61	0.162906			75nMFSK15m5nMSAG24hrREP2	4340.52	0.0374973			75nMFSK15m10nMSAG24hrREP2	4144.41	0.229505
75nMFSK15mREP2	-331.954	0.680696			75nMFSK15mDiluteSHH24hrREP2	5297.66	0.19122			75nMFSK15m100nMSAG24hrREP2	8005.71	0.0365241			75nMFSK15m30uMCMPD1014hr100nMSAG24hrREP2	976.424	0.447388			75nMFSK15m20uMH8915mREP2	765.659	0.158963			75nMFSK15m5uMCYAREP2	2338.34	0.347985			75nMFSK15m1nMSAG24hrREP2	47.4912	0.319467			75nMFSK15m2nMSAG24hrREP2	-769.42	0.0822069			75nMFSK15m5nMSAG24hrREP2	690.942	0.427726			75nMFSK15m10nMSAG24hrREP2	-92.5851	0.230323
75nMFSK15mREP2	1523.28	0.837695			75nMFSK15mDiluteSHH24hrREP2	6305.16	0.121611			75nMFSK15m100nMSAG24hrREP2	8456.26	0.213078			75nMFSK15m30uMCMPD1014hr100nMSAG24hrREP2	259.127	0.518403			75nMFSK15m20uMH8915mREP2	752.235	0.137944			75nMFSK15m5uMCYAREP2	565.433	0.76703			75nMFSK15m1nMSAG24hrREP2	295.077	0.186002			75nMFSK15m2nMSAG24hrREP2	963.864	0.130405			75nMFSK15m5nMSAG24hrREP2	4087.56	0.169741			75nMFSK15m10nMSAG24hrREP2	12582.3	0.0901206
75nMFSK15mREP2	392.348	0.367203			75nMFSK15mDiluteSHH24hrREP2	2045.01	0.13865			75nMFSK15m100nMSAG24hrREP2	9918.03	0.195054			75nMFSK15m30uMCMPD1014hr100nMSAG24hrREP2	-1298.24	0.456589			75nMFSK15m20uMH8915mREP2	-2039.14	0.75361			75nMFSK15m5uMCYAREP2	-39.4104	0.534151			75nMFSK15m1nMSAG24hrREP2	922.908	1.01606			75nMFSK15m2nMSAG24hrREP2	-592.685	0.309117			75nMFSK15m5nMSAG24hrREP2	1160.25	0.0986646			75nMFSK15m10nMSAG24hrREP2	1950.32	0.218344
75nMFSK15mREP2	40.5755	0.419207			75nMFSK15mDiluteSHH24hrREP2	8602.99	0.185103			75nMFSK15m100nMSAG24hrREP2	19240.5	0.183109			75nMFSK15m30uMCMPD1014hr100nMSAG24hrREP2	1257.25	0.284488			75nMFSK15m20uMH8915mREP2	2716.03	0.052822			75nMFSK15m5uMCYAREP2	371.162	0.145226			75nMFSK15m1nMSAG24hrREP2	799.286	0.0607825			75nMFSK15m2nMSAG24hrREP2	127.27	0.590204			75nMFSK15m5nMSAG24hrREP2	3951.48	0.142848			75nMFSK15m10nMSAG24hrREP2	2189.28	0.436243
75nMFSK15mREP2	-213.619	0.619952			75nMFSK15mDiluteSHH24hrREP2	4345.6	0.241175			75nMFSK15m100nMSAG24hrREP2	21941.8	0.0929845			75nMFSK15m30uMCMPD1014hr100nMSAG24hrREP2	-387.77	0.275885			75nMFSK15m20uMH8915mREP2	-6.34074	0.223625			75nMFSK15m5uMCYAREP2	-178.138	0.759456			75nMFSK15m1nMSAG24hrREP2	385.905	0.204766			75nMFSK15m2nMSAG24hrREP2	717.322	0.225042			75nMFSK15m5nMSAG24hrREP2	50.1136	0.147967			75nMFSK15m10nMSAG24hrREP2	1503.49	0.154878
75nMFSK15mREP2	-373.796	0.70823			75nMFSK15mDiluteSHH24hrREP2	3313.05	0.248134			75nMFSK15m100nMSAG24hrREP2	5404.28	0.210342			75nMFSK15m30uMCMPD1014hr100nMSAG24hrREP2	267.535	0.196004			75nMFSK15m20uMH8915mREP2	-157.646	0.0365277			75nMFSK15m5uMCYAREP2	-473.737	0.739542			75nMFSK15m1nMSAG24hrREP2	153.642	0.236393			75nMFSK15m2nMSAG24hrREP2	-147.184	0.0494898			75nMFSK15m5nMSAG24hrREP2	4890.37	0.0679647			75nMFSK15m10nMSAG24hrREP2	-374.586	0.19754
75nMFSK15mREP2	354.962	0.347866			75nMFSK15mDiluteSHH24hrREP2	2455.26	0.118877			75nMFSK15m100nMSAG24hrREP2	6204.54	0.0846154			75nMFSK15m30uMCMPD1014hr100nMSAG24hrREP2	-871.891	0.314938			75nMFSK15m20uMH8915mREP2	-115.87	0.0343976			75nMFSK15m5uMCYAREP2	2827.85	0.877798			75nMFSK15m1nMSAG24hrREP2	167.158	0.247764			75nMFSK15m2nMSAG24hrREP2	1059.51	0.290128			75nMFSK15m5nMSAG24hrREP2	9579.87	0.476756			75nMFSK15m10nMSAG24hrREP2	5546.47	0.193421
75nMFSK15mREP2	311.563	0.366291			75nMFSK15mDiluteSHH24hrREP2	3365.42	0.181419			75nMFSK15m100nMSAG24hrREP2	4365.47	0.085575			75nMFSK15m30uMCMPD1014hr100nMSAG24hrREP2	353.642	0.161652			75nMFSK15m20uMH8915mREP2	305.907	0.143895			75nMFSK15m5uMCYAREP2	1367.35	0.793951			75nMFSK15m1nMSAG24hrREP2	778.264	1.33457			75nMFSK15m2nMSAG24hrREP2	264.02	0.0604335			75nMFSK15m5nMSAG24hrREP2	1805.77	0.275824			75nMFSK15m10nMSAG24hrREP2	580.466	0.104036
75nMFSK15mREP2	-291.84	0.161411			75nMFSK15mDiluteSHH24hrREP2	1424.19	0.324747			75nMFSK15m100nMSAG24hrREP2	897.58	0.282286			75nMFSK15m30uMCMPD1014hr100nMSAG24hrREP2	467.744	0.540547			75nMFSK15m20uMH8915mREP2	657.573	0.0684044			75nMFSK15m5uMCYAREP2	-450.226	0.773691			75nMFSK15m1nMSAG24hrREP2	-813.761	0.231375			75nMFSK15m2nMSAG24hrREP2	-559.387	0.133125			75nMFSK15m5nMSAG24hrREP2	1379.12	0.138231			75nMFSK15m10nMSAG24hrREP2	2405.06	0.227767
75nMFSK15mREP2	413.443	0.144122			75nMFSK15mDiluteSHH24hrREP2	11926.7	0.128696			75nMFSK15m100nMSAG24hrREP2	9670.13	0.134853			75nMFSK15m30uMCMPD1014hr100nMSAG24hrREP2	976.35	0.384442			75nMFSK15m20uMH8915mREP2	1659.19	0.0881269			75nMFSK15m5uMCYAREP2	-1553.82	0.467513			75nMFSK15m1nMSAG24hrREP2	-1544.27	0.221572			75nMFSK15m2nMSAG24hrREP2	424.082	0.23494			75nMFSK15m5nMSAG24hrREP2	1061.54	0.0324652			75nMFSK15m10nMSAG24hrREP2	1094.71	0.0371582
75nMFSK15mREP2	189.196	1.03786			75nMFSK15mDiluteSHH24hrREP2	625.161	0.402872			75nMFSK15m100nMSAG24hrREP2	6611.25	0.0919165			75nMFSK15m30uMCMPD1014hr100nMSAG24hrREP2	-155.351	0.538891			75nMFSK15m20uMH8915mREP2	-969.504	0.0300737			75nMFSK15m5uMCYAREP2	-268.019	0.600646			75nMFSK15m1nMSAG24hrREP2	-173.642	0.162916			75nMFSK15m2nMSAG24hrREP2	878.621	0.0841893			75nMFSK15m5nMSAG24hrREP2	2450.72	0.208907			75nMFSK15m10nMSAG24hrREP2	11090	0.135688
75nMFSK15mREP2	-111.996	0.287627			75nMFSK15mDiluteSHH24hrREP2	7739.06	0.313935			75nMFSK15m100nMSAG24hrREP2	8510.99	0.782699			75nMFSK15m30uMCMPD1014hr100nMSAG24hrREP2	-619.064	0.396685			75nMFSK15m20uMH8915mREP2	-740.083	0.0858796			75nMFSK15m5uMCYAREP2	476.561	0.0727163			75nMFSK15m1nMSAG24hrREP2	203.762	0.439231			75nMFSK15m2nMSAG24hrREP2	-475.194	1.02698			75nMFSK15m5nMSAG24hrREP2	2441.02	0.121877			75nMFSK15m10nMSAG24hrREP2	6843.55	0.126179
75nMFSK15mREP2	813.814	0.4163			75nMFSK15mDiluteSHH24hrREP2	9122.11	0.11212			75nMFSK15m100nMSAG24hrREP2	20209.1	0.348564			75nMFSK15m30uMCMPD1014hr100nMSAG24hrREP2	-106.449	0.246952			75nMFSK15m20uMH8915mREP2	-1385.73	0.245721			75nMFSK15m5uMCYAREP2	-413.675	0.166564			75nMFSK15m1nMSAG24hrREP2	-109.647	0.287655			75nMFSK15m2nMSAG24hrREP2	434.08	0.31857			75nMFSK15m5nMSAG24hrREP2	335.36	0.120703			75nMFSK15m10nMSAG24hrREP2	1411.47	0.198767
75nMFSK15mREP2	255.845	0.2449			75nMFSK15mDiluteSHH24hrREP2	2207.06	0.124889			75nMFSK15m100nMSAG24hrREP2	3464.29	0.317037			75nMFSK15m30uMCMPD1014hr100nMSAG24hrREP2	5428.34	0.124538			75nMFSK15m20uMH8915mREP2	261.671	0.0537422			75nMFSK15m5uMCYAREP2	1274.63	0.0816103			75nMFSK15m1nMSAG24hrREP2	872.899	0.507938			75nMFSK15m2nMSAG24hrREP2	-288.226	0.220777			75nMFSK15m5nMSAG24hrREP2	1472.01	0.151301			75nMFSK15m10nMSAG24hrREP2	3231.4	0.0465855
75nMFSK15mREP2	635.088	0.430777			75nMFSK15mDiluteSHH24hrREP2	5594.05	0.157688			75nMFSK15m100nMSAG24hrREP2	7424.96	0.52325			75nMFSK15m30uMCMPD1014hr100nMSAG24hrREP2	1350.76	0.51801			75nMFSK15m20uMH8915mREP2	-586.157	0.09528			75nMFSK15m5uMCYAREP2	-626.393	0.0809857			75nMFSK15m1nMSAG24hrREP2	-433.167	0.491582			75nMFSK15m2nMSAG24hrREP2	254.73	0.0303146			75nMFSK15m5nMSAG24hrREP2	802.073	0.97905			75nMFSK15m10nMSAG24hrREP2	1472.68	0.0939915
75nMFSK15mREP2	403.955	0.822739			75nMFSK15mDiluteSHH24hrREP2	2354.39	0.0267475			75nMFSK15m100nMSAG24hrREP2	4015.45	0.624306			75nMFSK15m30uMCMPD1014hr100nMSAG24hrREP2	2871.57	0.431966			75nMFSK15m20uMH8915mREP2	1681.19	0.0984491			75nMFSK15m5uMCYAREP2	-616.56	0.108093			75nMFSK15m1nMSAG24hrREP2	7.85113	0.0305161			75nMFSK15m2nMSAG24hrREP2	1623.93	1.60735			75nMFSK15m5nMSAG24hrREP2	753.356	0.50187			75nMFSK15m10nMSAG24hrREP2	3404.41	0.0470794
75nMFSK15mREP2	-280.325	0.704815			75nMFSK15mDiluteSHH24hrREP2	3967.77	0.13902			75nMFSK15m100nMSAG24hrREP2	8593.13	0.199348			75nMFSK15m30uMCMPD1014hr100nMSAG24hrREP2	1098.62	1.09508			75nMFSK15m20uMH8915mREP2	1518.48	0.103108			75nMFSK15m5uMCYAREP2	3175.09	0.0642777			75nMFSK15m1nMSAG24hrREP2	1083.66	0.903332			75nMFSK15m2nMSAG24hrREP2	809.24	0.940072			75nMFSK15m5nMSAG24hrREP2	96.3521	0.0934462			75nMFSK15m10nMSAG24hrREP2	1069.41	0.319429
75nMFSK15mREP2	-1001.63	0.616271			75nMFSK15mDiluteSHH24hrREP2	7130.27	0.260371			75nMFSK15m100nMSAG24hrREP2	5665.72	0.162882			75nMFSK15m30uMCMPD1014hr100nMSAG24hrREP2	-1119.13	0.494977			75nMFSK15m20uMH8915mREP2	-1004.82	0.0550973			75nMFSK15m5uMCYAREP2	-680.854	0.202021			75nMFSK15m1nMSAG24hrREP2	739.702	0.351281			75nMFSK15m2nMSAG24hrREP2	1453.67	0.421352			75nMFSK15m5nMSAG24hrREP2	412.301	0.332321			75nMFSK15m10nMSAG24hrREP2	-290.797	0.178348
75nMFSK15mREP2	-332.829	0.589096			75nMFSK15mDiluteSHH24hrREP2	2205.17	0.405321			75nMFSK15m100nMSAG24hrREP2	6442.53	0.29032			75nMFSK15m30uMCMPD1014hr100nMSAG24hrREP2	3852.98	0.223086			75nMFSK15m20uMH8915mREP2	1106.23	0.0548484			75nMFSK15m5uMCYAREP2	3526.63	0.463273			75nMFSK15m1nMSAG24hrREP2	235.779	0.569277			75nMFSK15m2nMSAG24hrREP2	247.302	0.385163			75nMFSK15m5nMSAG24hrREP2	625.807	0.485575			75nMFSK15m10nMSAG24hrREP2	5119.52	0.242543
75nMFSK15mREP2	159.257	0.595837			75nMFSK15mDiluteSHH24hrREP2	5205.12	0.0942126			75nMFSK15m100nMSAG24hrREP2	13061.1	0.419212			75nMFSK15m30uMCMPD1014hr100nMSAG24hrREP2	-769.463	0.164503			75nMFSK15m20uMH8915mREP2	-1179.97	0.0717461			75nMFSK15m5uMCYAREP2	2667.59	0.155932			75nMFSK15m1nMSAG24hrREP2	1008.4	0.152844			75nMFSK15m2nMSAG24hrREP2	-280.626	0.283165			75nMFSK15m5nMSAG24hrREP2	2267.09	0.824985			75nMFSK15m10nMSAG24hrREP2	5856	0.0617224
75nMFSK15mREP2	-353.163	0.929192			75nMFSK15mDiluteSHH24hrREP2	9367.88	0.578345			75nMFSK15m100nMSAG24hrREP2	8906.97	0.0626658			75nMFSK15m30uMCMPD1014hr100nMSAG24hrREP2	-359.015	0.68208			75nMFSK15m20uMH8915mREP2	-875.56	0.0155319			75nMFSK15m5uMCYAREP2	19.337	0.0689937			75nMFSK15m1nMSAG24hrREP2	1101.15	0.227952			75nMFSK15m2nMSAG24hrREP2	446.911	0.355945			75nMFSK15m5nMSAG24hrREP2	481.658	0.309852			75nMFSK15m10nMSAG24hrREP2	-986.085	0.0671877
75nMFSK15mREP2	425.986	0.0520245			75nMFSK15mDiluteSHH24hrREP2	1577.22	0.0684701			75nMFSK15m100nMSAG24hrREP2	4098.39	0.564494			75nMFSK15m30uMCMPD1014hr100nMSAG24hrREP2	1895.99	0.696854			75nMFSK15m20uMH8915mREP2	1306.11	0.0577014			75nMFSK15m5uMCYAREP2	705.472	0.575052			75nMFSK15m1nMSAG24hrREP2	-803.146	0.0695412			75nMFSK15m2nMSAG24hrREP2	-90.6822	0.0161099			75nMFSK15m5nMSAG24hrREP2	5902.09	1.48627			75nMFSK15m10nMSAG24hrREP2	-982.475	0.062046
75nMFSK15mREP2	-530.63	0.774571			75nMFSK15mDiluteSHH24hrREP2	3382.95	0.124099			75nMFSK15m100nMSAG24hrREP2	2721.94	0.10127			75nMFSK15m30uMCMPD1014hr100nMSAG24hrREP2	41.9022	0.782134			75nMFSK15m20uMH8915mREP2	3.78585	0.0341641			75nMFSK15m5uMCYAREP2	232.477	0.667536			75nMFSK15m1nMSAG24hrREP2	806.348	0.166124			75nMFSK15m2nMSAG24hrREP2	491.465	0.0503541			75nMFSK15m5nMSAG24hrREP2	5380.33	0.294793			75nMFSK15m10nMSAG24hrREP2	1149.58	0.0410574
75nMFSK15mREP2	249.911	0.418946			75nMFSK15mDiluteSHH24hrREP2	809.669	0.208501			75nMFSK15m100nMSAG24hrREP2	6626.12	0.179187			75nMFSK15m30uMCMPD1014hr100nMSAG24hrREP2	2015.45	0.588406			75nMFSK15m20uMH8915mREP2	-659.761	0.101628			75nMFSK15m5uMCYAREP2	869.831	0.477357			75nMFSK15m1nMSAG24hrREP2	2584.33	0.237001			75nMFSK15m2nMSAG24hrREP2	1322.38	0.36908			75nMFSK15m5nMSAG24hrREP2	1309.45	0.143571			75nMFSK15m10nMSAG24hrREP2	3907.92	0.0286204
75nMFSK15mREP2	128.782	0.219733			75nMFSK15mDiluteSHH24hrREP2	8307.46	0.0925974			75nMFSK15m100nMSAG24hrREP2	15794.6	0.133514			75nMFSK15m30uMCMPD1014hr100nMSAG24hrREP2	-356.697	0.695723			75nMFSK15m20uMH8915mREP2	878.174	0.0385325			75nMFSK15m5uMCYAREP2	779.924	0.510461			75nMFSK15m1nMSAG24hrREP2	848.287	0.462237			75nMFSK15m2nMSAG24hrREP2	765.032	0.094362			75nMFSK15m5nMSAG24hrREP2	1696.9	0.208762			75nMFSK15m10nMSAG24hrREP2	-572.46	0.0538518
75nMFSK15mREP2	65.4264	0.491184			75nMFSK15mDiluteSHH24hrREP2	3136.71	0.106445			75nMFSK15m100nMSAG24hrREP2	9941.9	0.0844423			75nMFSK15m30uMCMPD1014hr100nMSAG24hrREP2	983.59	0.240237			75nMFSK15m20uMH8915mREP2	983.562	0.201748			75nMFSK15m5uMCYAREP2	2007.65	0.536334			75nMFSK15m1nMSAG24hrREP2	-1621.6	0.107287			75nMFSK15m2nMSAG24hrREP2	98.3134	0.0502742			75nMFSK15m5nMSAG24hrREP2	3482.86	0.131781			75nMFSK15m10nMSAG24hrREP2	19196	0.129422
75nMFSK15mREP2	769.602	0.718831			75nMFSK15mDiluteSHH24hrREP2	5541.73	1.16807			75nMFSK15m100nMSAG24hrREP2	8404.24	0.173728			75nMFSK15m30uMCMPD1014hr100nMSAG24hrREP2	-784.107	1.28211			75nMFSK15m20uMH8915mREP2	-728.443	0.0697763			75nMFSK15m5uMCYAREP2	-373.032	0.766729			75nMFSK15m1nMSAG24hrREP2	-52.2971	0.369571			75nMFSK15m2nMSAG24hrREP2	1593.48	0.198648			75nMFSK15m5nMSAG24hrREP2	1011.36	0.399242			75nMFSK15m10nMSAG24hrREP2	2005.95	0.179902
75nMFSK15mREP2	708.059	0.339034			75nMFSK15mDiluteSHH24hrREP2	1110.67	1.28041			75nMFSK15m100nMSAG24hrREP2	2102.7	0.0894432			75nMFSK15m30uMCMPD1014hr100nMSAG24hrREP2	-1581.08	0.411483			75nMFSK15m20uMH8915mREP2	-740.579	0.0428569			75nMFSK15m5uMCYAREP2	493.945	0.41125			75nMFSK15m1nMSAG24hrREP2	-863.94	0.206381			75nMFSK15m2nMSAG24hrREP2	-1261.12	0.0609744			75nMFSK15m5nMSAG24hrREP2	3707.34	0.338243			75nMFSK15m10nMSAG24hrREP2	954.907	0.0306481
75nMFSK15mREP2	-587.732	1.15547			75nMFSK15mDiluteSHH24hrREP2	1228.75	0.185885			75nMFSK15m100nMSAG24hrREP2	402.47	0.39458			75nMFSK15m30uMCMPD1014hr100nMSAG24hrREP2	4472.8	0.742263			75nMFSK15m20uMH8915mREP2	368.954	0.166444			75nMFSK15m5uMCYAREP2	3225.55	0.598324			75nMFSK15m1nMSAG24hrREP2	3362.19	0.499764			75nMFSK15m2nMSAG24hrREP2	-296.837	0.248088			75nMFSK15m5nMSAG24hrREP2	547.648	0.183776			75nMFSK15m10nMSAG24hrREP2	1255.34	0.203395
75nMFSK15mREP2	670.051	0.84535			75nMFSK15mDiluteSHH24hrREP2	3110	0.0362096			75nMFSK15m100nMSAG24hrREP2	9703.22	0.193041			75nMFSK15m30uMCMPD1014hr100nMSAG24hrREP2	-280.305	0.803488			75nMFSK15m20uMH8915mREP2	1361.25	0.0126834			75nMFSK15m5uMCYAREP2	307.451	0.714958			75nMFSK15m1nMSAG24hrREP2	986.378	0.325634			75nMFSK15m2nMSAG24hrREP2	1681.09	0.400785			75nMFSK15m5nMSAG24hrREP2	-201.209	0.769795			75nMFSK15m10nMSAG24hrREP2	2835.61	0.102697
75nMFSK15mREP2	503.852	0.202832			75nMFSK15mDiluteSHH24hrREP2	6579.12	0.293513			75nMFSK15m100nMSAG24hrREP2	4196.07	0.110324			75nMFSK15m30uMCMPD1014hr100nMSAG24hrREP2	5840.17	0.551372			75nMFSK15m20uMH8915mREP2	-276.983	0.0859271			75nMFSK15m5uMCYAREP2	-187.166	0.332806			75nMFSK15m1nMSAG24hrREP2	-468.978	0.47977			75nMFSK15m2nMSAG24hrREP2	141.93	0.115514			75nMFSK15m5nMSAG24hrREP2	1595.01	0.177657			75nMFSK15m10nMSAG24hrREP2	409.605	0.00769744
75nMFSK15mREP2	1397.75	0.55137			75nMFSK15mDiluteSHH24hrREP2	527.308	0.0763095			75nMFSK15m100nMSAG24hrREP2	4438.78	0.153677			75nMFSK15m30uMCMPD1014hr100nMSAG24hrREP2	-449.23	0.926511			75nMFSK15m20uMH8915mREP2	-892.948	0.163125			75nMFSK15m5uMCYAREP2	-808.17	0.473399			75nMFSK15m1nMSAG24hrREP2	3314.03	0.333042			75nMFSK15m2nMSAG24hrREP2	739.049	0.316697			75nMFSK15m5nMSAG24hrREP2	196.343	0.103402			75nMFSK15m10nMSAG24hrREP2	7018.05	0.0437849
75nMFSK15mREP2	-155.175	0.741761			75nMFSK15mDiluteSHH24hrREP2	309.109	0.10319			75nMFSK15m100nMSAG24hrREP2	9281.36	0.114945			75nMFSK15m30uMCMPD1014hr100nMSAG24hrREP2	3710.82	0.23725			75nMFSK15m20uMH8915mREP2	2186.41	0.199983			75nMFSK15m5uMCYAREP2	324.556	1.00186			75nMFSK15m1nMSAG24hrREP2	163.411	0.205505			75nMFSK15m2nMSAG24hrREP2	-485.632	0.153664			75nMFSK15m5nMSAG24hrREP2	188.012	0.521077			75nMFSK15m10nMSAG24hrREP2	2741.56	0.679708
75nMFSK15mREP2	-532.312	0.121167			75nMFSK15mDiluteSHH24hrREP2	1041.25	0.181324			75nMFSK15m100nMSAG24hrREP2	2682.76	0.0511597			75nMFSK15m30uMCMPD1014hr100nMSAG24hrREP2	120.504	0.501689			75nMFSK15m20uMH8915mREP2	-230.439	0.099621			75nMFSK15m5uMCYAREP2	2377.91	0.637967			75nMFSK15m1nMSAG24hrREP2	15.5051	0.0521416			75nMFSK15m2nMSAG24hrREP2	2133.7	0.435688			75nMFSK15m5nMSAG24hrREP2	-80.1496	0.190235			75nMFSK15m10nMSAG24hrREP2	-947.124	0.201159
75nMFSK15mREP2	-92.5917	0.220592			75nMFSK15mDiluteSHH24hrREP2	4764.53	0.209081			75nMFSK15m100nMSAG24hrREP2	6771.71	0.287386			75nMFSK15m30uMCMPD1014hr100nMSAG24hrREP2	6338.8	0.715335			75nMFSK15m20uMH8915mREP2	-976.921	0.232999			75nMFSK15m5uMCYAREP2	-3225.29	0.55219			75nMFSK15m1nMSAG24hrREP2	-541.265	0.188296			75nMFSK15m2nMSAG24hrREP2	284.612	0.687169			75nMFSK15m5nMSAG24hrREP2	565.172	0.211684			75nMFSK15m10nMSAG24hrREP2	-1501.55	0.127656
75nMFSK15mREP2	349.664	0.178484			75nMFSK15mDiluteSHH24hrREP2	1951.72	0.171039			75nMFSK15m100nMSAG24hrREP2	23197.8	0.321247			75nMFSK15m30uMCMPD1014hr100nMSAG24hrREP2	-681.861	0.139999			75nMFSK15m20uMH8915mREP2	622.232	0.0802305			75nMFSK15m5uMCYAREP2	-1848.64	0.350047			75nMFSK15m1nMSAG24hrREP2	1839.38	0.550872			75nMFSK15m2nMSAG24hrREP2	-52.4375	0.342895			75nMFSK15m5nMSAG24hrREP2	1110.05	0.061595			75nMFSK15m10nMSAG24hrREP2	416.142	0.147353
75nMFSK15mREP2	-373.577	0.132063			75nMFSK15mDiluteSHH24hrREP2	7961.9	0.230943			75nMFSK15m100nMSAG24hrREP2	4177.38	0.128485			75nMFSK15m30uMCMPD1014hr100nMSAG24hrREP2	-737.871	0.0970326			75nMFSK15m20uMH8915mREP2	1051.33	0.086957			75nMFSK15m5uMCYAREP2	7.36358	0.516155			75nMFSK15m1nMSAG24hrREP2	3.94388	0.322777			75nMFSK15m2nMSAG24hrREP2	2982.86	0.105704			75nMFSK15m5nMSAG24hrREP2	1612.34	0.0404069			75nMFSK15m10nMSAG24hrREP2	60.3592	0.0578505
75nMFSK15mREP2	-383.561	0.6036			75nMFSK15mDiluteSHH24hrREP2	4158.81	0.304743			75nMFSK15m100nMSAG24hrREP2	3821.94	0.151588			75nMFSK15m30uMCMPD1014hr100nMSAG24hrREP2	2431.76	0.298941			75nMFSK15m20uMH8915mREP2	-1817.75	0.0877846			75nMFSK15m5uMCYAREP2	-87.8438	0.550906			75nMFSK15m1nMSAG24hrREP2	732.933	0.706058			75nMFSK15m2nMSAG24hrREP2	-337.34	0.340967			75nMFSK15m5nMSAG24hrREP2	-19.2404	0.104455			75nMFSK15m10nMSAG24hrREP2	3124.02	0.331882
75nMFSK15mREP2	303.011	0.372729			75nMFSK15mDiluteSHH24hrREP2	5169.5	0.259104			75nMFSK15m100nMSAG24hrREP2	643.895	0.0473724			75nMFSK15m30uMCMPD1014hr100nMSAG24hrREP2	1097.81	0.0949947			75nMFSK15m20uMH8915mREP2	-82.9185	0.0356893			75nMFSK15m5uMCYAREP2	-1144.15	0.195877			75nMFSK15m1nMSAG24hrREP2	452.846	0.538522			75nMFSK15m2nMSAG24hrREP2	-331.28	0.280182			75nMFSK15m5nMSAG24hrREP2	393.977	0.048523			75nMFSK15m10nMSAG24hrREP2	2553.57	0.131055
75nMFSK15mREP2	-349.434	0.655441			75nMFSK15mDiluteSHH24hrREP2	7852.74	0.760382			75nMFSK15m100nMSAG24hrREP2	977.282	0.23184			75nMFSK15m30uMCMPD1014hr100nMSAG24hrREP2	1374.68	0.0838475			75nMFSK15m20uMH8915mREP2	1547.74	0.0493471			75nMFSK15m5uMCYAREP2	-1581.41	0.60669			75nMFSK15m1nMSAG24hrREP2	198.878	0.580313			75nMFSK15m2nMSAG24hrREP2	244.197	0.114165			75nMFSK15m5nMSAG24hrREP2	-493.202	0.0556955			75nMFSK15m10nMSAG24hrREP2	-703.725	0.319907
75nMFSK15mREP2	619.233	0.146201			75nMFSK15mDiluteSHH24hrREP2	-598.258	0.105071			75nMFSK15m100nMSAG24hrREP2	4936.78	0.0480117			75nMFSK15m30uMCMPD1014hr100nMSAG24hrREP2	300.8	0.229782			75nMFSK15m20uMH8915mREP2	4213.48	0.0734081			75nMFSK15m5uMCYAREP2	677.783	0.507981			75nMFSK15m1nMSAG24hrREP2	186.219	0.335733			75nMFSK15m2nMSAG24hrREP2	1420.18	0.208996			75nMFSK15m5nMSAG24hrREP2	315.027	0.317215			75nMFSK15m10nMSAG24hrREP2	1723.08	0.0643322
75nMFSK15mREP2	401.952	0.644918			75nMFSK15mDiluteSHH24hrREP2	2644.86	0.151215			75nMFSK15m100nMSAG24hrREP2	4133.52	0.58778			75nMFSK15m30uMCMPD1014hr100nMSAG24hrREP2	2107.21	0.486984			75nMFSK15m20uMH8915mREP2	619.397	0.0255822			75nMFSK15m5uMCYAREP2	870.716	0.649162			75nMFSK15m1nMSAG24hrREP2	-79.7103	0.351455			75nMFSK15m2nMSAG24hrREP2	573.778	0.0826366			75nMFSK15m5nMSAG24hrREP2	1426.82	0.0380787			75nMFSK15m10nMSAG24hrREP2	5803.05	0.0702924
75nMFSK15mREP2	192.647	0.554056			75nMFSK15mDiluteSHH24hrREP2	6760.12	0.347273			75nMFSK15m100nMSAG24hrREP2	6896.19	0.0898866			75nMFSK15m30uMCMPD1014hr100nMSAG24hrREP2	643.56	0.679913			75nMFSK15m20uMH8915mREP2	318.338	0.00722657			75nMFSK15m5uMCYAREP2	156.941	0.263784			75nMFSK15m1nMSAG24hrREP2	-996.135	0.401094			75nMFSK15m2nMSAG24hrREP2	489.846	0.164483			75nMFSK15m5nMSAG24hrREP2	1195.17	0.167374			75nMFSK15m10nMSAG24hrREP2	5184.82	0.138224
75nMFSK15mREP2	722.918	0.292826			75nMFSK15mDiluteSHH24hrREP2	6533.32	0.139995			75nMFSK15m100nMSAG24hrREP2	8611.74	0.13173			75nMFSK15m30uMCMPD1014hr100nMSAG24hrREP2	1286.86	0.716598			75nMFSK15m20uMH8915mREP2	1005.6	0.073341			75nMFSK15m5uMCYAREP2	3657.78	0.679952			75nMFSK15m1nMSAG24hrREP2	1534.89	0.704341			75nMFSK15m2nMSAG24hrREP2	1510.53	0.0495677			75nMFSK15m5nMSAG24hrREP2	616.261	0.529466			75nMFSK15m10nMSAG24hrREP2	9070.55	0.593041
75nMFSK15mREP2	1145.39	1.16666			75nMFSK15mDiluteSHH24hrREP2	679.892	0.470756			75nMFSK15m100nMSAG24hrREP2	4055.57	0.713729			75nMFSK15m30uMCMPD1014hr100nMSAG24hrREP2	648.167	1.21925			75nMFSK15m20uMH8915mREP2	-334.655	0.0630855			75nMFSK15m5uMCYAREP2	-1407.26	0.30194			75nMFSK15m1nMSAG24hrREP2	429.954	0.329804			75nMFSK15m2nMSAG24hrREP2	-351.201	0.47779			75nMFSK15m5nMSAG24hrREP2	956.749	0.272882			75nMFSK15m10nMSAG24hrREP2	2444.34	0.0405829
75nMFSK15mREP2	873.851	0.634282			75nMFSK15mDiluteSHH24hrREP2	3213.92	0.882297			75nMFSK15m100nMSAG24hrREP2	6351.19	0.126081			75nMFSK15m30uMCMPD1014hr100nMSAG24hrREP2	188.681	0.438151			75nMFSK15m20uMH8915mREP2	-2624.07	0.164051			75nMFSK15m5uMCYAREP2	-1266.23	0.167803			75nMFSK15m1nMSAG24hrREP2	38.2255	0.126782			75nMFSK15m2nMSAG24hrREP2	504.321	0.0707308			75nMFSK15m5nMSAG24hrREP2	3564.23	0.0908833			75nMFSK15m10nMSAG24hrREP2	-629.982	0.199304
75nMFSK15mREP2	1115.54	0.378099			75nMFSK15mDiluteSHH24hrREP2	3084.72	0.232325			75nMFSK15m100nMSAG24hrREP2	6420.93	0.293584			75nMFSK15m30uMCMPD1014hr100nMSAG24hrREP2	3555.99	0.554845			75nMFSK15m20uMH8915mREP2	331.72	0.0481126			75nMFSK15m5uMCYAREP2	-754.974	0.217709			75nMFSK15m1nMSAG24hrREP2	1050.26	0.0652906			75nMFSK15m2nMSAG24hrREP2	-425.566	0.0261069			75nMFSK15m5nMSAG24hrREP2	3090.25	0.111158			75nMFSK15m10nMSAG24hrREP2	1740.72	0.198576
75nMFSK15mREP2	-357.665	0.692336			75nMFSK15mDiluteSHH24hrREP2	7977.98	0.525108			75nMFSK15m100nMSAG24hrREP2	6181.08	0.29309			75nMFSK15m30uMCMPD1014hr100nMSAG24hrREP2	757.413	0.83128			75nMFSK15m20uMH8915mREP2	5472.6	0.0702547			75nMFSK15m5uMCYAREP2	1065.2	1.06808			75nMFSK15m1nMSAG24hrREP2	1883.14	0.452575			75nMFSK15m2nMSAG24hrREP2	3176.36	0.845077			75nMFSK15m5nMSAG24hrREP2	5997.29	0.0835962			75nMFSK15m10nMSAG24hrREP2	4700.64	0.100876
75nMFSK15mREP2	-504.386	1.00867			75nMFSK15mDiluteSHH24hrREP2	-907.607	0.0911877			75nMFSK15m100nMSAG24hrREP2	7530.21	0.30032			75nMFSK15m30uMCMPD1014hr100nMSAG24hrREP2	315.7	0.621592			75nMFSK15m20uMH8915mREP2	4137.45	0.0510478			75nMFSK15m5uMCYAREP2	-657.031	0.303754			75nMFSK15m1nMSAG24hrREP2	1348.86	0.337337			75nMFSK15m2nMSAG24hrREP2	51.3042	0.910433			75nMFSK15m5nMSAG24hrREP2	652.254	0.0987018			75nMFSK15m10nMSAG24hrREP2	885.033	0.257492
75nMFSK15mREP2	1073.16	0.447784			75nMFSK15mDiluteSHH24hrREP2	5211.24	0.152602			75nMFSK15m100nMSAG24hrREP2	4482.41	0.0939007			75nMFSK15m30uMCMPD1014hr100nMSAG24hrREP2	-154.399	0.362452			75nMFSK15m20uMH8915mREP2	1832.57	0.0710705			75nMFSK15m5uMCYAREP2	2122.38	0.5985			75nMFSK15m1nMSAG24hrREP2	-822.018	0.290705			75nMFSK15m2nMSAG24hrREP2	1411.97	0.162158			75nMFSK15m5nMSAG24hrREP2	212.471	0.104146			75nMFSK15m10nMSAG24hrREP2	7421.56	0.628853
75nMFSK15mREP2	208.852	0.782534			75nMFSK15mDiluteSHH24hrREP2	8848.5	0.278262			75nMFSK15m100nMSAG24hrREP2	2877.7	0.2886			75nMFSK15m30uMCMPD1014hr100nMSAG24hrREP2	-373.818	1.17385			75nMFSK15m20uMH8915mREP2	2101.89	0.0583175			75nMFSK15m5uMCYAREP2	1200.54	0.483419			75nMFSK15m1nMSAG24hrREP2	46.863	0.57038			75nMFSK15m2nMSAG24hrREP2	2.66327	0.121361			75nMFSK15m5nMSAG24hrREP2	1976.61	0.0814576			75nMFSK15m10nMSAG24hrREP2	1677.21	0.0435402
75nMFSK15mREP2	-256.038	0.481075			75nMFSK15mDiluteSHH24hrREP2	9424.79	0.103815			75nMFSK15m100nMSAG24hrREP2	9097.46	0.425843			75nMFSK15m30uMCMPD1014hr100nMSAG24hrREP2	1096.42	1.83172			75nMFSK15m20uMH8915mREP2	-66.2613	0.0439978			75nMFSK15m5uMCYAREP2	-249.09	0.899651			75nMFSK15m1nMSAG24hrREP2	-1468.63	0.616601			75nMFSK15m2nMSAG24hrREP2	383.942	0.0635429			75nMFSK15m5nMSAG24hrREP2	433.263	0.109677			75nMFSK15m10nMSAG24hrREP2	2456.81	0.0620099
75nMFSK15mREP2	-661.312	0.486268			75nMFSK15mDiluteSHH24hrREP2	3244.36	0.186338			75nMFSK15m100nMSAG24hrREP2	5667.71	0.0564499			75nMFSK15m30uMCMPD1014hr100nMSAG24hrREP2	1297.25	0.459423			75nMFSK15m20uMH8915mREP2	-1175.25	0.0388091			75nMFSK15m5uMCYAREP2	482.708	0.607526			75nMFSK15m1nMSAG24hrREP2	-48.7092	0.686769			75nMFSK15m2nMSAG24hrREP2	809.398	0.18603			75nMFSK15m5nMSAG24hrREP2	827.753	0.0202739			75nMFSK15m10nMSAG24hrREP2	566.522	0.110634
75nMFSK15mREP2	1413.11	1.16173			75nMFSK15mDiluteSHH24hrREP2	4799.86	0.158867			75nMFSK15m100nMSAG24hrREP2	3125.49	0.365871			75nMFSK15m30uMCMPD1014hr100nMSAG24hrREP2	-106.178	0.466638			75nMFSK15m20uMH8915mREP2	3254.15	0.0445524			75nMFSK15m5uMCYAREP2	-1074.09	0.427867			75nMFSK15m1nMSAG24hrREP2	-573.707	0.48586			75nMFSK15m2nMSAG24hrREP2	1665.79	0.208921			75nMFSK15m5nMSAG24hrREP2	1698.17	0.534415			75nMFSK15m10nMSAG24hrREP2	8052.3	0.0510909
75nMFSK15mREP2	376.345	0.629037			75nMFSK15mDiluteSHH24hrREP2	13087	0.232919			75nMFSK15m100nMSAG24hrREP2	6182.06	0.396848			75nMFSK15m30uMCMPD1014hr100nMSAG24hrREP2	6.19221	1.42399			75nMFSK15m20uMH8915mREP2	452.711	0.0490162			75nMFSK15m5uMCYAREP2	927.588	0.330686			75nMFSK15m1nMSAG24hrREP2	-328.114	0.90672			75nMFSK15m2nMSAG24hrREP2	334.376	0.264493			75nMFSK15m5nMSAG24hrREP2	-164.021	0.0646188			75nMFSK15m10nMSAG24hrREP2	1166.37	0.0362581
75nMFSK15mREP2	351.924	1.30497			75nMFSK15mDiluteSHH24hrREP2	5286.8	0.209347			75nMFSK15m100nMSAG24hrREP2	17476.6	0.112034			75nMFSK15m30uMCMPD1014hr100nMSAG24hrREP2	10298.2	0.441385			75nMFSK15m20uMH8915mREP2	219.882	0.115326			75nMFSK15m5uMCYAREP2	3195.17	0.7498			75nMFSK15m1nMSAG24hrREP2	791.88	0.435056			75nMFSK15m2nMSAG24hrREP2	1092.23	0.141666			75nMFSK15m5nMSAG24hrREP2	2099.23	0.10539			75nMFSK15m10nMSAG24hrREP2	7147.35	0.425835
75nMFSK15mREP2	1279.54	1.14785			75nMFSK15mDiluteSHH24hrREP2	9426.53	0.203417			75nMFSK15m100nMSAG24hrREP2	320.007	0.725945			75nMFSK15m30uMCMPD1014hr100nMSAG24hrREP2	395.628	1.91514			75nMFSK15m20uMH8915mREP2	437.237	0.120274			75nMFSK15m5uMCYAREP2	2273.22	0.264324			75nMFSK15m1nMSAG24hrREP2	-373.874	1.0001			75nMFSK15m2nMSAG24hrREP2	-322.247	0.170711			75nMFSK15m5nMSAG24hrREP2	3323.75	0.482418			75nMFSK15m10nMSAG24hrREP2	-331.942	0.0645341
75nMFSK15mREP2	-99.7566	0.568932			75nMFSK15mDiluteSHH24hrREP2	2773.97	0.210203			75nMFSK15m100nMSAG24hrREP2	8487.07	0.106633			75nMFSK15m30uMCMPD1014hr100nMSAG24hrREP2	-906.206	0.59275			75nMFSK15m20uMH8915mREP2	-517.604	0.02365			75nMFSK15m5uMCYAREP2	-1404.58	0.336934			75nMFSK15m1nMSAG24hrREP2	315.866	0.613794			75nMFSK15m2nMSAG24hrREP2	1259.6	0.0313769			75nMFSK15m5nMSAG24hrREP2	1760.74	0.488449			75nMFSK15m10nMSAG24hrREP2	1208.45	0.150564
75nMFSK15mREP2	-177.669	0.409507			75nMFSK15mDiluteSHH24hrREP2	1327.04	0.2362			75nMFSK15m100nMSAG24hrREP2	11880.4	0.174184			75nMFSK15m30uMCMPD1014hr100nMSAG24hrREP2	-1498.83	0.460335			75nMFSK15m20uMH8915mREP2	-263.225	0.053808			75nMFSK15m5uMCYAREP2	842.945	0.421518			75nMFSK15m1nMSAG24hrREP2	14.6961	0.765643			75nMFSK15m2nMSAG24hrREP2	1139.74	0.611947			75nMFSK15m5nMSAG24hrREP2	1739.57	0.0413946			75nMFSK15m10nMSAG24hrREP2	2074.34	0.103788
75nMFSK15mREP2	494.269	0.294547			75nMFSK15mDiluteSHH24hrREP2	2427.24	0.287553			75nMFSK15m100nMSAG24hrREP2	4892.07	0.0762922			75nMFSK15m30uMCMPD1014hr100nMSAG24hrREP2	-351.115	0.271964			75nMFSK15m20uMH8915mREP2	-734.311	0.0436075			75nMFSK15m5uMCYAREP2	-296.983	0.533613			75nMFSK15m1nMSAG24hrREP2	-807.208	0.602866			75nMFSK15m2nMSAG24hrREP2	171.716	0.0550826			75nMFSK15m5nMSAG24hrREP2	1380.41	0.0763208			75nMFSK15m10nMSAG24hrREP2	1320.54	0.343486
75nMFSK15mREP2	898.508	0.11235			75nMFSK15mDiluteSHH24hrREP2	903.924	0.11672			75nMFSK15m100nMSAG24hrREP2	2298.32	0.071363			75nMFSK15m30uMCMPD1014hr100nMSAG24hrREP2	1974.28	0.536067			75nMFSK15m20uMH8915mREP2	-620.167	0.0269743			75nMFSK15m5uMCYAREP2	-402.377	0.961383			75nMFSK15m1nMSAG24hrREP2	183.167	0.212332			75nMFSK15m2nMSAG24hrREP2	4.01411	0.203515			75nMFSK15m5nMSAG24hrREP2	1134.32	0.0503385			75nMFSK15m10nMSAG24hrREP2	3298.92	0.139347
75nMFSK15mREP2	910.014	0.734601			75nMFSK15mDiluteSHH24hrREP2	9068.51	0.304039			75nMFSK15m100nMSAG24hrREP2	1814.41	0.475543			75nMFSK15m30uMCMPD1014hr100nMSAG24hrREP2	863.374	0.578658			75nMFSK15m20uMH8915mREP2	-600.157	0.0479644			75nMFSK15m5uMCYAREP2	3732.87	0.603951			75nMFSK15m1nMSAG24hrREP2	1206.34	0.550762			75nMFSK15m2nMSAG24hrREP2	358.664	0.162752			75nMFSK15m5nMSAG24hrREP2	2007.21	0.104311			75nMFSK15m10nMSAG24hrREP2	1520.45	0.176836
75nMFSK15mREP2	751.756	0.301107			75nMFSK15mDiluteSHH24hrREP2	880.11	0.134215			75nMFSK15m100nMSAG24hrREP2	9958.43	0.0992481			75nMFSK15m30uMCMPD1014hr100nMSAG24hrREP2	-1462.43	0.630925			75nMFSK15m20uMH8915mREP2	-328.061	0.0112568			75nMFSK15m5uMCYAREP2	-1449.45	0.439888			75nMFSK15m1nMSAG24hrREP2	22.4632	0.280269			75nMFSK15m2nMSAG24hrREP2	133.259	0.0710066			75nMFSK15m5nMSAG24hrREP2	1138	0.0697072			75nMFSK15m10nMSAG24hrREP2	894.972	0.139375
75nMFSK15mREP2	1220.5	0.140631			75nMFSK15mDiluteSHH24hrREP2	4901.19	0.0299092			75nMFSK15m100nMSAG24hrREP2	26480.1	0.382709			75nMFSK15m30uMCMPD1014hr100nMSAG24hrREP2	1547.5	0.508995			75nMFSK15m20uMH8915mREP2	65.3413	0.00609804			75nMFSK15m5uMCYAREP2	2073.97	0.745023			75nMFSK15m1nMSAG24hrREP2	1540.37	0.410494			75nMFSK15m2nMSAG24hrREP2	1040.07	0.308794			75nMFSK15m5nMSAG24hrREP2	-213.154	0.13664			75nMFSK15m10nMSAG24hrREP2	889.939	0.0993549
75nMFSK15mREP2	-52.2659	0.117323			75nMFSK15mDiluteSHH24hrREP2	2954.05	0.056484			75nMFSK15m100nMSAG24hrREP2	3717.2	0.565458			75nMFSK15m30uMCMPD1014hr100nMSAG24hrREP2	-1745.24	0.941187			75nMFSK15m20uMH8915mREP2	589.387	0.0887559			75nMFSK15m5uMCYAREP2	-1854.31	0.878808			75nMFSK15m1nMSAG24hrREP2	-110.056	0.0751137			75nMFSK15m2nMSAG24hrREP2	478.255	0.147124			75nMFSK15m5nMSAG24hrREP2	125.327	0.178057			75nMFSK15m10nMSAG24hrREP2	9441.61	0.0628993
75nMFSK15mREP2	1019.94	0.0754611			75nMFSK15mDiluteSHH24hrREP2	-1390.99	0.413678			75nMFSK15m100nMSAG24hrREP2	4461.73	0.117945			75nMFSK15m30uMCMPD1014hr100nMSAG24hrREP2	1126.77	1.13354			75nMFSK15m20uMH8915mREP2	1151.96	0.0250822			75nMFSK15m5uMCYAREP2	253.03	0.315848			75nMFSK15m1nMSAG24hrREP2	309.651	0.605644			75nMFSK15m2nMSAG24hrREP2	-126.91	0.0552198			75nMFSK15m5nMSAG24hrREP2	1780.33	0.0467823			75nMFSK15m10nMSAG24hrREP2	641.916	0.0871235
75nMFSK15mREP2	294.957	0.375726			75nMFSK15mDiluteSHH24hrREP2	-1319.74	0.220893			75nMFSK15m100nMSAG24hrREP2	7880.56	0.26231			75nMFSK15m30uMCMPD1014hr100nMSAG24hrREP2	-583.759	0.945588			75nMFSK15m20uMH8915mREP2	462.595	0.051008			75nMFSK15m5uMCYAREP2	-1916.89	0.737548			75nMFSK15m1nMSAG24hrREP2	104.535	0.830399			75nMFSK15m2nMSAG24hrREP3	291.86	0.0740984			75nMFSK15m5nMSAG24hrREP2	3680.53	0.48225			75nMFSK15m10nMSAG24hrREP2	1519.96	0.40714
75nMFSK15mREP2	-70.359	0.223875			75nMFSK15mDiluteSHH24hrREP2	6047.06	0.177388			75nMFSK15m100nMSAG24hrREP2	3823.95	0.0110286			75nMFSK15m30uMCMPD1014hr100nMSAG24hrREP2	1060.85	0.795021			75nMFSK15m20uMH8915mREP2	2818.72	0.00789827			75nMFSK15m5uMCYAREP2	1290.48	0.458707			75nMFSK15m1nMSAG24hrREP2	1648.81	1.25445			75nMFSK15m2nMSAG24hrREP3	87.4948	0.109198			75nMFSK15m5nMSAG24hrREP2	534.807	0.215917			75nMFSK15m10nMSAG24hrREP2	537.855	0.307721
75nMFSK15mREP2	397.612	0.35036			75nMFSK15mDiluteSHH24hrREP2	1803.38	0.199437			75nMFSK15m100nMSAG24hrREP2	580.067	0.072521			75nMFSK15m30uMCMPD1014hr100nMSAG24hrREP2	1448.69	0.642405			75nMFSK15m20uMH8915mREP2	-38.1985	0.0803536			75nMFSK15m5uMCYAREP2	-1167.57	0.291494			75nMFSK15m1nMSAG24hrREP2	-350.996	0.190776			75nMFSK15m2nMSAG24hrREP3	2205.05	0.468688			75nMFSK15m5nMSAG24hrREP2	1356.99	0.462912			75nMFSK15m10nMSAG24hrREP2	5386.71	0.442379
75nMFSK15mREP2	305.165	0.691563			75nMFSK15mDiluteSHH24hrREP2	3158.42	0.325063			75nMFSK15m100nMSAG24hrREP2	8160.66	0.11897			75nMFSK15m30uMCMPD1014hr100nMSAG24hrREP2	-64.9341	0.435356			75nMFSK15m20uMH8915mREP2	-450.947	0.0374333			75nMFSK15m5uMCYAREP2	2037.4	0.979859			75nMFSK15m1nMSAG24hrREP2	1287.44	0.0769304			75nMFSK15m2nMSAG24hrREP3	2211.57	0.424833			75nMFSK15m5nMSAG24hrREP2	3056.94	0.578083			75nMFSK15m10nMSAG24hrREP2	549.445	0.10066
75nMFSK15mREP2	519.688	0.273481			75nMFSK15mDiluteSHH24hrREP2	14606.1	0.0734706			75nMFSK15m100nMSAG24hrREP2	5334.29	0.164108			75nMFSK15m30uMCMPD1014hr100nMSAG24hrREP2	825.993	0.348328			75nMFSK15m20uMH8915mREP2	1009.44	0.0224916			75nMFSK15m5uMCYAREP2	1064.03	0.353422			75nMFSK15m1nMSAG24hrREP2	11.4722	1.24654			75nMFSK15m2nMSAG24hrREP3	4787.45	0.306924			75nMFSK15m5nMSAG24hrREP2	3965.6	0.534334			75nMFSK15m10nMSAG24hrREP2	16306.5	0.460983
75nMFSK15mREP2	-255.324	0.118801			75nMFSK15mDiluteSHH24hrREP2	13812.4	0.292802			75nMFSK15m100nMSAG24hrREP2	7937.11	0.0311418			75nMFSK15m30uMCMPD1014hr100nMSAG24hrREP2	634.869	0.512979			75nMFSK15m20uMH8915mREP2	607.555	0.236364			75nMFSK15m5uMCYAREP2	-207.981	0.31924			75nMFSK15m1nMSAG24hrREP2	677.899	0.590054			75nMFSK15m2nMSAG24hrREP3	464.509	0.921167			75nMFSK15m5nMSAG24hrREP2	137.775	0.184762			75nMFSK15m10nMSAG24hrREP2	715.773	0.335978
75nMFSK15mREP2	-151.986	0.231482			75nMFSK15mDiluteSHH24hrREP2	3456.26	0.0821121			75nMFSK15m100nMSAG24hrREP2	4858.23	0.189231			75nMFSK15m30uMCMPD1014hr100nMSAG24hrREP2	815.498	0.545282			75nMFSK15m20uMH8915mREP2	540.317	0.0533213			75nMFSK15m5uMCYAREP2	1157.95	0.76118			75nMFSK15m1nMSAG24hrREP2	315.282	0.183405			75nMFSK15m2nMSAG24hrREP3	1573.44	0.198296			75nMFSK15m5nMSAG24hrREP2	1083.83	0.1765			75nMFSK15m10nMSAG24hrREP2	858.351	0.538033
75nMFSK15mREP2	1464.15	0.170891			75nMFSK15mDiluteSHH24hrREP2	3502.86	0.619788			75nMFSK15m100nMSAG24hrREP2	5184.99	0.551282			75nMFSK15m30uMCMPD1014hr100nMSAG24hrREP2	339.172	0.177903			75nMFSK15m20uMH8915mREP2	-2322.44	0.0135175			75nMFSK15m5uMCYAREP2	4564.25	0.483324			75nMFSK15m1nMSAG24hrREP2	441.5	0.825776			75nMFSK15m2nMSAG24hrREP3	761.972	0.0341079			75nMFSK15m5nMSAG24hrREP2	249.765	0.196552			75nMFSK15m10nMSAG24hrREP2	2043.53	0.0783803
75nMFSK15mREP2	-93.1284	0.154159			75nMFSK15mDiluteSHH24hrREP2	4349.45	0.23789			75nMFSK15m100nMSAG24hrREP2	8158.72	0.198357			75nMFSK15m30uMCMPD1014hr100nMSAG24hrREP2	-224.635	0.916405			75nMFSK15m20uMH8915mREP2	816.643	0.085023			75nMFSK15m5uMCYAREP2	-846.878	0.375539			75nMFSK15m1nMSAG24hrREP2	228.157	0.0491828			75nMFSK15m2nMSAG24hrREP3	863.771	0.0609363			75nMFSK15m5nMSAG24hrREP2	-334.274	0.387694			75nMFSK15m10nMSAG24hrREP2	3462.25	0.0230911
75nMFSK15mREP2	-786.59	0.663815			75nMFSK15mDiluteSHH24hrREP2	590.65	0.392709			75nMFSK15m100nMSAG24hrREP2	3081.16	0.0979719			75nMFSK15m30uMCMPD1014hr100nMSAG24hrREP2	-801.186	0.124547			75nMFSK15m20uMH8915mREP2	635.081	0.0594697			75nMFSK15m5uMCYAREP2	-714.958	0.504752			75nMFSK15m1nMSAG24hrREP2	103.855	0.491485			75nMFSK15m2nMSAG24hrREP3	283.508	1.24937			75nMFSK15m5nMSAG24hrREP2	844.262	0.0718186			75nMFSK15m10nMSAG24hrREP2	4550.36	0.119489
75nMFSK15mREP2	385.804	0.356762			75nMFSK15mDiluteSHH24hrREP2	1413.74	0.748075			75nMFSK15m100nMSAG24hrREP2	4830.97	0.0703883			75nMFSK15m30uMCMPD1014hr100nMSAG24hrREP2	-1488.42	0.686598			75nMFSK15m20uMH8915mREP2	1673.31	0.0636837			75nMFSK15m5uMCYAREP2	-712.491	0.345645			75nMFSK15m1nMSAG24hrREP2	340.19	0.506611			75nMFSK15m2nMSAG24hrREP3	-202.063	0.0958705			75nMFSK15m5nMSAG24hrREP2	-336.087	0.0762906			75nMFSK15m10nMSAG24hrREP2	3979.44	0.43376
75nMFSK15mREP2	-804.708	0.999533			75nMFSK15mDiluteSHH24hrREP2	5640.96	0.0805967			75nMFSK15m100nMSAG24hrREP2	16714.7	0.049021			75nMFSK15m30uMCMPD1014hr100nMSAG24hrREP2	156.133	0.187055			75nMFSK15m20uMH8915mREP2	86.2745	0.0183896			75nMFSK15m5uMCYAREP2	3608.55	0.346547			75nMFSK15m1nMSAG24hrREP2	530.007	0.159907			75nMFSK15m2nMSAG24hrREP3	689.994	0.350163			75nMFSK15m5nMSAG24hrREP2	675.251	0.417491			75nMFSK15m10nMSAG24hrREP2	347.284	0.137266
75nMFSK15mREP2	-319.641	0.723541			75nMFSK15mDiluteSHH24hrREP2	6905.83	0.159969			75nMFSK15m100nMSAG24hrREP2	3821.03	0.705534			75nMFSK15m30uMCMPD1014hr100nMSAG24hrREP2	-21.6174	0.529447			75nMFSK15m20uMH8915mREP2	2307.36	0.0933677			75nMFSK15m5uMCYAREP2	107.88	0.384826			75nMFSK15m1nMSAG24hrREP2	390.97	0.495482			75nMFSK15m2nMSAG24hrREP3	-1535.46	0.39724			75nMFSK15m5nMSAG24hrREP2	489.353	0.0532328			75nMFSK15m10nMSAG24hrREP2	332.009	0.107826
75nMFSK15mREP2	331.227	0.293738			75nMFSK15mDiluteSHH24hrREP2	3731.8	0.0996248			75nMFSK15m100nMSAG24hrREP2	8999.98	0.0701396			75nMFSK15m30uMCMPD1014hr100nMSAG24hrREP2	-2110.76	0.386492			75nMFSK15m20uMH8915mREP2	119.287	0.0790083			75nMFSK15m5uMCYAREP2	-893.253	0.0985898			75nMFSK15m1nMSAG24hrREP2	-65.2697	1.53355			75nMFSK15m2nMSAG24hrREP3	1283.51	0.211798			75nMFSK15m5nMSAG24hrREP2	967.188	0.200006			75nMFSK15m10nMSAG24hrREP2	6690.07	0.242832
75nMFSK15mREP2	-223.14	0.279797			75nMFSK15mDiluteSHH24hrREP2	18902.4	0.114272			75nMFSK15m100nMSAG24hrREP2	17666	0.00876837			75nMFSK15m30uMCMPD1014hr100nMSAG24hrREP2	-942.051	0.342543			75nMFSK15m20uMH8915mREP2	591.642	0.0776897			75nMFSK15m5uMCYAREP2	-776.971	0.579745			75nMFSK15m1nMSAG24hrREP2	27.602	1.24953			75nMFSK15m2nMSAG24hrREP3	1033.14	0.8094			75nMFSK15m5nMSAG24hrREP2	4987.68	0.367726			75nMFSK15m10nMSAG24hrREP2	463.966	0.150941
75nMFSK15mREP2	-94.5545	0.290642			75nMFSK15mDiluteSHH24hrREP2	6269.21	0.344285			75nMFSK15m100nMSAG24hrREP2	5165.19	0.158146			75nMFSK15m30uMCMPD1014hr100nMSAG24hrREP2	940.998	0.2888			75nMFSK15m20uMH8915mREP2	226.491	0.143054			75nMFSK15m5uMCYAREP2	1607.11	0.30732			75nMFSK15m1nMSAG24hrREP2	818.657	0.218981			75nMFSK15m2nMSAG24hrREP3	-185.88	0.907803			75nMFSK15m5nMSAG24hrREP2	3205.65	0.0240118			75nMFSK15m10nMSAG24hrREP2	4282.58	0.21226
75nMFSK15mREP2	262.946	0.650424			75nMFSK15mDiluteSHH24hrREP2	3302.93	0.151735			75nMFSK15m100nMSAG24hrREP2	26126.6	0.0217383			75nMFSK15m30uMCMPD1014hr100nMSAG24hrREP2	752.397	0.449025			75nMFSK15m20uMH8915mREP2	2270.98	0.00978426			75nMFSK15m5uMCYAREP2	1886.41	0.157435			75nMFSK15m1nMSAG24hrREP2	-8.21826	0.317628			75nMFSK15m2nMSAG24hrREP3	3611.19	0.399301			75nMFSK15m5nMSAG24hrREP2	850.974	0.138945			75nMFSK15m10nMSAG24hrREP2	408.99	0.0422406
75nMFSK15mREP2	479.678	0.473268			75nMFSK15mDiluteSHH24hrREP2	3111.81	0.0771351			75nMFSK15m100nMSAG24hrREP2	5608.85	0.0837031			75nMFSK15m30uMCMPD1014hr100nMSAG24hrREP2	-2296.33	0.165639			75nMFSK15m20uMH8915mREP2	645.93	0.0302464			75nMFSK15m5uMCYAREP2	-31.6193	0.638871			75nMFSK15m1nMSAG24hrREP2	-1130.29	0.326801			75nMFSK15m2nMSAG24hrREP3	741.651	0.143588			75nMFSK15m5nMSAG24hrREP2	2571.93	0.129088			75nMFSK15m10nMSAG24hrREP2	2636.71	0.205228
75nMFSK15mREP2	-139.013	0.363644			75nMFSK15mDiluteSHH24hrREP2	24182.8	0.191888			75nMFSK15m100nMSAG24hrREP2	7210.7	0.072931			75nMFSK15m30uMCMPD1014hr100nMSAG24hrREP2	-441.121	0.80956			75nMFSK15m20uMH8915mREP2	526.764	0.051903			75nMFSK15m5uMCYAREP2	3237.84	0.424538			75nMFSK15m1nMSAG24hrREP2	19.6048	1.26191			75nMFSK15m2nMSAG24hrREP3	-384.687	0.0305667			75nMFSK15m5nMSAG24hrREP2	3325.13	0.611069			75nMFSK15m10nMSAG24hrREP2	1235.46	0.306394
75nMFSK15mREP2	507.103	0.244892			75nMFSK15mDiluteSHH24hrREP2	150.602	0.138541			75nMFSK15m100nMSAG24hrREP2	3854.08	0.152344			75nMFSK15m30uMCMPD1014hr100nMSAG24hrREP2	-62.6871	0.263345			75nMFSK15m20uMH8915mREP2	1799.09	0.0597619			75nMFSK15m5uMCYAREP2	-405.768	0.344066			75nMFSK15m1nMSAG24hrREP2	3406.79	0.0850875			75nMFSK15m2nMSAG24hrREP3	2760.98	0.730121			75nMFSK15m5nMSAG24hrREP2	457.445	0.214466			75nMFSK15m10nMSAG24hrREP2	561.654	0.0843324
75nMFSK15mREP2	242.628	0.137567			75nMFSK15mDiluteSHH24hrREP2	3549.65	0.0784864			75nMFSK15m100nMSAG24hrREP2	25854.7	0.044287			75nMFSK15m30uMCMPD1014hr100nMSAG24hrREP2	579.453	0.661109			75nMFSK15m20uMH8915mREP3	-304.899	0.0913772			75nMFSK15m5uMCYAREP2	-1170.67	1.69705			75nMFSK15m1nMSAG24hrREP2	-588.931	0.907444			75nMFSK15m2nMSAG24hrREP3	1277.19	0.055859			75nMFSK15m5nMSAG24hrREP2	1474.92	0.0508652			75nMFSK15m10nMSAG24hrREP2	341.018	0.346014
75nMFSK15mREP2	516.242	0.173092			75nMFSK15mDiluteSHH24hrREP2	3641.69	0.553375			75nMFSK15m100nMSAG24hrREP2	9240.06	0.263442			75nMFSK15m30uMCMPD1014hr100nMSAG24hrREP2	953.035	0.314854			75nMFSK15m20uMH8915mREP3	1046.97	0.0241176			75nMFSK15m5uMCYAREP2	-700.213	0.622227			75nMFSK15m1nMSAG24hrREP2	1481.48	0.180331			75nMFSK15m2nMSAG24hrREP3	1869.69	0.0325982			75nMFSK15m5nMSAG24hrREP2	-2576.84	0.491194			75nMFSK15m10nMSAG24hrREP2	3225.41	0.670099
75nMFSK15mREP2	-122.614	0.286828			75nMFSK15mDiluteSHH24hrREP2	2004.92	0.102255			75nMFSK15m100nMSAG24hrREP2	14025.2	0.326341			75nMFSK15m30uMCMPD1014hr100nMSAG24hrREP2	4145.68	0.368534			75nMFSK15m20uMH8915mREP3	-607.05	0.0280626			75nMFSK15m5uMCYAREP2	-911.113	0.582969			75nMFSK15m1nMSAG24hrREP2	71.066	0.782384			75nMFSK15m2nMSAG24hrREP3	683.009	0.151923			75nMFSK15m5nMSAG24hrREP2	1366.46	0.0999151			75nMFSK15m10nMSAG24hrREP2	2548.26	0.320874
75nMFSK15mREP2	469.381	0.379668			75nMFSK15mDiluteSHH24hrREP2	340.114	0.452588			75nMFSK15m100nMSAG24hrREP2	4875.78	0.0946883			75nMFSK15m30uMCMPD1014hr100nMSAG24hrREP2	-1579.78	0.83149			75nMFSK15m20uMH8915mREP3	-134.822	0.0287938			75nMFSK15m5uMCYAREP2	371.279	0.605097			75nMFSK15m1nMSAG24hrREP2	-121.086	1.02268			75nMFSK15m2nMSAG24hrREP3	-164.82	0.0596153			75nMFSK15m5nMSAG24hrREP2	-605.854	0.159126			75nMFSK15m10nMSAG24hrREP2	44.5731	0.22156
75nMFSK15mREP2	-244.279	0.0757505			75nMFSK15mDiluteSHH24hrREP2	-483.608	0.105592			75nMFSK15m100nMSAG24hrREP2	1369.38	0.210151			75nMFSK15m30uMCMPD1014hr100nMSAG24hrREP2	975.098	0.582187			75nMFSK15m20uMH8915mREP3	-219.014	0.0261786			75nMFSK15m5uMCYAREP2	2729.51	0.252617			75nMFSK15m1nMSAG24hrREP2	1103.36	0.669676			75nMFSK15m2nMSAG24hrREP3	2064.98	0.0707372			75nMFSK15m5nMSAG24hrREP3	3291.5	0.0597238			75nMFSK15m10nMSAG24hrREP2	2137.9	0.658523
75nMFSK15mREP2	-52.8575	0.604375			75nMFSK15mDiluteSHH24hrREP2	413.199	0.0957548			75nMFSK15m100nMSAG24hrREP2	5939.54	0.0714494			75nMFSK15m30uMCMPD1014hr100nMSAG24hrREP2	2733.94	1.25095			75nMFSK15m20uMH8915mREP3	-491.354	0.0258205			75nMFSK15m5uMCYAREP2	-89.4608	0.237645			75nMFSK15m1nMSAG24hrREP2	1760.6	0.11274			75nMFSK15m2nMSAG24hrREP3	566.857	0.0182393			75nMFSK15m5nMSAG24hrREP3	-215.195	0.151686			75nMFSK15m10nMSAG24hrREP2	2378.27	0.34604
75nMFSK15mREP2	-25.2914	0.509352			75nMFSK15mDiluteSHH24hrREP2	2154.25	0.21769			75nMFSK15m100nMSAG24hrREP2	3754.31	0.13172			75nMFSK15m30uMCMPD1014hr100nMSAG24hrREP2	298.51	0.26395			75nMFSK15m20uMH8915mREP3	570.176	0.025052			75nMFSK15m5uMCYAREP2	5377.05	0.283764			75nMFSK15m1nMSAG24hrREP2	-213.609	0.201386			75nMFSK15m2nMSAG24hrREP3	1779.64	0.023627			75nMFSK15m5nMSAG24hrREP3	-248.704	0.013695			75nMFSK15m10nMSAG24hrREP2	34.3677	0.00163492
75nMFSK15mREP2	132.848	0.633383			75nMFSK15mDiluteSHH24hrREP2	1083.51	0.206061			75nMFSK15m100nMSAG24hrREP2	2529.74	0.152147			75nMFSK15m30uMCMPD1014hr100nMSAG24hrREP2	-551.985	0.367127			75nMFSK15m20uMH8915mREP3	354.759	0.0101801			75nMFSK15m5uMCYAREP2	892.657	0.279095			75nMFSK15m1nMSAG24hrREP2	2228.33	0.693622			75nMFSK15m2nMSAG24hrREP3	-75.6686	0.373117			75nMFSK15m5nMSAG24hrREP3	587.457	0.121868			75nMFSK15m10nMSAG24hrREP2	-346.668	0.0502275
75nMFSK15mREP2	856.855	0.48981			75nMFSK15mDiluteSHH24hrREP2	1588.05	0.361184			75nMFSK15m100nMSAG24hrREP2	5633.65	0.167765			75nMFSK15m30uMCMPD1014hr100nMSAG24hrREP2	1089.5	0.38326			75nMFSK15m20uMH8915mREP3	1813.48	0.0339889			75nMFSK15m5uMCYAREP2	2291.19	0.214103			75nMFSK15m1nMSAG24hrREP2	-65.1859	0.939601			75nMFSK15m2nMSAG24hrREP3	-421.292	0.686595			75nMFSK15m5nMSAG24hrREP3	1202.92	0.104171			75nMFSK15m10nMSAG24hrREP2	376.231	0.0598083
75nMFSK15mREP2	2392.7	0.279842			75nMFSK15mDiluteSHH24hrREP2	6695.27	0.322315			75nMFSK15m100nMSAG24hrREP2	9672.02	0.311067			75nMFSK15m30uMCMPD1014hr100nMSAG24hrREP2	-581.076	0.394291			75nMFSK15m20uMH8915mREP3	142.594	0.0201699			75nMFSK15m5uMCYAREP2	1600.46	0.627105			75nMFSK15m1nMSAG24hrREP2	1991.33	0.41753			75nMFSK15m2nMSAG24hrREP3	2798.96	1.01041			75nMFSK15m5nMSAG24hrREP3	149.661	0.200408			75nMFSK15m10nMSAG24hrREP2	1491.22	0.159763
75nMFSK15mREP2	2553.15	0.523944			75nMFSK15mDiluteSHH24hrREP2	13011.8	0.300736			75nMFSK15m100nMSAG24hrREP2	10942.2	0.160445			75nMFSK15m30uMCMPD1014hr100nMSAG24hrREP2	182.905	0.276485			75nMFSK15m20uMH8915mREP3	-247.632	0.0518372			75nMFSK15m5uMCYAREP2	-1466.36	0.361439			75nMFSK15m1nMSAG24hrREP2	1241.36	0.276366			75nMFSK15m2nMSAG24hrREP3	643.686	0.250934			75nMFSK15m5nMSAG24hrREP3	848.286	0.0855233			75nMFSK15m10nMSAG24hrREP2	1272.08	0.0269927
75nMFSK15mREP2	-885.071	0.899424			75nMFSK15mDiluteSHH24hrREP2	9810.72	0.323797			75nMFSK15m100nMSAG24hrREP2	14537.5	0.161395			75nMFSK15m30uMCMPD1014hr100nMSAG24hrREP2	1128.88	0.371994			75nMFSK15m20uMH8915mREP3	-650.586	0.00444137			75nMFSK15m5uMCYAREP2	-986.599	0.4685			75nMFSK15m1nMSAG24hrREP2	-310.237	1.12367			75nMFSK15m2nMSAG24hrREP3	219.686	0.72795			75nMFSK15m5nMSAG24hrREP3	683.548	0.499922			75nMFSK15m10nMSAG24hrREP2	2358.41	0.294134
75nMFSK15mREP2	19.5052	0.325767			75nMFSK15mDiluteSHH24hrREP2	10143.7	0.717892			75nMFSK15m100nMSAG24hrREP2	2833.42	0.0605681			75nMFSK15m30uMCMPD1014hr100nMSAG24hrREP2	1598.92	0.604884			75nMFSK15m20uMH8915mREP3	-259.415	0.0340999			75nMFSK15m5uMCYAREP2	3315.62	1.059			75nMFSK15m1nMSAG24hrREP2	-78.7982	0.799139			75nMFSK15m2nMSAG24hrREP3	1442.7	0.1101			75nMFSK15m5nMSAG24hrREP3	1090.57	0.153671			75nMFSK15m10nMSAG24hrREP2	994.559	0.104324
75nMFSK15mREP2	420.765	0.622234			75nMFSK15mDiluteSHH24hrREP2	2182.57	0.395686			75nMFSK15m100nMSAG24hrREP2	5032.04	0.0868235			75nMFSK15m30uMCMPD1014hr100nMSAG24hrREP2	-38.6544	0.396883			75nMFSK15m20uMH8915mREP3	737.159	0.00848453			75nMFSK15m5uMCYAREP2	506.419	1.09022			75nMFSK15m1nMSAG24hrREP2	988.925	0.645414			75nMFSK15m2nMSAG24hrREP3	-88.9801	0.534725			75nMFSK15m5nMSAG24hrREP3	5087.35	0.321277			75nMFSK15m10nMSAG24hrREP2	704.123	0.345626
75nMFSK15mREP2	-439.648	0.260161			75nMFSK15mDiluteSHH24hrREP2	1730.53	0.348832			75nMFSK15m100nMSAG24hrREP2	8937.31	0.19984			75nMFSK15m30uMCMPD1014hr100nMSAG24hrREP2	-384.337	0.837207			75nMFSK15m20uMH8915mREP3	-152.658	0.0110153			75nMFSK15m5uMCYAREP2	2300.98	0.194202			75nMFSK15m1nMSAG24hrREP2	1401.31	1.27261			75nMFSK15m2nMSAG24hrREP3	1915.14	1.09948			75nMFSK15m5nMSAG24hrREP3	-545.521	0.0679465			75nMFSK15m10nMSAG24hrREP2	1122.77	0.226126
75nMFSK15mREP3	-257.365	0.195658			75nMFSK15mDiluteSHH24hrREP2	5440.03	0.662578			75nMFSK15m100nMSAG24hrREP2	12365.5	0.187879			75nMFSK15m30uMCMPD1014hr100nMSAG24hrREP2	3601.38	0.30846			75nMFSK15m20uMH8915mREP3	-379.609	0.0319124			75nMFSK15m5uMCYAREP2	1086.03	0.284941			75nMFSK15m1nMSAG24hrREP2	257.205	0.372056			75nMFSK15m2nMSAG24hrREP3	19.0568	0.712027			75nMFSK15m5nMSAG24hrREP3	785.233	0.0404836			75nMFSK15m10nMSAG24hrREP2	-254.188	0.0174243
75nMFSK15mREP3	545.012	0.486053			75nMFSK15mDiluteSHH24hrREP2	2017.49	0.143627			75nMFSK15m100nMSAG24hrREP2	1508.02	0.0379549			75nMFSK15m30uMCMPD1014hr100nMSAG24hrREP2	-1447.72	0.627312			75nMFSK15m20uMH8915mREP3	932.579	0.037776			75nMFSK15m5uMCYAREP2	114.32	0.545762			75nMFSK15m1nMSAG24hrREP2	2328.33	0.510913			75nMFSK15m2nMSAG24hrREP3	1614.22	0.307742			75nMFSK15m5nMSAG24hrREP3	1339.89	0.481588			75nMFSK15m10nMSAG24hrREP2	806.659	0.273947
75nMFSK15mREP3	147.299	0.523179			75nMFSK15mDiluteSHH24hrREP2	3701.15	0.184228			75nMFSK15m100nMSAG24hrREP2	5115.26	0.117796			75nMFSK15m30uMCMPD1014hr100nMSAG24hrREP2	-1926.81	0.328956			75nMFSK15m20uMH8915mREP3	-164.697	0.0161508			75nMFSK15m5uMCYAREP2	1975.7	0.692242			75nMFSK15m1nMSAG24hrREP2	-764.253	0.416668			75nMFSK15m2nMSAG24hrREP3	2500.75	0.232826			75nMFSK15m5nMSAG24hrREP3	2857.4	0.30033			75nMFSK15m10nMSAG24hrREP2	463.85	0.0306801
75nMFSK15mREP3	-1.62379	0.276468			75nMFSK15mDiluteSHH24hrREP2	1706.19	0.0617955			75nMFSK15m100nMSAG24hrREP2	16704.3	0.163721			75nMFSK15m30uMCMPD1014hr100nMSAG24hrREP2	254.833	0.568138			75nMFSK15m20uMH8915mREP3	1320.81	0.196029			75nMFSK15m5uMCYAREP2	2051.48	0.306031			75nMFSK15m1nMSAG24hrREP2	306.461	0.537808			75nMFSK15m2nMSAG24hrREP3	1034.74	0.336501			75nMFSK15m5nMSAG24hrREP3	2055.98	0.324047			75nMFSK15m10nMSAG24hrREP2	3377.89	0.0199371
75nMFSK15mREP3	353.508	0.329193			75nMFSK15mDiluteSHH24hrREP2	10245.6	0.683565			75nMFSK15m100nMSAG24hrREP2	11682.3	0.0949505			75nMFSK15m30uMCMPD1014hr100nMSAG24hrREP2	2541.76	1.35859			75nMFSK15m20uMH8915mREP3	-370.827	0.0395736			75nMFSK15m5uMCYAREP2	-351.347	0.362795			75nMFSK15m1nMSAG24hrREP2	-198.945	0.233904			75nMFSK15m2nMSAG24hrREP3	1219.01	0.0164667			75nMFSK15m5nMSAG24hrREP3	190.083	0.0497185			75nMFSK15m10nMSAG24hrREP2	177.181	0.0863219
75nMFSK15mREP3	238.687	0.279121			75nMFSK15mDiluteSHH24hrREP2	24585.7	0.126515			75nMFSK15m100nMSAG24hrREP2	9293.19	0.0954588			75nMFSK15m30uMCMPD1014hr100nMSAG24hrREP2	193.878	1.00716			75nMFSK15m20uMH8915mREP3	491.441	0.133157			75nMFSK15m5uMCYAREP2	-1121.98	0.650871			75nMFSK15m1nMSAG24hrREP2	253.779	1.361			75nMFSK15m2nMSAG24hrREP3	1075.02	0.231982			75nMFSK15m5nMSAG24hrREP3	823.097	0.212272			75nMFSK15m10nMSAG24hrREP2	5253.98	0.086768
75nMFSK15mREP3	53.2554	0.395067			75nMFSK15mDiluteSHH24hrREP2	3039.83	0.147902			75nMFSK15m100nMSAG24hrREP2	3838.47	0.235134			75nMFSK15m30uMCMPD1014hr100nMSAG24hrREP3	-40.111	0.638469			75nMFSK15m20uMH8915mREP3	213.769	0.0229806			75nMFSK15m5uMCYAREP2	2624.93	0.442389			75nMFSK15m1nMSAG24hrREP2	-299.762	0.322033			75nMFSK15m2nMSAG24hrREP3	-95.7734	0.127653			75nMFSK15m5nMSAG24hrREP3	2739.1	0.0577257			75nMFSK15m10nMSAG24hrREP2	-258.856	0.273863
75nMFSK15mREP3	-497.23	0.477395			75nMFSK15mDiluteSHH24hrREP2	22.0027	0.0997613			75nMFSK15m100nMSAG24hrREP2	12969.1	0.403899			75nMFSK15m30uMCMPD1014hr100nMSAG24hrREP3	-486.961	0.330006			75nMFSK15m20uMH8915mREP3	66.1321	0.0191383			75nMFSK15m5uMCYAREP2	883.047	0.776112			75nMFSK15m1nMSAG24hrREP2	23.786	0.369084			75nMFSK15m2nMSAG24hrREP3	2136.08	0.118617			75nMFSK15m5nMSAG24hrREP3	2059.97	0.0737586			75nMFSK15m10nMSAG24hrREP2	783.388	0.0545476
75nMFSK15mREP3	-277.067	0.289377			75nMFSK15mDiluteSHH24hrREP2	3788.61	0.446386			75nMFSK15m100nMSAG24hrREP2	7909.96	2.15126			75nMFSK15m30uMCMPD1014hr100nMSAG24hrREP3	110.707	0.291027			75nMFSK15m20uMH8915mREP3	645.41	0.0318134			75nMFSK15m5uMCYAREP2	-82.6762	0.503471			75nMFSK15m1nMSAG24hrREP2	986.423	0.367949			75nMFSK15m2nMSAG24hrREP3	286.04	0.0730975			75nMFSK15m5nMSAG24hrREP3	-109.94	0.119811			75nMFSK15m10nMSAG24hrREP2	2274.05	0.120902
75nMFSK15mREP3	226.576	0.5296			75nMFSK15mDiluteSHH24hrREP2	11775.1	0.406664			75nMFSK15m100nMSAG24hrREP2	7556.68	0.115879			75nMFSK15m30uMCMPD1014hr100nMSAG24hrREP3	1018.8	0.591147			75nMFSK15m20uMH8915mREP3	1201.06	0.0265669			75nMFSK15m5uMCYAREP2	-1125.93	0.651029			75nMFSK15m1nMSAG24hrREP2	-322.249	0.474002			75nMFSK15m2nMSAG24hrREP3	247.055	0.201576			75nMFSK15m5nMSAG24hrREP3	694.367	0.131803			75nMFSK15m10nMSAG24hrREP2	1464.71	0.0960215
75nMFSK15mREP3	333.566	0.627092			75nMFSK15mDiluteSHH24hrREP2	3630.77	0.158735			75nMFSK15m100nMSAG24hrREP2	9859.42	0.275592			75nMFSK15m30uMCMPD1014hr100nMSAG24hrREP3	-444.245	0.699571			75nMFSK15m20uMH8915mREP3	-512.942	0.0307803			75nMFSK15m5uMCYAREP2	-393.253	0.901849			75nMFSK15m1nMSAG24hrREP2	275.45	0.352534			75nMFSK15m2nMSAG24hrREP3	-466.069	0.17399			75nMFSK15m5nMSAG24hrREP3	2324.65	0.26523			75nMFSK15m10nMSAG24hrREP2	2918.51	0.1116
75nMFSK15mREP3	118.394	0.60151			75nMFSK15mDiluteSHH24hrREP2	2264.69	0.0958672			75nMFSK15m100nMSAG24hrREP2	18488.3	0.0963045			75nMFSK15m30uMCMPD1014hr100nMSAG24hrREP3	416.213	0.107011			75nMFSK15m20uMH8915mREP3	-242.467	0.0154166			75nMFSK15m5uMCYAREP2	446.191	0.957447			75nMFSK15m1nMSAG24hrREP2	-359.841	0.205675			75nMFSK15m2nMSAG24hrREP3	817.699	0.269712			75nMFSK15m5nMSAG24hrREP3	106.244	0.0259737			75nMFSK15m10nMSAG24hrREP2	3145.21	0.0595185
75nMFSK15mREP3	-765.983	0.131614			75nMFSK15mDiluteSHH24hrREP2	5703.26	0.17272			75nMFSK15m100nMSAG24hrREP2	13506.8	0.709505			75nMFSK15m30uMCMPD1014hr100nMSAG24hrREP3	37.7597	0.470761			75nMFSK15m20uMH8915mREP3	535.269	0.0273682			75nMFSK15m5uMCYAREP2	493.159	0.823374			75nMFSK15m1nMSAG24hrREP2	241.318	0.782143			75nMFSK15m2nMSAG24hrREP3	745.496	0.120001			75nMFSK15m5nMSAG24hrREP3	-129.944	0.025949			75nMFSK15m10nMSAG24hrREP2	637.595	0.078508
75nMFSK15mREP3	-357.054	0.658896			75nMFSK15mDiluteSHH24hrREP2	964.67	0.0534111			75nMFSK15m100nMSAG24hrREP2	18009.5	0.248898			75nMFSK15m30uMCMPD1014hr100nMSAG24hrREP3	-233.649	0.489275			75nMFSK15m20uMH8915mREP3	-120.315	0.0125075			75nMFSK15m5uMCYAREP2	1515.86	0.348286								75nMFSK15m2nMSAG24hrREP3	1519.8	0.670931			75nMFSK15m5nMSAG24hrREP3	3222.94	0.109366			75nMFSK15m10nMSAG24hrREP2	2446.78	0.103568
75nMFSK15mREP3	-570.105	0.493702			75nMFSK15mDiluteSHH24hrREP2	1790.01	0.147368			75nMFSK15m100nMSAG24hrREP2	10766.7	0.0663315			75nMFSK15m30uMCMPD1014hr100nMSAG24hrREP3	3266.81	0.363294			75nMFSK15m20uMH8915mREP3	1223.6	0.0461313			75nMFSK15m5uMCYAREP2	-374.31	0.54308								75nMFSK15m2nMSAG24hrREP3	447.71	0.56044			75nMFSK15m5nMSAG24hrREP3	2333.34	0.622207			75nMFSK15m10nMSAG24hrREP2	861.398	0.108303
75nMFSK15mREP3	1514.56	0.50581			75nMFSK15mDiluteSHH24hrREP2	8957.44	0.12005			75nMFSK15m100nMSAG24hrREP2	6182.96	0.087948			75nMFSK15m30uMCMPD1014hr100nMSAG24hrREP3	1428.97	0.304478			75nMFSK15m20uMH8915mREP3	-718.794	0.0801072			75nMFSK15m5uMCYAREP2	693.628	0.558721			75nMFSK15m1nMSAG24hrREP3	-4.36344	0.138205			75nMFSK15m2nMSAG24hrREP3	1714.45	0.833106			75nMFSK15m5nMSAG24hrREP3	3302.58	0.609861			75nMFSK15m10nMSAG24hrREP2	-117.589	0.119819
75nMFSK15mREP3	557.011	1.1526			75nMFSK15mDiluteSHH24hrREP2	2802.04	0.407585			75nMFSK15m100nMSAG24hrREP2	18365.8	0.327831			75nMFSK15m30uMCMPD1014hr100nMSAG24hrREP3	1994.63	0.464607			75nMFSK15m20uMH8915mREP3	1065.19	0.017702			75nMFSK15m5uMCYAREP2	-566.549	0.431553			75nMFSK15m1nMSAG24hrREP3	710.506	0.395773			75nMFSK15m2nMSAG24hrREP3	418.661	0.0941394			75nMFSK15m5nMSAG24hrREP3	1884.86	0.418159			75nMFSK15m10nMSAG24hrREP2	8319.46	0.225746
75nMFSK15mREP3	-205.743	1.21242			75nMFSK15mDiluteSHH24hrREP2	6126.31	0.345658			75nMFSK15m100nMSAG24hrREP2	10170.4	0.272576			75nMFSK15m30uMCMPD1014hr100nMSAG24hrREP3	-101.096	0.868347			75nMFSK15m20uMH8915mREP3	-663.472	0.0117468			75nMFSK15m5uMCYAREP2	892.458	0.269344			75nMFSK15m1nMSAG24hrREP3	1158.28	0.323139			75nMFSK15m2nMSAG24hrREP3	-83.1356	0.249529			75nMFSK15m5nMSAG24hrREP3	3453.81	0.347214			75nMFSK15m10nMSAG24hrREP2	3381.94	0.0465748
75nMFSK15mREP3	180.506	0.558552			75nMFSK15mDiluteSHH24hrREP2	1466.06	0.0327899			75nMFSK15m100nMSAG24hrREP2	4569.08	0.235808			75nMFSK15m30uMCMPD1014hr100nMSAG24hrREP3	-222.318	0.408203			75nMFSK15m20uMH8915mREP3	-1187.4	0.00873672			75nMFSK15m5uMCYAREP2	-422.75	0.180387			75nMFSK15m1nMSAG24hrREP3	1830.76	0.188085			75nMFSK15m2nMSAG24hrREP3	323.596	0.29428			75nMFSK15m5nMSAG24hrREP3	6460.98	0.647989			75nMFSK15m10nMSAG24hrREP2	2312.53	0.0343248
75nMFSK15mREP3	497.724	0.637817			75nMFSK15mDiluteSHH24hrREP2	4739.96	0.0821174			75nMFSK15m100nMSAG24hrREP2	7125.6	0.118942			75nMFSK15m30uMCMPD1014hr100nMSAG24hrREP3	201.798	0.316845			75nMFSK15m20uMH8915mREP3	-670.291	0.0232604			75nMFSK15m5uMCYAREP2	38.9418	0.386078			75nMFSK15m1nMSAG24hrREP3	-353.208	0.704697			75nMFSK15m2nMSAG24hrREP3	87.2797	0.56191			75nMFSK15m5nMSAG24hrREP3	1067.9	0.361985			75nMFSK15m10nMSAG24hrREP2	279.678	0.151665
75nMFSK15mREP3	-350.026	0.594476			75nMFSK15mDiluteSHH24hrREP2	-849.883	0.072134			75nMFSK15m100nMSAG24hrREP2	11480.1	0.315055			75nMFSK15m30uMCMPD1014hr100nMSAG24hrREP3	2183.83	0.544303			75nMFSK15m20uMH8915mREP3	22.8675	0.0321504			75nMFSK15m5uMCYAREP2	3940.82	1.03108			75nMFSK15m1nMSAG24hrREP3	500.682	0.234169			75nMFSK15m2nMSAG24hrREP3	2121.08	0.789527			75nMFSK15m5nMSAG24hrREP3	873.85	0.31129			75nMFSK15m10nMSAG24hrREP2	736.016	0.0475808
75nMFSK15mREP3	166.288	0.317151			75nMFSK15mDiluteSHH24hrREP2	-476.383	0.186506			75nMFSK15m100nMSAG24hrREP2	3733.28	0.325063			75nMFSK15m30uMCMPD1014hr100nMSAG24hrREP3	234.745	0.859943			75nMFSK15m20uMH8915mREP3	349.053	0.134144			75nMFSK15m5uMCYAREP2	671.278	0.45158			75nMFSK15m1nMSAG24hrREP3	175.63	0.640763			75nMFSK15m2nMSAG24hrREP3	-650.325	0.967422			75nMFSK15m5nMSAG24hrREP3	1199.07	0.272362			75nMFSK15m10nMSAG24hrREP2	3207.14	0.104438
75nMFSK15mREP3	75.5392	0.466622			75nMFSK15mDiluteSHH24hrREP2	1538.96	0.0304668			75nMFSK15m100nMSAG24hrREP2	4787.56	0.0891317			75nMFSK15m30uMCMPD1014hr100nMSAG24hrREP3	0.390791	0.2705			75nMFSK15m20uMH8915mREP3	-387.707	0.0303975			75nMFSK15m5uMCYAREP2	1584.06	0.320328			75nMFSK15m1nMSAG24hrREP3	275.065	0.571038			75nMFSK15m2nMSAG24hrREP3	-88.2528	0.268257			75nMFSK15m5nMSAG24hrREP3	2955.44	0.08253			75nMFSK15m10nMSAG24hrREP2	4393.34	0.0865424
75nMFSK15mREP3	620.516	0.180201			75nMFSK15mDiluteSHH24hrREP3	14891.2	0.0492845			75nMFSK15m100nMSAG24hrREP2	17143	0.224251			75nMFSK15m30uMCMPD1014hr100nMSAG24hrREP3	-188.035	0.080478			75nMFSK15m20uMH8915mREP3	-13.9961	0.0269738			75nMFSK15m5uMCYAREP2	-285.824	0.590732			75nMFSK15m1nMSAG24hrREP3	2312.61	0.155344			75nMFSK15m2nMSAG24hrREP3	-344.455	0.728441			75nMFSK15m5nMSAG24hrREP3	6892.76	0.158785			75nMFSK15m10nMSAG24hrREP2	1544.01	0.259543
75nMFSK15mREP3	26.3287	0.327711			75nMFSK15mDiluteSHH24hrREP3	1267.81	0.0219778			75nMFSK15m100nMSAG24hrREP2	12179	0.189208			75nMFSK15m30uMCMPD1014hr100nMSAG24hrREP3	556.274	0.294564			75nMFSK15m20uMH8915mREP3	-1335.97	0.102139			75nMFSK15m5uMCYAREP2	-325.582	0.311942			75nMFSK15m1nMSAG24hrREP3	1228.78	0.128337			75nMFSK15m2nMSAG24hrREP3	1683.82	0.282661			75nMFSK15m5nMSAG24hrREP3	3466.44	0.132573			75nMFSK15m10nMSAG24hrREP2	2329.97	0.607712
75nMFSK15mREP3	-541.599	0.492328			75nMFSK15mDiluteSHH24hrREP3	1446.54	0.118051			75nMFSK15m100nMSAG24hrREP2	7975.73	0.341796			75nMFSK15m30uMCMPD1014hr100nMSAG24hrREP3	-316.448	0.0497179			75nMFSK15m20uMH8915mREP3	1328.39	0.0129842			75nMFSK15m5uMCYAREP2	5172.3	0.210576			75nMFSK15m1nMSAG24hrREP3	705.529	0.770074			75nMFSK15m2nMSAG24hrREP3	-109.014	0.573719			75nMFSK15m5nMSAG24hrREP3	-474.922	0.134695			75nMFSK15m10nMSAG24hrREP2	4752.78	0.279779
75nMFSK15mREP3	-95.2263	0.279854			75nMFSK15mDiluteSHH24hrREP3	157.422	0.0241617			75nMFSK15m100nMSAG24hrREP2	4531.42	0.229336			75nMFSK15m30uMCMPD1014hr100nMSAG24hrREP3	538.114	0.368212			75nMFSK15m20uMH8915mREP3	367.57	0.00701953			75nMFSK15m5uMCYAREP2	4198.48	1.27563			75nMFSK15m1nMSAG24hrREP3	-603.972	1.31798			75nMFSK15m2nMSAG24hrREP3	762.089	1.04347			75nMFSK15m5nMSAG24hrREP3	-230.997	0.0991316			75nMFSK15m10nMSAG24hrREP2	2164.83	0.43623
75nMFSK15mREP3	-284.312	0.21524			75nMFSK15mDiluteSHH24hrREP3	-241.821	0.0813571			75nMFSK15m100nMSAG24hrREP2	5794.35	0.43363			75nMFSK15m30uMCMPD1014hr100nMSAG24hrREP3	826.219	0.150344			75nMFSK15m20uMH8915mREP3	-159.68	0.0130143			75nMFSK15m5uMCYAREP2	-4449.96	0.465713			75nMFSK15m1nMSAG24hrREP3	873.067	0.251094			75nMFSK15m2nMSAG24hrREP3	276.547	0.358721			75nMFSK15m5nMSAG24hrREP3	2359.76	0.0374991			75nMFSK15m10nMSAG24hrREP2	4697.69	0.0397037
75nMFSK15mREP3	2488.84	0.473722			75nMFSK15mDiluteSHH24hrREP3	-562.607	0.0539311			75nMFSK15m100nMSAG24hrREP2	11445.3	0.104332			75nMFSK15m30uMCMPD1014hr100nMSAG24hrREP3	-613.871	0.296691			75nMFSK15m20uMH8915mREP3	757.736	0.0180483			75nMFSK15m5uMCYAREP2	-1441.43	0.445043			75nMFSK15m1nMSAG24hrREP3	681.567	0.244032			75nMFSK15m2nMSAG24hrREP3	-71.4375	0.371532			75nMFSK15m5nMSAG24hrREP3	6961.47	0.319745			75nMFSK15m10nMSAG24hrREP2	667.879	0.127348
75nMFSK15mREP3	109.377	0.268752			75nMFSK15mDiluteSHH24hrREP3	1342.41	0.401294			75nMFSK15m100nMSAG24hrREP2	8835.6	0.0385442			75nMFSK15m30uMCMPD1014hr100nMSAG24hrREP3	-2.82204	0.273054			75nMFSK15m20uMH8915mREP3	1495.54	0.00386589			75nMFSK15m5uMCYAREP2	-2579.35	0.712714			75nMFSK15m1nMSAG24hrREP3	902.497	0.146857			75nMFSK15m2nMSAG24hrREP3	280.941	0.279098			75nMFSK15m5nMSAG24hrREP3	2263.65	0.255446			75nMFSK15m10nMSAG24hrREP2	328.77	0.0784019
75nMFSK15mREP3	10.8383	0.299792			75nMFSK15mDiluteSHH24hrREP3	1214.64	0.0932601			75nMFSK15m100nMSAG24hrREP2	14765.9	0.202309			75nMFSK15m30uMCMPD1014hr100nMSAG24hrREP3	273.863	0.567905			75nMFSK15m20uMH8915mREP3	3432.78	0.226979			75nMFSK15m5uMCYAREP2	-894.269	1.01821			75nMFSK15m1nMSAG24hrREP3	320.62	0.642718			75nMFSK15m2nMSAG24hrREP3	639.857	0.909733			75nMFSK15m5nMSAG24hrREP3	2330.16	1.06344			75nMFSK15m10nMSAG24hrREP2	8266.87	0.0937572
75nMFSK15mREP3	-211.404	0.214418			75nMFSK15mDiluteSHH24hrREP3	2245.7	0.236615			75nMFSK15m100nMSAG24hrREP2	10944.6	0.112654			75nMFSK15m30uMCMPD1014hr100nMSAG24hrREP3	64.0312	0.212005			75nMFSK15m20uMH8915mREP3	838.549	0.0651366			75nMFSK15m5uMCYAREP2	876.512	0.62304			75nMFSK15m1nMSAG24hrREP3	-348.516	0.40625			75nMFSK15m2nMSAG24hrREP3	647.254	0.23278			75nMFSK15m5nMSAG24hrREP3	-36.4171	0.193399			75nMFSK15m10nMSAG24hrREP2	46.5772	0.114488
75nMFSK15mREP3	22.99	0.1932			75nMFSK15mDiluteSHH24hrREP3	446.92	0.0579993			75nMFSK15m100nMSAG24hrREP2	1810.27	0.352939			75nMFSK15m30uMCMPD1014hr100nMSAG24hrREP3	583.122	0.138927			75nMFSK15m20uMH8915mREP3	419.747	0.0260978			75nMFSK15m5uMCYAREP2	-2579.91	0.504469			75nMFSK15m1nMSAG24hrREP3	303.966	0.457398			75nMFSK15m2nMSAG24hrREP3	863.185	1.19862			75nMFSK15m5nMSAG24hrREP3	1769.01	0.441283			75nMFSK15m10nMSAG24hrREP2	2140.21	0.280876
75nMFSK15mREP3	-408.187	0.537475			75nMFSK15mDiluteSHH24hrREP3	278.102	0.142795			75nMFSK15m100nMSAG24hrREP2	11454.4	0.120237			75nMFSK15m30uMCMPD1014hr100nMSAG24hrREP3	-229.912	0.866332			75nMFSK15m20uMH8915mREP3	1123.83	0.0291204			75nMFSK15m5uMCYAREP2	228.53	0.573381			75nMFSK15m1nMSAG24hrREP3	-332.377	0.102788			75nMFSK15m2nMSAG24hrREP3	346.487	0.464396			75nMFSK15m5nMSAG24hrREP3	1404.91	0.271356			75nMFSK15m10nMSAG24hrREP2	530.354	0.00798744
75nMFSK15mREP3	806.085	0.589376			75nMFSK15mDiluteSHH24hrREP3	2460.81	0.248973			75nMFSK15m100nMSAG24hrREP2	4928.19	0.155923			75nMFSK15m30uMCMPD1014hr100nMSAG24hrREP3	-616.366	0.54898			75nMFSK15m20uMH8915mREP3	-606.323	0.0121012			75nMFSK15m5uMCYAREP2	2463	0.353985			75nMFSK15m1nMSAG24hrREP3	126.832	0.484616			75nMFSK15m2nMSAG24hrREP3	29.7146	0.275378			75nMFSK15m5nMSAG24hrREP3	1838.92	0.145322			75nMFSK15m10nMSAG24hrREP2	2858.43	0.127543
75nMFSK15mREP3	669.859	0.524457			75nMFSK15mDiluteSHH24hrREP3	1411.92	0.34725			75nMFSK15m100nMSAG24hrREP2	3876.12	0.345355			75nMFSK15m30uMCMPD1014hr100nMSAG24hrREP3	-554.968	0.618884			75nMFSK15m20uMH8915mREP3	791.532	0.0856862			75nMFSK15m5uMCYAREP2	822.14	0.759972			75nMFSK15m1nMSAG24hrREP3	1352.19	0.922849			75nMFSK15m2nMSAG24hrREP3	309.591	0.198719			75nMFSK15m5nMSAG24hrREP3	1052.67	0.0438762			75nMFSK15m10nMSAG24hrREP2	1452.75	0.252874
75nMFSK15mREP3	-287.733	0.916635			75nMFSK15mDiluteSHH24hrREP3	5328.92	0.232985			75nMFSK15m100nMSAG24hrREP2	13054.7	0.045585			75nMFSK15m30uMCMPD1014hr100nMSAG24hrREP3	-189.141	0.102103			75nMFSK15m20uMH8915mREP3	276.377	0.0184241			75nMFSK15m5uMCYAREP2	6398.92	0.418669			75nMFSK15m1nMSAG24hrREP3	31.8523	0.169106			75nMFSK15m2nMSAG24hrREP3	145.543	0.312538			75nMFSK15m5nMSAG24hrREP3	-541.628	0.244356			75nMFSK15m10nMSAG24hrREP2	4141.04	0.0127498
75nMFSK15mREP3	900.624	1.17095			75nMFSK15mDiluteSHH24hrREP3	2186.24	0.0199986			75nMFSK15m100nMSAG24hrREP2	16236.4	0.19812			75nMFSK15m30uMCMPD1014hr100nMSAG24hrREP3	418.336	0.376902			75nMFSK15m20uMH8915mREP3	-125.833	0.0426997			75nMFSK15m5uMCYAREP2	-372.6	0.540921			75nMFSK15m1nMSAG24hrREP3	757.544	1.55161			75nMFSK15m2nMSAG24hrREP3	743.738	0.238369			75nMFSK15m5nMSAG24hrREP3	2268.27	0.0389048			75nMFSK15m10nMSAG24hrREP2	94.2	0.0802459
75nMFSK15mREP3	-259.824	0.384937			75nMFSK15mDiluteSHH24hrREP3	2480.34	0.281595			75nMFSK15m100nMSAG24hrREP2	18262	0.259409			75nMFSK15m30uMCMPD1014hr100nMSAG24hrREP3	159.798	0.477827			75nMFSK15m20uMH8915mREP3	1071.22	0.00407861			75nMFSK15m5uMCYAREP2	-1049.73	0.666353			75nMFSK15m1nMSAG24hrREP3	291.935	0.14858			75nMFSK15m2nMSAG24hrREP3	-243.842	1.20574			75nMFSK15m5nMSAG24hrREP3	1839.88	0.147593			75nMFSK15m10nMSAG24hrREP2	6054.59	0.0305084
75nMFSK15mREP3	341.283	0.779035			75nMFSK15mDiluteSHH24hrREP3	5944.29	0.0365501			75nMFSK15m100nMSAG24hrREP2	4602.52	0.0378928			75nMFSK15m30uMCMPD1014hr100nMSAG24hrREP3	-627.863	0.149097			75nMFSK15m20uMH8915mREP3	603.285	0.00414623			75nMFSK15m5uMCYAREP2	2566.24	0.769088			75nMFSK15m1nMSAG24hrREP3	216.29	1.07286			75nMFSK15m2nMSAG24hrREP3	290.722	0.551404			75nMFSK15m5nMSAG24hrREP3	2133.61	0.182071			75nMFSK15m10nMSAG24hrREP2	-2227.2	0.112661
75nMFSK15mREP3	396.574	0.362937			75nMFSK15mDiluteSHH24hrREP3	5891.98	0.0531021			75nMFSK15m100nMSAG24hrREP2	6667.83	0.198929			75nMFSK15m30uMCMPD1014hr100nMSAG24hrREP3	-31.2826	0.246001			75nMFSK15m20uMH8915mREP3	-1322.12	0.0253691			75nMFSK15m5uMCYAREP2	406.397	0.410072			75nMFSK15m1nMSAG24hrREP3	324.515	0.268634			75nMFSK15m2nMSAG24hrREP3	551.084	0.490548			75nMFSK15m5nMSAG24hrREP3	2873.55	0.0671236			75nMFSK15m10nMSAG24hrREP2	1349.46	0.0282984
75nMFSK15mREP3	166.611	0.219656			75nMFSK15mDiluteSHH24hrREP3	3684.27	0.135477			75nMFSK15m100nMSAG24hrREP2	5082.15	0.092792			75nMFSK15m30uMCMPD1014hr100nMSAG24hrREP3	-262.975	0.0751041			75nMFSK15m20uMH8915mREP3	469.127	0.0234846			75nMFSK15m5uMCYAREP2	-1371.12	0.633102			75nMFSK15m1nMSAG24hrREP3	-55.1136	0.0658346			75nMFSK15m2nMSAG24hrREP3	-36.5671	0.164949			75nMFSK15m5nMSAG24hrREP3	2304.57	0.149072			75nMFSK15m10nMSAG24hrREP2	1178.51	0.0937068
75nMFSK15mREP3	-841.514	0.724937			75nMFSK15mDiluteSHH24hrREP3	1408.03	0.00804531			75nMFSK15m100nMSAG24hrREP2	11193.8	0.196457			75nMFSK15m30uMCMPD1014hr100nMSAG24hrREP3	2268.71	0.240941			75nMFSK15m20uMH8915mREP3	298.975	0.116989			75nMFSK15m5uMCYAREP2	-12.6514	0.3549			75nMFSK15m1nMSAG24hrREP3	-252.97	0.590162			75nMFSK15m2nMSAG24hrREP3	597.024	0.0464721			75nMFSK15m5nMSAG24hrREP3	418.293	0.198079			75nMFSK15m10nMSAG24hrREP2	4101.11	0.135705
75nMFSK15mREP3	450.875	1.04596			75nMFSK15mDiluteSHH24hrREP3	3206.32	0.0506465			75nMFSK15m100nMSAG24hrREP2	13762.2	0.103347			75nMFSK15m30uMCMPD1014hr100nMSAG24hrREP3	314.56	0.196991			75nMFSK15m20uMH8915mREP3	1299.92	0.0417479			75nMFSK15m5uMCYAREP2	994.027	0.467106			75nMFSK15m1nMSAG24hrREP3	-179.015	0.102533			75nMFSK15m2nMSAG24hrREP3	126.351	0.0440535			75nMFSK15m5nMSAG24hrREP3	291.713	0.26484			75nMFSK15m10nMSAG24hrREP2	228.873	0.0881561
75nMFSK15mREP3	-95.7235	0.666702			75nMFSK15mDiluteSHH24hrREP3	1626.25	0.0493145			75nMFSK15m100nMSAG24hrREP2	31153.7	0.0910611			75nMFSK15m30uMCMPD1014hr100nMSAG24hrREP3	185.227	0.149874			75nMFSK15m20uMH8915mREP3	-81.399	0.0184588			75nMFSK15m5uMCYAREP2	662.945	0.35501			75nMFSK15m1nMSAG24hrREP3	492.106	0.0871928			75nMFSK15m2nMSAG24hrREP3	355.996	0.365105			75nMFSK15m5nMSAG24hrREP3	969.175	0.74463			75nMFSK15m10nMSAG24hrREP2	4681.2	0.339725
75nMFSK15mREP3	-13.8815	0.147889			75nMFSK15mDiluteSHH24hrREP3	2931.48	0.0457194			75nMFSK15m100nMSAG24hrREP2	17621.4	0.721566			75nMFSK15m30uMCMPD1014hr100nMSAG24hrREP3	-916.92	0.286655			75nMFSK15m20uMH8915mREP3	183.75	0.0269282			75nMFSK15m5uMCYAREP2	898.965	0.211535			75nMFSK15m1nMSAG24hrREP3	-17.9201	0.177268			75nMFSK15m2nMSAG24hrREP3	730.235	0.0830095			75nMFSK15m5nMSAG24hrREP3	1846.29	0.230269			75nMFSK15m10nMSAG24hrREP2	651.232	0.238902
75nMFSK15mREP3	621.665	0.687195			75nMFSK15mDiluteSHH24hrREP3	1559.4	0.0301994			75nMFSK15m100nMSAG24hrREP2	12166.5	0.073088			75nMFSK15m30uMCMPD1014hr100nMSAG24hrREP3	1599.61	0.265817			75nMFSK15m20uMH8915mREP3	-551.157	0.0815159			75nMFSK15m5uMCYAREP2	2817.19	0.349298			75nMFSK15m1nMSAG24hrREP3	1409.68	0.0943198			75nMFSK15m2nMSAG24hrREP3	-488.226	0.0855317			75nMFSK15m5nMSAG24hrREP3	472.7	0.0701107			75nMFSK15m10nMSAG24hrREP2	-1229.45	0.00305221
75nMFSK15mREP3	59.6372	0.968845			75nMFSK15mDiluteSHH24hrREP3	1114.35	0.227777			75nMFSK15m100nMSAG24hrREP2	5979.6	0.212			75nMFSK15m30uMCMPD1014hr100nMSAG24hrREP3	76.0828	0.488389			75nMFSK15m20uMH8915mREP3	-127.849	0.00623154			75nMFSK15m5uMCYAREP2	1495.76	0.214752			75nMFSK15m1nMSAG24hrREP3	428.48	0.063518			75nMFSK15m2nMSAG24hrREP3	-265.981	0.197698			75nMFSK15m5nMSAG24hrREP3	283.11	0.12406			75nMFSK15m10nMSAG24hrREP2	1092.5	0.159304
75nMFSK15mREP3	-408.529	1.03153			75nMFSK15mDiluteSHH24hrREP3	383.93	0.0138902			75nMFSK15m100nMSAG24hrREP2	8843.71	0.0287716			75nMFSK15m30uMCMPD1014hr100nMSAG24hrREP3	-216.439	0.238467			75nMFSK15m20uMH8915mREP3	167.629	0.0889101			75nMFSK15m5uMCYAREP2	-3458.89	0.0688342			75nMFSK15m1nMSAG24hrREP3	135.19	0.10995			75nMFSK15m2nMSAG24hrREP3	785.158	0.0897169			75nMFSK15m5nMSAG24hrREP3	422.091	0.0589718			75nMFSK15m10nMSAG24hrREP2	1956.55	0.244711
75nMFSK15mREP3	247.707	1.06805			75nMFSK15mDiluteSHH24hrREP3	342.553	0.029374			75nMFSK15m100nMSAG24hrREP2	5270.23	0.0978128			75nMFSK15m30uMCMPD1014hr100nMSAG24hrREP3	-863.077	0.685617			75nMFSK15m20uMH8915mREP3	612.379	0.0309715			75nMFSK15m5uMCYAREP2	-398.458	0.158604			75nMFSK15m1nMSAG24hrREP3	531.813	0.0849978			75nMFSK15m2nMSAG24hrREP3	957.627	0.289394			75nMFSK15m5nMSAG24hrREP3	3240.25	0.104314			75nMFSK15m10nMSAG24hrREP2	3387.9	0.242494
75nMFSK15mREP3	-213.002	0.966743			75nMFSK15mDiluteSHH24hrREP3	1680.24	0.0418019			75nMFSK15m100nMSAG24hrREP2	-110.177	0.0308627			75nMFSK15m30uMCMPD1014hr100nMSAG24hrREP3	-485.635	0.334413			75nMFSK15m20uMH8915mREP3	1299.87	0.0229715			75nMFSK15m5uMCYAREP2	2.3208	0.185883			75nMFSK15m1nMSAG24hrREP3	68.7804	0.245424			75nMFSK15m2nMSAG24hrREP3	-61.3994	0.29052			75nMFSK15m5nMSAG24hrREP3	3631.66	0.215127			75nMFSK15m10nMSAG24hrREP2	2167.84	0.120354
75nMFSK15mREP3	355.034	0.498508			75nMFSK15mDiluteSHH24hrREP3	2045.57	0.207939			75nMFSK15m100nMSAG24hrREP2	6778.34	0.0579043			75nMFSK15m30uMCMPD1014hr100nMSAG24hrREP3	-82.3619	0.141309			75nMFSK15m20uMH8915mREP3	327.435	0.0200841			75nMFSK15m5uMCYAREP3	2275.77	0.418518			75nMFSK15m1nMSAG24hrREP3	1340.12	0.613358			75nMFSK15m2nMSAG24hrREP3	1446.99	0.130179			75nMFSK15m5nMSAG24hrREP3	856.956	0.114986			75nMFSK15m10nMSAG24hrREP2	2400.66	0.453398
75nMFSK15mREP3	870.712	0.245657			75nMFSK15mDiluteSHH24hrREP3	108.433	0.0702071			75nMFSK15m100nMSAG24hrREP2	16430.8	0.110476			75nMFSK15m30uMCMPD1014hr100nMSAG24hrREP3	303.502	0.0540029			75nMFSK15m20uMH8915mREP3	1969.49	0.0303368			75nMFSK15m5uMCYAREP3	1086.06	0.147175			75nMFSK15m1nMSAG24hrREP3	870.638	0.32094			75nMFSK15m2nMSAG24hrREP3	-826.401	0.182687			75nMFSK15m5nMSAG24hrREP3	398.07	0.645903			75nMFSK15m10nMSAG24hrREP2	1753.33	0.0597633
75nMFSK15mREP3	1373.05	0.29764			75nMFSK15mDiluteSHH24hrREP3	2261.1	0.130709			75nMFSK15m100nMSAG24hrREP2	4381.66	0.0739072			75nMFSK15m30uMCMPD1014hr100nMSAG24hrREP3	927.937	0.26042			75nMFSK15m20uMH8915mREP3	-673.193	0.0446233			75nMFSK15m5uMCYAREP3	350.618	0.205765			75nMFSK15m1nMSAG24hrREP3	1370.1	0.567111			75nMFSK15m2nMSAG24hrREP3	444.705	0.140212			75nMFSK15m5nMSAG24hrREP3	1222.41	0.0307927			75nMFSK15m10nMSAG24hrREP2	11763.1	0.170892
75nMFSK15mREP3	1129.17	0.592959			75nMFSK15mDiluteSHH24hrREP3	5664.57	0.462378			75nMFSK15m100nMSAG24hrREP2	16645.5	0.197509			75nMFSK15m30uMCMPD1014hr100nMSAG24hrREP3	-986.743	0.243726			75nMFSK15m20uMH8915mREP3	-146.382	0.030893			75nMFSK15m5uMCYAREP3	70.33	0.112787			75nMFSK15m1nMSAG24hrREP3	533.341	0.5425			75nMFSK15m2nMSAG24hrREP3	-202.057	0.603339			75nMFSK15m5nMSAG24hrREP3	577.772	0.445188			75nMFSK15m10nMSAG24hrREP2	-68.5257	0.0526558
75nMFSK15mREP3	58.5609	0.708223			75nMFSK15mDiluteSHH24hrREP3	477.555	0.0918128			75nMFSK15m100nMSAG24hrREP2	5022.58	0.321395			75nMFSK15m30uMCMPD1014hr100nMSAG24hrREP3	3678.35	0.118647			75nMFSK15m20uMH8915mREP3	182.247	0.0476909			75nMFSK15m5uMCYAREP3	708.496	0.698547			75nMFSK15m1nMSAG24hrREP3	1588.35	0.445242			75nMFSK15m2nMSAG24hrREP3	3181.61	0.00876721			75nMFSK15m5nMSAG24hrREP3	1240.49	0.150117			75nMFSK15m10nMSAG24hrREP2	1593.59	0.141722
75nMFSK15mREP3	-89.5076	0.465447			75nMFSK15mDiluteSHH24hrREP3	59.0812	0.309			75nMFSK15m100nMSAG24hrREP2	9522.22	0.189317			75nMFSK15m30uMCMPD1014hr100nMSAG24hrREP3	414.282	0.308787			75nMFSK15m20uMH8915mREP3	1704.36	0.0690201			75nMFSK15m5uMCYAREP3	908.393	0.210752			75nMFSK15m1nMSAG24hrREP3	-803.378	0.0212207			75nMFSK15m2nMSAG24hrREP3	423.157	0.165753			75nMFSK15m5nMSAG24hrREP3	202.671	0.201976			75nMFSK15m10nMSAG24hrREP2	1294.79	0.150295
75nMFSK15mREP3	1212.86	0.174626			75nMFSK15mDiluteSHH24hrREP3	2065.03	0.117726			75nMFSK15m100nMSAG24hrREP2	1007.63	0.0798115			75nMFSK15m30uMCMPD1014hr100nMSAG24hrREP3	-277.891	0.435277			75nMFSK15m20uMH8915mREP3	-831.822	0.030418			75nMFSK15m5uMCYAREP3	740.585	0.215085			75nMFSK15m1nMSAG24hrREP3	3528.61	1.25821			75nMFSK15m2nMSAG24hrREP3	2540.07	0.306845			75nMFSK15m5nMSAG24hrREP3	5122.74	0.830388			75nMFSK15m10nMSAG24hrREP2	520.084	0.136534
75nMFSK15mREP3	-102.109	0.68204			75nMFSK15mDiluteSHH24hrREP3	940.896	0.0371581			75nMFSK15m100nMSAG24hrREP2	7267.11	0.327088			75nMFSK15m30uMCMPD1014hr100nMSAG24hrREP3	650.254	0.213145			75nMFSK15m20uMH8915mREP3	-42.7913	0.0157373			75nMFSK15m5uMCYAREP3	-660.309	0.0439486			75nMFSK15m1nMSAG24hrREP3	780.741	0.231342			75nMFSK15m2nMSAG24hrREP3	712.887	0.149102			75nMFSK15m5nMSAG24hrREP3	206.856	0.315959			75nMFSK15m10nMSAG24hrREP2	640.97	0.12844
75nMFSK15mREP3	1300.41	0.447171			75nMFSK15mDiluteSHH24hrREP3	-280.904	0.25333			75nMFSK15m100nMSAG24hrREP2	5199.93	0.45439			75nMFSK15m30uMCMPD1014hr100nMSAG24hrREP3	-146.867	0.226109			75nMFSK15m20uMH8915mREP3	-29.1918	0.0202107			75nMFSK15m5uMCYAREP3	-20.1055	0.501609			75nMFSK15m1nMSAG24hrREP3	-382.652	0.34389			75nMFSK15m2nMSAG24hrREP3	-295.566	0.228196			75nMFSK15m5nMSAG24hrREP3	-826.387	0.212933			75nMFSK15m10nMSAG24hrREP2	-80.8438	0.129801
75nMFSK15mREP3	426.062	0.234469			75nMFSK15mDiluteSHH24hrREP3	674.305	0.0578545			75nMFSK15m100nMSAG24hrREP2	13451	0.145079			75nMFSK15m30uMCMPD1014hr100nMSAG24hrREP3	1120.91	0.169222			75nMFSK15m20uMH8915mREP3	-149.653	0.00531443			75nMFSK15m5uMCYAREP3	-344.634	0.260909			75nMFSK15m1nMSAG24hrREP3	171.143	0.308897			75nMFSK15m2nMSAG24hrREP3	670.81	0.200593			75nMFSK15m5nMSAG24hrREP3	1693.53	0.124166			75nMFSK15m10nMSAG24hrREP2	506.079	0.0155006
75nMFSK15mREP3	1262.3	0.263093			75nMFSK15mDiluteSHH24hrREP3	6402.61	0.140853			75nMFSK15m100nMSAG24hrREP2	8304.68	0.423753			75nMFSK15m30uMCMPD1014hr100nMSAG24hrREP3	811.34	0.7183			75nMFSK15m20uMH8915mREP3	-564.217	0.0791405			75nMFSK15m5uMCYAREP3	1288.29	0.257763			75nMFSK15m1nMSAG24hrREP3	-258.097	0.351209			75nMFSK15m2nMSAG24hrREP3	389.938	0.180492			75nMFSK15m5nMSAG24hrREP3	4751.51	0.614427			75nMFSK15m10nMSAG24hrREP2	3594.35	0.40061
75nMFSK15mREP3	-326.319	0.168043			75nMFSK15mDiluteSHH24hrREP3	1345.71	0.0444616			75nMFSK15m100nMSAG24hrREP2	4956.71	0.682132			75nMFSK15m30uMCMPD1014hr100nMSAG24hrREP3	2497.93	0.403714			75nMFSK15m20uMH8915mREP3	1169.84	0.143811			75nMFSK15m5uMCYAREP3	-974.968	0.2157			75nMFSK15m1nMSAG24hrREP3	328.128	0.888211			75nMFSK15m2nMSAG24hrREP3	1239.95	0.0777635			75nMFSK15m5nMSAG24hrREP3	4135.74	0.0249342			75nMFSK15m10nMSAG24hrREP2	1759.24	0.186959
75nMFSK15mREP3	163.386	0.291681			75nMFSK15mDiluteSHH24hrREP3	1347.22	0.076105			75nMFSK15m100nMSAG24hrREP2	19827	0.07764			75nMFSK15m30uMCMPD1014hr100nMSAG24hrREP3	483.614	0.404385			75nMFSK15m20uMH8915mREP3	-775.165	0.0377283			75nMFSK15m5uMCYAREP3	-319.187	0.302723			75nMFSK15m1nMSAG24hrREP3	329.928	1.73247			75nMFSK15m2nMSAG24hrREP3	-264.406	0.823598			75nMFSK15m5nMSAG24hrREP3	4358.97	0.162174			75nMFSK15m10nMSAG24hrREP2	2755.84	0.0932692
75nMFSK15mREP3	-296.273	0.499294			75nMFSK15mDiluteSHH24hrREP3	3212.17	0.0866057			75nMFSK15m100nMSAG24hrREP2	11124.5	0.205087			75nMFSK15m30uMCMPD1014hr100nMSAG24hrREP3	455.719	0.106674			75nMFSK15m20uMH8915mREP3	-369.076	0.163391			75nMFSK15m5uMCYAREP3	-898.458	0.152102			75nMFSK15m1nMSAG24hrREP3	1617.4	1.1063			75nMFSK15m2nMSAG24hrREP3	-52.95	0.170297			75nMFSK15m5nMSAG24hrREP3	281.838	0.209337			75nMFSK15m10nMSAG24hrREP2	4497.96	0.0680007
75nMFSK15mREP3	781.063	0.256965			75nMFSK15mDiluteSHH24hrREP3	424.491	0.0567735			75nMFSK15m100nMSAG24hrREP2	12222.4	0.244425			75nMFSK15m30uMCMPD1014hr100nMSAG24hrREP3	290.031	0.0221697			75nMFSK15m20uMH8915mREP3	68.9146	0.0205501			75nMFSK15m5uMCYAREP3	-452.752	0.307713			75nMFSK15m1nMSAG24hrREP3	-784.89	1.61798			75nMFSK15m2nMSAG24hrREP3	943.859	0.0965691			75nMFSK15m5nMSAG24hrREP3	3625.27	0.598766			75nMFSK15m10nMSAG24hrREP2	965.85	0.119603
75nMFSK15mREP3	-370.437	0.131924			75nMFSK15mDiluteSHH24hrREP3	684.662	0.139485			75nMFSK15m100nMSAG24hrREP2	4618.41	0.568995			75nMFSK15m30uMCMPD1014hr100nMSAG24hrREP3	-152.723	0.811643			75nMFSK15m20uMH8915mREP3	-192.293	0.0648355			75nMFSK15m5uMCYAREP3	498.018	0.108956			75nMFSK15m1nMSAG24hrREP3	-589.945	0.470206			75nMFSK15m2nMSAG24hrREP3	475.369	0.21285			75nMFSK15m5nMSAG24hrREP3	4332.82	0.669305			75nMFSK15m10nMSAG24hrREP2	8183.51	0.329377
75nMFSK15mREP3	625.962	0.175077			75nMFSK15mDiluteSHH24hrREP3	3152.33	0.0606618			75nMFSK15m100nMSAG24hrREP2	21049.8	0.0731359			75nMFSK15m30uMCMPD1014hr100nMSAG24hrREP3	9.81978	0.27865			75nMFSK15m20uMH8915mREP3	-79.1023	0.0231249			75nMFSK15m5uMCYAREP3	311.061	0.0646322			75nMFSK15m1nMSAG24hrREP3	-514.769	0.486732			75nMFSK15m2nMSAG24hrREP3	223.124	0.290309			75nMFSK15m5nMSAG24hrREP3	1718.23	0.24021			75nMFSK15m10nMSAG24hrREP2	1946.3	0.0455705
75nMFSK15mREP3	420.594	0.50514			75nMFSK15mDiluteSHH24hrREP3	905.037	0.0322032			75nMFSK15m100nMSAG24hrREP2	11892.5	0.0913592			75nMFSK15m30uMCMPD1014hr100nMSAG24hrREP3	336.392	0.342422			75nMFSK15m20uMH8915mREP3	-878.371	0.151565			75nMFSK15m5uMCYAREP3	245.31	0.40382			75nMFSK15m1nMSAG24hrREP3	510.351	0.440037			75nMFSK15m2nMSAG24hrREP3	42.9654	0.05789			75nMFSK15m5nMSAG24hrREP3	3017.34	0.334424			75nMFSK15m10nMSAG24hrREP2	-940.898	0.222377
75nMFSK15mREP3	35.0636	0.36012			75nMFSK15mDiluteSHH24hrREP3	3163.89	0.111212			75nMFSK15m100nMSAG24hrREP2	5966.24	0.1073			75nMFSK15m30uMCMPD1014hr100nMSAG24hrREP3	307.129	0.536851			75nMFSK15m20uMH8915mREP3	1209.61	0.0770956			75nMFSK15m5uMCYAREP3	2013.65	0.02327			75nMFSK15m1nMSAG24hrREP3	285.17	0.59516			75nMFSK15m2nMSAG24hrREP3	-108.629	0.213413			75nMFSK15m5nMSAG24hrREP3	3431.65	0.267309			75nMFSK15m10nMSAG24hrREP2	1460.33	0.301527
75nMFSK15mREP3	-556.624	0.137009			75nMFSK15mDiluteSHH24hrREP3	4329.5	0.013909			75nMFSK15m100nMSAG24hrREP2	7595.9	0.137155			75nMFSK15m30uMCMPD1014hr100nMSAG24hrREP3	-1315.05	0.216835			75nMFSK15m20uMH8915mREP3	-28.4482	0.0311324			75nMFSK15m5uMCYAREP3	-184.649	0.0230782			75nMFSK15m1nMSAG24hrREP3	-305.478	0.442916			75nMFSK15m2nMSAG24hrREP3	632.863	0.0949975			75nMFSK15m5nMSAG24hrREP3	-55.3205	0.204447			75nMFSK15m10nMSAG24hrREP2	7870.92	0.0437647
75nMFSK15mREP3	-145.145	0.267965			75nMFSK15mDiluteSHH24hrREP3	1319.52	0.0568164			75nMFSK15m100nMSAG24hrREP2	10293.2	0.246672			75nMFSK15m30uMCMPD1014hr100nMSAG24hrREP3	1743.08	0.407581			75nMFSK15m20uMH8915mREP3	1046.16	0.0340636			75nMFSK15m5uMCYAREP3	-914.151	0.141066			75nMFSK15m1nMSAG24hrREP3	1036.18	0.486117			75nMFSK15m2nMSAG24hrREP3	503.687	0.193005			75nMFSK15m5nMSAG24hrREP3	1396.99	0.0954143			75nMFSK15m10nMSAG24hrREP2	1788.05	0.331328
75nMFSK15mREP3	368.506	0.390388			75nMFSK15mDiluteSHH24hrREP3	601.148	0.0527654			75nMFSK15m100nMSAG24hrREP2	8615.49	0.620515			75nMFSK15m30uMCMPD1014hr100nMSAG24hrREP3	-101.506	0.383828			75nMFSK15m20uMH8915mREP3	-199.892	0.0936979			75nMFSK15m5uMCYAREP3	144.004	0.136766			75nMFSK15m1nMSAG24hrREP3	125.74	0.479857			75nMFSK15m2nMSAG24hrREP3	1481.08	0.205517			75nMFSK15m5nMSAG24hrREP3	773.503	0.0639107			75nMFSK15m10nMSAG24hrREP2	858.991	0.0288688
75nMFSK15mREP3	-273.255	0.113537			75nMFSK15mDiluteSHH24hrREP3	1988.7	0.0732459			75nMFSK15m100nMSAG24hrREP2	1411.71	0.345791			75nMFSK15m30uMCMPD1014hr100nMSAG24hrREP3	-85.3306	0.225837			75nMFSK15m20uMH8915mREP3	804.826	0.0172993			75nMFSK15m5uMCYAREP3	-302.886	0.0435435			75nMFSK15m1nMSAG24hrREP3	-282.773	0.568391			75nMFSK15m2nMSAG24hrREP3	1660.49	0.257605			75nMFSK15m5nMSAG24hrREP3	250.473	0.48863			75nMFSK15m10nMSAG24hrREP2	2794.23	0.0986374
75nMFSK15mREP3	26.6563	0.0234066			75nMFSK15mDiluteSHH24hrREP3	900.461	0.403975			75nMFSK15m100nMSAG24hrREP2	19278.6	0.392014			75nMFSK15m30uMCMPD1014hr100nMSAG24hrREP3	-645.715	0.403491			75nMFSK15m20uMH8915mREP3	1392.42	0.0601224			75nMFSK15m5uMCYAREP3	-174.071	0.29976			75nMFSK15m1nMSAG24hrREP3	404.571	0.730775			75nMFSK15m2nMSAG24hrREP3	1362.26	0.0386802			75nMFSK15m5nMSAG24hrREP3	445.071	0.0970287			75nMFSK15m10nMSAG24hrREP2	2846.76	0.213615
75nMFSK15mREP3	-338.25	0.208622			75nMFSK15mDiluteSHH24hrREP3	1357.3	0.761174			75nMFSK15m100nMSAG24hrREP2	6336.45	0.186943			75nMFSK15m30uMCMPD1014hr100nMSAG24hrREP3	-1552.07	0.453794			75nMFSK15m20uMH8915mREP3	1994.36	0.0307668			75nMFSK15m5uMCYAREP3	824.431	0.297339			75nMFSK15m1nMSAG24hrREP3	-32.7477	0.534226			75nMFSK15m2nMSAG24hrREP3	353.338	0.0829977			75nMFSK15m5nMSAG24hrREP3	2782.94	0.349705			75nMFSK15m10nMSAG24hrREP2	4070.46	0.144221
75nMFSK15mREP3	71.5748	0.0601435			75nMFSK15mDiluteSHH24hrREP3	555.675	0.114367			75nMFSK15m100nMSAG24hrREP2	23108.1	0.0755906			75nMFSK15m30uMCMPD1014hr100nMSAG24hrREP3	82.0586	0.154549			75nMFSK15m20uMH8915mREP3	-705.271	0.0239409			75nMFSK15m5uMCYAREP3	891.922	0.145223			75nMFSK15m1nMSAG24hrREP3	-601.138	0.488123			75nMFSK15m2nMSAG24hrREP3	1795.14	0.100882			75nMFSK15m5nMSAG24hrREP3	264.289	0.427373			75nMFSK15m10nMSAG24hrREP2	2563.82	0.0599813
75nMFSK15mREP3	-126.504	0.0592379			75nMFSK15mDiluteSHH24hrREP3	1979.04	0.181892			75nMFSK15m100nMSAG24hrREP2	8236.05	0.418187			75nMFSK15m30uMCMPD1014hr100nMSAG24hrREP3	-1165.11	0.171095			75nMFSK15m20uMH8915mREP3	1057.44	0.012176			75nMFSK15m5uMCYAREP3	127.871	0.459422			75nMFSK15m1nMSAG24hrREP3	122.11	0.323027			75nMFSK15m2nMSAG24hrREP3	1572.32	0.92247			75nMFSK15m5nMSAG24hrREP3	1263.29	0.151064			75nMFSK15m10nMSAG24hrREP2	2105.58	0.0788471
75nMFSK15mREP3	452.662	0.319714			75nMFSK15mDiluteSHH24hrREP3	-11.5594	0.0584254			75nMFSK15m100nMSAG24hrREP2	21097.2	0.121233			75nMFSK15m30uMCMPD1014hr100nMSAG24hrREP3	1326.46	0.228827			75nMFSK15m20uMH8915mREP3	593.29	0.0376527			75nMFSK15m5uMCYAREP3	-305.411	0.11707			75nMFSK15m1nMSAG24hrREP3	1275.52	0.231095			75nMFSK15m2nMSAG24hrREP3	2282.27	0.582268			75nMFSK15m5nMSAG24hrREP3	441.085	0.0520152			75nMFSK15m10nMSAG24hrREP2	15212.9	0.122538
75nMFSK15mREP3	1522.6	0.380453			75nMFSK15mDiluteSHH24hrREP3	550.136	0.154979			75nMFSK15m100nMSAG24hrREP2	3057.49	0.170473			75nMFSK15m30uMCMPD1014hr100nMSAG24hrREP3	1181.57	0.362416			75nMFSK15m20uMH8915mREP3	338.593	0.0340019			75nMFSK15m5uMCYAREP3	-604.876	0.319103			75nMFSK15m1nMSAG24hrREP3	139.319	0.0959157			75nMFSK15m2nMSAG24hrREP3	153.531	0.914707			75nMFSK15m5nMSAG24hrREP3	107.362	0.0391294			75nMFSK15m10nMSAG24hrREP2	4481.84	0.753651
75nMFSK15mREP3	1075.18	0.798583			75nMFSK15mDiluteSHH24hrREP3	489.495	0.0818521			75nMFSK15m100nMSAG24hrREP2	4679.62	-0.000527276			75nMFSK15m30uMCMPD1014hr100nMSAG24hrREP3	707.099	0.206768			75nMFSK15m20uMH8915mREP3	-1005.78	0.00308059			75nMFSK15m5uMCYAREP3	-775.879	0.405003			75nMFSK15m1nMSAG24hrREP3	1129.27	0.117621			75nMFSK15m2nMSAG24hrREP3	-361.492	0.819608			75nMFSK15m5nMSAG24hrREP3	-74.3995	0.0341197			75nMFSK15m10nMSAG24hrREP2	2575.14	0.0788864
75nMFSK15mREP3	1129.26	0.422981			75nMFSK15mDiluteSHH24hrREP3	901.608	0.0906344			75nMFSK15m100nMSAG24hrREP2	-555.301	0.648401			75nMFSK15m30uMCMPD1014hr100nMSAG24hrREP3	283.969	0.160766			75nMFSK15m20uMH8915mREP3	568.595	0.0773559			75nMFSK15m5uMCYAREP3	-1243.16	0.0985957			75nMFSK15m1nMSAG24hrREP3	-17.76	0.300284			75nMFSK15m2nMSAG24hrREP3	994.022	0.247156			75nMFSK15m5nMSAG24hrREP3	835.335	0.384022			75nMFSK15m10nMSAG24hrREP2	2780.7	0.110718
75nMFSK15mREP3	279.598	0.459171			75nMFSK15mDiluteSHH24hrREP3	360.133	0.0371535			75nMFSK15m100nMSAG24hrREP2	3819.77	0.0114706			75nMFSK15m30uMCMPD1014hr100nMSAG24hrREP3	710.671	0.402664			75nMFSK15m20uMH8915mREP3	786.102	0.00621781			75nMFSK15m5uMCYAREP3	566.584	0.0316507			75nMFSK15m1nMSAG24hrREP3	877.598	0.107176			75nMFSK15m2nMSAG24hrREP3	593.966	0.0695761			75nMFSK15m5nMSAG24hrREP3	824.668	0.118879			75nMFSK15m10nMSAG24hrREP2	1404.94	0.0449095
75nMFSK15mREP3	2.14969	1.03028			75nMFSK15mDiluteSHH24hrREP3	5079.79	0.0194423			75nMFSK15m100nMSAG24hrREP2	6668.53	0.30885			75nMFSK15m30uMCMPD1014hr100nMSAG24hrREP3	-963.966	0.178331			75nMFSK15m20uMH8915mREP3	13.7648	0.022558			75nMFSK15m5uMCYAREP3	-111.594	0.258743			75nMFSK15m1nMSAG24hrREP3	1973.37	0.304589			75nMFSK15m2nMSAG24hrREP3	341.527	0.0784858			75nMFSK15m5nMSAG24hrREP3	-157.42	0.0935079			75nMFSK15m10nMSAG24hrREP2	742.463	0.220585
75nMFSK15mREP3	142.852	0.494003			75nMFSK15mDiluteSHH24hrREP3	425.179	0.131222			75nMFSK15m100nMSAG24hrREP2	1700.56	0.171712			75nMFSK15m30uMCMPD1014hr100nMSAG24hrREP3	-497.589	0.271719			75nMFSK15m20uMH8915mREP3	824.035	0.0197499			75nMFSK15m5uMCYAREP3	369.41	0.101748			75nMFSK15m1nMSAG24hrREP3	-63.4283	0.773091			75nMFSK15m2nMSAG24hrREP3	1522.96	0.859082			75nMFSK15m5nMSAG24hrREP3	-19.436	0.292967			75nMFSK15m10nMSAG24hrREP2	1633.47	0.348826
75nMFSK15mREP3	-85.7724	0.473543			75nMFSK15mDiluteSHH24hrREP3	-250.006	0.111802			75nMFSK15m100nMSAG24hrREP2	4918.09	0.0592184			75nMFSK15m30uMCMPD1014hr100nMSAG24hrREP3	57.0035	0.0529098			75nMFSK15m20uMH8915mREP3	355.581	0.0349839			75nMFSK15m5uMCYAREP3	482.34	0.328742			75nMFSK15m1nMSAG24hrREP3	775.496	0.502269			75nMFSK15m2nMSAG24hrREP3	365.36	0.299119			75nMFSK15m5nMSAG24hrREP3	1139.7	0.061243			75nMFSK15m10nMSAG24hrREP2	1935.38	0.0347918
75nMFSK15mREP3	-97.1824	0.35195								75nMFSK15m100nMSAG24hrREP2	7061.47	0.503361			75nMFSK15m30uMCMPD1014hr100nMSAG24hrREP3	-28.2255	0.201635			75nMFSK15m20uMH8915mREP3	413.341	0.0103724			75nMFSK15m5uMCYAREP3	975.766	0.361863			75nMFSK15m1nMSAG24hrREP3	-474.009	0.241544			75nMFSK15m2nMSAG24hrREP3	1078.49	0.189227								75nMFSK15m10nMSAG24hrREP2	2959.17	0.220837
75nMFSK15mREP3	-1195.49	0.358275								75nMFSK15m100nMSAG24hrREP2	172.519	0.0823721			75nMFSK15m30uMCMPD1014hr100nMSAG24hrREP3	-223.718	0.274096			75nMFSK15m20uMH8915mREP3	296.252	0.0932476			75nMFSK15m5uMCYAREP3	101.835	0.535589			75nMFSK15m1nMSAG24hrREP3	62.5742	0.311779			75nMFSK15m2nMSAG24hrREP3	686.297	0.03904								75nMFSK15m10nMSAG24hrREP2	2414.91	0.0599147
75nMFSK15mREP3	-146.463	0.208004								75nMFSK15m100nMSAG24hrREP2	4938.61	0.24103			75nMFSK15m30uMCMPD1014hr100nMSAG24hrREP3	256.241	0.287929			75nMFSK15m20uMH8915mREP3	-447.271	0.0131653			75nMFSK15m5uMCYAREP3	-1415.84	0.302388			75nMFSK15m1nMSAG24hrREP3	408.894	1.31465			75nMFSK15m2nMSAG24hrREP3	499.224	0.456888								75nMFSK15m10nMSAG24hrREP2	3192.94	0.131127
75nMFSK15mREP3	289.665	0.348509								75nMFSK15m100nMSAG24hrREP2	2622.96	0.179004			75nMFSK15m30uMCMPD1014hr100nMSAG24hrREP3	2845.89	0.156669			75nMFSK15m20uMH8915mREP3	-179.336	0.0123146			75nMFSK15m5uMCYAREP3	95.6717	0.406135			75nMFSK15m1nMSAG24hrREP3	851.505	0.732084			75nMFSK15m2nMSAG24hrREP3	1616.17	0.360376								75nMFSK15m10nMSAG24hrREP2	10939.8	0.159222
75nMFSK15mREP3	-1065.82	0.430407								75nMFSK15m100nMSAG24hrREP2	2803.12	0.294454			75nMFSK15m30uMCMPD1014hr100nMSAG24hrREP3	-348.507	0.171591			75nMFSK15m20uMH8915mREP3	-515.708	0.0212218			75nMFSK15m5uMCYAREP3	-125.813	0.30298			75nMFSK15m1nMSAG24hrREP3	541.01	0.378752			75nMFSK15m2nMSAG24hrREP3	-209.321	0.132655								75nMFSK15m10nMSAG24hrREP2	-166.725	0.0906391
75nMFSK15mREP3	296.418	0.502879								75nMFSK15m100nMSAG24hrREP2	3001.03	0.189037			75nMFSK15m30uMCMPD1014hr100nMSAG24hrREP3	-775.484	0.336112			75nMFSK15m20uMH8915mREP3	355.879	0.0360499			75nMFSK15m5uMCYAREP3	285.893	0.17573			75nMFSK15m1nMSAG24hrREP3	95.2762	0.394366			75nMFSK15m2nMSAG24hrREP3	-1203.52	0.0332315								75nMFSK15m10nMSAG24hrREP2	2109.51	0.076808
75nMFSK15mREP3	25.7283	0.276192								75nMFSK15m100nMSAG24hrREP2	1685.76	0.332404			75nMFSK15m30uMCMPD1014hr100nMSAG24hrREP3	26.7044	0.450745			75nMFSK15m20uMH8915mREP3	2532.28	-0.000112185			75nMFSK15m5uMCYAREP3	348.318	0.166837			75nMFSK15m1nMSAG24hrREP3	-71.3734	0.311639			75nMFSK15m2nMSAG24hrREP3	3377.4	0.793455								75nMFSK15m10nMSAG24hrREP2	268.158	0.158282
75nMFSK15mREP3	205.575	0.405676								75nMFSK15m100nMSAG24hrREP2	5435.31	0.0706183			75nMFSK15m30uMCMPD1014hr100nMSAG24hrREP3	3.39337	0.236544			75nMFSK15m20uMH8915mREP3	730.544	0.0721025			75nMFSK15m5uMCYAREP3	403.719	0.248375			75nMFSK15m1nMSAG24hrREP3	339.437	0.387793			75nMFSK15m2nMSAG24hrREP3	2227.7	0.729599								75nMFSK15m10nMSAG24hrREP2	697.017	0.165248
75nMFSK15mREP3	206.531	0.25112								75nMFSK15m100nMSAG24hrREP2	13132.7	0.177239			75nMFSK15m30uMCMPD1014hr100nMSAG24hrREP3	-360.7	0.20242			75nMFSK15m20uMH8915mREP3	-681.604	0.0277987			75nMFSK15m5uMCYAREP3	-412.61	0.0576017			75nMFSK15m1nMSAG24hrREP3	467.164	0.0149495			75nMFSK15m2nMSAG24hrREP3	-117.284	0.30392								75nMFSK15m10nMSAG24hrREP2	7761.06	0.120781
75nMFSK15mREP3	20.9168	0.292178								75nMFSK15m100nMSAG24hrREP2	403.576	0.202872			75nMFSK15m30uMCMPD1014hr100nMSAG24hrREP3	185.435	0.350617			75nMFSK15m20uMH8915mREP3	510.293	0.00445565			75nMFSK15m5uMCYAREP3	116.32	0.320973			75nMFSK15m1nMSAG24hrREP3	583.082	0.278046			75nMFSK15m2nMSAG24hrREP3	922.191	0.588249								75nMFSK15m10nMSAG24hrREP2	1703.7	0.703739
75nMFSK15mREP3	932.171	0.640671								75nMFSK15m100nMSAG24hrREP2	764.477	0.0730519			75nMFSK15m30uMCMPD1014hr100nMSAG24hrREP3	-357.649	0.0356928			75nMFSK15m20uMH8915mREP3	6287.14	0.143007			75nMFSK15m5uMCYAREP3	152.616	0.0894566			75nMFSK15m1nMSAG24hrREP3	573.424	0.0754023			75nMFSK15m2nMSAG24hrREP3	2876.67	0.83001								75nMFSK15m10nMSAG24hrREP2	2067.75	0.109113
75nMFSK15mREP3	285.105	0.172266								75nMFSK15m100nMSAG24hrREP2	1013.03	0.0966136			75nMFSK15m30uMCMPD1014hr100nMSAG24hrREP3	-541.701	0.110882			75nMFSK15m20uMH8915mREP3	-59.5441	0.00258107			75nMFSK15m5uMCYAREP3	-1028.74	0.153796			75nMFSK15m1nMSAG24hrREP3	356.85	0.358147			75nMFSK15m2nMSAG24hrREP3	-92.9872	0.107867								75nMFSK15m10nMSAG24hrREP2	-628.62	0.238875
75nMFSK15mREP3	341.446	0.426649								75nMFSK15m100nMSAG24hrREP2	5789.27	0.525104			75nMFSK15m30uMCMPD1014hr100nMSAG24hrREP3	-671.594	0.0793656			75nMFSK15m20uMH8915mREP3	-1284	0.0287214			75nMFSK15m5uMCYAREP3	446.72	0.136433			75nMFSK15m1nMSAG24hrREP3	186.876	0.631795			75nMFSK15m2nMSAG24hrREP3	185.087	0.320199								75nMFSK15m10nMSAG24hrREP2	1336.32	0.171802
75nMFSK15mREP3	-746.519	0.462915								75nMFSK15m100nMSAG24hrREP2	3238.31	0.227065			75nMFSK15m30uMCMPD1014hr100nMSAG24hrREP3	-96.5061	0.262551			75nMFSK15m20uMH8915mREP3	-400.434	0.00631864			75nMFSK15m5uMCYAREP3	1243.61	0.132007			75nMFSK15m1nMSAG24hrREP3	234.838	0.0529659			75nMFSK15m2nMSAG24hrREP3	49.732	0.153346								75nMFSK15m10nMSAG24hrREP2	368.974	0.0487156
75nMFSK15mREP3	32.2955	0.666487								75nMFSK15m100nMSAG24hrREP2	2320.13	0.361081			75nMFSK15m30uMCMPD1014hr100nMSAG24hrREP3	1986.91	0.279235			75nMFSK15m20uMH8915mREP3	-140.387	0.0436492			75nMFSK15m5uMCYAREP3	3144.51	0.0228699			75nMFSK15m1nMSAG24hrREP3	164.726	0.306857			75nMFSK15m2nMSAG24hrREP3	34.3128	0.196076								75nMFSK15m10nMSAG24hrREP2	210.004	0.0454545
75nMFSK15mREP3	-703.423	0.369493								75nMFSK15m100nMSAG24hrREP2	11386.9	0.431139			75nMFSK15m30uMCMPD1014hr100nMSAG24hrREP3	2878.87	0.156741			75nMFSK15m20uMH8915mREP3	-190.738	0.0153559			75nMFSK15m5uMCYAREP3	367.544	0.0843241			75nMFSK15m1nMSAG24hrREP3	460.742	0.147418			75nMFSK15m2nMSAG24hrREP3	637.671	0.165137								75nMFSK15m10nMSAG24hrREP2	1509.31	0.270662
75nMFSK15mREP3	260.838	0.617099								75nMFSK15m100nMSAG24hrREP2	21806.9	0.230321			75nMFSK15m30uMCMPD1014hr100nMSAG24hrREP3	-176.594	0.292278			75nMFSK15m20uMH8915mREP3	-884.273	0.0204551			75nMFSK15m5uMCYAREP3	1258.19	0.168834			75nMFSK15m1nMSAG24hrREP3	533.42	0.465918			75nMFSK15m2nMSAG24hrREP3	230.58	0.233242								75nMFSK15m10nMSAG24hrREP2	1656.45	0.124595
75nMFSK15mREP3	1876.66	0.256022								75nMFSK15m100nMSAG24hrREP2	13896.3	0.0749334			75nMFSK15m30uMCMPD1014hr100nMSAG24hrREP3	-28.7898	0.380272			75nMFSK15m20uMH8915mREP3	3047.31	0.0454014			75nMFSK15m5uMCYAREP3	567.121	0.189197			75nMFSK15m1nMSAG24hrREP3	1832.36	0.0763564			75nMFSK15m2nMSAG24hrREP3	1213.2	0.224057								75nMFSK15m10nMSAG24hrREP2	15.8105	0.0553114
75nMFSK15mREP3	445.676	0.821327								75nMFSK15m100nMSAG24hrREP2	2549.57	0.224652			75nMFSK15m30uMCMPD1014hr100nMSAG24hrREP3	1242.56	0.142653								75nMFSK15m5uMCYAREP3	4366.87	0.29797			75nMFSK15m1nMSAG24hrREP3	1210.15	0.268534			75nMFSK15m2nMSAG24hrREP3	189.864	0.737297								75nMFSK15m10nMSAG24hrREP2	685.067	0.126951
75nMFSK15mREP3	-298.252	0.614504								75nMFSK15m100nMSAG24hrREP2	6145.7	0.180321			75nMFSK15m30uMCMPD1014hr100nMSAG24hrREP3	134.789	0.917026								75nMFSK15m5uMCYAREP3	1368.59	0.102899			75nMFSK15m1nMSAG24hrREP3	-587.725	0.25076			75nMFSK15m2nMSAG24hrREP3	-382.597	0.206671								75nMFSK15m10nMSAG24hrREP2	-1056.1	0.16367
75nMFSK15mREP3	-16.179	0.71422								75nMFSK15m100nMSAG24hrREP2	6389.02	0.0904675			75nMFSK15m30uMCMPD1014hr100nMSAG24hrREP3	456.98	0.385109								75nMFSK15m5uMCYAREP3	-193.217	0.123444			75nMFSK15m1nMSAG24hrREP3	269.771	0.288332			75nMFSK15m2nMSAG24hrREP3	143.571	0.119801								75nMFSK15m10nMSAG24hrREP2	-479.717	0.232626
75nMFSK15mREP3	271.615	0.609625								75nMFSK15m100nMSAG24hrREP2	5682.4	0.0615337			75nMFSK15m30uMCMPD1014hr100nMSAG24hrREP3	732.983	0.07285								75nMFSK15m5uMCYAREP3	515.955	0.541466			75nMFSK15m1nMSAG24hrREP3	4246.67	0.539478			75nMFSK15m2nMSAG24hrREP3	-614.446	0.107743								75nMFSK15m10nMSAG24hrREP2	1056.36	0.300966
75nMFSK15mREP3	-103.518	1.16362								75nMFSK15m100nMSAG24hrREP2	5847.52	0.190217			75nMFSK15m30uMCMPD1014hr100nMSAG24hrREP3	-11.2395	0.494558								75nMFSK15m5uMCYAREP3	2393.84	0.22462			75nMFSK15m1nMSAG24hrREP3	1136.29	0.179429			75nMFSK15m2nMSAG24hrREP3	976.646	0.190257								75nMFSK15m10nMSAG24hrREP2	8990.17	0.115053
75nMFSK15mREP3	-82.8214	0.554838								75nMFSK15m100nMSAG24hrREP2	5991.82	0.0839753			75nMFSK15m30uMCMPD1014hr100nMSAG24hrREP3	1235.24	0.118046								75nMFSK15m5uMCYAREP3	1577.96	0.391353			75nMFSK15m1nMSAG24hrREP3	-148.973	0.461643			75nMFSK15m2nMSAG24hrREP3	983.382	0.465028								75nMFSK15m10nMSAG24hrREP2	1180.14	0.569877
75nMFSK15mREP3	262.632	0.626051								75nMFSK15m100nMSAG24hrREP2	-1032.85	0.156419			75nMFSK15m30uMCMPD1014hr100nMSAG24hrREP3	-141.625	0.158706								75nMFSK15m5uMCYAREP3	3322.14	0.490206			75nMFSK15m1nMSAG24hrREP3	1580.88	0.132041			75nMFSK15m2nMSAG24hrREP3	-2.68504	0.640261								75nMFSK15m10nMSAG24hrREP2	708.679	0.473962
75nMFSK15mREP3	264.179	0.26077								75nMFSK15m100nMSAG24hrREP2	2267.43	0.285901			75nMFSK15m30uMCMPD1014hr100nMSAG24hrREP3	2571.33	0.262688								75nMFSK15m5uMCYAREP3	76.9081	0.22442			75nMFSK15m1nMSAG24hrREP3	1090.89	0.363482			75nMFSK15m2nMSAG24hrREP3	-1129.34	0.84893								75nMFSK15m10nMSAG24hrREP2	3189.99	0.0237083
75nMFSK15mREP3	615.885	0.397292								75nMFSK15m100nMSAG24hrREP2	8870.06	0.604707			75nMFSK15m30uMCMPD1014hr100nMSAG24hrREP3	-191.188	0.297781								75nMFSK15m5uMCYAREP3	126.702	0.216772			75nMFSK15m1nMSAG24hrREP3	-253.668	0.128054			75nMFSK15m2nMSAG24hrREP3	170.177	0.261733								75nMFSK15m10nMSAG24hrREP2	441.954	0.103659
75nMFSK15mREP3	-156.156	0.252938								75nMFSK15m100nMSAG24hrREP2	6965.78	0.0900737			75nMFSK15m30uMCMPD1014hr100nMSAG24hrREP3	-570.72	0.26078								75nMFSK15m5uMCYAREP3	1623.53	0.0863448			75nMFSK15m1nMSAG24hrREP3	85.1123	0.326699			75nMFSK15m2nMSAG24hrREP3	854.623	0.0344093								75nMFSK15m10nMSAG24hrREP2	326.557	0.0286087
75nMFSK15mREP3	868.05	0.77592								75nMFSK15m100nMSAG24hrREP2	868.974	0.0549452			75nMFSK15m30uMCMPD1014hr100nMSAG24hrREP3	445.678	0.239877								75nMFSK15m5uMCYAREP3	162.837	0.207902			75nMFSK15m1nMSAG24hrREP3	488.438	0.294058			75nMFSK15m2nMSAG24hrREP3	2393.34	0.455037								75nMFSK15m10nMSAG24hrREP2	2310.57	0.246414
75nMFSK15mREP3	295.18	0.39595								75nMFSK15m100nMSAG24hrREP2	9393.66	0.177767			75nMFSK15m30uMCMPD1014hr100nMSAG24hrREP3	3397.13	0.279523								75nMFSK15m5uMCYAREP3	1192.16	0.0840627			75nMFSK15m1nMSAG24hrREP3	-234.23	0.0513258			75nMFSK15m2nMSAG24hrREP3	849.058	0.0494676								75nMFSK15m10nMSAG24hrREP2	2718.54	0.343217
75nMFSK15mREP3	70.7894	0.481709								75nMFSK15m100nMSAG24hrREP2	2491.84	0.0656331			75nMFSK15m30uMCMPD1014hr100nMSAG24hrREP3	429.45	0.121277								75nMFSK15m5uMCYAREP3	-117.542	0.0642768			75nMFSK15m1nMSAG24hrREP3	-626.479	0.238288			75nMFSK15m2nMSAG24hrREP3	-16.3048	0.227289								75nMFSK15m10nMSAG24hrREP2	1503.81	0.123236
75nMFSK15mREP3	-28.265	0.210091								75nMFSK15m100nMSAG24hrREP2	2776.99	0.032352			75nMFSK15m30uMCMPD1014hr100nMSAG24hrREP3	569.742	0.182275								75nMFSK15m5uMCYAREP3	2246	0.0858975			75nMFSK15m1nMSAG24hrREP3	187.488	0.730492			75nMFSK15m2nMSAG24hrREP3	470.025	0.4175								75nMFSK15m10nMSAG24hrREP2	2079.73	0.0808838
75nMFSK15mREP3	-288.749	0.272597								75nMFSK15m100nMSAG24hrREP2	9025.93	0.0478752			75nMFSK15m30uMCMPD1014hr100nMSAG24hrREP3	53.8217	0.0684857								75nMFSK15m5uMCYAREP3	256.095	0.0851217			75nMFSK15m1nMSAG24hrREP3	409.175	0.209773			75nMFSK15m2nMSAG24hrREP3	134.462	0.0640894								75nMFSK15m10nMSAG24hrREP2	-330.149	0.140629
75nMFSK15mREP3	-22.2769	0.460369								75nMFSK15m100nMSAG24hrREP2	13441.4	0.088964			75nMFSK15m30uMCMPD1014hr100nMSAG24hrREP3	454.346	1.18085								75nMFSK15m5uMCYAREP3	-423.879	0.11869			75nMFSK15m1nMSAG24hrREP3	1104.01	0.240019			75nMFSK15m2nMSAG24hrREP3	465.939	0.481785								75nMFSK15m10nMSAG24hrREP2	3678.34	0.0442315
75nMFSK15mREP3	-574.77	0.189358								75nMFSK15m100nMSAG24hrREP2	6345.97	0.209825			75nMFSK15m30uMCMPD1014hr100nMSAG24hrREP3	48.6474	0.139509								75nMFSK15m5uMCYAREP3	-603.123	0.197927			75nMFSK15m1nMSAG24hrREP3	-80.4747	0.501064			75nMFSK15m2nMSAG24hrREP3	870.606	0.0246132								75nMFSK15m10nMSAG24hrREP2	422.873	0.159625
75nMFSK15mREP3	869.458	0.963307								75nMFSK15m100nMSAG24hrREP2	8386.82	0.227741			75nMFSK15m30uMCMPD1014hr100nMSAG24hrREP3	1053.51	0.117015								75nMFSK15m5uMCYAREP3	1102.55	0.149864			75nMFSK15m1nMSAG24hrREP3	364.72	1.05597			75nMFSK15m2nMSAG24hrREP3	-324.188	0.270281								75nMFSK15m10nMSAG24hrREP2	158.122	0.0936113
75nMFSK15mREP3	-146.334	0.378151								75nMFSK15m100nMSAG24hrREP2	12825.8	0.357991			75nMFSK15m30uMCMPD1014hr100nMSAG24hrREP3	98.3384	0.627796								75nMFSK15m5uMCYAREP3	292.161	0.404191			75nMFSK15m1nMSAG24hrREP3	19.4874	0.196528			75nMFSK15m2nMSAG24hrREP3	165.313	0.134506								75nMFSK15m10nMSAG24hrREP2	188.055	0.0814507
75nMFSK15mREP3	311.581	0.234013								75nMFSK15m100nMSAG24hrREP2	10957.4	0.17412			75nMFSK15m30uMCMPD1014hr100nMSAG24hrREP3	1588.44	0.180694								75nMFSK15m5uMCYAREP3	813.179	0.465939			75nMFSK15m1nMSAG24hrREP3	1424.34	0.0740092			75nMFSK15m2nMSAG24hrREP3	1703.16	0.507556								75nMFSK15m10nMSAG24hrREP2	1175.45	0.233863
75nMFSK15mREP3	1319.28	0.3459								75nMFSK15m100nMSAG24hrREP2	3446.62	0.1557			75nMFSK15m30uMCMPD1014hr100nMSAG24hrREP3	-2822.85	0.673538								75nMFSK15m5uMCYAREP3	99.351	0.0466499			75nMFSK15m1nMSAG24hrREP3	42.4784	0.531315													75nMFSK15m10nMSAG24hrREP2	1985.81	1.19396
75nMFSK15mREP3	197.661	0.23954								75nMFSK15m100nMSAG24hrREP2	4191.81	0.60065			75nMFSK15m30uMCMPD1014hr100nMSAG24hrREP3	293.989	0.366359								75nMFSK15m5uMCYAREP3	684.937	0.315638			75nMFSK15m1nMSAG24hrREP3	-332.623	0.388326													75nMFSK15m10nMSAG24hrREP2	830.269	0.185704
75nMFSK15mREP3	353.872	0.337116								75nMFSK15m100nMSAG24hrREP2	2651.69	0.247855			75nMFSK15m30uMCMPD1014hr100nMSAG24hrREP3	1406.48	0.346167								75nMFSK15m5uMCYAREP3	-131.053	0.24742			75nMFSK15m1nMSAG24hrREP3	1748.9	0.80808													75nMFSK15m10nMSAG24hrREP2	900.85	0.0474579
75nMFSK15mREP3	-54.407	1.34071								75nMFSK15m100nMSAG24hrREP2	2737.21	0.300986			75nMFSK15m30uMCMPD1014hr100nMSAG24hrREP3	1246.25	0.648521								75nMFSK15m5uMCYAREP3	2035.14	0.477483			75nMFSK15m1nMSAG24hrREP3	1835.45	0.12396													75nMFSK15m10nMSAG24hrREP2	3132.89	0.180064
75nMFSK15mREP3	-171.39	0.966598								75nMFSK15m100nMSAG24hrREP2	2151.24	0.128543			75nMFSK15m30uMCMPD1014hr100nMSAG24hrREP3	-430.531	0.583225								75nMFSK15m5uMCYAREP3	663.404	0.100258			75nMFSK15m1nMSAG24hrREP3	-212.085	0.111468													75nMFSK15m10nMSAG24hrREP2	4205.83	0.113684
75nMFSK15mREP3	-343.73	1.30112								75nMFSK15m100nMSAG24hrREP2	3310.39	0.142554			75nMFSK15m30uMCMPD1014hr100nMSAG24hrREP3	1699.95	0.396771								75nMFSK15m5uMCYAREP3	-280.626	0.307827			75nMFSK15m1nMSAG24hrREP3	453.246	0.437157													75nMFSK15m10nMSAG24hrREP2	1288.38	0.250165
75nMFSK15mREP3	669.432	0.653538								75nMFSK15m100nMSAG24hrREP2	6627.67	0.170692			75nMFSK15m30uMCMPD1014hr100nMSAG24hrREP3	-193.147	0.591291								75nMFSK15m5uMCYAREP3	2832.84	0.079845			75nMFSK15m1nMSAG24hrREP3	939.487	0.876054													75nMFSK15m10nMSAG24hrREP2	4843.41	0.117861
75nMFSK15mREP3	2349.02	0.495015								75nMFSK15m100nMSAG24hrREP2	2493.99	0.0837082			75nMFSK15m30uMCMPD1014hr100nMSAG24hrREP3	1421.2	0.132631								75nMFSK15m5uMCYAREP3	2921.09	0.102124			75nMFSK15m1nMSAG24hrREP3	241.38	0.269125													75nMFSK15m10nMSAG24hrREP2	2859.51	0.128974
75nMFSK15mREP3	-1360.88	0.833952								75nMFSK15m100nMSAG24hrREP2	5998.64	0.716857			75nMFSK15m30uMCMPD1014hr100nMSAG24hrREP3	544.632	0.38645								75nMFSK15m5uMCYAREP3	366.176	0.272168			75nMFSK15m1nMSAG24hrREP3	-154.676	0.23729													75nMFSK15m10nMSAG24hrREP2	-288.073	0.111289
75nMFSK15mREP3	1071.62	0.901613								75nMFSK15m100nMSAG24hrREP2	6849.53	0.0524489			75nMFSK15m30uMCMPD1014hr100nMSAG24hrREP3	-1526.16	0.63906								75nMFSK15m5uMCYAREP3	247.297	0.0758576			75nMFSK15m1nMSAG24hrREP3	-1111.25	0.835843													75nMFSK15m10nMSAG24hrREP2	4577.52	0.167285
75nMFSK15mREP3	1099.67	1.21164								75nMFSK15m100nMSAG24hrREP2	5663.97	0.267386			75nMFSK15m30uMCMPD1014hr100nMSAG24hrREP3	339.379	0.3112								75nMFSK15m5uMCYAREP3	948.448	0.327039			75nMFSK15m1nMSAG24hrREP3	759.926	0.187951													75nMFSK15m10nMSAG24hrREP2	2156.5	0.288129
75nMFSK15mREP3	157.685	1.20336								75nMFSK15m100nMSAG24hrREP2	17496.5	0.201031			75nMFSK15m30uMCMPD1014hr100nMSAG24hrREP3	645.31	0.79466								75nMFSK15m5uMCYAREP3	1962.71	0.116183			75nMFSK15m1nMSAG24hrREP3	53.128	0.415988													75nMFSK15m10nMSAG24hrREP2	2960.13	0.188921
75nMFSK15mREP3	-283.921	0.50856								75nMFSK15m100nMSAG24hrREP2	19482.5	0.171293			75nMFSK15m30uMCMPD1014hr100nMSAG24hrREP3	263.203	0.152417								75nMFSK15m5uMCYAREP3	-42.8074	0.113794			75nMFSK15m1nMSAG24hrREP3	1469.31	0.740532													75nMFSK15m10nMSAG24hrREP2	4589.43	0.723083
75nMFSK15mREP3	-275.182	0.146579								75nMFSK15m100nMSAG24hrREP2	7305.27	0.150791			75nMFSK15m30uMCMPD1014hr100nMSAG24hrREP3	5.65213	0.0688574								75nMFSK15m5uMCYAREP3	473.067	0.242326			75nMFSK15m1nMSAG24hrREP3	639.513	0.375434													75nMFSK15m10nMSAG24hrREP2	6923.04	0.429244
75nMFSK15mREP3	-69.6578	0.38337								75nMFSK15m100nMSAG24hrREP2	8122.94	0.13671			75nMFSK15m30uMCMPD1014hr100nMSAG24hrREP3	897.202	0.168022								75nMFSK15m5uMCYAREP3	207.574	0.0901448			75nMFSK15m1nMSAG24hrREP3	-744.558	0.0301929													75nMFSK15m10nMSAG24hrREP2	8843.66	0.218287
75nMFSK15mREP3	1014.09	0.392962								75nMFSK15m100nMSAG24hrREP2	4332.2	0.252165			75nMFSK15m30uMCMPD1014hr100nMSAG24hrREP3	-548.042	0.360106								75nMFSK15m5uMCYAREP3	-755.623	0.131407			75nMFSK15m1nMSAG24hrREP3	449.952	0.936019													75nMFSK15m10nMSAG24hrREP2	-203.274	0.159356
75nMFSK15mREP3	154.003	0.802019								75nMFSK15m100nMSAG24hrREP2	2848.94	0.477417			75nMFSK15m30uMCMPD1014hr100nMSAG24hrREP3	-47.9983	0.143257								75nMFSK15m5uMCYAREP3	-142.726	0.0511129			75nMFSK15m1nMSAG24hrREP3	-228.352	0.537005													75nMFSK15m10nMSAG24hrREP2	1816.85	0.737013
75nMFSK15mREP3	1320.59	0.692357								75nMFSK15m100nMSAG24hrREP2	1826.32	0.618138			75nMFSK15m30uMCMPD1014hr100nMSAG24hrREP3	1024.93	0.415916								75nMFSK15m5uMCYAREP3	3613.06	0.303632			75nMFSK15m1nMSAG24hrREP3	-929.608	0.297681													75nMFSK15m10nMSAG24hrREP2	443.568	0.447996
75nMFSK15mREP3	325.159	0.252623								75nMFSK15m100nMSAG24hrREP2	5946.59	0.736355			75nMFSK15m30uMCMPD1014hr100nMSAG24hrREP3	1292.47	0.252018								75nMFSK15m5uMCYAREP3	33.023	0.116054			75nMFSK15m1nMSAG24hrREP3	310.864	0.490671													75nMFSK15m10nMSAG24hrREP2	3804.11	0.0810251
75nMFSK15mREP3	-1093.36	0.389034								75nMFSK15m100nMSAG24hrREP2	5230	0.146839			75nMFSK15m30uMCMPD1014hr100nMSAG24hrREP3	280.652	0.292369								75nMFSK15m5uMCYAREP3	310.326	0.232265			75nMFSK15m1nMSAG24hrREP3	9.02231	0.127068													75nMFSK15m10nMSAG24hrREP2	4564.51	0.371383
75nMFSK15mREP3	-306.784	0.860995								75nMFSK15m100nMSAG24hrREP2	4286.17	0.0287623			75nMFSK15m30uMCMPD1014hr100nMSAG24hrREP3	349.603	0.0489337								75nMFSK15m5uMCYAREP3	814.53	0.0565995			75nMFSK15m1nMSAG24hrREP3	232.923	0.143368													75nMFSK15m10nMSAG24hrREP2	669.578	0.263231
75nMFSK15mREP3	15.7996	1.17195								75nMFSK15m100nMSAG24hrREP2	1353.07	0.13451			75nMFSK15m30uMCMPD1014hr100nMSAG24hrREP3	-438.264	0.440507								75nMFSK15m5uMCYAREP3	299.528	0.0493143			75nMFSK15m1nMSAG24hrREP3	775.532	0.294201													75nMFSK15m10nMSAG24hrREP2	4197.8	0.329914
75nMFSK15mREP3	237.864	0.240824								75nMFSK15m100nMSAG24hrREP2	4216.39	0.0634227			75nMFSK15m30uMCMPD1014hr100nMSAG24hrREP3	521.327	0.257774								75nMFSK15m5uMCYAREP3	866.725	0.11354			75nMFSK15m1nMSAG24hrREP3	-715.464	0.161235													75nMFSK15m10nMSAG24hrREP2	779.693	0.364889
75nMFSK15mREP3	151.513	0.405235								75nMFSK15m100nMSAG24hrREP2	8806.31	0.325782			75nMFSK15m30uMCMPD1014hr100nMSAG24hrREP3	103.468	0.273667								75nMFSK15m5uMCYAREP3	830.232	0.127085			75nMFSK15m1nMSAG24hrREP3	896.887	0.27893													75nMFSK15m10nMSAG24hrREP2	4082.32	0.30019
75nMFSK15mREP3	130.961	0.955012								75nMFSK15m100nMSAG24hrREP2	10035	0.117167			75nMFSK15m30uMCMPD1014hr100nMSAG24hrREP3	1333.74	0.217062								75nMFSK15m5uMCYAREP3	529.876	0.0499965			75nMFSK15m1nMSAG24hrREP3	-71.7682	0.0751476													75nMFSK15m10nMSAG24hrREP2	3437.23	1.05677
75nMFSK15mREP3	742.975	0.166689								75nMFSK15m100nMSAG24hrREP2	4088.82	0.0885149			75nMFSK15m30uMCMPD1014hr100nMSAG24hrREP3	1406.9	0.442378								75nMFSK15m5uMCYAREP3	927.517	0.313861			75nMFSK15m1nMSAG24hrREP3	189.999	0.198673													75nMFSK15m10nMSAG24hrREP2	1086.64	0.334333
75nMFSK15mREP3	43.9155	0.633662								75nMFSK15m100nMSAG24hrREP2	2915.52	0.0695151			75nMFSK15m30uMCMPD1014hr100nMSAG24hrREP3	671.669	0.193706								75nMFSK15m5uMCYAREP3	-480.755	0.021431			75nMFSK15m1nMSAG24hrREP3	1043.31	0.307121													75nMFSK15m10nMSAG24hrREP2	1681.12	0.0735537
75nMFSK15mREP3	148.238	0.721297								75nMFSK15m100nMSAG24hrREP2	2439.09	0.204768			75nMFSK15m30uMCMPD1014hr100nMSAG24hrREP3	530.741	0.827904								75nMFSK15m5uMCYAREP3	-182.018	0.198529			75nMFSK15m1nMSAG24hrREP3	562.13	0.655359													75nMFSK15m10nMSAG24hrREP2	69.5153	0.0891918
75nMFSK15mREP3	-489.915	0.831839								75nMFSK15m100nMSAG24hrREP2	4398.22	0.158553			75nMFSK15m30uMCMPD1014hr100nMSAG24hrREP3	44.0946	0.0490611								75nMFSK15m5uMCYAREP3	-123.158	0.135927			75nMFSK15m1nMSAG24hrREP3	-617.694	0.79285													75nMFSK15m10nMSAG24hrREP2	7807.77	0.726759
75nMFSK15mREP3	-254.25	0.790378								75nMFSK15m100nMSAG24hrREP2	2987.06	0.12884			75nMFSK15m30uMCMPD1014hr100nMSAG24hrREP3	-1965.61	0.106695								75nMFSK15m5uMCYAREP3	-721.836	0.126428			75nMFSK15m1nMSAG24hrREP3	71.8862	1.53032													75nMFSK15m10nMSAG24hrREP2	7459.28	0.180391
75nMFSK15mREP3	-448.277	0.768921								75nMFSK15m100nMSAG24hrREP2	5209.71	0.264917			75nMFSK15m30uMCMPD1014hr100nMSAG24hrREP3	423.908	0.353154								75nMFSK15m5uMCYAREP3	-564.746	0.1508			75nMFSK15m1nMSAG24hrREP3	-78.8088	0.463545													75nMFSK15m10nMSAG24hrREP2	3482.2	0.163348
75nMFSK15mREP3	88.0637	0.649928								75nMFSK15m100nMSAG24hrREP2	8592.92	0.168592			75nMFSK15m30uMCMPD1014hr100nMSAG24hrREP3	2397.19	0.150584								75nMFSK15m5uMCYAREP3	749.043	0.214325			75nMFSK15m1nMSAG24hrREP3	613.669	0.793477													75nMFSK15m10nMSAG24hrREP2	8303.22	0.317827
75nMFSK15mREP3	302.151	1.11133								75nMFSK15m100nMSAG24hrREP2	3675.85	0.178402			75nMFSK15m30uMCMPD1014hr100nMSAG24hrREP3	435.67	0.0593547								75nMFSK15m5uMCYAREP3	-230.344	0.0330046			75nMFSK15m1nMSAG24hrREP3	305.339	1.36702													75nMFSK15m10nMSAG24hrREP2	1544.02	0.100494
75nMFSK15mREP3	-361.572	0.559578								75nMFSK15m100nMSAG24hrREP2	5129.6	0.0611731			75nMFSK15m30uMCMPD1014hr100nMSAG24hrREP3	-607.464	0.352475								75nMFSK15m5uMCYAREP3	-310.802	0.197734			75nMFSK15m1nMSAG24hrREP3	-71.5106	0.256031													75nMFSK15m10nMSAG24hrREP2	4744.08	0.295643
75nMFSK15mREP3	790.507	0.505952								75nMFSK15m100nMSAG24hrREP2	1419.75	0.239881			75nMFSK15m30uMCMPD1014hr100nMSAG24hrREP3	-447.626	0.22505								75nMFSK15m5uMCYAREP3	218.112	0.111908			75nMFSK15m1nMSAG24hrREP3	-34.2737	0.260169													75nMFSK15m10nMSAG24hrREP2	2000.81	0.112805
75nMFSK15mREP3	152.114	0.966918								75nMFSK15m100nMSAG24hrREP2	4814.31	0.266319			75nMFSK15m30uMCMPD1014hr100nMSAG24hrREP3	202.234	0.103731								75nMFSK15m5uMCYAREP3	-2727.26	0.149678			75nMFSK15m1nMSAG24hrREP3	-938.349	0.641835													75nMFSK15m10nMSAG24hrREP2	1732.5	0.123342
75nMFSK15mREP3	-446.923	1.26648								75nMFSK15m100nMSAG24hrREP2	13799.7	0.0622784			75nMFSK15m30uMCMPD1014hr100nMSAG24hrREP3	185.528	0.0424642								75nMFSK15m5uMCYAREP3	1530.31	0.203756			75nMFSK15m1nMSAG24hrREP3	-262.363	0.553183													75nMFSK15m10nMSAG24hrREP2	-20.4308	0.0753164
75nMFSK15mREP3	-1.71476	1.33498								75nMFSK15m100nMSAG24hrREP2	9010.65	0.047058			75nMFSK15m30uMCMPD1014hr100nMSAG24hrREP3	1183.93	0.380754								75nMFSK15m5uMCYAREP3	582.432	0.275691			75nMFSK15m1nMSAG24hrREP3	434.324	0.22828													75nMFSK15m10nMSAG24hrREP2	1495.45	0.3631
75nMFSK15mREP3	-197.855	0.658113								75nMFSK15m100nMSAG24hrREP2	7012.93	0.284576			75nMFSK15m30uMCMPD1014hr100nMSAG24hrREP3	193.903	0.159983								75nMFSK15m5uMCYAREP3	-346.412	0.254149			75nMFSK15m1nMSAG24hrREP3	-375.61	0.173337													75nMFSK15m10nMSAG24hrREP2	-395.383	0.109499
75nMFSK15mREP3	-87.3689	0.730967								75nMFSK15m100nMSAG24hrREP2	10040.7	0.140332			75nMFSK15m30uMCMPD1014hr100nMSAG24hrREP3	201.836	0.597403								75nMFSK15m5uMCYAREP3	219.426	0.316717																		75nMFSK15m10nMSAG24hrREP2	3776.37	0.435769
75nMFSK15mREP3	-469.385	0.78511								75nMFSK15m100nMSAG24hrREP2	6548	0.631263			75nMFSK15m30uMCMPD1014hr100nMSAG24hrREP3	307.536	0.0880479								75nMFSK15m5uMCYAREP3	-180.806	0.342764																		75nMFSK15m10nMSAG24hrREP2	8180.96	0.240549
75nMFSK15mREP3	134.317	0.918504								75nMFSK15m100nMSAG24hrREP2	13811.2	0.28368			75nMFSK15m30uMCMPD1014hr100nMSAG24hrREP3	-59.0967	0.399712								75nMFSK15m5uMCYAREP3	473.045	0.305217																		75nMFSK15m10nMSAG24hrREP2	1534.09	0.0638524
75nMFSK15mREP3	-135.738	0.467039								75nMFSK15m100nMSAG24hrREP2	11439.2	0.141045			75nMFSK15m30uMCMPD1014hr100nMSAG24hrREP3	496.565	0.259037								75nMFSK15m5uMCYAREP3	-833.904	0.188545																		75nMFSK15m10nMSAG24hrREP2	4111.37	0.377787
75nMFSK15mREP3	2043.94	0.467174								75nMFSK15m100nMSAG24hrREP2	2956.92	0.266303			75nMFSK15m30uMCMPD1014hr100nMSAG24hrREP3	286.781	0.613935								75nMFSK15m5uMCYAREP3	87.2356	0.198217																		75nMFSK15m10nMSAG24hrREP2	4365.46	0.192313
75nMFSK15mREP3	50.9921	1.03721								75nMFSK15m100nMSAG24hrREP2	10763.9	0.0637171			75nMFSK15m30uMCMPD1014hr100nMSAG24hrREP3	-608.61	0.233727								75nMFSK15m5uMCYAREP3	-343.045	0.221902																		75nMFSK15m10nMSAG24hrREP2	4955.24	0.118462
75nMFSK15mREP3	287.311	0.763134								75nMFSK15m100nMSAG24hrREP2	2102.77	0.327407			75nMFSK15m30uMCMPD1014hr100nMSAG24hrREP3	-47.9162	0.495708																												75nMFSK15m10nMSAG24hrREP2	-274.225	0.290571
75nMFSK15mREP3	436.289	0.946834								75nMFSK15m100nMSAG24hrREP2	7914.35	0.42179			75nMFSK15m30uMCMPD1014hr100nMSAG24hrREP3	1102.2	0.56131																												75nMFSK15m10nMSAG24hrREP2	2662.34	0.0233801
75nMFSK15mREP3	985.486	0.626686								75nMFSK15m100nMSAG24hrREP2	1108.26	0.353594			75nMFSK15m30uMCMPD1014hr100nMSAG24hrREP3	1805.44	0.322423																												75nMFSK15m10nMSAG24hrREP2	3254.66	0.173874
75nMFSK15mREP3	478.524	0.866843								75nMFSK15m100nMSAG24hrREP2	1991.15	0.235151			75nMFSK15m30uMCMPD1014hr100nMSAG24hrREP3	1082.51	0.213558																												75nMFSK15m10nMSAG24hrREP2	2376.46	0.0975673
75nMFSK15mREP3	449.638	0.400026								75nMFSK15m100nMSAG24hrREP2	1971.5	0.458052			75nMFSK15m30uMCMPD1014hr100nMSAG24hrREP3	13.8891	0.631867																												75nMFSK15m10nMSAG24hrREP2	620.978	0.0864952
75nMFSK15mREP3	445.407	0.639662								75nMFSK15m100nMSAG24hrREP2	5528.76	0.434277			75nMFSK15m30uMCMPD1014hr100nMSAG24hrREP3	-248.276	0.192754																												75nMFSK15m10nMSAG24hrREP2	321.708	0.120361
75nMFSK15mREP3	1658.49	0.317237													75nMFSK15m30uMCMPD1014hr100nMSAG24hrREP3	-13.1163	0.174123																												75nMFSK15m10nMSAG24hrREP2	1836.61	0.35847
75nMFSK15mREP3	535.603	0.725854													75nMFSK15m30uMCMPD1014hr100nMSAG24hrREP3	515.506	0.110174																												75nMFSK15m10nMSAG24hrREP2	5033.85	0.0428914
75nMFSK15mREP3	19.9113	0.817068													75nMFSK15m30uMCMPD1014hr100nMSAG24hrREP3	137.596	0.184178																												75nMFSK15m10nMSAG24hrREP2	7678.72	0.268976
75nMFSK15mREP3	267.652	1.24094								75nMFSK15m100nMSAG24hrREP3	8059.81	0.225279			75nMFSK15m30uMCMPD1014hr100nMSAG24hrREP3	73.3027	0.11929																												75nMFSK15m10nMSAG24hrREP2	618.009	0.246261
75nMFSK15mREP3	648.912	0.320185								75nMFSK15m100nMSAG24hrREP3	6770.07	0.39507			75nMFSK15m30uMCMPD1014hr100nMSAG24hrREP3	737.021	0.35182																												75nMFSK15m10nMSAG24hrREP2	71.889	0.0464873
75nMFSK15mREP3	-563.138	0.12849								75nMFSK15m100nMSAG24hrREP3	-372.73	-0.000962592			75nMFSK15m30uMCMPD1014hr100nMSAG24hrREP3	-147.301	0.417164																												75nMFSK15m10nMSAG24hrREP2	2120.84	0.0258224
75nMFSK15mREP3	-1401.17	0.508496								75nMFSK15m100nMSAG24hrREP3	19292.9	0.247198			75nMFSK15m30uMCMPD1014hr100nMSAG24hrREP3	450.767	0.421004																												75nMFSK15m10nMSAG24hrREP2	889.484	0.0571911
75nMFSK15mREP3	287.828	0.804771								75nMFSK15m100nMSAG24hrREP3	12294.2	0.112298			75nMFSK15m30uMCMPD1014hr100nMSAG24hrREP3	-543.936	0.308694																												75nMFSK15m10nMSAG24hrREP2	67.0459	0.0261286
75nMFSK15mREP3	-432.057	0.757834								75nMFSK15m100nMSAG24hrREP3	4704.92	0.039481			75nMFSK15m30uMCMPD1014hr100nMSAG24hrREP3	137.9	0.231995																												75nMFSK15m10nMSAG24hrREP2	1618.73	0.0594223
75nMFSK15mREP3	229.496	0.887008								75nMFSK15m100nMSAG24hrREP3	10083.5	0.0951183			75nMFSK15m30uMCMPD1014hr100nMSAG24hrREP3	627.2	0.1486																												75nMFSK15m10nMSAG24hrREP2	222.992	0.0264587
75nMFSK15mREP3	431.372	0.524319								75nMFSK15m100nMSAG24hrREP3	16121.6	0.0817489			75nMFSK15m30uMCMPD1014hr100nMSAG24hrREP3	671.847	0.3416																												75nMFSK15m10nMSAG24hrREP2	356.704	0.0544863
75nMFSK15mREP3	352.319	0.245133								75nMFSK15m100nMSAG24hrREP3	7544.35	0.0207454			75nMFSK15m30uMCMPD1014hr100nMSAG24hrREP3	7162.64	0.225681																												75nMFSK15m10nMSAG24hrREP2	2349.75	0.047151
75nMFSK15mREP3	-112.114	0.323454								75nMFSK15m100nMSAG24hrREP3	700.541	0.161319			75nMFSK15m30uMCMPD1014hr100nMSAG24hrREP3	1147.45	0.413051																												75nMFSK15m10nMSAG24hrREP2	1331.47	0.0259761
75nMFSK15mREP3	-464.98	0.372268								75nMFSK15m100nMSAG24hrREP3	8154.5	0.038694			75nMFSK15m30uMCMPD1014hr100nMSAG24hrREP3	2729.1	0.172533																												75nMFSK15m10nMSAG24hrREP2	3331.88	0.0399911
75nMFSK15mREP3	-352.226	0.390812								75nMFSK15m100nMSAG24hrREP3	20090.9	0.0496695			75nMFSK15m30uMCMPD1014hr100nMSAG24hrREP3	1436.61	0.113033																												75nMFSK15m10nMSAG24hrREP2	982.465	0.0614103
75nMFSK15mREP3	30.3156	0.420422								75nMFSK15m100nMSAG24hrREP3	14379.3	0.016651			75nMFSK15m30uMCMPD1014hr100nMSAG24hrREP3	-660.435	0.726438																												75nMFSK15m10nMSAG24hrREP2	-942.765	0.0392967
75nMFSK15mREP3	73.1352	0.221246								75nMFSK15m100nMSAG24hrREP3	-99.0941	0.144787			75nMFSK15m30uMCMPD1014hr100nMSAG24hrREP3	2345.44	0.0815211																												75nMFSK15m10nMSAG24hrREP2	2797.7	0.242899
75nMFSK15mREP3	2209.91	0.36593								75nMFSK15m100nMSAG24hrREP3	6481.07	0.065357			75nMFSK15m30uMCMPD1014hr100nMSAG24hrREP3	-1023.55	0.609166																												75nMFSK15m10nMSAG24hrREP2	-98.4975	0.113958
75nMFSK15mREP3	-299.856	0.286297								75nMFSK15m100nMSAG24hrREP3	15693	0.0462323			75nMFSK15m30uMCMPD1014hr100nMSAG24hrREP3	1885.58	0.427345
75nMFSK15mREP3	923.277	0.233684								75nMFSK15m100nMSAG24hrREP3	6903.8	0.09079			75nMFSK15m30uMCMPD1014hr100nMSAG24hrREP3	386.434	0.152897
75nMFSK15mREP3	314.724	0.491902								75nMFSK15m100nMSAG24hrREP3	8228.7	0.0499768			75nMFSK15m30uMCMPD1014hr100nMSAG24hrREP3	-2044.34	0.158261																												75nMFSK15m10nMSAG24hrREP3	697.417	0.143127
75nMFSK15mREP3	-3.28075	0.171367								75nMFSK15m100nMSAG24hrREP3	1877.21	0.121315			75nMFSK15m30uMCMPD1014hr100nMSAG24hrREP3	-822.485	0.407896																												75nMFSK15m10nMSAG24hrREP3	1868.13	0.71737
75nMFSK15mREP3	-259.138	0.544858								75nMFSK15m100nMSAG24hrREP3	3139.82	0.0206582			75nMFSK15m30uMCMPD1014hr100nMSAG24hrREP3	-162.815	0.316657																												75nMFSK15m10nMSAG24hrREP3	4621.31	0.436788
75nMFSK15mREP3	1137.14	0.552927								75nMFSK15m100nMSAG24hrREP3	2860.48	0.125407			75nMFSK15m30uMCMPD1014hr100nMSAG24hrREP3	273.491	0.331863																												75nMFSK15m10nMSAG24hrREP3	-167.265	0.175837
75nMFSK15mREP3	1441.52	0.258359								75nMFSK15m100nMSAG24hrREP3	1427.06	0.0647215			75nMFSK15m30uMCMPD1014hr100nMSAG24hrREP3	29.5344	0.553604																												75nMFSK15m10nMSAG24hrREP3	16320.8	0.314893
75nMFSK15mREP3	814.161	0.346446								75nMFSK15m100nMSAG24hrREP3	3674.17	0.0157037			75nMFSK15m30uMCMPD1014hr100nMSAG24hrREP3	457.798	0.19919																												75nMFSK15m10nMSAG24hrREP3	1677.92	0.14167
75nMFSK15mREP3	-63.8366	0.602574								75nMFSK15m100nMSAG24hrREP3	653.603	0.20352			75nMFSK15m30uMCMPD1014hr100nMSAG24hrREP3	2173.05	0.424276																												75nMFSK15m10nMSAG24hrREP3	2354.17	0.0873283
75nMFSK15mREP3	-525.681	0.457792								75nMFSK15m100nMSAG24hrREP3	25488.5	0.191024			75nMFSK15m30uMCMPD1014hr100nMSAG24hrREP3	4429.12	0.309881																												75nMFSK15m10nMSAG24hrREP3	2123.03	0.135405
75nMFSK15mREP3	1612.66	0.585901								75nMFSK15m100nMSAG24hrREP3	4727.91	0.180766			75nMFSK15m30uMCMPD1014hr100nMSAG24hrREP3	1071.09	0.198716																												75nMFSK15m10nMSAG24hrREP3	3169.51	0.377105
75nMFSK15mREP3	-220.381	0.473984								75nMFSK15m100nMSAG24hrREP3	3391	0.162543			75nMFSK15m30uMCMPD1014hr100nMSAG24hrREP3	-807.986	0.69749																												75nMFSK15m10nMSAG24hrREP3	351.887	0.558123
75nMFSK15mREP3	630.972	0.692928								75nMFSK15m100nMSAG24hrREP3	5944.04	0.140582			75nMFSK15m30uMCMPD1014hr100nMSAG24hrREP3	1800.56	0.890023																												75nMFSK15m10nMSAG24hrREP3	3521.77	1.11448
75nMFSK15mREP3	-355.741	0.931116								75nMFSK15m100nMSAG24hrREP3	9033.03	0.0235823			75nMFSK15m30uMCMPD1014hr100nMSAG24hrREP3	716.72	0.786487																												75nMFSK15m10nMSAG24hrREP3	1349.7	0.226593
										75nMFSK15m100nMSAG24hrREP3	7377.54	0.0803123			75nMFSK15m30uMCMPD1014hr100nMSAG24hrREP3	1087.83	0.224315																												75nMFSK15m10nMSAG24hrREP3	1163.66	0.207982
										75nMFSK15m100nMSAG24hrREP3	20166.9	0.183401			75nMFSK15m30uMCMPD1014hr100nMSAG24hrREP3	755.379	0.599895																												75nMFSK15m10nMSAG24hrREP3	2259.22	0.3761
										75nMFSK15m100nMSAG24hrREP3	9638.18	0.0608498			75nMFSK15m30uMCMPD1014hr100nMSAG24hrREP3	-135.97	0.422987																												75nMFSK15m10nMSAG24hrREP3	879.772	0.0349467
										75nMFSK15m100nMSAG24hrREP3	4566.32	0.0369318			75nMFSK15m30uMCMPD1014hr100nMSAG24hrREP3	34.9334	0.225321																												75nMFSK15m10nMSAG24hrREP3	1770.17	0.211245
										75nMFSK15m100nMSAG24hrREP3	402.588	0.0894834																																	75nMFSK15m10nMSAG24hrREP3	-851.903	0.0439113
										75nMFSK15m100nMSAG24hrREP3	376.201	0.0787467																																	75nMFSK15m10nMSAG24hrREP3	1573.77	0.101305
										75nMFSK15m100nMSAG24hrREP3	7407.23	0.227905																																	75nMFSK15m10nMSAG24hrREP3	736.484	0.147442
										75nMFSK15m100nMSAG24hrREP3	1332.97	0.222819																																	75nMFSK15m10nMSAG24hrREP3	-274.564	0.116915
										75nMFSK15m100nMSAG24hrREP3	4499.56	0.106448																																	75nMFSK15m10nMSAG24hrREP3	-223.526	0.0578634
										75nMFSK15m100nMSAG24hrREP3	7674.15	0.111921																																	75nMFSK15m10nMSAG24hrREP3	-1263.08	0.42038
										75nMFSK15m100nMSAG24hrREP3	1003.86	0.0686849																																	75nMFSK15m10nMSAG24hrREP3	71.7103	0.598118
										75nMFSK15m100nMSAG24hrREP3	2883.59	0.0443494																																	75nMFSK15m10nMSAG24hrREP3	382.478	0.129289
										75nMFSK15m100nMSAG24hrREP3	3830.04	0.0452271																																	75nMFSK15m10nMSAG24hrREP3	2382.84	0.0344776
										75nMFSK15m100nMSAG24hrREP3	1171.79	0.0343947																																	75nMFSK15m10nMSAG24hrREP3	1611.01	0.283496
										75nMFSK15m100nMSAG24hrREP3	11667.2	0.136481																																	75nMFSK15m10nMSAG24hrREP3	384.2	0.131101
										75nMFSK15m100nMSAG24hrREP3	812.065	0.0720125																																	75nMFSK15m10nMSAG24hrREP3	-550.758	0.0967245
										75nMFSK15m100nMSAG24hrREP3	-511.191	0.132431																																	75nMFSK15m10nMSAG24hrREP3	3715.47	0.781535
										75nMFSK15m100nMSAG24hrREP3	480.559	0.133422																																	75nMFSK15m10nMSAG24hrREP3	2540.25	0.298191
										75nMFSK15m100nMSAG24hrREP3	1018.33	0.146693																																	75nMFSK15m10nMSAG24hrREP3	-527.905	0.0610226
										75nMFSK15m100nMSAG24hrREP3	3382.44	0.0820361																																	75nMFSK15m10nMSAG24hrREP3	1358.87	0.777967
										75nMFSK15m100nMSAG24hrREP3	2629.81	0.13022																																	75nMFSK15m10nMSAG24hrREP3	1381	0.202914
										75nMFSK15m100nMSAG24hrREP3	3109.1	0.077521																																	75nMFSK15m10nMSAG24hrREP3	817.788	0.0902285
										75nMFSK15m100nMSAG24hrREP3	15237.8	0.0773331																																	75nMFSK15m10nMSAG24hrREP3	1471.55	0.146122
										75nMFSK15m100nMSAG24hrREP3	5296.64	0.118431																																	75nMFSK15m10nMSAG24hrREP3	1106.36	0.0546398
										75nMFSK15m100nMSAG24hrREP3	5616.08	0.0908303																																	75nMFSK15m10nMSAG24hrREP3	828.985	0.141963
										75nMFSK15m100nMSAG24hrREP3	16624.1	0.440336																																	75nMFSK15m10nMSAG24hrREP3	261.069	0.398818
										75nMFSK15m100nMSAG24hrREP3	5878.02	0.174198																																	75nMFSK15m10nMSAG24hrREP3	-388.313	0.0238429
										75nMFSK15m100nMSAG24hrREP3	4550.42	0.0861718																																	75nMFSK15m10nMSAG24hrREP3	1025.66	0.258352
										75nMFSK15m100nMSAG24hrREP3	8429.35	0.0592452																																	75nMFSK15m10nMSAG24hrREP3	683.582	0.274382
										75nMFSK15m100nMSAG24hrREP3	6424.19	0.0713308																																	75nMFSK15m10nMSAG24hrREP3	4196.7	0.505093
										75nMFSK15m100nMSAG24hrREP3	14998.3	0.0650164																																	75nMFSK15m10nMSAG24hrREP3	-79.5472	0.219891
										75nMFSK15m100nMSAG24hrREP3	443.078	0.166127																																	75nMFSK15m10nMSAG24hrREP3	1103.21	0.113155
										75nMFSK15m100nMSAG24hrREP3	14044.9	0.0325822																																	75nMFSK15m10nMSAG24hrREP3	1801.47	0.597902
										75nMFSK15m100nMSAG24hrREP3	5714.04	0.0169335																																	75nMFSK15m10nMSAG24hrREP3	-320.688	0.235361
										75nMFSK15m100nMSAG24hrREP3	6044.91	0.0978881																																	75nMFSK15m10nMSAG24hrREP3	1731.45	0.0836746
										75nMFSK15m100nMSAG24hrREP3	9758.8	0.0313871																																	75nMFSK15m10nMSAG24hrREP3	121.664	0.0446113
										75nMFSK15m100nMSAG24hrREP3	5800.64	0.025173																																	75nMFSK15m10nMSAG24hrREP3	1723.08	0.0950988
										75nMFSK15m100nMSAG24hrREP3	7441.09	0.0769606																																	75nMFSK15m10nMSAG24hrREP3	2807.42	0.0642497
										75nMFSK15m100nMSAG24hrREP3	1417.58	0.147175																																	75nMFSK15m10nMSAG24hrREP3	424.699	0.217027
										75nMFSK15m100nMSAG24hrREP3	2961.62	0.157369																																	75nMFSK15m10nMSAG24hrREP3	7146.96	0.331994
										75nMFSK15m100nMSAG24hrREP3	11903.6	0.0509711																																	75nMFSK15m10nMSAG24hrREP3	1228.64	0.0100371
										75nMFSK15m100nMSAG24hrREP3	2308.96	0.174324																																	75nMFSK15m10nMSAG24hrREP3	2360.83	0.501994
										75nMFSK15m100nMSAG24hrREP3	11977	0.0392658																																	75nMFSK15m10nMSAG24hrREP3	976.447	1.09276
										75nMFSK15m100nMSAG24hrREP3	13848.8	0.052543																																	75nMFSK15m10nMSAG24hrREP3	1650.41	1.17154
										75nMFSK15m100nMSAG24hrREP3	3837.15	0.0425669																																	75nMFSK15m10nMSAG24hrREP3	721.221	0.133228
										75nMFSK15m100nMSAG24hrREP3	2520.44	0.173575																																	75nMFSK15m10nMSAG24hrREP3	-2.58736	0.82534
										75nMFSK15m100nMSAG24hrREP3	5767.9	0.0203683																																	75nMFSK15m10nMSAG24hrREP3	1916.62	0.573026
										75nMFSK15m100nMSAG24hrREP3	6085.76	0.0383187																																	75nMFSK15m10nMSAG24hrREP3	8985.68	0.938227
										75nMFSK15m100nMSAG24hrREP3	7369.95	0.054726																																	75nMFSK15m10nMSAG24hrREP3	1285.89	0.109153
										75nMFSK15m100nMSAG24hrREP3	1619.79	0.0499615																																	75nMFSK15m10nMSAG24hrREP3	3159.57	0.152401
										75nMFSK15m100nMSAG24hrREP3	10468.9	0.0792881																																	75nMFSK15m10nMSAG24hrREP3	835.481	0.0992119
										75nMFSK15m100nMSAG24hrREP3	16372.1	0.086569																																	75nMFSK15m10nMSAG24hrREP3	-24.6279	0.0826474
										75nMFSK15m100nMSAG24hrREP3	8083.74	0.129704																																	75nMFSK15m10nMSAG24hrREP3	616.967	0.0806064
										75nMFSK15m100nMSAG24hrREP3	4316.71	0.0333951																																	75nMFSK15m10nMSAG24hrREP3	1069.67	0.0627031
										75nMFSK15m100nMSAG24hrREP3	621.633	0.152322																																	75nMFSK15m10nMSAG24hrREP3	2195.16	0.772223
										75nMFSK15m100nMSAG24hrREP3	9520.01	0.0559391																																	75nMFSK15m10nMSAG24hrREP3	7008.13	0.0346666
										75nMFSK15m100nMSAG24hrREP3	2656.22	0.0469211																																	75nMFSK15m10nMSAG24hrREP3	3147.26	0.10938
										75nMFSK15m100nMSAG24hrREP3	1424.14	0.0713362																																	75nMFSK15m10nMSAG24hrREP3	2094.12	0.0950806
										75nMFSK15m100nMSAG24hrREP3	3167.43	0.041666																																	75nMFSK15m10nMSAG24hrREP3	78.1825	0.154403
										75nMFSK15m100nMSAG24hrREP3	9809.61	0.0763558																																	75nMFSK15m10nMSAG24hrREP3	1191.55	0.10929
										75nMFSK15m100nMSAG24hrREP3	5056.45	0.0572657																																	75nMFSK15m10nMSAG24hrREP3	408.812	0.0518693
										75nMFSK15m100nMSAG24hrREP3	4690.46	0.0297136																																	75nMFSK15m10nMSAG24hrREP3	592.142	0.0174778
										75nMFSK15m100nMSAG24hrREP3	-377.562	0.225932																																	75nMFSK15m10nMSAG24hrREP3	-730.078	0.0183326
										75nMFSK15m100nMSAG24hrREP3	7915.63	0.102763																																	75nMFSK15m10nMSAG24hrREP3	191.317	0.50953
										75nMFSK15m100nMSAG24hrREP3	8833.72	0.079867																																	75nMFSK15m10nMSAG24hrREP3	1556.93	0.031313
										75nMFSK15m100nMSAG24hrREP3	9630.71	0.1846																																	75nMFSK15m10nMSAG24hrREP3	4372.85	0.222659
										75nMFSK15m100nMSAG24hrREP3	16985.1	0.0897072																																	75nMFSK15m10nMSAG24hrREP3	1020.84	0.254173
										75nMFSK15m100nMSAG24hrREP3	84.0054	0.117485																																	75nMFSK15m10nMSAG24hrREP3	-377.298	0.0763723
										75nMFSK15m100nMSAG24hrREP3	25063.8	0.131464																																	75nMFSK15m10nMSAG24hrREP3	-7.82015	0.328574
										75nMFSK15m100nMSAG24hrREP3	2531.06	0.133701																																	75nMFSK15m10nMSAG24hrREP3	2063.32	0.185957
										75nMFSK15m100nMSAG24hrREP3	4414.82	0.126279																																	75nMFSK15m10nMSAG24hrREP3	-293.694	0.299594
										75nMFSK15m100nMSAG24hrREP3	14182.5	0.0838223																																	75nMFSK15m10nMSAG24hrREP3	940.581	0.0573838
										75nMFSK15m100nMSAG24hrREP3	2098.93	0.0344153																																	75nMFSK15m10nMSAG24hrREP3	-30.919	0.0488795
										75nMFSK15m100nMSAG24hrREP3	8921.36	0.177962																																	75nMFSK15m10nMSAG24hrREP3	3205.45	0.104203
										75nMFSK15m100nMSAG24hrREP3	3557.06	0.0443529																																	75nMFSK15m10nMSAG24hrREP3	3804.82	0.110238
										75nMFSK15m100nMSAG24hrREP3	1331.18	0.0496183																																	75nMFSK15m10nMSAG24hrREP3	219.603	0.957785
										75nMFSK15m100nMSAG24hrREP3	85.5992	0.115503																																	75nMFSK15m10nMSAG24hrREP3	628.377	0.273619
										75nMFSK15m100nMSAG24hrREP3	3605.09	0.0594938																																	75nMFSK15m10nMSAG24hrREP3	1626.86	0.0594382
										75nMFSK15m100nMSAG24hrREP3	761.676	0.182311																																	75nMFSK15m10nMSAG24hrREP3	576.55	0.521029
										75nMFSK15m100nMSAG24hrREP3	13407.9	0.0483824																																	75nMFSK15m10nMSAG24hrREP3	2165.98	0.227175
										75nMFSK15m100nMSAG24hrREP3	2336.93	0.0550324																																	75nMFSK15m10nMSAG24hrREP3	4829.85	0.162112
										75nMFSK15m100nMSAG24hrREP3	797.445	0.0972182																																	75nMFSK15m10nMSAG24hrREP3	3366.09	0.0611804
										75nMFSK15m100nMSAG24hrREP3	1573.8	0.0927322																																	75nMFSK15m10nMSAG24hrREP3	290.666	0.0419684
										75nMFSK15m100nMSAG24hrREP3	5714.06	0.24306																																	75nMFSK15m10nMSAG24hrREP3	2263.56	0.154573
										75nMFSK15m100nMSAG24hrREP3	4972.84	0.285309																																	75nMFSK15m10nMSAG24hrREP3	2103.57	1.41718
										75nMFSK15m100nMSAG24hrREP3	3968.18	0.181935																																	75nMFSK15m10nMSAG24hrREP3	558.66	0.462269
										75nMFSK15m100nMSAG24hrREP3	3590.53	0.178454																																	75nMFSK15m10nMSAG24hrREP3	5745.05	0.012296
										75nMFSK15m100nMSAG24hrREP3	2087.3	0.0696604																																	75nMFSK15m10nMSAG24hrREP3	1572.06	0.102056
										75nMFSK15m100nMSAG24hrREP3	1156.14	0.0259617																																	75nMFSK15m10nMSAG24hrREP3	19732	0.826137
										75nMFSK15m100nMSAG24hrREP3	1492.99	0.046252																																	75nMFSK15m10nMSAG24hrREP3	1634.37	0.346737
																																													75nMFSK15m10nMSAG24hrREP3	2582.1	0.368058
																																													75nMFSK15m10nMSAG24hrREP3	587.65	0.0253019
																																													75nMFSK15m10nMSAG24hrREP3	111.939	0.494753
																																													75nMFSK15m10nMSAG24hrREP3	1523.73	0.0595379
																																													75nMFSK15m10nMSAG24hrREP3	7594.34	0.328924
																																													75nMFSK15m10nMSAG24hrREP3	-881.133	0.111515
																																													75nMFSK15m10nMSAG24hrREP3	1837.63	0.0949918
																																													75nMFSK15m10nMSAG24hrREP3	1676.85	0.157903
																																													75nMFSK15m10nMSAG24hrREP3	1339.79	0.283955
																																													75nMFSK15m10nMSAG24hrREP3	1337.05	0.169697
																																													75nMFSK15m10nMSAG24hrREP3	3131.31	0.155138
																																													75nMFSK15m10nMSAG24hrREP3	3925.32	0.137853
																																													75nMFSK15m10nMSAG24hrREP3	-310.612	0.301239
[truncated: 3 more columns]

## Sheet: 4D 4F pVASP|GFP RAW Compiled
FSK	FSK SHH	FSK SAG	FSK CMPD101 SAG	FSK H89	FSK CYA	FSK 1nM SAG	FSK 2nM SAG	FSK 5nM SAG	FSK 10nM SAG	FSK 50nM SAG
0.145162	0.181933	0.225455	0.742812	0.093508	0.927904	0.358618	0.802744	0.161927	0.150566	0.40951		Units are Ciliary pVASP/GFP Intensity (A.U.)
0.837275	0.253671	0.0911852	0.825126	0.00236214	0.347384	0.435753	0.207062	0.154811	0.328435	0.971815		Consolidated all replicates, with a gap between sets of replicates.
0.553239	0.0822269	0.176025	0.309679	0.105192	0.837855	0.275051	0.715825	0.0237779	0.270321	0.0792542
0.605464	0.23	0.18205	0.441435	-0.145618	0.610114	0.387274	0.179283	0.226327	0.669053	0.179567
0.882187	0.106386	0.136928	0.847774	0.120724	0.558624	0.589469	0.655953	0.0743148	0.236204	0.152891
0.786708	0.0727637	0.193081	1.44117	0.00930985	0.550122	0.0971643	0.431972	0.182558	0.238818	0.0542313
0.81323	0.121013	0.130641	1.11377	0.10969	0.850741	0.247764	0.515206	0.237413	0.0822033	0.202132
0.532485	0.126992	0.278553	1.78193	0.0590578	0.818622	0.0384051	1.50786	0.29744	0.172859	0.0885288
0.889766	0.237482	0.154869	0.907009	0.263795	0.825477	1.01178	0.224768	0.214808	0.482365	0.168388
0.696946	0.175949	0.175457	0.396737	0.199357	0.633877	0.0269679	0.300809	0.138485	0.178988	0.13535
0.266066	0.153842	0.216497	0.374557	0.0246132	1.41476	0.142721	0.192815	0.437969	0.299981	0.115507
0.609003	0.031398	0.14573	0.613421	0.176226	0.437178	0.128065	0.248199	0.329956	0.133733	0.273916
0.785545	0.427658	0.72368	0.107402	0.159255	0.222976	0.346909	0.0570561	0.466707	0.609495	0.347833
1.20874	0.136717	0.192905	0.228461	0.0682012	0.814746	0.288943	0.206994	0.202274	0.801088	0.0685997
0.991163	0.132083	0.0955172	0.472408	0.0831273	0.522693	0.200043	0.145535	0.10245	0.204525	0.650546
0.853914	0.144668	0.225752	1.0632	0.0841219	0.579705	0.320711	0.52043	0.69974	0.25585	0.560443
0.183748	0.294057	0.0668961	1.24198	0.283951	0.636646	0.177975	0.51123	0.44377	0.0932546	0.146993
1.07281	0.362511	0.169603	1.16622	0.0162774	0.793118	1.05596	0.202914	0.97281	0.25669	0.119069
1.35442	0.247007	0.207064	1.38237	0.131792	0.426401	0.768884	0.461638	0.232049	0.180974	0.149862
1.53143	0.250955	0.0519605	1.10772	0.100753	0.492334	0.380912	0.433323	0.327224	0.436246	0.110768
1.1947	0.306971	0.0636733	1.13168	0.131579	0.454099	0.406811	0.170571	0.33291	1.02489	0.11391
0.370023	0.349093	0.215522	0.692418	0.0106886	0.244045	0.927513	0.286347	0.495304	0.337057	0.13786
0.88466	0.226153	0.0768116	0.697595	0.0832649	0.35917	1.0265	0.26796	0.0995693	0.0612523	0.112189
0.334056	0.084941	0.0648038	0.66528	0.067802	0.405565	0.301666	0.597863	0.114631	0.194571	0.230379
0.4547	0.173135	0.0275048	0.292391	0.0246792	0.324457	0.761498	0.233353	0.218159	0.102725	0.13737
0.549015	0.389007	0.0750176	1.01161	0.086221	0.576887	0.185514	0.430001	0.156207	0.287662	0.277958
0.307949	0.0243094	0.175946	0.705812	0.0355215	0.89463	0.602644	0.26065	0.175399	0.356567	0.244951
1.39143	0.21339	0.263509	0.775986	0.0366119	0.738492	0.248324	0.323674	0.436043	0.785143	0.140905
0.598413	0.255164	0.266118	0.720291	0.0252423	0.495491	0.354065	0.597609	0.853706	0.20222	0.128024
0.343846	0.130524	0.045682	0.833113	0.0280238	0.453141	0.159752	0.401254	0.598074	0.0980855	0.1084
0.478858	0.0483315	0.0706605	0.482932	0.0295847	0.532415	0.145232	0.217404	0.116977	0.43514	0.173288
0.724234	0.0519632	0.103556	0.573705	0.0261723	0.527841	0.116582	0.177185	0.490762	0.364655	0.0658998
0.185129	0.157937	0.147066	1.23663	0.169454	0.529222	0.136887	0.170781	0.646851	0.245156	0.206975
0.278419	0.0200664	0.162077	1.62723	0.118883	0.504276	0.351485	0.395976	0.570928	0.417896	0.201889
0.219875	0.00282841	0.173866	1.42103	0.0190243	0.929413	0.0963084	0.316346	0.303296	0.0302079	0.099712
0.078946	0.0111381	0.13238	0.82507	0.144536	1.26269	0.0936517	0.188435	0.410333	0.108138	0.0847433
0.62154	0.0827872	0.0356233	0.313624	0.24155	0.873571	0.120375	0.284281	0.203701	0.152338	0.139354
1.36748	0.0194557	0.399805	1.19781	0.0646444	0.770137	0.248294	0.460681	0.614851	0.0290129	0.134637
0.477534	0.129336	0.232458	1.34764	0.0222555	0.796921	0.58194	0.544304	0.120016	0.176998	0.111087
0.267866	0.0258636	0.514309	1.31963	0.0212718	0.33989	0.458404	0.239738	0.125572	0.284928	0.0705664
0.248088	0.0918137	0.244692	0.795675	0.121231	0.669563	0.235449	0.186138	0.259107	0.414055	0.528252
1.08856	0.0659792	0.0992732	0.383598	0.0480532	0.869606	0.0957967	0.542577	0.630832	0.144803	0.0599542
0.812735	0.104258	0.123215	0.270947	0.145219	1.10567	0.343111	0.280827	0.173094	1.18139	0.166583
0.535415	0.203472	0.12867	1.20086	0.0411841	0.229973	0.666138	0.73848	0.403707	0.243379	0.121588
0.475695	0.154662	0.0659457	0.690566	0.0712379	1.40653	0.993984	0.138348	0.319611	0.263668	0.385405
1.11916	0.175415	0.108743	0.661862	0.0860081	0.446239	0.100312	0.536044	0.138921	0.125773	0.0941126
1.09409	0.330219	0.578773	1.32429	0.0512348	0.458327	0.473146	0.498424	0.157834	0.980504	0.158553
0.415791	1.72555	0.509992	0.744365	0.0199906	0.744015	0.131435	0.0736605	0.109719	0.379012	0.267455
0.641847	0.134047	1.04855	0.334393	0.118139	0.338242	0.917691	0.275529	0.147344	0.921537	0.428316
0.508708	0.045396	0.348577	1.30778	0.0732798	0.218731	0.442962	0.224968	0.457127	0.37979	0.619971
1.09091	1.65984	0.173212	0.436667	0.0677612	0.733129	0.396372	0.489441	0.0832281	0.224341	0.312061
0.459146	0.294211	0.858516	1.34567	0.0487105	0.395584	0.639143	0.0998392	0.370911	0.140938	0.100433
1.1416	0.306857	0.421851	0.744878	0.103685	0.231445	0.720256	0.389112	0.243759	0.0701886	0.0500637
0.586766	0.259963	0.321979	0.619434	0.0646772	0.75395	0.443095	0.377568	0.187497	0.103478	0.486985
0.657018	0.222602	0.166371	0.614914	0.0323778	0.692355	0.359295	0.176926	0.482138	0.28398	0.382962
0.355898	-0.0264587	0.12726	0.779184	0.0460603	0.304828	0.46772	0.0996013	1.01741	0.0730034	0.124515
0.158253	0.257004	0.190835	0.809392	0.101674	0.382051	1.00419	1.80339	0.729377	0.222555	0.529639
0.415578	0.23649	0.430095	0.230703	0.00602835	0.502495	1.63244	0.773234	0.136434	0.181006	0.342649
0.159506	0.442452	0.43389	0.891655	0.0819164	0.745097	0.275909	0.228157	0.306415	0.591703	0.236635
0.470115	1.64379	0.0678569	0.479213	0.107511	1.19015	0.522742	0.828316	0.127278	0.316363	0.156488
0.277857	0.259053	0.205767	0.867794	0.0215205	0.432323	0.687815	0.148827	0.338356	0.139504	0.189653
0.304923	2.87344	0.183347	0.314639	0.0203352	1.26409	0.463276	0.4844	0.273472	0.224189	0.0550429
0.328851	0.443549	0.166047	0.254508	0.208313	0.456765	1.03926	0.878326	0.253755	0.165566	0.478175
0.21315	0.312545	0.503935	0.618268	0.161254	1.32574	0.365645	0.129012	0.305552	0.296504	0.139523
0.911364	0.215583	0.484597	0.526238	0.201785	0.0516814	0.172428	0.056622	0.394266	0.443446	0.122945
0.156908	0.412458	0.259102	0.894062	0.130867	0.0485615	0.135	0.349088	0.591951	0.304179	0.347645
0.439164	0.0953774	0.123276	0.170169	0.128922	0.0579465	0.313907	0.183835	0.300494	0.00885708	0.0874543
0.344514	0.221007	0.472625	0.277321	0.0451433	0.034926	0.483977	0.542067	0.785511	0.206766	0.139405
0.432582	0.0790518	0.388084	0.475608	0.0686691	0.225483	0.708654	0.617748	0.61684	0.131261	0.11683
0.349862	0.073398	0.263138	0.525342	0.0490357	0.685355	0.573508	0.303084	0.613529	0.41269	0.451022
1.03967	0.567579	0.414157	0.615386	0.0794783	0.63476	1.3876	0.212207	0.0747637	0.251319	0.726612
1.02032	0.0794084	0.349207	0.204902	0.0834706	0.63813	0.548705	0.695641	0.294883	0.16047	0.101615
0.889832	0.173164	0.184866	0.267252	0.213338	0.316387	0.641312	1.02346	0.530848	0.0163977	0.496402
0.33397	0.111651	0.453928	0.414911	0.0786041	0.549679	0.376518	0.587358	0.580914	0.234631	0.102376
1.04937	0.251309	0.36347	0.375114	0.0953526	0.509695	0.567789	0.0758483	0.249229	0.331207	0.187833
0.50354	0.480391	0.207536	0.252376	0.178103	0.52161	0.221525	0.107221	0.137094	0.82271	0.111073
0.639725	0.332713	0.42561	0.496232	0.156468	0.67668	0.80134	0.158948	0.430725	0.212944	0.0880279
0.648255	0.240725	0.481252	0.262141	0.107706	0.615286	0.264766	0.207564	0.287881	1.40339	0.0437958
0.82511	0.448937	0.265185	1.54505	0.210409	0.668122	0.532117	0.26016	0.114041	0.604381	0.100265
1.14347	0.428978	0.240489	1.28341	0.133174	0.389626	0.483867	0.42566	0.146653	0.13752	0.0720321
0.584008	0.47218	0.127916	0.927405	0.174407	0.615489	0.432419	0.179879	0.173438	0.14548	0.363575
0.164813	1.09177	0.215567	1.98755	0.0491087	0.345525	0.246877	0.02102	0.284654	0.39859	0.157951
1.32555	0.538584	0.170668	1.59334	0.127139	0.362623	0.425974	0.296973	0.232764	0.0191519	0.183914
0.75593	0.781988	0.206661	0.291561	0.107843	0.643751	0.759974	0.240511	0.0708895	0.348731	0.197003
0.923944	0.501548	0.477617	0.664764	0.091084	0.467594	0.2565	0.204492	0.281555	0.221356	0.386233
0.600581	0.0944688	0.208722	0.235451	0.0056412	0.491384	0.137858	0.240236	0.296375	0.131285	0.08234
0.263179	0.0785294	0.260538	0.21034	0.0378112	0.527273	0.109473	0.199526	0.895813	0.143384	0.2825
0.506889	0.0131043	0.168097	0.629233	0.183267	0.434482	0.297504	0.594336	0.0903865	0.0542467	0.186604
0.518243	0.167671	0.0810853	0.202956	0.0501263	0.549193	0.114804	0.224826	0.239488	0.274229	0.0305308
0.245279	0.373622	0.231693	0.651513	0.0692195	0.502413	1.11846	0.392284	0.424516	0.253814	0.148593
0.252875	0.153456	0.276576	0.567528	0.114297	0.355527	1.11161	0.41696	0.280232	0.461265	0.125408
0.293813	0.208331	0.0494912	0.296754	0.0130701	0.494514	0.609874	0.103142	0.00820448	0.166269	0.0399237
0.537001	0.131621	0.418545	0.010668	0.0284265	0.726272	0.484832	0.22491	0.719953	0.0917376	0.184096
1.14981	0.174928	0.195367	0.318712	-0.00800647	1.41871	0.380124	0.477356	1.08911	0.196341	0.0466307
1.3152	0.136035	0.992261	0.636796	0.152404	2.38112	0.196467	0.131086	0.320273	0.333121	0.0317807
0.988301	0.0471413	0.139429	0.93019	0.135435	1.62561	0.469876	0.450682	0.167434	0.325245	0.224946
0.585871	0.709839	0.142226	0.981063	0.109856	1.46994	0.612197	0.225859	0.388115	0.360954	0.135192
0.620933	0.539319	0.222773	0.863264	0.163932		0.140643	0.291928	0.137112	0.402894	0.240036
0.717671	0.0478822	0.152717	1.29456	0.0590766		0.283236	0.511736	0.298902	0.163945	0.740927
0.640202	0.0752729	0.214755	1.05447	0.0588452		0.153742	0.149907	0.0806018	0.3396	0.0925143
0.268657	0.107846	0.29914	0.997268	0.109302		0.227058	0.188722	1.16983	0.402677	0.142478
0.130139	0.417835	0.0847262	1.10878	0.0295967		0.726727	0.146569	0.23296	0.127258	0.167098
0.211912	0.253949	0.208938	0.824337	0.124124		0.0919996	0.466627	0.0622525	0.316328	0.0837302
0.332911	0.743717	0.213675	0.374504	0.130227		0.406603	0.0289765	0.181431	0.671172	0.0722023
0.381991	0.169899	0.0701245	1.7721	0.084963		0.619759	0.511159	0.0961511	0.280252	0.116297
0.2858	0.0831023	0.145086	0.984193	0.0426457		0.76852	0.281938	0.100173	0.217478	0.0425241
0.215489	0.138001	0.831713	0.967116	0.084317		0.433539	0.349105	0.218545	1.28119	0.0408787
0.887478	0.894751	0.51263	0.532588	0.151835		0.381779	0.778254	0.371734	0.0948673	0.116897
0.438256	0.295481	0.631696	0.896046	0.0201764		0.57154	0.694053	0.0467722	0.0903194	0.0979443
0.187988	0.133558	0.309444	1.21158	0.129999		0.165109	0.383724	0.264576	0.10691	0.239473
0.889635	0.216209	0.223436	0.931205	0.0520509		0.488253	0.841653	0.0931878	0.520763	0.253575
0.803205	0.059272	0.439722	0.0697238	0.0242382		0.456582	0.84665	0.172005	1.74111	0.0943039
0.225031	0.319291	0.16566	0.442907	0.0190662		0.673373	0.730093	0.0210128	0.623636	0.0963155
0.258303	0.212034	0.0420533	0.416842	0.0597936		0.637229	0.1941	0.508002	0.743802	0.0731671
0.275533	0.118585	0.037437	0.712662	0.0231956		0.401201	0.709177	0.639783	0.109163	0.498982
0.469759	0.0842092	0.30361	0.152316	0.043229		-0.0149093	0.249808	0.116932	0.220305	0.0243089
0.510649	0.240642	0.208598	0.72131	0.0294		0.863081	0.328746	0.412273	0.350169	0.186163
0.926885	0.515483	0.101294	0.361524	-0.0103016		1.21461	0.303609	0.404849	0.138468	0.130047
0.655735	0.0853648	0.42082	0.212358	0.0765339		1.2639	0.533512	0.0835441	0.0997708	0.315819
0.519186	0.179848	0.238409	0.158579	0.0652704		0.259801	0.174206	0.0717189	0.855232	0.231684
1.15564	0.138279	0.260012	0.859238	0.0588846		0.595431	1.0421	0.765185	0.953272	0.398084
1.69971	0.832112	0.414501	0.609888	0.0484837		0.274006	0.346981	0.219497	0.165963	0.424601
0.964659	0.93335	0.0267108	0.374697	0.0688466		0.545981	0.422043	0.15061	0.0307031	0.283292
0.559676	0.0560546	0.0163471	0.653221	0.0562315		0.99737	0.431853	0.805311	0.225156	0.299815
1.40818	0.258364	0.37092	0.484821	0.0422868		0.435818	0.306562	0.746263	0.200867	0.095016
0.438396	0.0936142	0.0141936	0.435358	0.0240337		0.507708	0.494107	0.113215	1.10061	0.124458
0.579603	0.257823	0.0547144	0.489126	0.0462599		0.156915	0.501699	0.323791	0.338524	0.291671
0.523222	0.267936	0.152933	0.555312	0.0600516		0.523023	0.530137	0.371255	0.131857	0.3894
1.34867	0.106004	0.0689696	0.944507	0.0423144		0.552485	0.55438	0.178493	0.289831	0.0933159
0.220969	0.267173	0.184544	1.13822	0.0727949		0.447201	0.305443	0.260544	0.416977	0.0460522
0.759689	0.220557	0.103357	1.68971	0.378627		1.22732	0.314979	1.22464	0.331354	0.0687992
0.69968	0.0863511	0.894225	1.41338	0.0549491		0.869277	0.235842	0.399904	0.180382	0.263646
0.624048	0.0797834	0.30584	0.402184	0.171876		0.411386	0.972064	0.315693	0.11773	0.0658615
0.823592	0.311391	0.116587	2.19104	0.296589		0.396486	0.680408	0.221625	0.198904	0.211452
0.421359	0.184873	0.407325	0.436878	0.0695727		0.626041	0.0604965	0.0575269	0.120466	0.173013
0.473294	0.249628	0.386444	0.55155	0.149052		0.715118	0.118193	0.0737715	0.235943	0.0737787
0.327641	0.0176015	0.609066	0.514944	0.0126796		0.246039	0.302798	0.246631	0.117885	0.1525
0.41797	0.0681553	0.45584	0.504326	0.0424282		0.224918	0.0499318	0.148318	0.00387537	0.0650227
0.288721	0.127423	0.280077	0.431197	-9.63909e-05		0.25158	0.31292	0.0929462	0.388352	0.389123
0.805872	0.348232	0.343216	0.667969	0.0637005		0.517232	0.552125	0.302446	0.245459	0.12976
0.739186	0.581114	0.0775488	0.600483	0.06072		0.826094	0.469575	0.172589	0.471659	0.265812
0.8263	0.157564	0.361953	0.18774	0.0478543		0.328502	0.920101	0.464343	0.261687	0.319375
0.423276	0.0914045	0.994684	0.180319	0.0748947		0.190856	0.769911	0.522986	0.267278	0.0827362
0.955214	0.742256	0.688024	0.271955	0.0561288		0.879962	0.237318	0.221827	0.234519	0.109477
0.880639	0.659303	0.541951	0.43622	0.0492399		0.209155	0.618751	0.150326	0.00931369	0.141828
0.573402	1.25535	0.421521	0.38328	0.308658		0.713417	0.206312	0.499356	1.77606	0.191618
0.119266	0.214991	0.097197	0.422582	0.106145		0.340421	0.189537	0.0721024	0.0621443	0.0532972
0.697895	0.259953	0.417207	0.103719	0.16192		0.48849	0.563146	0.263379	0.80474	0.254448
0.4431	0.500119	0.3335	0.372125	0.0753486		0.302323	0.420112	0.370867	0.687837	0.123273
0.381583	0.0739548	0.184085	0.349114	0.102017		0.0966903	0.980086	0.340218	0.759803	0.244495
0.514067	0.0163942	0.115282	0.259072	0.0496978		0.326578	0.227464	0.483566	0.397405	0.222072
0.248147	0.096749	0.206835	0.269306	0.121831		0.3432	0.0912502	0.629878	0.247465	0.188025
0.646836	0.238788	0.434578	0.181385	0.0712045		0.168022	0.143141	0.16629	0.174808	0.0362866
0.482561	0.65528	0.139958	0.130374	0.231682		0.862228	0.0918605	0.375579	0.436705	0.0896478
0.537347	0.341754	0.270761	0.232802	0.136661		0.793807	0.125456	0.272436	0.916088	0.1072
0.589135	0.288263	0.242557	1.27392	0.131268		0.232539	0.104543	0.211101	0.694828	0.0672426
0.781354	0.193812	0.229206	1.35656	0.0997418		0.204353	0.155166	0.0360346	0.877954	0.072687
	0.230693	0.374359	1.97581	0.0979055		0.230956	0.224489	0.168196	0.18541	0.262325
	0.214085	0.178282	1.37071	0.0229955		0.551234	0.398482	0.378327	0.441602	0.0676688
	0.773298	0.0478847	1.44292	0.211566		0.273528	1.01896	0.416191	0.276399	0.103985
	0.183649	0.244608	0.591386	0.104653		0.3152	0.12272	0.133275	0.412792	0.0689548
	0.37031	0.814138	0.503421	0.0547888		0.378559	1.92124	0.0661339	0.286391	0.17422
	0.110979	0.245759	1.23647	0.0754046		0.48297	0.288332	0.139156	0.344954	0.102529
	0.201903	0.340184	0.860873	0.0378794		0.62375	1.00404	0.11315	0.391111	0.224469
	0.293173	0.0921766	1.08472	0.0286207		0.370311	0.435241	0.335322	0.235436	0.159568
	0.23741	0.462987	1.36697	0.143097		0.346225	0.345587	0.0522993	0.0982413	0.224705
	0.216831	0.481331	0.898588	0.107452		0.0221281	0.26083	0.0902555	0.0570768	0.155866
	0.203393	0.0661218	0.634205			0.373322	0.427356	0.201502	0.400023	0.272287
	1.00819	1.30407	0.253128			0.0292554	0.291237	0.0268377	0.250053	0.0584603
	0.0983054	0.250495	0.349504			1.55919	2.01507	0.0321342	0.211746	0.0525287
	0.125906	0.139886	1.2397			0.601971	0.815609	0.0768543	0.281886	0.259102
	0.132928	0.154164	1.35427			0.864482	0.682583	0.176005	0.393634	0.687106
	0.476616	0.140577	1.35426			0.581771	0.633671	0.154518	0.371448	0.715716
	0.761353	0.0306577	1.12095			0.303511		0.293108	0.265077	0.395694
	0.418693	0.123149	0.949445			0.254795		0.0574736	0.186663	0.0792916
	0.274552	0.364804	0.895204			0.651849		0.561733	0.150044	0.00927122
	0.489382	0.153444	1.45536			0.732096		0.033394	0.0335587	0.0942019
	0.101405	0.157156	0.584716			0.895651		0.194066	0.0651501	0.123287
	0.154744	0.295198	0.929665			0.645796		0.272666	0.300652	0.055973
	0.189138	0.402808	1.07723			0.728414		0.392411	0.249819	0.0765174
	0.0845203	0.253994	1.84508			0.196187		0.0807886	0.162932	0.140555
	0.13741	0.127005	1.05399			0.423975		0.975268	0.234553	0.109897
	1.00237	0.10049	1.37945			0.337192		0.906158	0.107734	0.0390943
	0.0700041	0.206027	0.302684			0.420269		0.124899	0.0771663	0.105755
	0.10174	0.183832	0.193299			0.22616		0.0732278	0.0564386	0.0973907
	0.0522132	0.155013	0.409246			0.529084		0.363615	0.606133	0.0368294
	0.234606	0.408966	0.231753			0.309031		0.205841	0.305623	0.0454137
	0.615951	0.191493	0.504938			0.0639054		0.306625	0.0500528	0.105081
	0.203861	0.178575	0.192356			0.0470295		0.137852	0.279125	0.0745269
	0.112279	0.15931	0.330512			0.0656792		1.04091	0.151865	0.167509
	0.349032	0.0800354	0.558079			0.485373		0.218623	0.129516	0.06853
	0.0627656	0.0759071	0.284259			0.254246		0.549823	0.192591	0.13758
	0.081675	0.0257663	0.3768			0.619781		0.223704	0.1883	0.0740348
	0.137042	1.14256				0.120177		0.274336	0.190163	0.0302524
	0.0485047	0.0736138				0.747108		0.235887	0.215988	0.543351
	0.329117	0.156447				0.467792		0.265703	0.107439	0.328273
	0.452676	0.0754787				0.521731		0.380358	0.205346	0.383451
	0.350339	0.194739				0.795121		0.0915166	0.179099	0.150256
	0.0720154	0.108008				0.523185		0.213067	0.1744	0.230505
	0.215559	0.566793				0.268516		0.181877	0.24329	0.233998
	0.126898	0.278638				0.308755		0.123383	0.111319	0.0757065
	0.0350521	0.526854				0.336834		0.218424	0.108439	0.231262
	0.206304	0.519905				0.337968		0.186743	0.0866643	0.25755
	0.319652	0.28982				1.2934		0.0681207	1.16032	0.413388
	0.377118	0.110105				0.291897		0.346827	0.20854	0.0211531
	0.205393	0.655119				0.772125		0.0887773	0.22598	0.0373523
	0.0836621	0.55261				0.856269		0.336612	0.206415	0.0899211
		0.245858				0.589277		0.397203	0.510806	-0.0112141
		0.142121				0.305138		0.10686	0.568633	0.0985649
		0.137089				0.457726		0.426061	0.280492	0.0586852
		0.36356				0.368581		0.431735	0.415692	0.134901
		0.17388				1.08868		0.0913545	0.348218	0.0849026
		0.222599				1.25853		0.128437	0.845124	0.0301607
		0.280349				0.989256		0.144425	0.448225	0.026945
		0.381999				0.965272			0.258107	0.0591976
		0.221077				0.337373			2.65801	0.0421815
						1.0103			0.38022	0.081738
						0.826974			1.29249	0.151342
						0.433354			0.317194	0.0595543
						1.64968			0.112746	0.0576567
						0.729965			0.195653	0.0345744
									0.735829	0.0976885
									0.146118	0.0565402
									1.30195	0.0361564
									0.483457	0.0793908
									0.15697	0.106692
									0.734097	0.127304
									0.176435	0.085166
									0.314468	0.0485066
									0.415997	0.0889433
									0.36901	0.00202401
									0.0575323	0.0717624
									0.510335	0.0414729
									0.123379	0.0446571
									0.148171	0.0496564
									0.210445	0.0438733
									0.220859	0.119582
									0.26791	0.190306
									0.428465	0.0571014
									0.591692	0.14704
									0.218408	0.00583252
									0.166627	0.0851303
									0.253658	0.139492
									0.491807	0.171915
										0.0732096
										0.155582
										0.279199
										0.263757
										0.0599424
										0.0991511
										0.286548
										0.264284
										0.0993764
										0.104509
										0.159045
										0.0223567
										0.245324
										0.0905451
										0.103006
										0.26771
										0.126822
										0.365536
										0.0703672
										0.26235
										0.314612
										0.0945209
										0.370601
										0.242973
										0.175271
										0.15107
										0.177883
										0.192142
										0.205826
										0.349834
										0.0726448
										0.151775
										0.0685952
										0.106391
										0.134535
										0.0781014
										0.00421935
										0.200649
										0.0735885
										0.159417
										0.353461
										0.293397
										0.0316941
										0.0670253
										0.341694
										0.0709296
										0.260204
										0.262391
										0.0526732
										0.205411
										0.3333
										0.166623
										0.177771
										0.0630516
										0.147028
										0.217118
										0.264778
										0.0898422
										0.265102
										0.0185217
										0.526992
										0.136849
										0.187924
										0.204802
										0.257497
0.184626	0.0393152	0.31897	0.4116	0.0536048	0.426537	0.253282	0.465946	0.133887	0.348693	0.0107724
0.503633	0.0814843	0.0326296	0.297667	0.0869069	0.26258	0.277272	0.14146	0.1058	0.240519	0.0443881
0.500501	0.171637	0.188039	0.299189	0.181171	0.414251	0.2794	0.280518	0.0969464	0.229505	0.0217656
0.292712	0.0558169	0.168623	0.329522	0.0954098	0.468263	0.247987	0.370262	0.120861	0.230323	0.0814573
0.195603	0.033131	0.168424	0.244005	0.0829744	0.386412	0.198789	0.11897	0.426586	0.0901206	0.0837903
0.258788	0.266697	0.938313	0.543526	0.0908563	0.738157	0.275833	0.279349	0.210582	0.218344	0.10295
0.17845	0.173252	0.161515	0.248991	0.0603596	1.00979	0.223157	0.208295	0.501317	0.436243	0.0272424
0.209341	0.0596947	0.532193	0.417844	0.0217445	0.733097	0.159293	0.182675	0.33504	0.154878	0.0335286
0.221488	0.119423	0.0649848	0.925273	0.146766	0.197761	0.434633	0.162728	0.423615	0.19754	0.00922894
0.455299	0.0997243	0.161483	1.32307	0.126052	0.435271	0.132478	0.108812	0.180395	0.193421	0.0133349
0.570124	0.126035	0.0404118	0.877872	0.0823042	0.274698	0.555779	0.187007	0.819445	0.104036	0.0468524
1.01143	0.0648869	0.13812	0.509214	0.107965	0.503226	0.528568	0.331451	0.113323	0.227767	0.10938
1.05188	0.448401	0.997324	0.263074	0.0549277	0.76169	0.030518	0.280776	0.0690536	0.0371582	0.0409255
0.698101	0.359052	0.146614	0.503009	0.0249034	0.640113	0.0482379	1.32207	0.101646	0.135688	0.0750029
0.259817	0.170871	0.128914	0.344951	0.0762267	0.763538	0.0457389	0.421963	0.161622	0.126179	0.0368994
0.28612	0.255888	0.0872477	0.178732	0.031058	0.738947	0.200787	1.05075	0.299408	0.198767	0.0450445
0.25803	0.594532	0.163661	0.111831	0.11568	0.721536	0.22428	0.612955	0.483092	0.0465855	0.073456
0.123491	0.0832382	0.334548	0.394025	0.102696	0.79056	0.314842	0.425998	0.440978	0.0939915	0.0356149
0.527988	0.400185	0.273541	0.283953	0.0260192	0.727219	0.332748	0.0192224	0.0640693	0.0470794	0.0694315
0.195147	0.247497	1.27361	0.653785	0.0295448	0.469735	0.590259	0.560187	0.317205	0.319429	0.130343
0.357408	0.559328	0.0935631	0.203251	0.0417339	0.0857894	0.481516	0.15227	0.667091	0.178348	0.0592333
0.336137	0.367238	0.304751	0.187292	0.0300112	0.427254	0.153389	0.201008	0.530939	0.242543	0.158228
0.674147	0.834302	0.127134	0.684616	0.0251543	0.41364	0.139838	0.470533	0.215477	0.0617224	0.268791
0.388484	0.122554	0.118577	0.521598	0.0737839	0.289382	0.730973	0.299484	0.14784	0.0671877	0.384335
0.895367	0.757524	0.105732	0.509464	0.0628444	0.193298	0.393323	0.455962	0.182709	0.062046	0.110948
0.499548	0.0600664	0.0697711	0.492365	0.062918	0.303524	0.509208	0.317814	0.0302407	0.0410574	0.71215
0.360597	0.12048	0.325477	1.97772	0.130871	0.854045	0.319467	0.37427	0.172276	0.0286204	0.24174
0.815433	0.0844136	0.480256	0.648084	0.0196014	0.543789	0.186002	0.39702	0.232534	0.0538518	0.251548
0.099948	0.0807552	0.221205	0.958736	0.0324115	0.273456	1.01606	0.496875	0.0447549	0.129422	0.336374
0.699112	0.926144	0.143258	0.349295	0.0864353	0.337186	0.0607825	0.180383	0.172267	0.179902	0.161819
0.749409	0.312363	0.114006	0.590243	0.0140741	0.689236	0.204766	0.614236	0.282008	0.0306481	0.131173
0.511998	0.135183	0.0365241	1.02881	0.0465875	0.45982	0.236393	0.27845	0.0882123	0.203395	0.0849304
0.480015	0.31132	0.213078	0.957875	0.02718	0.668671	0.247764	0.187987	0.143883	0.102697	0.0995892
0.874516	0.264171	0.195054	0.251952	0.0397513	0.315406	1.33457	0.376934	0.0270017	0.00769744	0.0189076
0.203471	0.0771226	0.183109	0.200443	0.0109113	0.940613	0.231375	0.65236	0.0374973	0.0437849	0.0743711
0.61318	0.159654	0.0929845	0.795781	0.0501759	0.281603	0.221572	0.78385	0.427726	0.679708	0.0724328
0.18258	0.133019	0.210342	0.829186	0.141115	0.226407	0.162916	0.287977	0.169741	0.201159	0.0287503
0.426743	0.178388	0.0846154	0.326061	0.164743	0.441777	0.439231	0.485035	0.0986646	0.127656	0.0376611
0.220887	0.054917	0.085575	0.490895	0.0163444	0.548502	0.287655	0.160938	0.142848	0.147353	0.0818045
0.103465	0.0643876	0.282286	0.287608	0.0599638	0.948477	0.507938	0.531686	0.147967	0.0578505	0.0728882
0.172459	0.103373	0.134853	0.487406	0.0398441	0.805746	0.491582	0.335982	0.0679647	0.331882	0.0816072
0.239341	0.211317	0.0919165	0.317637	0.109098	0.197908	0.0305161	0.0911833	0.476756	0.131055	0.144035
0.285525	0.19122	0.782699	0.716877	0.0193373	0.657725	0.903332	0.502094	0.275824	0.319907	0.142912
0.112924	0.121611	0.348564	0.186418	0.0606478	0.387423	0.351281	0.141261	0.138231	0.0643322	0.082568
0.131873	0.13865	0.317037	0.378086	0.0301805	0.5219	0.569277	0.438156	0.0324652	0.0702924	0.171246
0.27601	0.185103	0.52325	0.610624	0.0253369	0.290044	0.152844	0.0850458	0.208907	0.138224	0.0448582
0.180367	0.241175	0.624306	0.564012	0.0280738	0.230204	0.227952	0.0886222	0.121877	0.593041	0.0870989
0.454035	0.248134	0.199348	0.107203	0.021015	1.04293	0.0695412	0.121892	0.120703	0.0405829	0.392486
0.222485	0.118877	0.162882	0.577142	0.0690039	0.391266	0.166124	0.239287	0.151301	0.199304	0.0612074
0.334992	0.181419	0.29032	0.235046	0.00962873	0.541041	0.237001	0.422277	0.97905	0.198576	0.0936287
0.0604562	0.324747	0.419212	0.924764	0.014328	0.423742	0.462237	0.262741	0.50187	0.100876	0.0814342
0.274012	0.128696	0.0626658	0.421369	-0.000783893	0.294923	0.107287	0.169315	0.0934462	0.257492	0.121431
0.391183	0.402872	0.564494	0.743458	0.0220797	0.331835	0.369571	0.115173	0.332321	0.628853	0.119425
0.668592	0.313935	0.10127	0.750458	0.00414078	0.232351	0.206381	0.267352	0.485575	0.0435402	0.0503765
0.290941	0.11212	0.179187	0.219592	0.0631202	0.689986	0.499764	0.500524	0.824985	0.0620099	0.118676
0.855926	0.124889	0.133514	0.0755301	0.033126	0.470331	0.325634	0.200154	0.309852	0.110634	0.0404795
0.693358	0.157688	0.0844423	0.447388	0.0338056	0.568388	0.47977	0.171219	1.48627	0.0510909	0.0445872
0.4635	0.0267475	0.173728	0.518403	0.0988892	0.0989661	0.333042	0.539422	0.294793	0.0362581	0.0972627
0.220171	0.13902	0.0894432	0.456589	0.0889848	0.650057	0.205505	0.759712	0.143571	0.425835	0.399215
0.742582	0.260371	0.39458	0.284488	0.134916	0.728126	0.0521416	0.116043	0.208762	0.0645341	0.0202398
0.706938	0.405321	0.193041	0.275885	0.0212481	0.716608	0.188296	0.098709	0.131781	0.150564	0.197243
0.460219	0.0942126	0.110324	0.196004	0.0184247	0.254412	0.550872	0.0450298	0.399242	0.103788	0.150923
0.416919	0.578345	0.153677	0.314938	0.0614931	0.944023	0.322777	0.200531	0.338243	0.343486	0.106645
0.527106	0.0684701	0.114945	0.161652	0.110211	0.347985	0.706058	0.343558	0.183776	0.139347	0.0904987
1.32411	0.124099	0.0511597	0.540547	0.0653038	0.76703	0.538522	0.19465	0.769795	0.176836	0.233826
1.2704	0.208501	0.287386	0.384442	0.0394431	0.534151	0.580313	0.0976069	0.177657	0.139375	0.086741
0.127281	0.0925974	0.321247	0.538891	0.0326572	0.145226	0.335733	0.0727157	0.103402	0.0993549	0.181565
0.453144	0.106445	0.128485	0.396685	0.0779486	0.759456	0.351455	0.10706	0.521077	0.0628993	0.143881
0.178479	1.16807	0.151588	0.246952	0.0216051	0.739542	0.401094	0.0233762	0.190235	0.0871235	0.0476427
0.188229	1.28041	0.0473724	0.124538	0.0145849	0.877798	0.704341	0.159373	0.211684	0.40714	0.100851
0.199313	0.185885	0.23184	0.51801	0.134912	0.793951	0.329804	0.017299	0.061595	0.307721	0.112263
1.00633	0.0362096	0.0480117	0.431966	0.205832	0.773691	0.126782	0.306041	0.0404069	0.442379	0.135325
0.621749	0.293513	0.58778	1.09508	0.0562991	0.467513	0.0652906	0.166417	0.104455	0.10066	0.167878
0.195089	0.0763095	0.0898866	0.494977	0.0345139	0.600646	0.452575	0.095738	0.048523	0.460983	0.14797
0.31556	0.10319	0.13173	0.223086	0.220664	0.0727163	0.337337	0.139361	0.0556955	0.335978	0.134101
0.657722	0.181324	0.713729	0.164503	0.113408	0.166564	0.290705	0.162906	0.317215	0.538033	0.114205
0.689412	0.209081	0.126081	0.68208	0.0639773	0.0816103	0.57038	0.0822069	0.0380787	0.0783803	0.0565633
0.329194	0.171039	0.293584	0.696854	0.0760545	0.0809857	0.616601	0.130405	0.167374	0.0230911	0.134094
0.198129	0.230943	0.29309	0.782134	0.0735935	0.108093	0.686769	0.309117	0.529466	0.119489	0.369041
0.363815	0.304743	0.30032	0.588406	0.0676496	0.0642777	0.48586	0.590204	0.272882	0.43376	0.0829274
0.459426	0.259104	0.0939007	0.695723	0.106135	0.202021	0.90672	0.225042	0.0908833	0.137266	0.370734
0.43478	0.760382	0.2886	0.240237	0.0813777	0.463273	0.435056	0.0494898	0.111158	0.107826	0.311986
0.5008	0.105071	0.425843	1.28211	0.158963	0.155932	1.0001	0.290128	0.0835962	0.242832	0.0583497
0.521357	0.151215	0.0564499	0.411483	0.137944	0.0689937	0.613794	0.0604335	0.0987018	0.150941	0.0740506
0.744455	0.347273	0.365871	0.742263	0.75361	0.575052	0.765643	0.133125	0.104146	0.21226	0.221785
0.664858	0.139995	0.396848	0.803488	0.052822	0.667536	0.602866	0.23494	0.0814576	0.0422406	0.0321033
0.537147	0.470756	0.112034	0.551372	0.223625	0.477357	0.212332	0.0841893	0.109677	0.205228	0.179934
0.443479	0.882297	0.725945	0.926511	0.0365277	0.510461	0.550762	1.02698	0.0202739	0.306394	0.0972959
0.907539	0.232325	0.106633	0.23725	0.0343976	0.536334	0.280269	0.31857	0.534415	0.0843324	0.0795812
1.08634	0.525108	0.174184	0.501689	0.143895	0.766729	0.410494	0.220777	0.0646188	0.346014	0.773517
0.420441	0.0911877	0.0762922	0.715335	0.0684044	0.41125	0.0751137	0.0303146	0.10539	0.670099	0.0976754
0.69249	0.152602	0.071363	0.139999	0.0881269	0.598324	0.605644	1.60735	0.482418	0.320874	0.0916062
0.680696	0.278262	0.475543	0.0970326	0.0300737	0.714958	0.830399	0.940072	0.488449	0.22156	0.0723833
0.837695	0.103815	0.0992481	0.298941	0.0858796	0.332806	1.25445	0.421352	0.0413946	0.658523	0.0341928
0.367203	0.186338	0.382709	0.0949947	0.245721	0.473399	0.190776	0.385163	0.0763208	0.34604	0.145216
0.419207	0.158867	0.565458	0.0838475	0.0537422	1.00186	0.0769304	0.283165	0.0503385	0.00163492	0.102059
0.619952	0.232919	0.117945	0.229782	0.09528	0.637967	1.24654	0.355945	0.104311	0.0502275	0.305683
0.70823	0.209347	0.26231	0.486984	0.0984491	0.55219	0.590054	0.0161099	0.0697072	0.0598083	0.0184241
0.347866	0.203417	0.0110286	0.679913	0.103108	0.350047	0.183405	0.0503541	0.13664	0.159763	0.0338134
0.366291	0.210203	0.072521	0.716598	0.0550973	0.516155	0.825776	0.36908	0.178057	0.0269927	0.0468657
0.161411	0.2362	0.11897	1.21925	0.0548484	0.550906	0.0491828	0.094362	0.0467823	0.294134	0.0875069
0.144122	0.287553	0.164108	0.438151	0.0717461	0.195877	0.491485	0.0502742	0.48225	0.104324	0.0398611
1.03786	0.11672	0.0311418	0.554845	0.0155319	0.60669	0.506611	0.198648	0.215917	0.345626	0.0587091
0.287627	0.304039	0.189231	0.83128	0.0577014	0.507981	0.159907	0.0609744	0.462912	0.226126	0.195582
0.4163	0.134215	0.551282	0.621592	0.0341641	0.649162	0.495482	0.248088	0.578083	0.0174243	0.0975284
0.2449	0.0299092	0.198357	0.362452	0.101628	0.263784	1.53355	0.400785	0.534334	0.273947	0.0371822
0.430777	0.056484	0.0979719	1.17385	0.0385325	0.679952	1.24953	0.115514	0.184762	0.0306801	0.0283953
0.822739	0.413678	0.0703883	1.83172	0.201748	0.30194	0.218981	0.316697	0.1765	0.0199371	0.131286
0.704815	0.220893	0.049021	0.459423	0.0697763	0.167803	0.317628	0.153664	0.196552	0.0863219	0.186926
0.616271	0.177388	0.705534	0.466638	0.0428569	0.217709	0.326801	0.435688	0.387694	0.086768	0.184059
0.589096	0.199437	0.0701396	1.42399	0.166444	1.06808	1.26191	0.687169	0.0718186	0.273863	0.137468
0.595837	0.325063	0.00876837	0.441385	0.0126834	0.303754	0.0850875	0.342895	0.0762906	0.0545476	0.417116
0.929192	0.0734706	0.158146	1.91514	0.0859271	0.5985	0.907444	0.105704	0.417491	0.120902	0.164326
0.0520245	0.292802	0.0217383	0.59275	0.163125	0.483419	0.180331	0.340967	0.0532328	0.0960215	0.107632
0.774571	0.0821121	0.0837031	0.460335	0.199983	0.899651	0.782384	0.280182	0.200006	0.1116	0.0876928
0.418946	0.619788	0.072931	0.271964	0.099621	0.607526	1.02268	0.114165	0.367726	0.0595185	0.135048
0.219733	0.23789	0.152344	0.536067	0.232999	0.427867	0.669676	0.208996	0.0240118	0.078508	0.0621731
0.491184	0.392709	0.044287	0.578658	0.0802305	0.330686	0.11274	0.0826366	0.138945	0.103568	0.0378088
0.718831	0.748075	0.263442	0.630925	0.086957	0.7498	0.201386	0.164483	0.129088	0.108303	0.245837
0.339034	0.0805967	0.326341	0.508995	0.0877846	0.264324	0.693622	0.0495677	0.611069	0.119819	0.260607
1.15547	0.159969	0.0946883	0.941187	0.0356893	0.336934	0.939601	0.47779	0.214466	0.225746	0.148897
0.84535	0.0996248	0.210151	1.13354	0.0493471	0.421518	0.41753	0.0707308	0.0508652	0.0465748	0.0220232
0.202832	0.114272	0.0714494	0.945588	0.0734081	0.533613	0.276366	0.0261069	0.491194	0.0343248	0.123174
0.55137	0.344285	0.13172	0.795021	0.0255822	0.961383	1.12367	0.845077	0.0999151	0.151665	0.0404302
0.741761	0.151735	0.152147	0.642405	0.00722657	0.603951	0.799139	0.910433	0.159126	0.0475808	0.0625594
0.121167	0.0771351	0.167765	0.435356	0.073341	0.439888	0.645414	0.162158		0.104438	0.176386
0.220592	0.191888	0.311067	0.348328	0.0630855	0.745023	1.27261	0.121361		0.0865424	0.229043
0.178484	0.138541	0.160445	0.512979	0.164051	0.878808	0.372056	0.0635429		0.259543	0.0330886
0.132063	0.0784864	0.161395	0.545282	0.0481126	0.315848	0.510913	0.18603		0.607712	0.16067
0.6036	0.553375	0.0605681	0.177903	0.0702547	0.737548	0.416668	0.208921		0.279779	0.066683
0.372729	0.102255	0.0868235	0.916405	0.0510478	0.458707	0.537808	0.264493		0.43623	0.352871
0.655441	0.452588	0.19984	0.124547	0.0710705	0.291494	0.233904	0.141666		0.0397037	0.176277
0.146201	0.105592	0.187879	0.686598	0.0583175	0.979859	1.361	0.170711		0.127348	0.0560101
0.644918	0.0957548	0.0379549	0.187055	0.0439978	0.353422	0.322033	0.0313769		0.0784019	0.0494703
0.554056	0.21769	0.117796	0.529447	0.0388091	0.31924	0.369084	0.611947		0.0937572	0.108244
0.292826	0.206061	0.163721	0.386492	0.0445524	0.76118	0.367949	0.0550826		0.114488	0.100771
1.16666	0.361184	0.0949505	0.342543	0.0490162	0.483324	0.474002	0.203515		0.280876	0.109338
0.634282	0.322315	0.0954588	0.2888	0.115326	0.375539	0.352534	0.162752		0.00798744	0.161092
0.378099	0.300736	0.235134	0.449025	0.120274	0.504752	0.205675	0.0710066		0.127543	0.0758519
0.692336	0.323797	0.403899	0.165639	0.02365	0.345645	0.782143	0.308794		0.252874	0.0550011
1.00867	0.717892	2.15126	0.80956	0.053808	0.346547		0.147124		0.0127498	0.0849453
0.447784	0.395686	0.115879	0.263345	0.0436075	0.384826		0.0552198		0.0802459	0.096924
0.782534	0.348832	0.275592	0.661109	0.0269743	0.0985898				0.0305084	0.293549
0.481075	0.662578	0.0963045	0.314854	0.0479644	0.579745				0.112661	0.109668
0.486268	0.143627	0.709505	0.368534	0.0112568	0.30732				0.0282984	0.0707243
1.16173	0.184228	0.248898	0.83149	0.00609804	0.157435				0.0937068	0.064238
0.629037	0.0617955	0.0663315	0.582187	0.0887559	0.638871				0.135705	0.651931
1.30497	0.683565	0.087948	1.25095	0.0250822	0.424538				0.0881561	0.0522302
1.14785	0.126515	0.327831	0.26395	0.051008	0.344066				0.339725	0.0547601
0.568932	0.147902	0.272576	0.367127	0.00789827	1.69705				0.238902	0.133431
0.409507	0.0997613	0.235808	0.38326	0.0803536	0.622227				0.00305221	0.205555
0.294547	0.446386	0.118942	0.394291	0.0374333	0.582969				0.159304	0.221384
0.11235	0.406664	0.315055	0.276485	0.0224916	0.605097				0.244711	0.140382
0.734601	0.158735	0.325063	0.371994	0.236364	0.252617				0.242494	0.0508347
0.301107	0.0958672	0.0891317	0.604884	0.0533213	0.237645				0.120354	0.189828
0.140631	0.17272	0.224251	0.396883	0.0135175	0.283764				0.453398	0.0888325
0.117323	0.0534111	0.189208	0.837207	0.085023	0.279095				0.0597633	0.0176178
0.0754611	0.147368	0.341796	0.30846	0.0594697	0.214103				0.170892	0.0836024
0.375726	0.12005	0.229336	0.627312	0.0636837	0.627105				0.0526558	0.248598
0.223875	0.407585	0.43363	0.328956	0.0183896	0.361439				0.141722	0.0241339
0.35036	0.345658	0.104332	0.568138	0.0933677	0.4685				0.150295	0.150358
0.691563	0.0327899	0.0385442	1.35859	0.0790083	1.059				0.136534	0.0595271
0.273481	0.0821174	0.202309	1.00716	0.0776897	1.09022				0.12844	0.0991878
0.118801	0.072134	0.112654		0.143054	0.194202				0.129801	0.0219372
0.231482	0.186506	0.352939		0.00978426	0.284941				0.0155006	0.160874
0.170891	0.0304668	0.120237		0.0302464	0.545762				0.40061	0.137788
0.154159		0.155923		0.051903	0.692242				0.186959	0.0243069
0.663815		0.345355		0.0597619	0.306031				0.0932692	0.152371
0.356762		0.045585			0.362795				0.0680007	0.0760013
0.999533		0.19812			0.650871				0.119603	0.0753259
0.723541		0.259409			0.442389				0.329377	0.0353037
0.293738		0.0378928			0.776112				0.0455705	0.0756214
0.279797		0.198929			0.503471				0.222377	0.118492
0.290642		0.092792			0.651029				0.301527	0.149726
0.650424		0.196457			0.901849				0.0437647	0.0441071
0.473268		0.103347			0.957447				0.331328	0.460604
0.363644		0.0910611			0.823374				0.0288688	0.0522163
0.244892		0.721566			0.348286				0.0986374	0.130009
0.137567		0.073088			0.54308				0.213615	0.046854
0.173092		0.212			0.558721				0.144221	0.0527397
0.286828		0.0287716			0.431553				0.0599813	0.0628459
0.379668		0.0978128			0.269344				0.0788471	0.0258252
0.0757505		0.0308627			0.180387				0.122538	0.22558
0.604375		0.0579043			0.386078				0.753651	0.210866
0.509352		0.110476			1.03108				0.0788864	0.0284171
0.633383		0.0739072			0.45158				0.110718	0.098414
0.48981		0.197509			0.320328				0.0449095	0.205049
0.279842		0.321395			0.590732				0.220585	0.128366
0.523944		0.189317			0.311942				0.348826	0.0277366
0.899424		0.0798115			0.210576				0.0347918	0.0685539
0.325767		0.327088			1.27563				0.220837	0.0282434
0.622234		0.45439			0.465713				0.0599147	0.0511332
0.260161		0.145079			0.445043				0.131127	0.185925
		0.423753			0.712714				0.159222	0.0454192
		0.682132			1.01821				0.0906391	0.0901023
		0.07764			0.62304				0.076808	0.0903106
		0.205087			0.504469				0.158282	0.0255918
		0.244425			0.573381				0.165248	0.0501626
		0.568995			0.353985				0.120781	0.119134
		0.0731359			0.759972				0.703739	0.0652481
		0.0913592			0.418669				0.109113	0.0546136
		0.1073			0.540921				0.238875	0.0669892
		0.137155			0.666353				0.171802
		0.246672			0.769088				0.0487156
		0.620515			0.410072				0.0454545
		0.345791			0.633102				0.270662
		0.392014			0.3549				0.124595
		0.186943			0.467106				0.0553114
		0.0755906			0.35501				0.126951
		0.418187			0.211535				0.16367
		0.121233			0.349298				0.232626
		0.170473			0.214752				0.300966
		-0.000527276			0.0688342				0.115053
		0.648401			0.158604				0.569877
		0.0114706			0.185883				0.473962
		0.30885							0.0237083
		0.171712							0.103659
		0.0592184							0.0286087
		0.503361							0.246414
		0.0823721							0.343217
		0.24103							0.123236
		0.179004							0.0808838
		0.294454							0.140629
		0.189037							0.0442315
		0.332404							0.159625
		0.0706183							0.0936113
		0.177239							0.0814507
		0.202872							0.233863
		0.0730519							1.19396
		0.0966136							0.185704
		0.525104							0.0474579
		0.227065							0.180064
		0.361081							0.113684
		0.431139							0.250165
		0.230321							0.117861
		0.0749334							0.128974
		0.224652							0.111289
		0.180321							0.167285
		0.0904675							0.288129
		0.0615337							0.188921
		0.190217							0.723083
		0.0839753							0.429244
		0.156419							0.218287
		0.285901							0.159356
		0.604707							0.737013
		0.0900737							0.447996
		0.0549452							0.0810251
		0.177767							0.371383
		0.0656331							0.263231
		0.032352							0.329914
		0.0478752							0.364889
		0.088964							0.30019
		0.209825							1.05677
		0.227741							0.334333
		0.357991							0.0735537
		0.17412							0.0891918
		0.1557							0.726759
		0.60065							0.180391
		0.247855							0.163348
		0.300986							0.317827
		0.128543							0.100494
		0.142554							0.295643
		0.170692							0.112805
		0.0837082							0.123342
		0.716857							0.0753164
		0.0524489							0.3631
		0.267386							0.109499
		0.201031							0.435769
		0.171293							0.240549
		0.150791							0.0638524
		0.13671							0.377787
		0.252165							0.192313
		0.477417							0.118462
		0.618138							0.290571
		0.736355							0.0233801
		0.146839							0.173874
		0.0287623							0.0975673
		0.13451							0.0864952
		0.0634227							0.120361
		0.325782							0.35847
		0.117167							0.0428914
		0.0885149							0.268976
		0.0695151							0.246261
		0.204768							0.0464873
		0.158553							0.0258224
		0.12884							0.0571911
		0.264917							0.0261286
		0.168592							0.0594223
		0.178402							0.0264587
		0.0611731							0.0544863
		0.239881							0.047151
		0.266319							0.0259761
		0.0622784							0.0399911
		0.047058							0.0614103
		0.284576							0.0392967
		0.140332							0.242899
		0.631263							0.113958
		0.28368
		0.141045
		0.266303
		0.0637171
		0.327407
		0.42179
		0.353594
		0.235151
		0.458052
		0.434277
0.195658	0.0492845	0.225279	0.638469	0.0913772	0.418518	0.138205	0.0740984	0.0597238	0.143127	0.0274135
0.486053	0.0219778	0.39507	0.330006	0.0241176	0.147175	0.395773	0.109198	0.151686	0.71737	0.067691
0.523179	0.118051	-0.000962592	0.291027	0.0280626	0.205765	0.323139	0.468688	0.013695	0.436788	0.107238
0.276468	0.0241617	0.247198	0.591147	0.0287938	0.112787	0.188085	0.424833	0.121868	0.175837	0.0538673
0.329193	0.0813571	0.112298	0.699571	0.0261786	0.698547	0.704697	0.306924	0.104171	0.314893	0.0356606
0.279121	0.0539311	0.039481	0.107011	0.0258205	0.210752	0.234169	0.921167	0.200408	0.14167	0.0483211
0.395067	0.401294	0.0951183	0.470761	0.025052	0.215085	0.640763	0.198296	0.0855233	0.0873283	0.0715512
0.477395	0.0932601	0.0817489	0.489275	0.0101801	0.0439486	0.571038	0.0341079	0.499922	0.135405	0.0353684
0.289377	0.236615	0.0207454	0.363294	0.0339889	0.501609	0.155344	0.0609363	0.153671	0.377105	0.0540152
0.5296	0.0579993	0.161319	0.304478	0.0201699	0.260909	0.128337	1.24937	0.321277	0.558123	0.129714
0.627092	0.142795	0.038694	0.464607	0.0518372	0.257763	0.770074	0.0958705	0.0679465	1.11448	0.0913589
0.60151	0.248973	0.0496695	0.868347	0.00444137	0.2157	1.31798	0.350163	0.0404836	0.226593	0.0225231
0.131614	0.34725	0.016651	0.408203	0.0340999	0.302723	0.251094	0.39724	0.481588	0.207982	0.10962
0.658896	0.232985	0.144787	0.316845	0.00848453	0.152102	0.244032	0.211798	0.30033	0.3761	0.191539
0.493702	0.0199986	0.065357	0.544303	0.0110153	0.307713	0.146857	0.8094	0.324047	0.0349467	0.0550021
0.50581	0.281595	0.0462323	0.859943	0.0319124	0.108956	0.642718	0.907803	0.0497185	0.211245	0.0628744
1.1526	0.0365501	0.09079	0.2705	0.037776	0.0646322	0.40625	0.399301	0.212272	0.0439113	0.0556499
1.21242	0.0531021	0.0499768	0.080478	0.0161508	0.40382	0.457398	0.143588	0.0577257	0.101305	0.166427
0.558552	0.135477	0.121315	0.294564	0.196029	0.02327	0.102788	0.0305667	0.0737586	0.147442	0.0365054
0.637817	0.00804531	0.0206582	0.0497179	0.0395736	0.0230782	0.484616	0.730121	0.119811	0.116915	0.118555
0.594476	0.0506465	0.125407	0.368212	0.133157	0.141066	0.922849	0.055859	0.131803	0.0578634	0.207672
0.317151	0.0493145	0.0647215	0.150344	0.0229806	0.136766	0.169106	0.0325982	0.26523	0.42038	0.0280711
0.466622	0.0457194	0.0157037	0.296691	0.0191383	0.0435435	1.55161	0.151923	0.0259737	0.598118	0.0650313
0.180201	0.0301994	0.20352	0.273054	0.0318134	0.29976	0.14858	0.0596153	0.025949	0.129289	0.0247854
0.327711	0.227777	0.191024	0.567905	0.0265669	0.297339	1.07286	0.0707372	0.109366	0.0344776	0.0645999
0.492328	0.0138902	0.180766	0.212005	0.0307803	0.145223	0.268634	0.0182393	0.622207	0.283496	0.0181986
0.279854	0.029374	0.162543	0.138927	0.0154166	0.459422	0.0658346	0.023627	0.609861	0.131101	0.106489
0.21524	0.0418019	0.140582	0.866332	0.0273682	0.11707	0.590162	0.373117	0.418159	0.0967245	0.0556876
0.473722	0.207939	0.0235823	0.54898	0.0125075	0.319103	0.102533	0.686595	0.347214	0.781535	0.139057
0.268752	0.0702071	0.0803123	0.618884	0.0461313	0.405003	0.0871928	1.01041	0.647989	0.298191	0.00876736
0.299792	0.130709	0.183401	0.102103	0.0801072	0.0985957	0.177268	0.250934	0.361985	0.0610226	0.857485
0.214418	0.462378	0.0608498	0.376902	0.017702	0.0316507	0.0943198	0.72795	0.31129	0.777967	0.0916666
0.1932	0.0918128	0.0369318	0.477827	0.0117468	0.258743	0.063518	0.1101	0.272362	0.202914	0.0827451
0.537475	0.309	0.0894834	0.149097	0.00873672	0.101748	0.10995	0.534725	0.08253	0.0902285	0.778286
0.589376	0.117726	0.0787467	0.246001	0.0232604	0.328742	0.0849978	1.09948	0.158785	0.146122	0.0523732
0.524457	0.0371581	0.227905	0.0751041	0.0321504	0.361863	0.245424	0.712027	0.132573	0.0546398	0.0767899
0.916635	0.25333	0.222819	0.240941	0.134144	0.535589	0.613358	0.307742	0.134695	0.141963	0.0340511
1.17095	0.0578545	0.106448	0.196991	0.0303975	0.302388	0.32094	0.232826	0.0991316	0.398818	0.179939
0.384937	0.140853	0.111921	0.149874	0.0269738	0.406135	0.567111	0.336501	0.0374991	0.0238429	0.141799
0.779035	0.0444616	0.0686849	0.286655	0.102139	0.30298	0.5425	0.0164667	0.319745	0.258352	0.234071
0.362937	0.076105	0.0443494	0.265817	0.0129842	0.17573	0.445242	0.231982	0.255446	0.274382	0.0357005
0.219656	0.0866057	0.0452271	0.488389	0.00701953	0.166837	0.0212207	0.127653	1.06344	0.505093	0.24069
0.724937	0.0567735	0.0343947	0.238467	0.0130143	0.248375	1.25821	0.118617	0.193399	0.219891	0.0575498
1.04596	0.139485	0.136481	0.685617	0.0180483	0.0576017	0.231342	0.0730975	0.441283	0.113155	0.0848569
0.666702	0.0606618	0.0720125	0.334413	0.00386589	0.320973	0.34389	0.201576	0.271356	0.597902	0.076824
0.147889	0.0322032	0.132431	0.141309	0.226979	0.0894566	0.308897	0.17399	0.145322	0.235361	0.0309743
0.687195	0.111212	0.133422	0.0540029	0.0651366	0.153796	0.351209	0.269712	0.0438762	0.0836746	0.104363
0.968845	0.013909	0.146693	0.26042	0.0260978	0.136433	0.888211	0.120001	0.244356	0.0446113	0.0330627
1.03153	0.0568164	0.0820361	0.243726	0.0291204	0.132007	1.73247	0.670931	0.0389048	0.0950988	0.295799
1.06805	0.0527654	0.13022	0.118647	0.0121012	0.0228699	1.1063	0.56044	0.147593	0.0642497	0.0451314
0.966743	0.0732459	0.077521	0.308787	0.0856862	0.0843241	1.61798	0.833106	0.182071	0.217027	0.0347965
0.498508	0.403975	0.0773331	0.435277	0.0184241	0.168834	0.470206	0.0941394	0.0671236	0.331994	0.0495311
0.245657	0.761174	0.118431	0.213145	0.0426997	0.189197	0.486732	0.249529	0.149072	0.0100371	0.0414445
0.29764	0.114367	0.0908303	0.226109	0.00407861	0.29797	0.440037	0.29428	0.198079	0.501994	0.0295922
0.592959	0.181892	0.440336	0.169222	0.00414623	0.102899	0.59516	0.56191	0.26484	1.09276	0.0936806
0.708223	0.0584254	0.174198	0.7183	0.0253691	0.123444	0.442916	0.789527	0.74463	1.17154	0.0881215
0.465447	0.154979	0.0861718	0.403714	0.0234846	0.541466	0.486117	0.967422	0.230269	0.133228	0.144803
0.174626	0.0818521	0.0592452	0.404385	0.116989	0.22462	0.479857	0.268257	0.0701107	0.82534	0.115127
0.68204	0.0906344	0.0713308	0.106674	0.0417479	0.391353	0.568391	0.728441	0.12406	0.573026	0.0660742
0.447171	0.0371535	0.0650164	0.0221697	0.0184588	0.490206	0.730775	0.282661	0.0589718	0.938227	0.120516
0.234469	0.0194423	0.166127	0.811643	0.0269282	0.22442	0.534226	0.573719	0.104314	0.109153	0.107857
0.263093	0.131222	0.0325822	0.27865	0.0815159	0.216772	0.488123	1.04347	0.215127	0.152401	0.0469476
0.168043	0.111802	0.0169335	0.342422	0.00623154	0.0863448	0.323027	0.358721	0.114986	0.0992119	0.409779
0.291681		0.0978881	0.536851	0.0889101	0.207902	0.231095	0.371532	0.645903	0.0826474	0.0402758
0.499294		0.0313871	0.216835	0.0309715	0.0840627	0.0959157	0.279098	0.0307927	0.0806064	0.0980579
0.256965		0.025173	0.407581	0.0229715	0.0642768	0.117621	0.909733	0.445188	0.0627031	0.232081
0.131924		0.0769606	0.383828	0.0200841	0.0858975	0.300284	0.23278	0.150117	0.772223	0.272863
0.175077		0.147175	0.225837	0.0303368	0.0851217	0.107176	1.19862	0.201976	0.0346666	0.0862427
0.50514		0.157369	0.403491	0.0446233	0.11869	0.304589	0.464396	0.830388	0.10938	0.0398014
0.36012		0.0509711	0.453794	0.030893	0.197927	0.773091	0.275378	0.315959	0.0950806	0.125558
0.137009		0.174324	0.154549	0.0476909	0.149864	0.502269	0.198719	0.212933	0.154403	0.0498181
0.267965		0.0392658	0.171095	0.0690201	0.404191	0.241544	0.312538	0.124166	0.10929	0.158782
0.390388		0.052543	0.228827	0.030418	0.465939	0.311779	0.238369	0.614427	0.0518693	0.0413217
0.113537		0.0425669	0.362416	0.0157373	0.0466499	1.31465	1.20574	0.0249342	0.0174778	0.140411
0.0234066		0.173575	0.206768	0.0202107	0.315638	0.732084	0.551404	0.162174	0.0183326	0.0589409
0.208622		0.0203683	0.160766	0.00531443	0.24742	0.378752	0.490548	0.209337	0.50953	0.038898
0.0601435		0.0383187	0.402664	0.0791405	0.477483	0.394366	0.164949	0.598766	0.031313	0.0371637
0.0592379		0.054726	0.178331	0.143811	0.100258	0.311639	0.0464721	0.669305	0.222659	0.0272397
0.319714		0.0499615	0.271719	0.0377283	0.307827	0.387793	0.0440535	0.24021	0.254173	0.0654238
0.380453		0.0792881	0.0529098	0.163391	0.079845	0.0149495	0.365105	0.334424	0.0763723	0.0674879
0.798583		0.086569	0.201635	0.0205501	0.102124	0.278046	0.0830095	0.267309	0.328574	0.141583
0.422981		0.129704	0.274096	0.0648355	0.272168	0.0754023	0.0855317	0.204447	0.185957	0.0219099
0.459171		0.0333951	0.287929	0.0231249	0.0758576	0.358147	0.197698	0.0954143	0.299594	0.0604605
1.03028		0.152322	0.156669	0.151565	0.327039	0.631795	0.0897169	0.0639107	0.0573838	0.144849
0.494003		0.0559391	0.171591	0.0770956	0.116183	0.0529659	0.289394	0.48863	0.0488795	0.0237929
0.473543		0.0469211	0.336112	0.0311324	0.113794	0.306857	0.29052	0.0970287	0.104203	0.0344526
0.35195		0.0713362	0.450745	0.0340636	0.242326	0.147418	0.130179	0.349705	0.110238	0.0238112
0.358275		0.041666	0.236544	0.0936979	0.0901448	0.465918	0.182687	0.427373	0.957785	0.0526969
0.208004		0.0763558	0.20242	0.0172993	0.131407	0.0763564	0.140212	0.151064	0.273619	0.0233265
0.348509		0.0572657	0.350617	0.0601224	0.0511129	0.268534	0.603339	0.0520152	0.0594382	0.146138
0.430407		0.0297136	0.0356928	0.0307668	0.303632	0.25076	0.00876721	0.0391294	0.521029	0.290066
0.502879		0.225932	0.110882	0.0239409	0.116054	0.288332	0.165753	0.0341197	0.227175	0.03278
0.276192		0.102763	0.0793656	0.012176	0.232265	0.539478	0.306845	0.384022	0.162112	0.0606057
0.405676		0.079867	0.262551	0.0376527	0.0565995	0.179429	0.149102	0.118879	0.0611804	0.385035
0.25112		0.1846	0.279235	0.0340019	0.0493143	0.461643	0.228196	0.0935079	0.0419684	0.0636651
0.292178		0.0897072	0.156741	0.00308059	0.11354	0.132041	0.200593	0.292967	0.154573	0.072657
0.640671		0.117485	0.292278	0.0773559	0.127085	0.363482	0.180492	0.061243	1.41718	0.0627233
0.172266		0.131464	0.380272	0.00621781	0.0499965	0.128054	0.0777635		0.462269	0.0438601
0.426649		0.133701	0.142653	0.022558	0.313861	0.326699	0.823598		0.012296	0.0635934
0.462915		0.126279	0.917026	0.0197499	0.021431	0.294058	0.170297		0.102056	0.215878
0.666487		0.0838223	0.385109	0.0349839	0.198529	0.0513258	0.0965691		0.826137	0.0896207
0.369493		0.0344153	0.07285	0.0103724	0.135927	0.238288	0.21285		0.346737	0.104635
0.617099		0.177962	0.494558	0.0932476	0.126428	0.730492	0.290309		0.368058	0.0906341
0.256022		0.0443529	0.118046	0.0131653	0.1508	0.209773	0.05789		0.0253019	0.0404964
0.821327		0.0496183	0.158706	0.0123146	0.214325	0.240019	0.213413		0.494753	0.236108
0.614504		0.115503	0.262688	0.0212218	0.0330046	0.501064	0.0949975		0.0595379	0.0869787
0.71422		0.0594938	0.297781	0.0360499	0.197734	1.05597	0.193005		0.328924	0.0777347
0.609625		0.182311	0.26078	-0.000112185	0.111908	0.196528	0.205517		0.111515	0.0643315
1.16362		0.0483824	0.239877	0.0721025	0.149678	0.0740092	0.257605		0.0949918	0.044347
0.554838		0.0550324	0.279523	0.0277987	0.203756	0.531315	0.0386802		0.157903	0.0619122
0.626051		0.0972182	0.121277	0.00445565	0.275691	0.388326	0.0829977		0.283955	0.0856019
0.26077		0.0927322	0.182275	0.143007	0.254149	0.80808	0.100882		0.169697	0.0650796
0.397292		0.24306	0.0684857	0.00258107	0.316717	0.12396	0.92247		0.155138	0.0343701
0.252938		0.285309	1.18085	0.0287214	0.342764	0.111468	0.582268		0.137853	0.0527478
0.77592		0.181935	0.139509	0.00631864	0.305217	0.437157	0.914707		0.301239	0.0354921
0.39595		0.178454	0.117015	0.0436492	0.188545	0.876054	0.819608			0.0814499
0.481709		0.0696604	0.627796	0.0153559	0.198217	0.269125	0.247156			0.0236857
0.210091		0.0259617	0.180694	0.0204551	0.221902	0.23729	0.0695761			0.159716
0.272597		0.046252	0.673538	0.0454014		0.835843	0.0784858			0.0326712
0.460369			0.366359			0.187951	0.859082			0.0474719
0.189358			0.346167			0.415988	0.299119			0.0282955
0.963307			0.648521			0.740532	0.189227			0.0679342
0.378151			0.583225			0.375434	0.03904			0.0568956
0.234013			0.396771			0.0301929	0.456888			0.0372216
0.3459			0.591291			0.936019	0.360376			0.0081648
0.23954			0.132631			0.537005	0.132655			0.0903473
0.337116			0.38645			0.297681	0.0332315			0.0204202
1.34071			0.63906			0.490671	0.793455			0.0251972
0.966598			0.3112			0.127068	0.729599			0.155738
1.30112			0.79466			0.143368	0.30392			0.102466
0.653538			0.152417			0.294201	0.588249			0.0379759
0.495015			0.0688574			0.161235	0.83001			0.0161749
0.833952			0.168022			0.27893	0.107867			0.0719527
0.901613			0.360106			0.0751476	0.320199			0.0918951
1.21164			0.143257			0.198673	0.153346			0.135841
1.20336			0.415916			0.307121	0.196076			0.0695449
0.50856			0.252018			0.655359	0.165137			0.0914252
0.146579			0.292369			0.79285	0.233242			0.158143
0.38337			0.0489337			1.53032	0.224057			0.237932
0.392962			0.440507			0.463545	0.737297			0.102339
0.802019			0.257774			0.793477	0.206671			0.0273971
0.692357			0.273667			1.36702	0.119801			0.0589821
0.252623			0.217062			0.256031	0.107743			0.116211
0.389034			0.442378			0.260169	0.190257			0.0225592
0.860995			0.193706			0.641835	0.465028			0.0845246
1.17195			0.827904			0.553183	0.640261			0.00393117
0.240824			0.0490611			0.22828	0.84893			0.0867464
0.405235			0.106695			0.173337	0.261733
0.955012			0.353154				0.0344093
0.166689			0.150584				0.455037
0.633662			0.0593547				0.0494676
0.721297			0.352475				0.227289
0.831839			0.22505				0.4175
0.790378			0.103731				0.0640894
0.768921			0.0424642				0.481785
0.649928			0.380754				0.0246132
1.11133			0.159983				0.270281
0.559578			0.597403				0.134506
0.505952			0.0880479				0.507556
0.966918			0.399712
1.26648			0.259037
1.33498			0.613935
0.658113			0.233727
0.730967			0.495708
0.78511			0.56131
0.918504			0.322423
0.467039			0.213558
0.467174			0.631867
1.03721			0.192754
0.763134			0.174123
0.946834			0.110174
0.626686			0.184178
0.866843			0.11929
0.400026			0.35182
0.639662			0.417164
0.317237			0.421004
0.725854			0.308694
0.817068			0.231995
1.24094			0.1486
0.320185			0.3416
0.12849			0.225681
0.508496			0.413051
0.804771			0.172533
0.757834			0.113033
0.887008			0.726438
0.524319			0.0815211
0.245133			0.609166
0.323454			0.427345
0.372268			0.152897
0.390812			0.158261
0.420422			0.407896
0.221246			0.316657
0.36593			0.331863
0.286297			0.553604
0.233684			0.19919
0.491902			0.424276
0.171367			0.309881
0.544858			0.198716
0.552927			0.69749
0.258359			0.890023
0.346446			0.786487
0.602574			0.224315
0.457792			0.599895
0.585901			0.422987
0.473984			0.225321
0.692928
0.931116

## Sheet: 4D 4F pVASP|GFP RAW Comp. Means
FSK	FSK SHH	FSK SAG	FSK CMPD101 SAG	FSK H89	FSK CYA	FSK 1nM SAG	FSK 2nM SAG	FSK 5nM SAG	FSK 10nM SAG	FSK 50nM SAG
0.61949	0.28557	0.26881	0.73311	0.087917	0.64936	0.48636	0.41241	0.3044	0.34112	0.17575		Units are Ciliary pVASP/GFP Intensity (A.U.)
0.47231	0.24435	0.22927	0.54183	0.07446	0.50334	0.4486	0.2887	0.24549	0.18559	0.12271
0.53226	0.12641	0.10241	0.32626	0.040687	0.20664	0.43126	0.34478	0.23664	0.2711	0.096648
Average of pVASP/GFP Values for FSK condition	0.541353

## Sheet: 4D4FpVASP|GFP Norm .541353 Comp
FSK	FSK SHH	FSK SAG	FSK CMPD101 SAG	FSK H89	FSK CYA	FSK 1nM SAG	FSK 2nM SAG	FSK 5nM SAG	FSK 10nM SAG	FSK 50nM SAG
0.268147	0.33607	0.416465	1.37214	0.17273	0.701162	0.662447	1.48285	0.299115	0.278129	0.756456		Units are Ciliary pVASP/GFP Intensity (A.U.)
1.54663	0.468587	0.168439	1.52419	0.0043634	1.17993	0.804933	0.382489	0.28597	0.606692	1.79516		Consolidated all replicates, with a gap between sets of replicates.
1.02196	0.151891	0.325156	0.572046	0.194313	1.05185	0.508081	1.32229	0.0439231	0.499343	0.1464		Normalized all values to previously calculated mean of 'FSK' condition (.541353)
1.11843	0.424861	0.336287	0.815428	-0.268989	1.16771	0.715381	0.331176	0.418077	1.23589	0.331699		These are the individual points plotted in the background of the superplots in 4D and 4F.
1.6296	0.196518	0.252937	1.56603	0.223004	0.746267	1.08888	1.21169	0.137276	0.436321	0.282424
1.45322	0.134411	0.356664	2.66217	0.0171974	0.889695	0.179484	0.797948	0.337226	0.441151	0.100177
1.50222	0.223538	0.241323	2.05738	0.202623	1.48844	0.457676	0.951701	0.438555	0.151848	0.373382
0.983618	0.234583	0.51455	3.29162	0.109093	0.710395	0.0709427	2.78536	0.549438	0.319309	0.163532
1.6436	0.438682	0.286077	1.67545	0.487288	1.42133	1.86898	0.415196	0.396798	0.891035	0.31105
1.28741	0.325017	0.324107	0.732861	0.368257	2.73008	0.0498157	0.555661	0.255813	0.330631	0.250021
0.491483	0.28418	0.399918	0.69189	0.045466	0.697023	0.263637	0.356173	0.809027	0.554131	0.213367
1.12496	0.0579991	0.269195	1.13312	0.325528	0.917918	0.236565	0.458478	0.609503	0.247035	0.505985
1.45108	0.78998	1.3368	0.198395	0.29418	2.96405	0.640818	0.105395	0.862111	1.12587	0.642525
2.23281	0.252546	0.356338	0.422018	0.125983	2.14705	0.533743	0.382364	0.373645	1.47979	0.126719
1.8309	0.243986	0.176441	0.872643	0.153555	1.0075	0.369525	0.268835	0.189248	0.377803	1.2017
1.57737	0.267234	0.417014	1.96396	0.155392	2.98778	0.592425	0.96135	1.29258	0.472611	1.03526
0.339423	0.543188	0.123572	2.29421	0.524521	1.39336	0.32876	0.944356	0.819742	0.172262	0.271529
1.98172	0.669638	0.313294	2.15426	0.030068	0.333098	1.95059	0.374827	1.797	0.474163	0.219946
2.50192	0.456278	0.382493	2.55355	0.243449	1.06797	1.4203	0.852749	0.428646	0.334299	0.276828
2.8289	0.46357	0.0959825	2.04621	0.186113	1.44451	0.70363	0.800444	0.604455	0.805843	0.204614
2.20688	0.567043	0.117619	2.09046	0.243055	1.80864	0.751471	0.315082	0.614959	1.8932	0.210417
0.683514	0.644852	0.398117	1.27905	0.0197442	2.01898	1.71332	0.528947	0.914937	0.622619	0.254659
1.63416	0.417756	0.141888	1.28861	0.153809	1.19096	1.89618	0.494981	0.183927	0.113147	0.207239
0.617076	0.156905	0.119707	1.22892	0.125245	2.69511	0.557245	1.10439	0.211749	0.359416	0.425561
0.839932	0.319819	0.0508076	0.540112	0.045588	0.928055	1.40666	0.431055	0.402989	0.189757	0.253752
1.01415	0.718583	0.138574	1.86866	0.159269	0.845271	0.342686	0.794307	0.288549	0.531376	0.513451
0.568851	0.0449048	0.325011	1.30379	0.0656161	0.906442	1.11322	0.481478	0.324001	0.658658	0.452479
2.57028	0.394178	0.48676	1.43342	0.0676303	1.44913	0.458709	0.597897	0.805468	1.45033	0.260282
1.1054	0.471345	0.49158	1.33054	0.0466281	0.501579	0.654037	1.10392	1.57699	0.373546	0.236489
0.63516	0.241108	0.0843848	1.53894	0.0517661	1.00345	0.295098	0.741205	1.10478	0.181186	0.200239
0.884557	0.089279	0.130526	0.892082	0.0546496	0.951283	0.268276	0.401594	0.216082	0.803801	0.320101
1.33782	0.0959875	0.19129	1.05976	0.048346	1.13174	0.215352	0.3273	0.906547	0.673599	0.121732
0.341974	0.291744	0.271663	2.28433	0.313019	0.988823	0.252861	0.31547	1.19488	0.452858	0.382329
0.514302	0.0370672	0.299392	3.00586	0.219603	1.14956	0.649271	0.731456	1.05463	0.771946	0.372933
0.406158	0.0052247	0.321169	2.62495	0.035142	1.38982	0.177903	0.584362	0.560255	0.0558007	0.18419
0.145831	0.0205745	0.244535	1.52409	0.26699	0.625848	0.172995	0.348082	0.757977	0.199755	0.15654
1.14812	0.152926	0.0658041	0.579334	0.446196	1.6742	0.222359	0.52513	0.37628	0.281403	0.257419
2.52604	0.0359389	0.738529	2.21262	0.119413	0.599546	0.458654	0.850981	1.13577	0.0535932	0.248704
0.882112	0.238912	0.429402	2.4894	0.0411108	0.78823	1.07497	1.00545	0.221696	0.326954	0.205202
0.494809	0.0477758	0.950044	2.43765	0.0392938	0.164098	0.846773	0.442849	0.231959	0.526326	0.130352
0.458274	0.1696	0.452001	1.46979	0.22394	0.814011	0.434927	0.343838	0.478628	0.764852	0.975798
2.01082	0.121878	0.18338	0.708591	0.0887649	1.6393	0.176958	1.00226	1.16529	0.267483	0.110749
1.5013	0.192588	0.227605	0.500498	0.268251	1.85466	0.633802	0.51875	0.319742	2.18229	0.307716
0.989031	0.375858	0.237682	2.21825	0.0760762	1.48044	1.2305	1.36414	0.745736	0.449574	0.224601
0.878714	0.285696	0.121816	1.27563	0.131592	2.64788	1.83611	0.25556	0.590393	0.487054	0.711928
2.06734	0.32403	0.200873	1.22261	0.158876	1.74937	0.185299	0.990192	0.256618	0.23233	0.173847
2.02103	0.609987	1.06912	2.44627	0.0946421	0.338497	0.874005	0.920699	0.291555	1.81121	0.292882
0.768058	3.18747	0.94207	1.37501	0.0369271	1.02654	0.24279	0.136067	0.202676	0.700119	0.494048
1.18563	0.247615	1.93691	0.617698	0.218228	2.65229	1.69518	0.508963	0.272176	1.70228	0.791195
0.939697	0.0838566	0.6439	2.41575	0.135364	2.77515	0.818249	0.415566	0.844415	0.701556	1.14522
2.01515	3.0661	0.31996	0.806621	0.12517	0.428008	0.732187	0.904106	0.153741	0.414408	0.576445
0.848145	0.543474	1.58587	2.48575	0.0899791	3.2543	1.18064	0.184425	0.685156	0.260344	0.185522
2.10879	0.566834	0.779252	1.37595	0.191529	1.01634	1.33047	0.718776	0.450277	0.129654	0.0924789
1.08389	0.48021	0.594766	1.14423	0.119473	0.240539	0.818494	0.697452	0.346349	0.191147	0.89957
1.21366	0.411195	0.307325	1.13588	0.0598089	1.65978	0.663698	0.326821	0.890617	0.524575	0.707415
0.657422	-0.0488752	0.235077	1.43933	0.0850835	2.57675	0.863982	0.183986	1.87938	0.134853	0.230006
0.292328	0.474744	0.352516	1.49513	0.187815	1.06278	1.85497	3.33126	1.34732	0.411109	0.978362
0.767665	0.436849	0.794481	0.426159	0.0111357	1.16037	3.01548	1.42833	0.252024	0.334359	0.632948
0.294643	0.817308	0.801492	1.64708	0.151318	1.35969	0.509666	0.421456	0.566017	1.09301	0.437118
0.868408	3.03645	0.125347	0.885212	0.198597	1.11274	0.96562	1.53008	0.235111	0.584392	0.289068
0.513263	0.478528	0.380098	1.60301	0.0397531	2.27947	1.27055	0.274916	0.625019	0.257695	0.350332
0.563261	5.30789	0.338682	0.581209	0.0375637	0.825714	0.855773	0.894795	0.505163	0.414127	0.101677
0.60746	0.819334	0.306726	0.470133	0.3848	0.523433	1.91974	1.62246	0.468743	0.305837	0.883295
0.393736	0.57734	0.93088	1.14208	0.297871	0.388117	0.675428	0.238314	0.564422	0.547709	0.257729
1.68349	0.39823	0.895159	0.972079	0.372741	0.486359	0.318513	0.104593	0.728296	0.819143	0.227108
0.289844	0.761901	0.478619	1.65153	0.24174	0.413696	0.249375	0.644844	1.09347	0.561886	0.642178
0.811234	0.176183	0.227719	0.314339	0.238148	0.202731	0.579856	0.339585	0.555079	0.016361	0.161548
0.636394	0.40825	0.873044	0.512273	0.0833898	0.349372	0.894014	1.00132	1.45101	0.381942	0.257511
0.799075	0.146026	0.716877	0.878553	0.126847	0.580728	1.30904	1.14112	1.13944	0.242469	0.21581
0.646273	0.135583	0.486074	0.970424	0.0905798	0.732508	1.0594	0.559864	1.13332	0.762331	0.833138
1.92049	1.04845	0.765041	1.13675	0.146814	0.219541	2.56321	0.391993	0.138105	0.464243	1.34221
1.88476	0.146685	0.645063	0.378499	0.154189	1.40565	1.01358	1.285	0.544715	0.296424	0.187705
1.64372	0.319872	0.341489	0.493673	0.394082	1.60052	1.18465	1.89057	0.980594	0.0302903	0.916966
0.616917	0.206245	0.838506	0.766433	0.145199	0.751248	0.695512	1.08498	1.07308	0.433416	0.189111
1.93842	0.464224	0.671409	0.692918	0.176137	2.265	1.04883	0.140109	0.460381	0.611812	0.346969
0.930151	0.887388	0.383365	0.466195	0.328997	1.19229	0.409207	0.198062	0.253243	1.51973	0.205176
1.18172	0.614594	0.786196	0.916651	0.289032	1.72173	1.48025	0.293611	0.795645	0.393355	0.162607
1.19747	0.444673	0.88898	0.484232	0.198956	2.56584	0.489081	0.383417	0.531781	2.59238	0.0809006
1.52416	0.829287	0.489855	2.85406	0.388671	1.22321	0.982938	0.480574	0.21066	1.11643	0.185213
2.11224	0.792418	0.444236	2.37075	0.246003	0.990744	0.893809	0.786289	0.2709	0.25403	0.133059
1.07879	0.872222	0.23629	1.71312	0.322169	1.06503	0.798773	0.332276	0.320378	0.268733	0.671604
0.304446	2.01675	0.3982	3.67145	0.0907148	0.289771	0.456037	0.0388286	0.525819	0.736284	0.29177
2.44858	0.994884	0.315262	2.94325	0.234855	0.660015	0.786868	0.548576	0.429967	0.0353777	0.339729
1.39637	1.44451	0.381749	0.538578	0.19921	0.565069	1.40384	0.444278	0.130949	0.644183	0.363909
1.70673	0.926471	0.882265	1.22797	0.168252	0.920955	0.473812	0.377742	0.520094	0.408894	0.713457
1.10941	0.174505	0.385557	0.434931	0.0104206	1.35113	0.254654	0.44377	0.547471	0.242513	0.1521
0.48615	0.145061	0.481271	0.388544	0.0698458	1.24808	0.202221	0.36857	1.65477	0.264861	0.52184
0.936337	0.0242066	0.310513	1.16233	0.338535	1.15198	0.549557	1.09787	0.166964	0.100206	0.3447
0.957311	0.309726	0.149783	0.374905	0.0925945	1.29599	0.212069	0.415303	0.442388	0.506562	0.0563973
0.453085	0.690164	0.427989	1.20349	0.127864	1.71405	2.06605	0.724636	0.784175	0.468851	0.274484
0.467115	0.283467	0.510898	1.04835	0.211132	0.641695	2.05339	0.770217	0.517652	0.852059	0.231657
0.542738	0.384834	0.0914212	0.548171	0.0241434	1.54771	1.12657	0.190526	0.0151555	0.307135	0.073748
0.99196	0.243133	0.773146	0.0197061	0.05251	1.12702	0.895592	0.415459	1.32991	0.16946	0.340066
2.12396	0.323131	0.360886	0.588732	-0.0147897	1.0319	0.702173	0.881782	2.01183	0.362686	0.0861373
2.42947	0.251286	1.83293	1.1763	0.281525	1.0162	0.362917	0.242146	0.591616	0.615349	0.058706
1.82561	0.0870806	0.257556	1.71827	0.250178	1.57151	0.867965	0.83251	0.309288	0.6008	0.415525
1.08223	1.31123	0.262722	1.81224	0.202929	1.51218	1.13086	0.417212	0.716935	0.666762	0.249729
1.147	0.996242	0.411512	1.59464	0.302819	1.52484	0.2598	0.539256	0.253276	0.744235	0.4434
1.3257	0.088449	0.282103	2.39134	0.109128	1.17091	0.523201	0.945291	0.552138	0.302842	1.36866
1.1826	0.139046	0.396701	1.94784	0.1087	2.61337	0.283997	0.276911	0.14889	0.627317	0.170894
0.49627	0.199215	0.552578	1.84217	0.201905	0.807565	0.419426	0.348611	2.16094	0.743835	0.263188
0.240396	0.771834	0.156508	2.04816	0.0546718	0.411886	1.34243	0.270745	0.430329	0.235075	0.308667
0.391449	0.469101	0.385956	1.52273	0.229285	1.50502	0.169944	0.861964	0.114994	0.584329	0.154668
0.61496	1.37381	0.394705	0.691793	0.240559	0.96553	0.751086	0.053526	0.335143	1.2398	0.133374
0.705623	0.313841	0.129536	3.27347	0.156946	1.07084	1.14483	0.944225	0.177613	0.517687	0.214827
0.527936	0.153508	0.268006	1.81802	0.0787761	1.17603	1.41963	0.520803	0.185042	0.401731	0.0785516
0.398057	0.254918	1.53636	1.78648	0.155752	1.46507	0.800843	0.644875	0.403701	2.36664	0.075512
1.63937	1.6528	0.946941	0.983809	0.280474	0.787657	0.705232	1.43761	0.686675	0.175241	0.215934
0.809555	0.545819	1.16688	1.6552	0.0372703	0.90945	1.05576	1.28207	0.0863987	0.16684	0.180925
0.347256	0.246711	0.571612	2.23807	0.240137	0.838822	0.304992	0.708823	0.488731	0.197487	0.442359
1.64335	0.399387	0.412736	1.72014	0.0961495	0.450806	0.901912	1.55472	0.172139	0.961966	0.468409
1.4837	0.109489	0.812265	0.128795	0.0447734	0.663466	0.843408	1.56395	0.317731	3.21621	0.1742
0.415683	0.589802	0.306012	0.818149	0.0352195	0.749169	1.24387	1.34864	0.0388153	1.15199	0.177916
0.477143	0.391675	0.0776818	0.77	0.110452	0.599345	1.1771	0.358545	0.938392	1.37397	0.135156
0.508971	0.219053	0.0691544	1.31645	0.0428474	1.06564	0.741107	1.31001	1.18182	0.201648	0.92173
0.86775	0.155553	0.560836	0.281361	0.0798535	1.65258	-0.0275409	0.461451	0.216	0.406952	0.044904
0.943283	0.44452	0.385328	1.33242	0.0543083	1.36416	1.5943	0.607267	0.761559	0.64684	0.343885
1.71216	0.952212	0.187112	0.667815	-0.0190293	0.915281	2.24365	0.560833	0.747846	0.255781	0.240225
1.21129	0.157688	0.777348	0.392273	0.141375	0.837052	2.3347	0.985514	0.154324	0.184299	0.583387
0.959052	0.332219	0.440395	0.292931	0.120569	0.983489	0.479911	0.321797	0.132481	1.5798	0.427972
2.13472	0.255432	0.480301	1.5872	0.108773	0.97504	1.09989	1.92499	1.41347	1.76091	0.735349
3.13974	1.5371	0.765675	1.1266	0.0895602	0.977591	0.506149	0.640951	0.40546	0.30657	0.784333
1.78194	1.7241	0.0493408	0.692149	0.127175	0.93151	1.00855	0.779608	0.278211	0.0567155	0.523303
1.03385	0.103545	0.0301967	1.20664	0.103872	1.71683	1.84236	0.797729	1.48759	0.415913	0.553825
2.60121	0.477255	0.685172	0.895573	0.0781131	2.33248	0.805054	0.566288	1.37851	0.371046	0.175516
0.809815	0.172926	0.0262186	0.804202	0.0443957	1.61368	0.937849	0.912725	0.209134	2.03308	0.229902
1.07066	0.476256	0.10107	0.903524	0.0854523	1.42261	0.289856	0.926749	0.598113	0.625329	0.53878
0.966507	0.494937	0.282501	1.02578	0.110929	1.47209	0.96614	0.979281	0.68579	0.24357	0.719308
2.49129	0.195812	0.127402	1.74472	0.0781641	0.627853	1.02056	1.02406	0.329717	0.535382	0.172375
0.40818	0.493527	0.340894	2.10255	0.134468	1.23683	0.826079	0.564221	0.481283	0.77025	0.0850687
1.40331	0.407418	0.190923	3.12127	0.699408	1.60636	2.26713	0.581836	2.26219	0.612085	0.127087
1.29246	0.15951	1.65183	2.61083	0.101503	2.04242	1.60575	0.435653	0.738712	0.333206	0.487012
1.15276	0.147378	0.564955	0.742923	0.317493	0.424811	0.759921	1.79562	0.583155	0.217473	0.121661
1.52136	0.575209	0.215361	4.04735	0.547865	2.59818	0.732398	1.25687	0.409391	0.36742	0.3906
0.778344	0.341501	0.75242	0.80701	0.128516	0.824302	1.15644	0.11175	0.106265	0.222528	0.319594
0.87428	0.461119	0.713848	1.01884	0.275333	0.846632	1.32098	0.218329	0.136272	0.43584	0.136286
0.605225	0.0325138	1.12508	0.951217	0.0234221	1.37436	0.454489	0.559335	0.455582	0.217759	0.281701
0.772083	0.125898	0.842037	0.931602	0.0783743	0.624809	0.415473	0.0922351	0.273976	0.00715867	0.120111
0.533332	0.235378	0.517365	0.796516	-0.0001781	0.404045	0.464724	0.578032	0.171692	0.717372	0.718796
1.48862	0.643262	0.633996	1.23389	0.117669	1.35425	0.955442	1.0199	0.558685	0.453418	0.239695
1.36544	1.07345	0.14325	1.10923	0.112163	0.730732	1.52598	0.86741	0.31881	0.871259	0.491015
1.52636	0.291057	0.668607	0.346797	0.0883975	0.427531	0.606817	1.69963	0.857745	0.483394	0.589956
0.781885	0.168845	1.8374	0.333089	0.138347	1.39271	0.352553	1.4222	0.966072	0.493722	0.152832
1.76449	1.37111	1.27093	0.502361	0.103682	1.27893	1.62549	0.438378	0.409763	0.433208	0.202229
1.62674	1.21788	1.0011	0.805796	0.0909571	0.563085	0.386356	1.14297	0.277685	0.0172045	0.261988
1.0592	2.3189	0.778642	0.708003	0.57016	0.705733	1.31784	0.381104	0.922421	3.28079	0.353961
0.220311	0.397137	0.179544	0.780603	0.196074	0.928221	0.628833	0.350117	0.133189	0.114794	0.0984518
1.28917	0.48019	0.770674	0.191592	0.299102	1.37636	0.90235	1.04026	0.486519	1.48653	0.470022
0.818504	0.923831	0.616048	0.687397	0.139186	2.19846	0.558459	0.77604	0.685075	1.27059	0.227712
0.704868	0.136611	0.340045	0.644892	0.188448	0.798596	0.178609	1.81044	0.628459	1.40352	0.451636
0.949596	0.0302836	0.212951	0.478563	0.0918029	2.33507	0.603263	0.420176	0.893254	0.734096	0.410216
0.458383	0.178717	0.38207	0.497468	0.225048	0.843746	0.633966	0.168559	1.16353	0.457122	0.347323
1.19485	0.441095	0.802762	0.335058	0.13153	2.44893	0.310374	0.264414	0.307175	0.322908	0.0670294
0.891398	1.21045	0.258534	0.24083	0.427968	0.095467	1.59273	0.169687	0.693778	0.806692	0.165599
0.992599	0.631295	0.500156	0.430036	0.252443	0.089704	1.46634	0.231745	0.50325	1.69222	0.198023
1.08826	0.532486	0.448057	2.35321	0.242482	0.10704	0.429552	0.193114	0.389951	1.2835	0.124212
1.44333	0.358014	0.423394	2.50586	0.184245	0.064516	0.377485	0.286627	0.066564	1.62178	0.134269
	0.42614	0.691525	3.64975	0.180853	0.416516	0.426627	0.414681	0.310696	0.342494	0.484572
	0.395463	0.329327	2.53201	0.0424777	1.266	1.01825	0.736085	0.698853	0.815736	0.124999
	1.42845	0.0884537	2.6654	0.39081	1.17254	0.505267	1.88224	0.768798	0.51057	0.192083
	0.339241	0.451846	1.09242	0.193317	1.17877	0.582244	0.226692	0.246188	0.762518	0.127375
	0.684044	1.50389	0.92993	0.101207	0.584437	0.699283	3.54896	0.122164	0.529028	0.321824
	0.205003	0.453971	2.28404	0.139289	1.01538	0.892152	0.532613	0.257052	0.637207	0.189395
	0.372959	0.628395	1.59022	0.0699717	0.941521	1.15221	1.85468	0.209014	0.722468	0.414645
	0.541555	0.170271	2.00372	0.0528689	0.963529	0.684047	0.803987	0.619414	0.434903	0.294758
	0.43855	0.85524	2.5251	0.264332	1.24998	0.639554	0.638376	0.0966084	0.181474	0.415079
	0.400536	0.889126	1.65989	0.198488	1.13657	0.0408756	0.481811	0.166722	0.105434	0.28792
	0.375712	0.122142	1.17152		1.23417	0.689608	0.789422	0.37222	0.738931	0.502975
	1.86234	2.40891	0.467584		0.719726	0.0540413	0.53798	0.0495751	0.461903	0.107989
	0.181592	0.46272	0.645612		1.13695	2.88018	3.72227	0.0593589	0.391142	0.0970322
	0.232577	0.258401	2.29		0.638261	1.11197	1.50661	0.141967	0.520705	0.478618
	0.245548	0.284776	2.50164		0.669846	1.59689	1.26088	0.325121	0.727129	1.26924
	0.880416	0.259677	2.50162		1.18915	1.07466	1.17053	0.285429	0.686146	1.32209
	1.40639	0.0566317	2.07064		0.86375	0.560653		0.541436	0.489656	0.730936
	0.773419	0.227484	1.75384		0.907696	0.470664		0.106166	0.344808	0.146469
	0.507159	0.673875	1.65364		0.973991	1.20411		1.03764	0.277165	0.017126
	0.903997	0.283444	2.68837		0.802584	1.35234		0.0616861	0.0619903	0.174012
	0.187317	0.290302	1.0801		1.01448	1.65447		0.358483	0.120347	0.227739
	0.285846	0.545296	1.7173		0.928069	1.19293		0.503675	0.555371	0.103395
	0.34938	0.744075	1.98988		0.656737	1.34554		0.72487	0.461471	0.141345
	0.156128	0.469183	3.40828		0.913478	0.362402		0.149234	0.300972	0.259636
	0.253826	0.234607	1.94695		1.34159	0.783177		1.80154	0.433271	0.203005
	1.8516	0.185628	2.54814		2.62066	0.622869		1.67388	0.199009	0.0722159
	0.129313	0.380578	0.559124		4.39845	0.77633		0.230716	0.142543	0.195352
	0.187936	0.339578	0.357066		3.00286	0.417768		0.135268	0.104255	0.179902
	0.0964494	0.286344	0.755969		2.71531	0.977336		0.671678	1.11966	0.0680321
	0.43337	0.75545	0.428099			0.570849		0.380234	0.564554	0.0838892
	1.1378	0.353731	0.932732			0.118047		0.566404	0.0924587	0.194108
	0.376576	0.329867	0.355324			0.0868739		0.254644	0.515606	0.137668
	0.207404	0.29428	0.610529			0.121324		1.92279	0.280529	0.309427
	0.644741	0.147843	1.0309			0.896593		0.403846	0.239245	0.12659
	0.115942	0.140217	0.525089			0.469649		1.01565	0.355759	0.25414
	0.150872	0.047596	0.696033			1.14487		0.413231	0.347833	0.136759
	0.253148	2.11056				0.221994		0.50676	0.351273	0.0558829
	0.0895989	0.135981				1.38007		0.435735	0.398978	1.00369
	0.607952	0.288992				0.864116		0.490813	0.198463	0.606393
	0.836193	0.139426				0.963754		0.702606	0.37932	0.70832
	0.647153	0.359726				1.46877		0.169051	0.330836	0.277556
	0.133028	0.199516				0.966438		0.393582	0.322155	0.425795
	0.398185	1.04699				0.496008		0.335968	0.449411	0.432247
	0.234409	0.514706				0.570339		0.227915	0.205631	0.139847
	0.064749	0.973217				0.622207		0.403478	0.200311	0.427192
	0.381089	0.960381				0.624302		0.344957	0.160088	0.475753
	0.590468	0.535361				2.3892		0.125834	2.14337	0.76362
	0.696622	0.203389				0.539199		0.640666	0.385221	0.0390744
	0.379407	1.21015				1.42629		0.163991	0.417435	0.0689979
	0.154542	1.02079				1.58172		0.621798	0.381294	0.166104
		0.454154				1.08853		0.733723	0.943572	-0.0207149
		0.262529				0.563657		0.197394	1.05039	0.182071
		0.253233				0.845522		0.78703	0.518131	0.108405
		0.671577				0.68085		0.797511	0.767876	0.249192
		0.321195				2.01104		0.168752	0.643236	0.156834
		0.411191				2.32479		0.237251	1.56113	0.0557135
		0.517866				1.82738		0.266785	0.827972	0.0497734
		0.705638				1.78307			0.476781	0.109351
		0.408379				0.623203			4.90993	0.0779187
						1.86625			0.702352	0.150988
						1.5276			2.38751	0.279563
						0.800501			0.585929	0.11001
						3.04733			0.208266	0.106505
						1.34841			0.361414	0.0638667
									1.35924	0.180452
									0.269913	0.104442
									2.405	0.0667889
									0.893053	0.146652
									0.289959	0.197085
									1.35604	0.235158
									0.325915	0.157321
									0.580893	0.0896025
									0.768439	0.164298
									0.681643	0.0037388
									0.106275	0.132561
									0.942702	0.0766097
									0.227908	0.0824916
									0.273705	0.0917264
									0.388739	0.0810438
									0.407977	0.220895
									0.494889	0.351538
									0.791471	0.105479
									1.09299	0.271616
									0.403447	0.0107739
									0.307798	0.157255
									0.468563	0.257673
									0.908478	0.317566
										0.135234
										0.287394
										0.515743
										0.487218
										0.110727
										0.183154
										0.529318
										0.488192
										0.18357
										0.193052
										0.293791
										0.0412978
										0.453168
										0.167257
										0.190275
										0.49452
										0.234269
										0.675225
										0.129984
										0.484619
										0.581159
										0.174601
										0.684583
										0.448825
										0.323765
										0.279059
										0.32859
										0.35493
										0.380207
										0.646221
										0.134191
										0.280362
										0.126711
										0.196529
										0.248516
										0.144271
										0.00779408
										0.370644
										0.135934
										0.294479
										0.652921
										0.54197
										0.058546
										0.123811
										0.631186
										0.131023
										0.480654
										0.484695
										0.0972991
										0.379439
										0.615679
										0.30779
										0.328383
										0.11647
										0.271593
										0.401065
										0.489105
										0.165959
										0.489702
										0.0342138
										0.973471
										0.25279
										0.347137
										0.378315
										0.475655
0.341045	0.0726239	0.589208	0.760317	0.09902	0.787909	0.467867	0.860705	0.24732	0.644113	0.0198991
0.930323	0.15052	0.0602741	0.549857	0.160536	0.485043	0.512183	0.261308	0.195436	0.444291	0.0819948
0.924536	0.317051	0.347349	0.55267	0.334664	0.765213	0.516114	0.51818	0.179082	0.423947	0.040206
0.540704	0.103106	0.311484	0.608701	0.176243	0.864986	0.458087	0.683956	0.223256	0.425458	0.15047
0.361322	0.0612002	0.311117	0.450731	0.153272	0.713789	0.367208	0.219765	0.788	0.166473	0.154779
0.478039	0.492649	1.73327	1.00401	0.167832	1.36354	0.509524	0.51602	0.388993	0.403331	0.190171
0.329638	0.320035	0.298354	0.459941	0.111498	1.86531	0.41222	0.384768	0.926045	0.805838	0.0503227
0.3867	0.110269	0.98308	0.771851	0.0401669	1.35419	0.294249	0.337441	0.618894	0.286094	0.0619347
0.409137	0.220601	0.120041	1.70919	0.27111	0.365309	0.802864	0.300595	0.782511	0.364901	0.0170479
0.841039	0.184213	0.298296	2.444	0.232846	0.804042	0.244716	0.201001	0.33323	0.357291	0.0246325
1.05315	0.232814	0.0746496	1.62162	0.152034	0.507429	1.02665	0.345444	1.5137	0.192177	0.0865468
1.86834	0.119861	0.255138	0.940632	0.199435	0.929571	0.976383	0.612263	0.209333	0.420737	0.202049
1.94305	0.828297	1.84228	0.485957	0.101464	1.40701	0.0563735	0.518656	0.127557	0.0686394	0.0755985
1.28955	0.663248	0.270829	0.92917	0.0460022	1.18243	0.0891062	2.44215	0.187762	0.250646	0.138547
0.47994	0.315636	0.238133	0.6372	0.140808	1.41042	0.0844899	0.779459	0.298551	0.233081	0.0681615
0.528527	0.472683	0.161166	0.330157	0.057371	1.365	0.370899	1.94097	0.553074	0.367166	0.0832072
0.476638	1.09823	0.302318	0.206576	0.213687	1.33284	0.414295	1.13226	0.892378	0.0860537	0.13569
0.228114	0.15376	0.617984	0.727851	0.189702	1.46034	0.581583	0.786912	0.814584	0.173623	0.0657886
0.975312	0.73923	0.505291	0.524525	0.0480633	1.34333	0.61466	0.0355081	0.11835	0.0869661	0.128255
0.360479	0.457183	2.35264	1.20769	0.0545758	0.867705	1.09034	1.03479	0.585949	0.590057	0.240773
0.660213	1.0332	0.172832	0.37545	0.0770917	0.158472	0.889467	0.281276	1.23227	0.329448	0.109417
0.62092	0.67837	0.562943	0.34597	0.0554374	0.789233	0.283344	0.371306	0.980762	0.448032	0.292283
1.2453	1.54114	0.234845	1.26464	0.0464657	0.764086	0.258312	0.869179	0.398035	0.114015	0.496516
0.717616	0.226385	0.219038	0.963508	0.136295	0.534554	1.35027	0.553214	0.273094	0.124111	0.709952
1.65394	1.39932	0.19531	0.941094	0.116088	0.357065	0.726555	0.842263	0.337504	0.114613	0.204945
0.922776	0.110956	0.128883	0.909507	0.116224	0.560677	0.94062	0.587072	0.0558612	0.0758422	1.3155
0.666102	0.222553	0.601229	3.65329	0.241747	1.57761	0.590127	0.691359	0.318231	0.0528683	0.446548
1.50629	0.155931	0.88714	1.19716	0.0362082	1.0045	0.343588	0.733384	0.429541	0.0994762	0.464666
0.184626	0.149173	0.408615	1.771	0.0598713	0.505134	1.87688	0.917838	0.0826722	0.239072	0.621357
1.29142	1.71079	0.264629	0.645225	0.159665	0.622858	0.112279	0.333208	0.318216	0.332319	0.298916
1.38433	0.577004	0.210595	1.09031	0.0259979	1.27317	0.378249	1.13463	0.520931	0.0566139	0.242306
0.945774	0.249714	0.0674682	1.90045	0.0860574	0.849389	0.43667	0.514358	0.162948	0.375716	0.156885
0.886694	0.575078	0.393603	1.76941	0.0502075	1.23518	0.457676	0.347255	0.265784	0.189705	0.183963
1.61543	0.487983	0.360309	0.465411	0.0734295	0.582625	2.46525	0.696281	0.0498781	0.0142189	0.0349266
0.375857	0.142463	0.338243	0.370263	0.0201556	1.73752	0.4274	1.20505	0.0692658	0.0808804	0.13738
1.13268	0.294917	0.171763	1.46998	0.0926861	0.520183	0.409292	1.44794	0.790105	1.25557	0.133799
0.337266	0.245716	0.388548	1.53169	0.260671	0.418224	0.300943	0.531958	0.313549	0.371586	0.0531081
0.788289	0.329522	0.156304	0.602308	0.304317	0.816061	0.811357	0.895968	0.182255	0.23581	0.0695684
0.408027	0.101444	0.158076	0.906792	0.0301918	1.01321	0.531363	0.297288	0.263872	0.272195	0.151111
0.191123	0.118938	0.521445	0.531276	0.110767	1.75205	0.938275	0.982142	0.273329	0.106863	0.134641
0.318571	0.190953	0.249103	0.900347	0.0736009	1.48839	0.908062	0.620633	0.125546	0.61306	0.150747
0.442116	0.390349	0.16979	0.586746	0.201528	0.36558	0.0563701	0.168436	0.880674	0.242087	0.266065
0.527427	0.353226	1.44582	1.32423	0.0357203	1.21496	1.66865	0.927479	0.509509	0.59094	0.263991
0.208596	0.224642	0.643876	0.344355	0.11203	0.715656	0.648894	0.26094	0.255344	0.118836	0.152521
0.243598	0.256117	0.585637	0.698408	0.0557501	0.964066	1.05158	0.809372	0.0599704	0.129846	0.31633
0.509851	0.341926	0.966558	1.12796	0.046803	0.535776	0.282337	0.157098	0.385898	0.255331	0.082863
0.333179	0.445503	1.15323	1.04186	0.0518585	0.425238	0.421078	0.163705	0.225134	1.09548	0.160891
0.838703	0.458358	0.368241	0.198028	0.0388195	1.92653	0.128458	0.225162	0.222965	0.0749657	0.72501
0.41098	0.219592	0.300878	1.06611	0.127466	0.722755	0.306868	0.442017	0.279486	0.368159	0.113064
0.618804	0.335121	0.536286	0.434182	0.0177864	0.999423	0.437794	0.780039	1.80852	0.366814	0.172953
0.111676	0.599879	0.774377	1.70825	0.0264671	0.782747	0.853855	0.485341	0.927065	0.186341	0.150427
0.506161	0.23773	0.115758	0.778362	-0.001448	0.544788	0.198183	0.312762	0.172616	0.475644	0.224311
0.722603	0.744195	1.04275	1.37333	0.0407861	0.612973	0.682679	0.21275	0.613871	1.16163	0.220604
1.23504	0.579907	0.187068	1.38626	0.00764895	0.429205	0.381232	0.493858	0.896966	0.0804284	0.0930566
0.537433	0.207111	0.330998	0.405636	0.116597	1.27456	0.923176	0.924579	1.52393	0.114546	0.219221
1.58109	0.230698	0.246629	0.139521	0.0611911	0.868807	0.601519	0.369729	0.572366	0.204366	0.0747747
1.28079	0.291285	0.155984	0.826425	0.0624464	1.04994	0.886242	0.31628	2.74548	0.0943763	0.0823624
0.856187	0.0494086	0.320915	0.957606	0.18267	0.182812	0.615202	0.996433	0.544548	0.0669768	0.179666
0.406704	0.2568	0.165221	0.843421	0.164375	1.2008	0.379614	1.40336	0.265207	0.786612	0.737439
1.37171	0.480962	0.728876	0.525513	0.24922	1.34501	0.0963171	0.214357	0.38563	0.119209	0.0373875
1.30587	0.748718	0.356589	0.50962	0.0392499	1.32373	0.347825	0.182338	0.243429	0.278125	0.364352
0.850127	0.174032	0.203793	0.362063	0.0340345	0.469956	1.01758	0.08318	0.737489	0.191719	0.278789
0.770142	1.06833	0.283876	0.58176	0.113591	1.74382	0.59624	0.370425	0.62481	0.634495	0.196997
0.973682	0.126479	0.212329	0.298607	0.203583	0.642805	1.30425	0.634628	0.339475	0.257404	0.167171
2.44592	0.229238	0.0945034	0.99851	0.120631	1.41688	0.99477	0.359561	1.42198	0.326656	0.431929
2.34671	0.385147	0.530866	0.710149	0.0728601	0.986697	1.07197	0.180302	0.328172	0.257457	0.16023
0.235116	0.171048	0.593415	0.995452	0.0603251	0.268265	0.620174	0.134322	0.191007	0.183531	0.335391
0.837057	0.196627	0.23734	0.732766	0.143988	1.40288	0.649215	0.197764	0.962544	0.116189	0.265781
0.32969	2.15768	0.280018	0.456175	0.0399094	1.3661	0.74091	0.043181	0.351407	0.160936	0.0880067
0.347701	2.36521	0.0875074	0.230049	0.0269415	1.62149	1.30107	0.294398	0.391027	0.752078	0.186294
0.368175	0.343372	0.428261	0.95688	0.249212	1.4666	0.609222	0.0319551	0.11378	0.56843	0.207375
1.85892	0.0668872	0.0886883	0.797937	0.380217	1.42918	0.234195	0.565325	0.0746405	0.817173	0.249976
1.14851	0.542184	1.08576	2.02286	0.103997	0.863601	0.120606	0.307409	0.192952	0.185942	0.310109
0.360373	0.140961	0.166041	0.914333	0.0637548	1.10953	0.836007	0.176849	0.0896328	0.851538	0.273334
0.58291	0.190615	0.243334	0.412089	0.407616	0.134323	0.623136	0.257431	0.102882	0.620627	0.247715
1.21496	0.334945	1.31842	0.303873	0.20949	0.307682	0.536997	0.300924	0.585967	0.993867	0.210962
1.2735	0.386219	0.232899	1.25995	0.11818	0.150752	1.05362	0.151854	0.0703397	0.144786	0.104485
0.608095	0.315947	0.542315	1.28725	0.14049	0.149599	1.139	0.240886	0.309177	0.0426544	0.247702
0.365989	0.426603	0.541402	1.44478	0.135944	0.199671	1.26862	0.571008	0.978041	0.220722	0.6817
0.672048	0.562928	0.554758	1.08692	0.124964	0.118735	0.897492	1.09024	0.504074	0.801251	0.153185
0.848662	0.478622	0.173456	1.28515	0.196056	0.373177	1.67491	0.415703	0.167882	0.253562	0.684828
0.803135	1.40459	0.533107	0.443771	0.150323	0.855768	0.803646	0.0914187	0.205334	0.199179	0.576308
0.925089	0.19409	0.786626	2.36834	0.29364	0.288042	1.84741	0.535931	0.154421	0.448565	0.107785
0.963063	0.279328	0.104275	0.760101	0.254813	0.127447	1.13381	0.111634	0.182324	0.278821	0.136788
1.37517	0.64149	0.675844	1.37112	1.39209	1.06225	1.41431	0.245912	0.192381	0.392092	0.409686
1.22814	0.258601	0.733067	1.48422	0.097574	1.23309	1.11363	0.433986	0.15047	0.0780278	0.059302
0.992231	0.869592	0.206952	1.01851	0.413086	0.881784	0.392224	0.155516	0.202598	0.379101	0.332379
0.819205	1.6298	1.34098	1.71147	0.0674747	0.942936	1.01738	1.89707	0.0374505	0.565979	0.179727
1.67643	0.429155	0.196975	0.438253	0.0635401	0.990728	0.517718	0.58847	0.987184	0.155781	0.147004
2.00672	0.969991	0.321757	0.926731	0.265806	1.41632	0.758274	0.407824	0.119365	0.639164	1.42886
0.776648	0.168444	0.140929	1.32138	0.126358	0.75967	0.138752	0.0559977	0.194678	1.23782	0.180428
1.27918	0.281891	0.131823	0.25861	0.16279	1.10524	1.11876	2.96913	0.891133	0.592725	0.169217
1.2574	0.514011	0.878433	0.179241	0.0555528	1.32069	1.53393	1.73652	0.902275	0.40927	0.133708
1.54741	0.19177	0.183333	0.552211	0.158639	0.614766	2.31725	0.77833	0.076465	1.21644	0.0631616
0.678306	0.344207	0.706949	0.175476	0.453902	0.874473	0.352405	0.711481	0.140981	0.639213	0.268246
0.774368	0.293462	1.04453	0.154885	0.0992737	1.85066	0.142108	0.523068	0.0929865	0.00302006	0.188525
1.14519	0.430254	0.21787	0.424459	0.176003	1.17847	2.30264	0.65751	0.192685	0.0927814	0.564665
1.30826	0.38671	0.484546	0.899568	0.181857	1.02002	1.08996	0.0297586	0.128765	0.110479	0.0340334
0.642585	0.375756	0.0203722	1.25595	0.190464	0.646615	0.338789	0.0930152	0.252405	0.295118	0.0624609
0.676621	0.388292	0.133962	1.32372	0.101777	0.953454	1.52539	0.681773	0.32891	0.0498616	0.0865713
0.298163	0.436315	0.219764	2.25223	0.101317	1.01765	0.0908516	0.174308	0.0864174	0.543331	0.161645
0.266225	0.531174	0.303144	0.809362	0.132531	0.361829	0.907882	0.0928676	0.890824	0.192709	0.0736324
1.91715	0.215608	0.0575259	1.02492	0.0286909	1.12069	0.935824	0.366946	0.398846	0.638449	0.108449
0.531311	0.561629	0.349551	1.53556	0.106587	0.938354	0.295384	0.112633	0.855102	0.417705	0.361283
0.768999	0.247925	1.01834	1.14822	0.0631087	1.19915	0.915266	0.458273	1.06785	0.0321866	0.180157
0.452384	0.055249	0.36641	0.66953	0.187729	0.487267	2.83281	0.740339	0.987034	0.506041	0.0686839
0.795742	0.104339	0.180976	2.16837	0.0711781	1.25602	2.30815	0.213381	0.341296	0.0566729	0.0524525
1.51978	0.764156	0.130023	3.3836	0.372674	0.55775	0.404507	0.585011	0.326035	0.0368282	0.242514
1.30195	0.408038	0.0905527	0.848657	0.128892	0.309969	0.586729	0.283851	0.363075	0.159456	0.345293
1.13839	0.327675	1.30328	0.861984	0.0791663	0.402156	0.603674	0.804813	0.716158	0.16028	0.339998
1.08819	0.368405	0.129563	2.63042	0.307459	1.97299	2.33103	1.26935	0.132665	0.505887	0.253933
1.10064	0.600464	0.0161971	0.815337	0.023429	0.561101	0.157176	0.633403	0.140926	0.100762	0.770506
1.71642	0.135717	0.292132	3.53768	0.158727	1.10556	1.67625	0.195259	0.771198	0.223334	0.303547
0.0961008	0.540871	0.0401555	1.09494	0.301328	0.892983	0.333112	0.629842	0.0983328	0.177373	0.19882
1.4308	0.151679	0.154618	0.850342	0.369414	1.66186	1.44524	0.517559	0.369455	0.20615	0.161988
0.773887	1.14489	0.13472	0.502378	0.184022	1.12223	1.88911	0.210887	0.679272	0.109944	0.249464
0.405895	0.439435	0.281414	0.990235	0.4304	0.790366	1.23704	0.386061	0.0443552	0.145022	0.114848
0.907327	0.725421	0.081808	1.06891	0.148204	0.61085	0.208256	0.152648	0.256661	0.191313	0.0698412
1.32784	1.38186	0.486636	1.16546	0.160629	1.38505	0.372005	0.303837	0.238454	0.20006	0.454115
0.626271	0.14888	0.602825	0.940226	0.162158	0.488265	1.28127	0.0915626	1.12878	0.221333	0.481398
2.13441	0.295499	0.17491	1.73858	0.065926	0.622393	1.73565	0.882584	0.396166	0.417002	0.275046
1.56155	0.184029	0.388195	2.0939	0.091155	0.778637	0.77127	0.130655	0.0939593	0.0860341	0.0406818
0.374675	0.211086	0.131983	1.74671	0.135601	0.985701	0.510509	0.0482252	0.907344	0.0634056	0.227531
1.0185	0.63597	0.243317	1.46858	0.0472561	1.77589	2.07567	1.56105	0.184565	0.280159	0.0746835
1.3702	0.280288	0.281049	1.18667	0.0133491	1.11563	1.47619	1.68177	0.293941	0.0878923	0.115561
0.223823	0.142486	0.309898	0.8042	0.135477	0.812572	1.19222	0.299542		0.19292	0.325824
0.407482	0.354459	0.57461	0.643439	0.116533	1.37622	2.35079	0.224181		0.159863	0.423093
0.3297	0.255916	0.296377	0.947586	0.303038	1.62335	0.687271	0.117378		0.479434	0.0611219
0.243949	0.144982	0.298132	1.00726	0.0888747	0.583442	0.943771	0.343638		1.12258	0.296794
1.11498	1.02221	0.111883	0.328627	0.129776	1.36242	0.769679	0.385923		0.516814	0.123178
0.688514	0.188888	0.160382	1.6928	0.0942967	0.847335	0.993452	0.488577		0.805814	0.651832
1.21075	0.83603	0.369149	0.230066	0.131283	0.538454	0.432073	0.261688		0.0733415	0.325622
0.270066	0.195051	0.347054	1.2683	0.107725	1.81002	2.51408	0.31534		0.235239	0.103463
1.19131	0.17688	0.0701112	0.345533	0.0812737	0.652848	0.594867	0.05796		0.144826	0.0913826
1.02347	0.402123	0.217595	0.978007	0.0716891	0.589707	0.681779	1.1304		0.17319	0.19995
0.540914	0.380641	0.302428	0.713938	0.0822983	1.40607	0.679684	0.10175		0.211484	0.186147
2.15508	0.667188	0.175395	0.632753	0.0905439	0.892806	0.875588	0.375938		0.51884	0.201971
1.17166	0.595387	0.176334	0.533477	0.213033	0.693703	0.651209	0.300639		0.0147546	0.297572
0.698433	0.555527	0.434344	0.82945	0.222173	0.93239	0.379927	0.131165		0.2356	0.140115
1.2789	0.598125	0.746091	0.305973	0.0436868	0.638483	1.44479	0.570412		0.467114	0.101599
1.86324	1.32611	3.97385	1.49544	0.0993954	0.640149		0.271771		0.0235518	0.156913
0.827157	0.73092	0.214055	0.486456	0.0805527	0.710858		0.102003		0.148232	0.17904
1.44551	0.644371	0.509079	1.22121	0.0498276	0.182117				0.0563558	0.54225
0.888653	1.22393	0.177896	0.581605	0.088601	1.07092				0.208109	0.202581
0.898245	0.265311	1.31061	0.680765	0.0207938	0.567689				0.0522734	0.130644
2.14598	0.34031	0.459771	1.53595	0.0112644	0.290817				0.173097	0.118662
1.16197	0.11415	0.122529	1.07543	0.163952	1.18014				0.250678	1.20426
2.41057	1.2627	0.162459	2.31078	0.0463323	0.784217				0.162844	0.0964808
2.12034	0.233702	0.605578	0.487574	0.0942232	0.635566				0.627547	0.101154
1.05094	0.273207	0.503508	0.678165	0.0145899	3.13483				0.441305	0.246476
0.75645	0.184281	0.43559	0.707966	0.148431	1.14939				0.00563811	0.379706
0.544094	0.824575	0.219713	0.728343	0.0691476	1.07687				0.29427	0.408946
0.207536	0.751199	0.581977	0.510729	0.0415471	1.11775				0.452035	0.259316
1.35697	0.293219	0.600463	0.687155	0.436617	0.466639				0.44794	0.0939029
0.556212	0.177088	0.164646	1.11736	0.0984964	0.438983				0.222321	0.350654
0.259777	0.319051	0.414241	0.733131	0.0249699	0.524176				0.837527	0.164093
0.216722	0.0986621	0.34951	1.54651	0.157056	0.515551				0.110396	0.0325439
0.139394	0.272222	0.631374	0.569795	0.109854	0.395496				0.315675	0.154432
0.694049	0.221758	0.423635	1.15878	0.117638	1.1584				0.097267	0.459216
0.413548	0.7529	0.801011	0.607656	0.0339697	0.667659				0.261793	0.0445808
0.647193	0.638508	0.192724	1.04948	0.172471	0.865423				0.277628	0.277746
1.27747	0.0605703	0.0711996	2.50962	0.145946	1.95621				0.252209	0.10996
0.505181	0.151689	0.37371	1.86045	0.14351	2.01388				0.237257	0.183222
0.219452	0.133248	0.208097		0.264253	0.358734				0.239771	0.040523
0.427598	0.344518	0.651956		0.0180737	0.526349				0.028633	0.297169
0.315673	0.056279	0.222105		0.0558717	1.00814				0.740016	0.254526
0.284766		0.288025		0.0958765	1.27872				0.345354	0.0449002
1.22621		0.637948		0.110394	0.565308				0.172289	0.281464
0.659019		0.0842057			0.670162				0.125612	0.140391
1.84636		0.365972			1.2023				0.220934	0.139144
1.33654		0.479186			0.817192				0.608432	0.0652139
0.542599		0.0699964			1.43365				0.0841788	0.139689
0.516847		0.367467			0.930022				0.41078	0.218881
0.536881		0.171407			1.2026				0.556988	0.276577
1.20148		0.3629			1.66592				0.0808432	0.0814756
0.874232		0.190905			1.76862				0.612037	0.850838
0.671731		0.16821			1.52096				0.0533271	0.096455
0.45237		1.33289			0.643362				0.182205	0.240156
0.254118		0.13501			1.00319				0.394595	0.0865497
0.319739		0.391612			1.03208				0.266408	0.097422
0.529834		0.0531475			0.797174				0.110799	0.11609
0.701331		0.180682			0.497538				0.145648	0.0477049
0.139928		0.0570102			0.333216				0.226356	0.416696
1.11642		0.106962			0.713172				1.39216	0.389517
0.940886		0.204074			1.90463				0.145721	0.0524928
1.17		0.136523			0.834169				0.204521	0.181793
0.904788		0.364843			0.591717				0.0829579	0.37877
0.51693		0.593688			1.09121				0.40747	0.23712
0.96784		0.34971			0.576226				0.64436	0.0512356
1.66144		0.14743			0.38898				0.0642683	0.126634
0.601764		0.604203			2.35637				0.407936	0.0521718
1.1494		0.83936			0.860275				0.110676	0.0944544
0.480576		0.267994			0.822094				0.242221	0.343446
		0.782765			1.31654				0.294119	0.0838993
		1.26005			1.88085				0.167431	0.166439
		0.143418			1.15089				0.141882	0.166824
		0.378841			0.931866				0.292383	0.0472737
		0.451507			1.05916				0.305249	0.0926615
		1.05106			0.65389				0.223109	0.220067
		0.135098			1.40384				1.29996	0.120528
		0.168761			0.773375				0.201557	0.100883
		0.198206			0.999202				0.441255	0.123744
		0.253356			1.2309				0.317357
		0.455658			1.42068				0.0899886
		1.14623			0.757495				0.0839645
		0.638752			1.16948				0.499973
		0.724138			0.655579				0.230155
		0.345325			0.862849				0.102172
		0.139633			0.655783				0.234508
		0.772484			0.390751				0.302334
		0.223944			0.645231				0.429713
		0.314901			0.396695				0.555951
		-0.000974			0.127152				0.212529
		1.19774			0.292977				1.05269
		0.0211887			0.343367				0.875513
		0.570515							0.0437946
		0.31719							0.191481
		0.10939							0.0528466
		0.92982							0.455182
		0.15216							0.633999
		0.445236							0.227644
		0.33066							0.14941
		0.543922							0.259773
		0.349194							0.0817054
		0.614025							0.294862
		0.130448							0.172921
		0.3274							0.150457
		0.37475							0.431997
		0.134943							2.2055
		0.178467							0.343036
		0.969983							0.0876653
		0.41944							0.332618
		0.666998							0.209999
		0.79641							0.46211
		0.425455							0.217716
		0.138419							0.238243
		0.414982							0.205576
		0.333093							0.309013
		0.167114							0.532238
		0.113666							0.34898
		0.351372							1.33569
		0.155121							0.792909
		0.288942							0.403225
		0.528123							0.294366
		1.11703							1.36143
		0.166386							0.827548
		0.101496							0.149671
		0.328374							0.686027
		0.121239							0.486246
		0.0597614							0.609424
		0.0884361							0.674031
		0.164336							0.554518
		0.387593							1.95209
		0.420688							0.617588
		0.661288							0.13587
		0.321639							0.164757
		0.287613							1.34249
		1.10953							0.333222
		0.457844							0.30174
		0.555988							0.587098
		0.237448							0.185635
		0.26333							0.546119
		0.315306							0.208376
		0.154628							0.22784
		1.32419							0.139126
		0.0968848							0.670727
		0.493921							0.202269
		0.371349							0.804963
		0.316416							0.444348
		0.278545							0.117949
		0.252534							0.697856
		0.465806							0.355244
		0.881895							0.218826
		1.14184							0.53675
		1.36021							0.0431883
		0.271244							0.321185
		0.0531303							0.180229
		0.248469							0.159776
		0.117156							0.222334
		0.601792							0.662174
		0.216434							0.07923
		0.163507							0.496858
		0.12841							0.4549
		0.378252							0.0858725
		0.292882							0.0476997
		0.237996							0.105645
		0.489361							0.0482653
		0.311427							0.109766
		0.329549							0.0488751
		0.113							0.100648
		0.443113							0.0870983
		0.49195							0.0479835
		0.115042							0.0738725
		0.0869265							0.113439
		0.525675							0.0725897
		0.259224							0.448689
		1.16608							0.210505
		0.52402
		0.260542
		0.491921
		0.1177
		0.604794
		0.779139
		0.653167
		0.434376
		0.846124
		0.802207
0.361424	0.0910394	0.416141	1.17939	0.168794	0.773096	0.255295	0.136876	0.110323	0.264388	0.0506388
0.897848	0.0405978	0.729782	0.609595	0.0445505	0.271866	0.731082	0.201714	0.280198	1.32514	0.12504
0.966428	0.218067	-0.0017781	0.537591	0.0518378	0.380094	0.59691	0.865771	0.0252977	0.806845	0.198092
0.510699	0.044632	0.45663	1.09198	0.0531885	0.208342	0.347436	0.784761	0.225117	0.324809	0.0995049
0.608092	0.150285	0.207439	1.29226	0.0483578	1.29037	1.30173	0.566957	0.192427	0.581678	0.0658731
0.515598	0.0996228	0.0729303	0.197673	0.0476963	0.389306	0.432561	1.7016	0.370199	0.261696	0.0892597
0.729777	0.741279	0.175705	0.869599	0.0462767	0.39731	1.18363	0.366298	0.157981	0.161315	0.132171
0.881855	0.172272	0.151008	0.9038	0.0188049	0.0811828	1.05483	0.0630049	0.923467	0.250124	0.0653332
0.534545	0.437081	0.0383214	0.671085	0.062785	0.926583	0.286955	0.112563	0.283865	0.696597	0.0997781
0.978289	0.107138	0.297992	0.562439	0.0372582	0.481957	0.237067	2.30787	0.593469	1.03098	0.23961
1.15838	0.263775	0.0714764	0.858232	0.0957547	0.476146	1.4225	0.177094	0.125512	2.05869	0.16876
1.11112	0.459908	0.0917507	1.60403	0.00820421	0.398445	2.43459	0.646829	0.0747822	0.418568	0.0416051
0.243121	0.641448	0.0307581	0.754041	0.0629901	0.559196	0.463827	0.733791	0.889599	0.38419	0.202493
1.21713	0.430375	0.267455	0.585284	0.0156728	0.280967	0.450782	0.391238	0.554777	0.694741	0.353815
0.911978	0.0369419	0.120729	1.00545	0.0203476	0.568414	0.271278	1.49514	0.598587	0.0645542	0.101601
0.934344	0.520168	0.0854012	1.58851	0.0589492	0.201265	1.18724	1.67691	0.0918411	0.390217	0.116143
2.12912	0.0675161	0.167709	0.499674	0.0697807	0.11939	0.750434	0.737597	0.392113	0.081114	0.102798
2.2396	0.0980914	0.0923183	0.148661	0.0298342	0.745946	0.844917	0.265239	0.106632	0.187133	0.307428
1.03177	0.250256	0.224095	0.544125	0.362108	0.0429849	0.189871	0.0564634	0.136249	0.272358	0.0674336
1.17819	0.0148615	0.0381603	0.0918401	0.0731013	0.0426306	0.895193	1.3487	0.221317	0.215969	0.218997
1.09813	0.0935554	0.231654	0.680169	0.24597	0.26058	1.70471	0.103184	0.243469	0.106887	0.383617
0.585849	0.0910948	0.119555	0.27772	0.0424502	0.252638	0.312376	0.0602161	0.489938	0.776534	0.0518535
0.861954	0.0844539	0.0290083	0.548054	0.0353527	0.0804345	2.86618	0.280635	0.0479792	1.10486	0.120127
0.332872	0.0557849	0.375946	0.504391	0.0587664	0.553723	0.274461	0.110123	0.0479336	0.238826	0.0457841
0.605355	0.420755	0.352863	1.04905	0.049075	0.549252	1.98181	0.130667	0.202024	0.0636877	0.11933
0.909439	0.0256583	0.333916	0.39162	0.056858	0.268259	0.496226	0.033692	1.14935	0.52368	0.0336168
0.516952	0.0542603	0.300254	0.256628	0.0284778	0.848654	0.121611	0.0436443	1.12655	0.242172	0.196709
0.397596	0.0772174	0.259686	1.60031	0.0505552	0.216254	1.09016	0.68923	0.772432	0.178672	0.102867
0.87507	0.384109	0.0435617	1.01409	0.0231042	0.589453	0.189401	1.26829	0.641382	1.44367	0.256869
0.496444	0.129688	0.148355	1.14322	0.0852148	0.74813	0.161064	1.86645	1.19698	0.550825	0.0161953
0.553783	0.241448	0.338783	0.188607	0.147976	0.182128	0.327453	0.463532	0.668667	0.112722	1.58397
0.396077	0.854114	0.112403	0.696221	0.0326996	0.0584658	0.17423	1.34469	0.575021	1.43708	0.169329
0.356883	0.169599	0.0682212	0.882653	0.021699	0.477955	0.117332	0.203379	0.503112	0.374827	0.152849
0.992836	0.570792	0.165296	0.275415	0.0161387	0.187951	0.203101	0.987757	0.152451	0.166672	1.43767
1.08871	0.217467	0.145463	0.454419	0.0429672	0.60726	0.15701	2.03098	0.293311	0.26992	0.0967449
0.968789	0.0686393	0.420991	0.138734	0.059389	0.668441	0.453354	1.31527	0.244892	0.100932	0.141848
1.69323	0.467956	0.411596	0.445071	0.247795	0.989352	1.13301	0.568469	0.248812	0.262237	0.0629
2.163	0.10687	0.196632	0.363885	0.056151	0.558577	0.592847	0.430081	0.183118	0.736705	0.332387
0.711065	0.260187	0.206743	0.27685	0.0498267	0.750221	1.04758	0.621592	0.0692692	0.0440431	0.261935
1.43905	0.0821304	0.126876	0.529515	0.188673	0.559671	1.00212	0.0304176	0.59064	0.477234	0.432381
0.670425	0.140583	0.0819231	0.491022	0.0239846	0.324612	0.822461	0.428522	0.471865	0.506844	0.0659468
0.405753	0.15998	0.0835445	0.902164	0.0129666	0.308184	0.0391993	0.235803	1.96441	0.933019	0.444609
1.33912	0.104873	0.0635346	0.440501	0.0240403	0.458804	2.3242	0.219112	0.357252	0.406188	0.106307
1.93212	0.25766	0.252112	1.26649	0.0333392	0.106403	0.427341	0.135027	0.815147	0.209022	0.15675
1.23155	0.112056	0.133023	0.617736	0.00714115	0.592909	0.635241	0.372356	0.501254	1.10446	0.141911
0.273185	0.0594865	0.24463	0.261028	0.41928	0.165246	0.570601	0.321398	0.268442	0.434765	0.0572163
1.2694	0.205434	0.24646	0.0997554	0.120322	0.284095	0.648762	0.498218	0.0810491	0.154566	0.192782
1.78967	0.025693	0.270975	0.481054	0.0482084	0.252023	1.64072	0.221669	0.45138	0.082407	0.0610742
1.90546	0.104953	0.151539	0.450216	0.0537918	0.243847	3.20026	1.23936	0.0718659	0.175669	0.546406
1.97292	0.0974695	0.240546	0.219168	0.0223537	0.0422459	2.04359	1.03526	0.272637	0.118683	0.0833677
1.78579	0.135301	0.143198	0.570398	0.158281	0.155765	2.98877	1.53893	0.336325	0.400897	0.0642769
0.920855	0.746232	0.142851	0.804054	0.0340333	0.311873	0.868576	0.173896	0.123992	0.613267	0.0914949
0.453784	1.40606	0.218768	0.393726	0.0788759	0.34949	0.899102	0.460936	0.275369	0.0185407	0.0765573
0.549807	0.211261	0.167784	0.417674	0.0075341	0.550417	0.812846	0.5436	0.365897	0.927295	0.0546634
1.09533	0.335995	0.813399	0.31259	0.00765901	0.190078	1.09939	1.03797	0.489218	2.01856	0.173049
1.30825	0.107925	0.321782	1.32686	0.0468625	0.228029	0.818164	1.45843	1.3755	2.16409	0.16278
0.859784	0.28628	0.159178	0.745749	0.0433813	1.00021	0.897966	1.78704	0.425357	0.246101	0.267484
0.322573	0.151199	0.109439	0.746989	0.216105	0.414923	0.886403	0.495529	0.12951	1.52459	0.212666
1.25988	0.167422	0.131764	0.19705	0.0771176	0.722915	1.04994	1.34559	0.229167	1.05851	0.122054
0.826024	0.0686307	0.1201	0.0409524	0.0340976	0.905519	1.3499	0.522138	0.108934	1.73311	0.222619
0.433116	0.0359142	0.306873	1.49929	0.0497425	0.414554	0.986835	1.05979	0.192692	0.201629	0.199235
0.485991	0.242395	0.0601866	0.514729	0.150578	0.400427	0.901671	1.92751	0.397387	0.281518	0.0867226
0.310412	0.206522	0.0312799	0.632529	0.011511	0.159498	0.596703	0.662638	0.212404	0.183266	0.756954
0.538799		0.180821	0.991684	0.164237	0.384042	0.426884	0.686303	1.19313	0.152668	0.0743983
0.922306		0.057979	0.400543	0.0572113	0.155282	0.177178	0.515556	0.0568809	0.148898	0.181135
0.474672		0.0465001	0.752893	0.0424335	0.118734	0.217273	1.68048	0.822362	0.115827	0.428705
0.243694		0.142163	0.709015	0.0370998	0.158672	0.554692	0.429996	0.2773	1.42647	0.504039
0.323407		0.271865	0.417171	0.0560388	0.157239	0.197978	2.21411	0.373095	0.0640369	0.15931
0.933107		0.290695	0.745338	0.0824292	0.219247	0.562643	0.857843	1.53391	0.202048	0.073522
0.665222		0.0941549	0.838258	0.0570662	0.365616	1.42807	0.508685	0.583646	0.175635	0.231933
0.253086		0.322015	0.285486	0.0880957	0.276831	0.927803	0.367078	0.393335	0.285217	0.0920252
0.494992		0.0725327	0.31605	0.127495	0.746631	0.446185	0.577327	0.229362	0.201882	0.293305
0.721134		0.0970586	0.422693	0.0561889	0.860693	0.575925	0.440321	1.13498	0.095814	0.0763304
0.209728		0.0786305	0.669464	0.0290703	0.0861727	2.42845	2.22726	0.046059	0.0322855	0.25937
0.0432372		0.320631	0.381947	0.0373337	0.583054	1.35232	1.01856	0.299572	0.0338645	0.108877
0.385371		0.0376247	0.296971	0.00981694	0.45704	0.69964	0.906152	0.386691	0.941216	0.0718533
0.111098		0.0707832	0.74381	0.14619	0.882016	0.728481	0.304697	1.10605	0.0578421	0.0686497
0.109426		0.101091	0.329417	0.265652	0.185198	0.575666	0.0858442	1.23636	0.411301	0.0503179
0.590584		0.0922901	0.501925	0.0696925	0.568624	0.71634	0.0813765	0.443721	0.469515	0.120852
0.70278		0.146463	0.0977361	0.30182	0.147491	0.027615	0.674431	0.617756	0.141077	0.124665
1.47516		0.159912	0.372464	0.0379606	0.188646	0.513612	0.153337	0.493779	0.606949	0.261536
0.78134		0.239592	0.506316	0.119765	0.502755	0.139285	0.157996	0.377658	0.343504	0.0404724
0.848191		0.0616883	0.531869	0.0427168	0.140126	0.661578	0.365191	0.176251	0.553416	0.111684
1.90316		0.281372	0.289403	0.279975	0.604114	1.16707	0.165727	0.118057	0.106001	0.267568
0.912534		0.103332	0.316967	0.142413	0.214616	0.0978397	0.534576	0.902609	0.0902913	0.0439509
0.874739		0.0866737	0.620874	0.0575085	0.210204	0.566833	0.536655	0.179234	0.192487	0.0636417
0.650129		0.131774	0.832626	0.062923	0.447631	0.272314	0.24047	0.645984	0.203635	0.0439845
0.661813		0.0769664	0.43695	0.173081	0.166517	0.860654	0.337463	0.789454	1.76924	0.0973429
0.384229		0.141046	0.373915	0.0319557	0.242739	0.141047	0.259003	0.279049	0.505434	0.0430892
0.643773		0.105783	0.647668	0.111059	0.0944169	0.496042	1.1145	0.0960837	0.109796	0.269949
0.795057		0.0548877	0.0659325	0.0568331	0.560876	0.463209	0.016195	0.0722808	0.962456	0.535817
0.928929		0.417347	0.204823	0.0442241	0.214378	0.532613	0.306183	0.0630267	0.419643	0.060552
0.510188		0.189826	0.146606	0.0224917	0.429046	0.996536	0.56681	0.709375	0.299458	0.111952
0.749373		0.147532	0.484989	0.0695529	0.104552	0.331445	0.275425	0.219596	0.113014	0.711246
0.463874		0.340997	0.515809	0.0628091	0.0910944	0.852756	0.421528	0.17273	0.077525	0.117604
0.539717		0.165709	0.289535	0.00569054	0.209733	0.243909	0.37054	0.541176	0.28553	0.134214
1.18346		0.217021	0.539903	0.142894	0.234755	0.671432	0.333409	0.11313	2.61784	0.115864
0.318214		0.242843	0.702447	0.0114857	0.0923546	0.236544	0.143647		0.853913	0.0810194
0.788116		0.246975	0.263512	0.0416697	0.57977	0.603485	1.52137		0.0227135	0.117471
0.855107		0.233266	1.69395	0.0364825	0.0395879	0.54319	0.314577		0.18852	0.398774
1.23115		0.154839	0.711382	0.0646231	0.366727	0.0948101	0.178385		1.52606	0.165549
0.682535		0.0635727	0.13457	0.0191602	0.251087	0.440171	0.393182		0.6405	0.193285
1.13992		0.328735	0.913558	0.172249	0.233541	1.34938	0.536266		0.679885	0.167421
0.472929		0.0819297	0.218056	0.0243193	0.278562	0.387497	0.106936		0.0467383	0.0748058
1.51717		0.091656	0.293166	0.0227478	0.395905	0.443369	0.394221		0.913919	0.436144
1.13512		0.21336	0.485243	0.0392014	0.0609669	0.925577	0.175482		0.10998	0.160669
1.31932		0.109898	0.550068	0.0665922	0.365259	1.95061	0.356523		0.607595	0.143593
1.12611		0.336768	0.481718	-0.0002072	0.206719	0.363031	0.379635		0.205992	0.118835
2.14946		0.089373	0.443105	0.133189	0.276489	0.136711	0.475853		0.175471	0.0819187
1.02491		0.101657	0.516341	0.0513503	0.376383	0.981456	0.0714509		0.291681	0.114366
1.15646		0.179584	0.224026	0.00823058	0.509262	0.717324	0.153315		0.524528	0.158126
0.4817		0.171297	0.336702	0.264166	0.469471	1.4927	0.186352		0.313469	0.120217
0.733887		0.448985	0.126508	0.00476781	0.585046	0.228981	1.70401		0.286574	0.0634891
0.467232		0.52703	2.1813	0.0530547	0.633161	0.205907	1.07558		0.254646	0.0974369
1.4333		0.336074	0.257704	0.0116719	0.563803	0.807526	1.68967		0.556455	0.0655619
0.731407		0.329644	0.216152	0.0806298	0.348284	1.61827	1.514			0.150456
0.889824		0.128678	1.15968	0.0283658	0.36615	0.497134	0.456552			0.0437527
0.388086		0.047957	0.333783	0.0377851	0.409903	0.438327	0.128523			0.295031
0.503547		0.0854378	1.24418	0.0838664		1.54399	0.144981			0.060351
0.850405			0.676747			0.347187	1.58692			0.0876911
0.349787			0.639447			0.768422	0.55254			0.0522681
1.77944			1.19796			1.36793	0.349545			0.12549
0.698529			1.07735			0.69351	0.0721155			0.105099
0.432273			0.732924			0.0557731	0.843974			0.0687566
0.638954			1.09225			1.72904	0.665695			0.0150822
0.442484			0.245			0.991967	0.245042			0.166892
0.622729			0.713859			0.549884	0.061386			0.0377206
2.47658			1.18049			0.906378	1.46569			0.0465449
1.78552			0.574856			0.234724	1.34773			0.287683
2.40346			1.46791			0.264832	0.561407			0.189277
1.20723			0.281548			0.543455	1.08663			0.07015
0.914403			0.127195			0.297838	1.53321			0.0298786
1.54049			0.310374			0.515246	0.199254			0.132913
1.66548			0.665195			0.138814	0.591478			0.169751
2.23816			0.264628			0.366993	0.283264			0.250928
2.22288			0.76829			0.567321	0.362196			0.128465
0.939423			0.465534			1.21059	0.305045			0.168883
0.270764			0.54007			1.46457	0.43085			0.292126
0.70817			0.0903914			2.82685	0.413884			0.439513
0.725889			0.813714			0.85627	1.36195			0.189043
1.48151			0.476165			1.46573	0.381768			0.0506085
1.27894			0.505524			2.5252	0.221299			0.108953
0.466652			0.400961			0.472947	0.199025			0.214668
0.718632			0.81717			0.48059	0.351447			0.0416718
1.59045			0.357819			1.18561	0.859011			0.156136
2.16486			1.52932			1.02185	1.1827			0.00726174
0.444855			0.0906268			0.421684	1.56816			0.16024
0.748559			0.19709			0.320192	0.483478
1.76412			0.652353				0.0635616
0.307911			0.278162				0.840554
1.17051			0.109641				0.0913776
1.3324			0.6511				0.419853
1.53659			0.415717				0.771214
1.46			0.191615				0.118387
1.42037			0.0784407				0.889963
1.20056			0.703337				0.045466
2.05288			0.295525				0.49927
1.03366			1.10354				0.248462
0.934606			0.162644				0.937569
1.78611			0.738357
2.33947			0.478498
2.466			1.13408
1.21568			0.431745
1.35026			0.915682
1.45027			1.03686
1.69668			0.595587
0.862724			0.394488
0.862974			1.1672
1.91596			0.35606
1.40968			0.321643
1.74901			0.203515
1.15763			0.340218
1.60125			0.220355
0.738936			0.64989
1.1816			0.770595
0.586006			0.777689
1.34081			0.570226
1.50931			0.428546
2.29229			0.274497
0.591453			0.631011
0.23735			0.416883
0.939305			0.762998
1.48659			0.318706
1.39989			0.208797
1.6385			1.34189
0.968533			0.150588
0.452816			1.12527
0.597492			0.789401
0.687662			0.282434
0.721916			0.292342
0.776612			0.753475
0.408691			0.584935
0.675953			0.613026
0.528853			1.02263
0.431666			0.367947
0.908653			0.783733
0.316554			0.572419
1.00647			0.367073
1.02138			1.28842
0.477246			1.64407
0.639962			1.45282
1.11309			0.41436
0.845644			1.10814
1.08229			0.78135
0.875554			0.416217
1.27999
1.71998

## Sheet: 4D4FpVASP|GFP Norm .541353 Mean
FSK	FSK SHH	FSK SAG	FSK CMPD101 SAG	FSK H89	FSK CYA	FSK 1nM SAG	FSK 2nM SAG	FSK 5nM SAG	FSK 10nM SAG	FSK 50nM SAG
1.14434	0.527511	0.496552	1.35422	0.162402	1.19951	0.898415	0.761813	0.562295	0.630124	0.324649		Units are Ciliary pVASP/GFP Intensity (A.U.)
0.872462	0.451369	0.423513	1.00088	0.137544	0.929781	0.828664	0.533293	0.453475	0.342826	0.226673		Normalized all values to previously calculated mean of 'FSK' condition (.541353)
0.983203	0.233507	0.189174	0.602675	0.0751579	0.38171	0.796633	0.636885	0.437127	0.500782	0.17853		These are the individual means plotted in the foreground of the superplot in 4D and 4F

## Sheet: 4E 4G pSMO Raw Compiled
FSK	FSK SHH	FSK SAG	FSK CMPD101 SAG	FSK H89	FSK CYA	FSK 1nM SAG	FSK 2nM SAG	FSK 5nM SAG	FSK 10nM SAG	FSK 50nM SAG
51.4519	2261.36	10703.9	604.606	-382.619	749.135	3415.59	510.209	549.513	301.708	5374.82		Units are Ciliary pSMO Intensity (A.U.)
1380.19	5665.13	1390.88	2845.57	-235.943	1313.42	17.9198	1445.02	33.2315	3297.37	4843.29		Consolidated all replicates, with a gap between sets of replicates.
426.438	2270.03	5132.97	1119.92	2053.39	1117.51	1643.98	-117.742	29.4298	1859.9	15560.6
818.535	5991.99	8602.57	2153.82	-864.101	-306.799	-180.778	-303.19	-50.7089	5262.79	10410.3
1698.21	2972.82	9661.18	-197.621	-696.84	3154.85	1965.96	1382.3	163.79	2256.26	824.166
346.058	3803.39	3227.42	415.123	-719.566	816.315	2202.38	188.212	1604.67	4973.43	-1173.56
-334.715	21485.5	3410.64	2730.55	-157.293	1483.67	2820.24	451.743	546.655	320.1	5546.83
777.277	467.256	8097.9	-666.517	453.469	87.0305	-53.1729	1041.37	1103.36	137.494	13964.3
1711.87	3938.7	708.698	563.295	-1074.05	96.534	526.408	108.878	2179.28	3681.49	2203.25
1344.91	9640.13	8485.55	155.553	-5.93122	-446.893	-526.806	990.338	-32.3569	1374.47	7322.22
19.2172	2533.21	1548.15	1947.09	-39.1788	339.291	-756.368	937.484	1245.31	3063.99	2145.28
3772.47	393.444	3591.83	-185.369	-1065.88	137.345	140.729	379.212	2220.53	1678.44	3380.03
424.193	-20.5518	7625.03	-429.679	1803.97	1126.42	1185.1	504.833	1625.6	5334.53	8097.43
-806.025	2274.32	8188.23	1387.82	220.742	82.5116	1080.53	173.867	735.335	-2982.28	11668.3
689.383	1836.76	10090.6	3468.55	602.388	-157.674	1543.2	-87.047	-457.725	11645.7	8674.6
-425.861	1600.65	11482.4	4439.02	304.994	190.986	1827.71	333.811	650.378	591.367	11588.7
-1686.5	2237.49	1715.65	-510.945	538.792	581.083	-59.1353	421.468	1779.25	636.371	9406.86
408.908	8689.4	13121.3	354.305	48.1637	213.283	691.825	1394.53	2456.16	1254.36	20662.8
1930.99	-171.902	32538.1	-959.712	-872.761	32.7067	1292.09	1409.42	1974	5182.18	10049.5
681.2	-1228.52	4027.75	418.304	-115.291	-155.594	474.781	1396.15	566.348	104.183	2871.75
-56.0588	5884.26	7878.92	5384.27	269.27	773.073	-426.972	1222.66	828.464	4283.61	3463.9
-779.035	-775.341	9607.69	490.286	-231.077	2466.82	196.14	1048.39	314.58	6948.14	3361.69
1081.29	5992.7	5018.49	1018.86	-172.645	17.6402	1845.77	2003.56	3126.78	1298.13	2191.93
2747.61	1207.5	6635.39	-290.531	1471.81	-571.795	-989.301	4069.17	732.507	4031.37	7194.33
996.64	2667.31	8755.8	-667.389	-160.444	268.003	-346.685	582.784	-368.051	1864.46	2157.93
-528.023	2931.72	5478.43	1786.61	90.9787	1505.67	1654.12	-241.103	1294.38	5104.31	6541.91
-637.527	908.187	8709.32	295.02	309.194	433.345	706.521	1762.15	209.366	992.595	5394.03
-745.545	6516.75	2464.45	144.844	194.76	81.5956	370.748	2136.31	639.905	3119.95	1036.49
1697.65	1317.35	7800.94	782.805	1206.33	703.435	732.193	1830.14	145.745	7334.92	12816.2
1645.27	1271.52	749.825	-1464.91	707.981	2376.27	3687.77	1087.73	3086.61	7211.2	4529.22
-242.226	430.648	3622.06	-510.117	-642.018	911.233	115.297	1119.12	1663.07	1144.42	1868.85
1010.23	2084.18	23938.3	523.15	-796.806	1317.59	505.088	652.234	290.273	3255.28	2097.44
442.841	2857.86	3100.69	1327.25	-26.6979	-952.332	1585.78	88.7652	1752.68	4438.43	5922.68
1862.3	3360.76	4476.06	-415.674	1080.65	927.52	3186.72	2083.19	658.766	444.027	1407.29
833.552	1048.76	5639.89	4609.69	1170.8	1370.36	93.8984	-463.277	484.411	1656.91	8818.41
381.659	1081.91	291.606	-1969.7	-226.584	-2014.64	292.557	1534.48	-192.556	-442.975	4724.08
-454.617	4236.89	7790.74	1050.73	-1284.24	-436.85	1068.87	1590.55	679.647	7940.68	3150.18
337.03	1560.97	4307.81	4876.16	482.341	-161.14	1293.7	587.456	-233.1	2066.96	8967.59
832.431	6483.07	5029.49	3321.77	-363.742	-733.484	991.726	-277.046	2285.83	844.404	2889.99
-746.042	197.339	5340.58	322.171	1380.13	-878.079	784.592	2778.87	728.268	2635.59	2728.7
-318.012	3154.73	2323.49	1771.86	2009.67	1200.47	747.899	1012.97	885.402	2723.29	1837.2
488.087	3.23258	14111.7	1960.21	-305.805	7565.76	643.011	-896.989	929.422	824.493	1243.12
1493.32	6192.84	9953.74	1355.86	-727.164	181.453	-295.858	1212.01	3271.78	2338.24	2897.4
-117.107	3394.96	2982.24	760.67	-761.126	2867.63	158.882	1978.49	1495.98	3871.96	1436.98
1797.1	6397.24	4718	2269.73	-443.423	5388.07	185.597	374.308	794.687	618.961	4147.86
577.656	1761.02	16094.7	-798.983	358.566	-189.416	-900.74	1140.79	766.82	4745.64	3240.89
-80.4842	13641.3	3043.26	-2670.26	128.351	2371.3	936.777	689.525	444.041	1684.39	-1662.59
-298.406	853.89	9053.41	-1652.48	64.8879	-735.393	-579.108	-402.156	1843.12	4856.05	3275.05
-246.032	10572.1	1842.16	-1240.93	-581.498	-1354.58	-465.322	171.013	222.778	2431.87	2631.14
-145.885	5738.14	13134.5	914.201	-560.34	-721.226	1518.55	-1205.59	4717.65	1877.1	1052.11
287.854	3566.07	10473.2	-1874.94	-1244.44	-1063.6	865.256	-249.06	1461.51	2820.81	2707.26
-244.244	2287.05	7213.23	-76.784	1167.62	929.97	674.753	719.198	-1031.57	1111.74	5495.31
-349.443	1140.44	5382.98	1896.46	33.6704	-40.9	-774.679	-343.684	372.473	782.987	1871.96
-592.926	1854.96	9696.41	1993.92	590.5	-302.639	387.284	451.732	2554.16	3151.75	9543.44
-587.088	4698.04	11121	-1092.94	-269.689	1488.75	1267.51	560.438	989.135	11107.8	-514.894
-230.956	-936.437	6890.07	-0.336702	-7.62215	540.759	171.585	1546.5	1260.64	2557.27	7118.23
826.793	768.463	9025.12	12.5427	485.196	575.595	-1393.09	697.177	2119.04	6297.33	161.545
1532.74	-112.047	7850.79	-550.082	-100.135	29.9541	1308.31	1002.46	904.091	799.545	10839.2
635.604	2618.69	3885.98	1452.34	440.199	1118.03	1393.34	2094.65	440.39	9726.05	2990.4
-52.3105	-249.136	3470.31	-227.72	393.355	3227.28	1005	1049.36	643.948	3758.14	2543.51
4684.49	10839.3	4629.43	-242.271	248.405	1999.27	1321.05	679.737	165.443	2360.51	837.504
-90.4406	2164.6	9573.37	510.921	362.142	358.165	353.092	1557.06	-12.3101	8445.79	2481.93
-135.441	778.485	3711.21	1184.43	-210.613	4422.29	887.49	804.212	238.588	3044.55	7989.61
725.243	6460.72	4604.11	1516.14	-74.4256	242.752	-208.062	-147.156	1412.47	3124.01	2683.2
229.897	436.642	7991.99	354.616	-109.288	-79.3886	-990.176	673.203	1909.3	985.776	10450.5
47.3524	1313.21	5317.75	36.8001	-440.163	3184.25	2910.31	421.265	812.651	-261.75	4000.2
311.311	1007.17	3725.25	-2555.45	42.0621	1970.99	1707.77	1489.82	395.447	2484.24	1970.29
479.128	292.223	11148.1	120.613	3525.78	-4277.41	428.614	1858.73	362.02	5632.11	1702.81
1047.34	1178.23	209.273	1101.85	-3724.39	967.563	4488.93	170.264	2841.93	913.408	1953.88
-52.2269	5117.64	3935.25	2974.7	-180.897	-2597.73	121.433	1337.56	745.842	5975.28	4501.15
-814.154	3761.86	15025.7	-413.631	483.728	1618.34	1295.45	1532.52	1139.92	1881.82	10458.9
806.911	6700.17	3717.57	2557.59	402.217	27.926	1335.18	-57.0711	156.426	2033.73	10123.9
1145.51	897.209	6406.55	-2434.03	91.9306	-100.565	510.702	1492.71	-85.7319	1068.48	9292.47
3115.75	14379.1	2824.75	5753.6	-995.449	-6.4852	427.978	3792.49	266.161	768.993	1611.61
1460.96	-698.773	3807.28	-391.76	565.571	-276.126	-1498.67	-891.606	-181.334	1793.85	277.452
-913.535	5896.17	1698.67	138.414	-260.528	-937.833	-337.61	300.084	2972.27	1725.32	10714.1
-113.053	2954.77	1376.95	538.823	-349.41	-188.949	373.222	1243.31	1201.04	2644.45	8852.68
-19.6969	1053.45	2839.56	6693.64	200.375	2421.99	360.834	1933.34	48.2907	7488.94	3176
801.005	278.955	1095.05	1266.49	-1055.31	-404.387	68.2606	39.3074	1530.19	11423.7	14932
1440.15	2350.72	4117.65	-1745.28	528.029	768.571	1170.21	1322.9	531.621	196.646	6029.66
-452.927	1809.83	5977.23	1746.02	-1573.39	739.406	-313.73	2725.75	553.104	801.029	3310.94
-1289.26	1283.14	1808.95	486.996	1746.16	-264.338	2884.57	602.383	120.227	375.431	2375.86
430.495	7205.51	3767.96	-353.072	-27.6163	1496.62	-1237.22	30.0598	438.726	1259.29	581.347
-133.723	2991.72	3241.49	-201.791	31.5458	774.945	539.915	-276.276	197.503	1086.1	5216.67
121.081	1812.57	4398.38	22.1299	453.093	1450.68	-88.8838	750.327	390.872	262.697	-674.214
-199.926	1762.2	10703.5	2938.36	469.445	1835.71	1920.24	1717.86	958.05	132.236	10051.2
-139.413	-889.762	5673.91	283.45	379.483	3814.46	229.695	282.366	327.672	1495.46	2553.03
-218.21	354.302	10782.2	132.616	3574.73	-317.862	334.966	5861	2704.46	1443.83	6536.21
478.911	6066.98	4320.92	4042.89	-266.125	-236.915	-50.456	1255.24	-248.965	4179.7	13138.5
-458.178	3242.25	7643.27	1794.69	-585.995	-321.451	1185.58	1811.68	2181.22	2401.88	4818.34
878.767	611.624	6397.09	1448.66	57.3149	-441.567	20.8501	445.124	2131.39	2820.05	7223.36
126.817	4952.94	3405.78	-356.079	213.296	678.528	3118.69	627.629	1480.56	4191.78	5357.31
2303.89	32.2387	24905.4	-887.398	-4.57241	3129.88	997.569	-9.93904	173.513	7062.94	2268.18
591.12	1423.2	6627.75	-463.051	-553.777	1069.99	305.593	2636.17	1962.06	2443.65	2464.05
-301.924	3779.62	1028.38	9.28299	-107.072	1616.04	1030.06	2903.52	2656.51	3861.24	-65.5663
1003.2	-849.641	13267.7	3827.64	210.746	1791.44	-95.5155	5120.23	-803.578	820.56	2159.38
143.011	2663.8	8642.09	-937.554	1181.25	1904.12	477.309	912.304	675.082	6480.77	1389.91
245.75	2475.88	7562.16	-888.551	-404.746	-640.634	3393.4	1495.12	1994.78	1018.37	2161.99
-442.841	1957.75	16990.5	-101.652	1070.67	43.4149	-500.058	1177.95	1840.61	-578.213	748.68
392.664	52.9824	11423.7	-2179.5	130.587	26.4826	92.8994	605.24	-27.4413	3579.69	5316.73
-184.787	2312.76	3844.36	-871.699	-679.201	-83.5112	701.179	-826.219	-1232.01	3333.11	15765.2
314.907	2873.42	11465.8	2198.79	1026.08	-150.385	9.00944	1347.11	-169.478	1029.46	11217.1
-547.497	5579.19	7955.4	2628.27	-814.96	-262.374	-477.677	2784.77	2072.28	3071.86	1864.99
250.511	828.607	6088.92	-233.798	-9.51896	628.751	795.839	257.346	7.14538	1038.28	4937.19
889.978	15978	7729.41	-326.235	493.63	-2055.78	-624.563	1813.95	1609.95	4796.44	7698.13
1441.06	804.303	5502.43	1666.63	-513.304	2087.54	-1791.16	628.745	839.366	1786.55	3511.62
287.869	9712.26	2167.51	-1256.7	504.752	421.83	1442.54	-72.4419	281.606	4240.37	813.093
-175.431	4900.01	17242.2	1.36905	-889.208	2402.14	452.529	40.1237	113.375	448.707	5843.37
-460.871	1071.28	10825.3	622.733	-1003.89	391.5	-49.8197	1866.06	1865.26	128.987	2952.97
883.405	2867.5	1986.61	196.338	-793.211	-602.582	-536.451	176.183	80.1139	3212.87	-1312.6
556.731	101.761	2505.24	1308.13	-132.263	583.032	-642.965	25.152	1899.84	1807.96	1014.68
467.374	13044.8	1025.36	-86.5894	-142.069	-741.948	796.763	-1609.53	1113.8	1942.78	10537.3
879.917	2637.53	6143.66	3271	-775.214	746.378	74.2231	1314.49	1282.63	2500.99	14939.2
455.519	7596.2	5234.22	2134.6	1759.31	-373.891	2128.19	315.515	518.72	2018.21	9906.16
1320.94	2926.17	24120	-1188.3	-444.854	107.997	-91.4218	1613.01	846.863	1838.21	5948.49
256.466	3238.41	3972.03	-264.235	381.076	1818.06	-1207.07	143.481	1938.67	1068.27	2346.82
174.11	438.44	2445.81	144.895	1838.29	2304.22	2375.41	1351.75	1556	5762.51	7195.96
336.806	4714.65	6440.75	-661.092	319.629	161.314	978.206	537.994	2706.12	2590.35	-26.4836
-196.546	-518.019	6638.84	7195.85	1759.95	-521.802	1154.09	-1813.61	916.525	3154.5	7206.68
-171.363	373.676	5884.83	-570.387	-320.85	-319.075	2034.74	5174.37	1308.91	-467.973	16047.7
-48.5818	1620.96	16780.4	624.161	-1307.69	546.79	5619.23	-585.561	253.027	321.95	803.464
-59.4628	1070.03	1837.62	-900.933	1388.42	7122.79	783.194	197.571	78.1841	1063.77	3507.36
-117.586	2872.26	12449.6	941.794	618.065	-773.14	-1527.26	937.216	2109.49	2290.04	13318.7
140.021	1304.51	6502.11	286.281	-152.945	553.259	377.782	1462.43	1209.57	4482.44	8383.03
-446.33	737.418	9319.25	1972.56	-140.768	-1708.92	1276.05	1246.68	1144.21	5539.98	5295.75
2566.97	514.426	1663.89	3210.09	-82.6897	-221.909	228.826	583.397	63.1833	3002.17	1655.15
-860.546	5853.45	1960.37	1025.75	1005.59	-1029.02	-508.381	-4.40444	16.8411	-1810.86	3928.29
-244.787	4054.92	3700.91	120.887	995.241	52.6172	1430.17	966.558	145.904	-1351.1	3865.1
-203.352	4716.54	20638.4	194.331	-145.348	371.965	110.055	1246.85	4095.13	1410.16	702.763
1335.7	1096.03	9929.39	1605.34	-142.032	-591.723	3641.73	1107.88	1036.14	3484.48	836.951
1000.19	5904.63	744.366	1105.17	1619.11	1136.19	644.206	-539.758	2242.47	707.727	1503.08
-1078.29	3187.44	5012.1	2820.81	174.9	3447.82	513.556	-161.98	2532.67	4878.71	2378.98
750.187	230.161	7936.95	-677.156	328.238	6182.82	464.008	2801.68	-532.2	2595.32	3180.23
-156.984	-331.791	2592.51	2740.69	-1159.69	-2054.65	771.972	-791.288	442.632	1679.61	12944.1
827.504	2716.11	10580.5	476.082	-108.562	2658.32	1684.77	1786.79	1182	6991.58	10838.8
-1335.81	1084.85	2401.35	4865.48	539.979	257.283	-451.239	897.17	337.831	1673.14	7378.26
158.364	3827.69	2689.6	1100.33	165.948	849.826	471.696	-184.219	1005.76	2523.3	1537.93
1628	1007.1	5923.39	10263.8	-161.341	-275.286	970.333	-386.994	177.408	3697.05	4639.88
-1045.47	10330.5	2014.37	1071.53	843.959	74.8942	3780.52	439.173	639.394	2731.48	15211.8
2211.94	916.679	4653.29	2322.48	68.4071	1713.49	900.085	841.104	1085.25	1643.76	3194.07
-90.2691	4503.39	10096.3	-1792.34	-201.591	-995.491	2009.81	1011.74	-209.767	1121.66	939.799
1215.34	-1333.65	19534	543.975	-860.671	1483.72	1420.39	1898.97	1008.1	2887.77	7929.28
298.744	-87.5286	17667.8	946.905	672.289	315.619	507.735	1624.56	-323.484	-196.961	8934.35
-115.678	3048.95	1957.53	2481.75	-805.307	2785.52	164.552	1677.77	848.788	1424.12	11303.3
-82.8827	116.467	19394	1510.02	102.994	1823.8	7.74626	991.508	3201.32	279.894	12909
349.773	1841.36	3708.28	4774.62	1125.01	542.344	4749.7	364.206	480.285	12125.9	5425.89
-232.067	799.494	1618.4	171.881	-90.2924	579.002	2479.68	2343.81	595.451	5969.81	4301.4
702.103	11809.6	1466.96	-338.877	983.234	742.755	1431.36	871.317	154.898	4736.07	5918.46
-775.209	473.664	5431.68	-975.235	-745.228	3768.88	1250.13	813.687	824.103	4856.44	16821.5
966.741	9322.86	13759	387.015	264.129	-389.788	-135.238	3138.96	1962.97	2077.95	5287.16
-843.856	4041.5	19209.7	-297.052	669.222	1566.1	3.71196	1197.39	3455.59	-1917.3	412.784
-221.22	7841.55	10490.1	502.63	258.841	-818.952	416.177	2756.96	9062.42	2771.05	1049.98
1373.88	-426.031	6700.63	261.892	-79.0189	375.805	1247.08	3877.24	3316.19	4568.66	1442.62
-974.19	0.240405	830.282	531.431	1539.61	1553.63	560.528	2348.41	2329.57	2127.7	1573.62
568.205	1720.27	4917.76	-419.129	168.805	1214.42	322.899	-46.6816	-104.667	4352.38	8570.62
2250.51	-293.361	10697.2	-1137.51	-18.4188	1641.97	1243.31	2360.17	277.865	5942.57	6691.35
517.451	8877.52	12883	-986.76	659.316	1522.74	2010.78	633.8	1675.34	1575.22	2091.2
	4541.74	2633.44	861.455	-233.315	167.098	647.244	313.14	2411.35	506.015	10115.4
	1033.28	4877.09	-87.6598	699.922	2327.27	390.29	4047.92	2252.98	4031.68	21213.2
	7778	10024.6	431.879	-390.777	1553.48	328.799	1100.75	-219.705	-631.942	862.93
	704.209	4078.18	2327.78	317.513	946.334	1538.48	698.224	3247.33	1627.15	12613.2
	1225.54	4970.52	-815.407	-1.09132	167.116	106.844	2999.15	2379.18	267.228	9760.47
	2851.18	3463.13	2672.96	32.02	846.476	191.675	1143.69	2204.31	-503.24	4418.15
	2584.31	12190.7	256.098	4209.48	1451.89	2779.48	1422.46	947.514	2084	4073.52
	2733.66	2989.47	1005.29	672.596	-1313.98	977.316	6577.42	6158.74	2173.19	10551.1
	1736.29	12374.7	2793.27	-184.216	2061.78	-230.055	-255.546	1345.19	4959.44	2109.8
	261.462	7892.58	234.81	-870.824	2222.74	447.769	2836.53	379.029	-167.098	8952.73
	1532.12	-955.922	-9.58698		575.999	1101.35	2036.58	-842.734	5906.41	11966.1
	226.377	16954.9	1742.17		544.365	655.181	2040.5	2934.5	1535.94	3346.45
	5320.68	901.214	115.646		-1074.49	984.055	854.241	2191.77	3004.9	16359.2
	7037.25	2166.73	1411.53		-427.377	931.416	842.209	1648.14	396.765	10721.9
	3300.12	3658.55	-1546.12		-1318.47	-732.49	1879.24	1185.97	2015.33	3021.75
	564.149	3929.97	-438.592		-180.238	1256.1	2446.4	3553.98	4950.94	17281
	41.1525	11139.3	531.639		680.77	1806.17		-1438.52	2210.13	600.827
	879.412	7205.9	875.339		-382.964	1594.41		-36.9406	2523.26	3251.08
	-480.518	6011.01	-967.333		-431.856	1021.91		2480.48	688.91	3114.79
	209.246	10281.3	-3339.99		586.355	156.4		1057.92	-167.125	2140.65
	768.491	7343.37	-17.9063		1882.04	3749.57		2795.55	5424.36	5927.3
	1748.62	4338.2	1205.61		763.865	951.606		1334.07	196.92	8172.67
	1433.76	3644.79	1556.63		7163.79	-314.702		935.018	531.375	4511.41
	467.61	5735.65	-2566.25		-260.696	-256.459		558.141	2123.02	10301
	988.862	5048.3	-260.632		-711.566	1001.24		1625.81	-104.533	12486.7
	-432.218	3148.42	1382.12		327.884	1083.67		1502.5	1574.1	-473.844
	10520	3102.65	231.321		-288.21	649.983		1026.25	404.829	6626.76
	6400.31	3417.15	-532.98		6444.83	-289.227		-514.142	2150.45	2899.23
	205.946	4417.57	203.313		169.087	215.314		-244.872	-452.97	7355.31
	5907.55	21184.7	699.465			1259.66		1776.25	7630.13	6331.01
	17715.3	2124.19	761.889			-217.763		1242.89	2220.08	5170.75
	3255.91	4450.66	3908.3			-192.69		2465.89	1538.88	4041.09
	-1275.49	4060.85	292.813			-471.82		641.699	2057.48	6050.5
	6928.9	2186.01	2075.99			589.286		1494.29	4480.97	8265.12
	2602.71	663.19	-184.22			-1434.37		751.712	4385.97	3581.54
	4829.04	8241.41	-541.637			1704.41		297.763	3006.3	11985.7
	1972.56	326.768				56.0219		1043.89	615.66	5103.46
	634.011	7029.75				1152.57		870.593	1637.89	12807.2
	2425.05	6302.09				2343.37		6022.73	1095.57	-1093.61
	192.735	2712.23				68.3358		1236.06	4324.38	2005.92
	7163.17	17495.2				1658.43		94.2533	3247.68	2895.01
	-1252.05	8730.43				1652.74		3805.47	2512.86	264.091
	12865	3525.01				194.587		719.947	-797.251	2115.39
	-139.029	2130.41				846.036		-464.874	2338.87	9663.78
	-106.874	16330.8				-293.482		1295.71	2415.86	6025.26
	-788.544	12234.2				14.583		1373.65	279.422	5244.12
	2513.25	3868.64				596.999		1651.41	8620.18	11611.8
	2530.26	19144.3				2.89505		16.4291	997.205	1036.38
	5970.79	7328.58				5235.71		-565.07	3797.25	2716.3
	3554.52	3240.47				-68.1872		-169.397	3342.99	4699.94
		7194.4				727.254		2540.35	4109.07	443.162
		3892.84				1068.73		2225.68	2726.6	2019.49
		11364.4				306.649		182.769	122.522	12736.6
		14889.7				-155.739		441.29	1699.01	2238.83
		12800.1				504.303		2268.54	1019.52	4943.26
		16465.6				-166.381		106.357	-977.178	55.7721
		14293.3				-279.301		1420.62	1247.52	3956.09
		1437.6				665.211			1843.77	3579.64
		8726.63				-24.2703			3447.77	7093.64
						-59.1323			1453.9	2701.37
						-1709.89			1968.96	9075.16
						202.405			5058.12	8595.71
						-1285			2478.24	763.093
						-468.871			-318.594	7856.23
									734.067	5895.01
									1158.71	17171
									2896.66	7784.61
									5905.56	-496.766
									2672.3	1264.37
									3235.5	1723.06
									2716.29	4406.77
									6951.78	9583.46
									686.227	2835.9
									1594.24	2106.2
									3706.15	9905.2
									8094.67	5486.72
									3680.98	1053.29
									1627.51	14763.2
									120.175	2996.91
									534.014	8921.42
									4345.48	3269.68
									10561.1	2881.55
									5736.8	3286.2
									5425.25	3005.68
									1093.88	3258.12
									395.706	451.686
									4454.85	2468.12
										5718.04
										4821.81
										1636.55
										3486.96
										1703.71
										5493.78
										3305.54
										874.063
										5333.36
										5348.9
										27151.5
										9153.46
										4045.04
										5715.37
										3516.51
										4774.52
										9077.57
										7297.67
										1883.13
										1822.8
										2305.69
										2224.94
										4310.72
										7206.79
										4529.46
										2663.61
										2295.88
										4163.15
										1484.8
										3998.1
										5270.32
										16937.2
										10023.6
										2802.39
										1267.68
										2630.77
										2833.9
										5208.94
										13366.2
										14239.7
										13204.3
										4084.05
										2313.83
										2673.4
										1262.7
										12540.7
										5280.34
										605.883
										7654.42
										3097.75
										7511.05
										5474.71
										2933.52
										3798.16
										-178.929
										1516.37
										2758.4
										2711.43
										4271.27
										7414.17
										4736.81
										1026.83
										12708.4
										4958.07
										-45.079
95.7176	558.659	1670.67	62.8106	88.3525	594.369	193.702	340.283	3127.26	2103.1	1118.74
53.7609	2551.54	5106.57	1279.36	5211.95	-1117.12	-562.053	-401.499	1450.15	650.575	4194.03
350.397	3491.06	10243.7	-59.6419	-698.506	-1700.84	127.554	504.248	578.041	4144.41	2502.36
-841.495	3445.89	6706.34	1293.42	198.89	810.046	9.77444	-1037.86	1785.31	-92.5851	6487.89
-79.4148	397.247	2302.54	5563.66	-1211.76	1151.19	479.366	659.92	1623.27	12582.3	7298.32
587.362	922.497	3864.31	-287.396	-1185.41	430.738	6.4279	848.806	3932.09	1950.32	10724.4
-1052.53	3193.15	13798.1	4742.87	-322.226	1444.17	1109.4	-379.585	3351.62	2189.28	2774.93
292.886	2715.88	3790.22	698.973	1144.79	-116.505	-114.307	486.788	-533.91	1503.49	4778.63
-406.043	1282.84	10837.2	1134.33	714.755	-1579.71	593.147	1264.81	-838.988	-374.586	6874.51
-343.494	2451.62	5772.61	-1056.13	987.763	-649.468	530.502	689.832	-512.011	5546.47	6181.63
22.8259	3125.9	3956.7	782.705	759.544	991.754	-59.0978	383.238	3314.98	580.466	9712.8
544.65	2204.93	2422.14	-1337.53	2713.03	1058.37	-189.28	-119.976	-644.399	2405.06	1720.83
537.106	3423.45	3665.95	-261.842	7070.42	-240.013	-565.862	799.406	1949	1094.71	10883.7
2924.82	6778.57	4884.33	258.115	-237.77	-275.656	-1240.35	907.728	358.428	11090	10237.4
-605.362	1259.56	4510.64	-451.028	568.785	-1764.72	-54.2619	-32.2106	-198.575	6843.55	10525.6
-196.217	7139.71	9300.94	-167.518	2323.24	220.285	129.635	-201.984	-1305	1411.47	14584.9
917.689	1594.41	7467.4	-1510.66	2118.01	-2079.7	343.228	213.663	-419.932	3231.4	8902.45
-1106.98	3436.18	19806	-1574.17	726.629	4129.36	382.07	-330.934	3301.25	1472.68	38774.9
214.831	6035.17	6892.79	4351.16	-172.962	-1708.47	325.354	1261.79	1170.84	3404.41	1260.25
-614.613	5903.88	7963.07	-1401.7	189.573	286.629	257.166	557.321	1687.15	1069.41	4278.69
-333.15	4346.93	3069.86	-402.369	125.295	212.823	-652.588	1551.06	999.511	-290.797	4145.83
370.279	6713.1	3727.89	-246.607	-188.935	-1216.78	-223.896	3895.54	3491.93	5119.52	8810.25
1416.58	2992.31	374.764	63.7435	-456.498	-1030.78	394.367	553.962	2047.5	5856	18473.3
631.067	1556.06	9815.07	-102.093	404.296	4284.1	1394.96	777.532	1188.14	-986.085	2797.27
-168.452	4680.5	4942.26	-1007.03	-648.899	2108.2	150.818	-322.519	2233.51	-982.475	6981.73
-246.702	551.077	5001.88	-1582.45	661.534	-599.778	2875.39	1569.59	991.974	1149.58	2775.88
732.228	10425.2	7998.54	-390.761	-173.874	-2551.32	47.4912	-635.963	331.953	3907.92	3082.85
-545.816	8975.92	5542.66	674.22	1301.4	-644.583	295.077	951.624	771.405	-572.46	3399.22
42.6857	2351.89	4774.57	1660.67	-299.762	2038.93	922.908	906.186	757.255	19196	3609.42
-13.0632	3875.76	8375.71	-71.0865	4119.14	-1308.88	799.286	451.938	263.533	2005.95	3431.74
-928.602	5977.13	4712.72	5254.75	321.389	-1068.36	385.905	1069.39	1174.17	954.907	11006.6
-67.2267	2794.31	8005.71	-178.799	644.141	514.324	153.642	342.58	3894.57	1255.34	6720.61
589.379	7384.6	8456.26	-2067.51	4161.02	1356.43	167.158	1555.24	624.5	2835.61	6690.6
35.3938	416.344	9918.03	-1654.28	125.761	680.299	778.264	-140.563	474.897	409.605	11864.7
958.516	3602.03	19240.5	-417.299	-1723.71	2606.04	-813.761	-229.773	4340.52	7018.05	15780
-128.297	3409.79	21941.8	-3443.5	-1882.1	1190.12	-1544.27	265.818	690.942	2741.56	10891.7
249.62	1245.07	5404.28	-361.821	1941.06	-1543.68	-173.642	1126.46	4087.56	-947.124	3763.73
-63.1338	571.192	6204.54	-557.437	-252.133	1065.25	203.762	1060.67	1160.25	-1501.55	2622.06
1471.82	6696.54	4365.47	-689.019	-257.382	984.824	-109.647	1025.91	3951.48	416.142	856.98
-853.09	4894.53	897.58	-427.184	1106.15	-1295.81	872.899	2140.76	50.1136	60.3592	4539.48
478.299	1761.15	9670.13	1509.39	-332.024	1709.85	-433.167	530.836	4890.37	3124.02	818.099
847.941	2683.31	6611.25	728.161	530.91	483.186	7.85113	988.354	9579.87	2553.57	7094.72
1158.26	5297.66	8510.99	-1820.26	-819.421	2733.69	1083.66	76.0739	1805.77	-703.725	2655.92
-319.217	6305.16	20209.1	-83.475	458.727	-411.35	739.702	1630.29	1379.12	1723.08	3097.72
-244.134	2045.01	3464.29	2187.11	1301.61	1985.5	235.779	1401.29	1061.54	5803.05	4250.15
163.481	8602.99	7424.96	4432.09	-194.513	-592.613	1008.4	1035.13	2450.72	5184.82	6123.32
-424.826	4345.6	4015.45	-337.394	1525.72	471.268	1101.15	-1010.46	2441.02	9070.55	6800.54
-750.532	3313.05	8593.13	-548.331	-111.118	192.664	-803.146	1456.46	335.36	2444.34	4817.8
339.967	2455.26	5665.72	-165.109	4559.12	2442.55	806.348	-480.116	1472.01	-629.982	4933.84
-283.496	3365.42	6442.53	-90.5683	574.866	182.65	2584.33	611.955	802.073	1740.72	6154.73
218.762	1424.19	13061.1	-168.064	-343.104	1362.2	848.287	-1478.36	753.356	4700.64	15693.1
-201.071	11926.7	8906.97	-841.475	5709.23	42.3366	-1621.6	931.606	96.3521	885.033	11729.1
920.531	625.161	4098.39	-518.525	-1554.5	2427.92	-52.2971	-357.069	412.301	7421.56	4236.9
-107.271	7739.06	2721.94	660.401	-1049.89	2063.43	-863.94	803.651	625.807	1677.21	7983.4
749.683	9122.11	6626.12	803.858	601.45	395.095	3362.19	1614.17	2267.09	2456.81	22061.4
62.7544	2207.06	15794.6	2472.46	2273.86	-1184.97	986.378	-192.49	481.658	566.522	3757.36
418.727	5594.05	9941.9	976.424	-239.138	-1078.59	-468.978	285.929	5902.09	8052.3	1356.46
449.664	2354.39	8404.24	259.127	280.457	-123.632	3314.03	800.04	5380.33	1166.37	14686.1
170.889	3967.77	2102.7	-1298.24	7401.89	2028.99	163.411	2189.31	1309.45	7147.35	1539.32
-313.799	7130.27	402.47	1257.25	6976.74	435.413	15.5051	677.935	1696.9	-331.942	1381.67
-343.795	2205.17	9703.22	-387.77	-1145.74	160.975	-541.265	75.8354	3482.86	1208.45	3937.93
-451.069	5205.12	4196.07	267.535	-659.811	1941.19	1839.38	-429.082	1011.36	2074.34	17316.8
-413.043	9367.88	4438.78	-871.891	-24.694	-866.16	3.94388	-52.6324	3707.34	1320.54	9122.12
930.103	1577.22	9281.36	353.642	158.938	2338.34	732.933	1137.56	547.648	3298.92	4200.58
64.2779	3382.95	2682.76	467.744	-427.775	565.433	452.846	239.452	-201.209	1520.45	2224.88
290.222	809.669	6771.71	976.35	-46.6418	-39.4104	198.878	373.882	1595.01	894.972	2946.9
-134.16	8307.46	23197.8	-155.351	165.973	371.162	186.219	583.607	196.343	889.939	1864.84
-207.689	3136.71	4177.38	-619.064	2170.18	-178.138	-79.7103	-1.31881	188.012	9441.61	19677.1
660.452	5541.73	3821.94	-106.449	2331.41	-473.737	-996.135	327.51	-80.1496	641.916	2614.46
323.439	1110.67	643.895	5428.34	356.421	2827.85	1534.89	1235.02	565.172	1519.96	11308.6
721.425	1228.75	977.282	1350.76	1165.24	1367.35	429.954	-301.717	1110.05	537.855	3011.59
1158.42	3110	4936.78	2871.57	340.905	-450.226	38.2255	-150.708	1612.34	5386.71	9815.54
8.79304	6579.12	4133.52	1098.62	-194.665	-1553.82	1050.26	-682.311	-19.2404	549.445	4906.06
988.325	527.308	6896.19	-1119.13	-1038.5	-268.019	1883.14	1607.71	393.977	16306.5	6934.86
1822.64	309.109	8611.74	3852.98	4046.32	476.561	1348.86	-27.9327	-493.202	715.773	4954.37
1205.15	1041.25	4055.57	-769.463	1684.63	-413.675	-822.018	514.61	315.027	858.351	10125.2
2279.54	4764.53	6351.19	-359.015	1011.8	1274.63	46.863	-769.42	1426.82	2043.53	1523.99
91.5525	1951.72	6420.93	1895.99	-1227.63	-626.393	-1468.63	963.864	1195.17	3462.25	9444.06
-486.862	7961.9	6181.08	41.9022	1142.84	-616.56	-48.7092	-592.685	616.261	4550.36	1814.68
-66.362	4158.81	7530.21	2015.45	-509.068	3175.09	-573.707	127.27	956.749	3979.44	1548.68
-2.24071	5169.5	4482.41	-356.697	-637.893	-680.854	-328.114	717.322	3564.23	347.284	7663.88
-807.067	7852.74	2877.7	983.59	-2179.02	3526.63	791.88	-147.184	3090.25	332.009	1385.56
-608.84	-598.258	9097.46	-784.107	765.659	2667.59	-373.874	1059.51	5997.29	6690.07	5099.9
1043.92	2644.86	5667.71	-1581.08	752.235	19.337	315.866	264.02	652.254	463.966	6029.68
3647.41	6760.12	3125.49	4472.8	-2039.14	705.472	14.6961	-559.387	212.471	4282.58	5003.18
2063.9	6533.32	6182.06	-280.305	2716.03	232.477	-807.208	424.082	1976.61	408.99	2992.34
262.081	679.892	17476.6	5840.17	-6.34074	869.831	183.167	878.621	433.263	2636.71	13297.5
170.009	3213.92	320.007	-449.23	-157.646	779.924	1206.34	-475.194	827.753	1235.46	3620.5
1073.51	3084.72	8487.07	3710.82	-115.87	2007.65	22.4632	434.08	1698.17	561.654	4659.63
-93.8366	7977.98	11880.4	120.504	305.907	-373.032	1540.37	-288.226	-164.021	341.018	3549.74
860.798	-907.607	4892.07	6338.8	657.573	493.945	-110.056	254.73	2099.23	3225.41	4879.69
-494.268	5211.24	2298.32	-681.861	1659.19	3225.55	309.651	1623.93	3323.75	2548.26	5708.2
-331.954	8848.5	1814.41	-737.871	-969.504	307.451	104.535	809.24	1760.74	44.5731	4473.79
1523.28	9424.79	9958.43	2431.76	-740.083	-187.166	1648.81	1453.67	1739.57	2137.9	1643.85
392.348	3244.36	26480.1	1097.81	-1385.73	-808.17	-350.996	247.302	1380.41	2378.27	14020.8
40.5755	4799.86	3717.2	1374.68	261.671	324.556	1287.44	-280.626	1134.32	34.3677	5107.26
-213.619	13087	4461.73	300.8	-586.157	2377.91	11.4722	446.911	2007.21	-346.668	6336.52
-373.796	5286.8	7880.56	2107.21	1681.19	-3225.29	677.899	-90.6822	1138	376.231	4138.41
354.962	9426.53	3823.95	643.56	1518.48	-1848.64	315.282	491.465	-213.154	1491.22	6305.29
311.563	2773.97	580.067	1286.86	-1004.82	7.36358	441.5	1322.38	125.327	1272.08	1660.12
-291.84	1327.04	8160.66	648.167	1106.23	-87.8438	228.157	765.032	1780.33	2358.41	3977.64
413.443	2427.24	5334.29	188.681	-1179.97	-1144.15	103.855	98.3134	3680.53	994.559	6876.05
189.196	903.924	7937.11	3555.99	-875.56	-1581.41	340.19	1593.48	534.807	704.123	711.999
-111.996	9068.51	4858.23	757.413	1306.11	677.783	530.007	-1261.12	1356.99	1122.77	3224.04
813.814	880.11	5184.99	315.7	3.78585	870.716	390.97	-296.837	3056.94	-254.188	11703.6
255.845	4901.19	8158.72	-154.399	-659.761	156.941	-65.2697	1681.09	3965.6	806.659	4142.84
635.088	2954.05	3081.16	-373.818	878.174	3657.78	27.602	141.93	137.775	463.85	13199.6
403.955	-1390.99	4830.97	1096.42	983.562	-1407.26	818.657	739.049	1083.83	3377.89	2609.08
-280.325	-1319.74	16714.7	1297.25	-728.443	-1266.23	-8.21826	-485.632	249.765	177.181	7499.89
-1001.63	6047.06	3821.03	-106.178	-740.579	-754.974	-1130.29	2133.7	-334.274	5253.98	4138.29
-332.829	1803.38	8999.98	6.19221	368.954	1065.2	19.6048	284.612	844.262	-258.856	10064.6
159.257	3158.42	17666	10298.2	1361.25	-657.031	3406.79	-52.4375	-336.087	783.388	4664.19
-353.163	14606.1	5165.19	395.628	-276.983	2122.38	-588.931	2982.86	675.251	2274.05	3684.7
425.986	13812.4	26126.6	-906.206	-892.948	1200.54	1481.48	-337.34	489.353	1464.71	7383.43
-530.63	3456.26	5608.85	-1498.83	2186.41	-249.09	71.066	-331.28	967.188	2918.51	1216.97
249.911	3502.86	7210.7	-351.115	-230.439	482.708	-121.086	244.197	4987.68	3145.21	10283.5
128.782	4349.45	3854.08	1974.28	-976.921	-1074.09	1103.36	1420.18	3205.65	637.595	7353.56
65.4264	590.65	25854.7	863.374	622.232	927.588	1760.6	573.778	850.974	2446.78	6189.41
769.602	1413.74	9240.06	-1462.43	1051.33	3195.17	-213.609	489.846	2571.93	861.398	2330.45
708.059	5640.96	14025.2	1547.5	-1817.75	2273.22	2228.33	1510.53	3325.13	-117.589	6688.3
-587.732	6905.83	4875.78	-1745.24	-82.9185	-1404.58	-65.1859	-351.201	457.445	8319.46	2231.33
670.051	3731.8	1369.38	1126.77	1547.74	842.945	1991.33	504.321	1474.92	3381.94	12468.4
503.852	18902.4	5939.54	-583.759	4213.48	-296.983	1241.36	-425.566	-2576.84	2312.53	1878.19
1397.75	6269.21	3754.31	1060.85	619.397	-402.377	-310.237	3176.36	1366.46	279.678	1715.36
-155.175	3302.93	2529.74	1448.69	318.338	3732.87	-78.7982	51.3042	-605.854	736.016	3333.34
-532.312	3111.81	5633.65	-64.9341	1005.6	-1449.45	988.925	1411.97		3207.14	2288.44
-92.5917	24182.8	9672.02	825.993	-334.655	2073.97	1401.31	2.66327		4393.34	1252.37
349.664	150.602	10942.2	634.869	-2624.07	-1854.31	257.205	383.942		1544.01	606.932
-373.577	3549.65	14537.5	815.498	331.72	253.03	2328.33	809.398		2329.97	3102.99
-383.561	3641.69	2833.42	339.172	5472.6	-1916.89	-764.253	1665.79		4752.78	8949.76
303.011	2004.92	5032.04	-224.635	4137.45	1290.48	306.461	334.376		2164.83	2541.48
-349.434	340.114	8937.31	-801.186	1832.57	-1167.57	-198.945	1092.23		4697.69	6969.09
619.233	-483.608	12365.5	-1488.42	2101.89	2037.4	253.779	-322.247		667.879	3255.16
401.952	413.199	1508.02	156.133	-66.2613	1064.03	-299.762	1259.6		328.77	5978.31
192.647	2154.25	5115.26	-21.6174	-1175.25	-207.981	23.786	1139.74		8266.87	8598.47
722.918	1083.51	16704.3	-2110.76	3254.15	1157.95	986.423	171.716		46.5772	13944.5
1145.39	1588.05	11682.3	-942.051	452.711	4564.25	-322.249	4.01411		2140.21	5272.6
873.851	6695.27	9293.19	940.998	219.882	-846.878	275.45	358.664		530.354	4739.86
1115.54	13011.8	3838.47	752.397	437.237	-714.958	-359.841	133.259		2858.43	517.357
-357.665	9810.72	12969.1	-2296.33	-517.604	-712.491	241.318	1040.07		1452.75	3428.67
-504.386	10143.7	7909.96	-441.121	-263.225	3608.55		478.255		4141.04	2153
1073.16	2182.57	7556.68	-62.6871	-734.311	107.88		-126.91		94.2	14164.3
208.852	1730.53	9859.42	579.453	-620.167	-893.253				6054.59	2524.94
-256.038	5440.03	18488.3	953.035	-600.157	-776.971				-2227.2	722.316
-661.312	2017.49	13506.8	4145.68	-328.061	1607.11				1349.46	7647.74
1413.11	3701.15	18009.5	-1579.78	65.3413	1886.41				1178.51	3887.69
376.345	1706.19	10766.7	975.098	589.387	-31.6193				4101.11	4689.2
351.924	10245.6	6182.96	2733.94	1151.96	3237.84				228.873	7689.52
1279.54	24585.7	18365.8	298.51	462.595	-405.768				4681.2	3017.44
-99.7566	3039.83	10170.4	-551.985	2818.72	-1170.67				651.232	7690.16
-177.669	22.0027	4569.08	1089.5	-38.1985	-700.213				-1229.45	11351.9
494.269	3788.61	7125.6	-581.076	-450.947	-911.113				1092.5	2705.43
898.508	11775.1	11480.1	182.905	1009.44	371.279				1956.55	8978.31
910.014	3630.77	3733.28	1128.88	607.555	2729.51				3387.9	4002.74
751.756	2264.69	4787.56	1598.92	540.317	-89.4608				2167.84	7797.02
1220.5	5703.26	17143	-38.6544	-2322.44	5377.05				2400.66	7111.64
-52.2659	964.67	12179	-384.337	816.643	892.657				1753.33	17852.7
1019.94	1790.01	7975.73	3601.38	635.081	2291.19				11763.1	5760.74
294.957	8957.44	4531.42	-1447.72	1673.31	1600.46				-68.5257	4329.43
-70.359	2802.04	5794.35	-1926.81	86.2745	-1466.36				1593.59	1671.26
397.612	6126.31	11445.3	254.833	2307.36	-986.599				1294.79	7053.73
305.165	1466.06	8835.6	2541.76	119.287	3315.62				520.084	2338.24
519.688	4739.96	14765.9	193.878	591.642	506.419				640.97	3719.71
-255.324	-849.883	10944.6		226.491	2300.98				-80.8438	19377.7
-151.986	-476.383	1810.27		2270.98	1086.03				506.079	2296.88
1464.15	1538.96	11454.4		645.93	114.32				3594.35	1488.7
-93.1284		4928.19		526.764	1975.7				1759.24	12263.4
-786.59		3876.12		1799.09	2051.48				2755.84	14983.5
385.804		13054.7			-351.347				4497.96	3079.66
-804.708		16236.4			-1121.98				965.85	2070.53
-319.641		18262			2624.93				8183.51	3964.51
331.227		4602.52			883.047				1946.3	3226.02
-223.14		6667.83			-82.6762				-940.898	402.675
-94.5545		5082.15			-1125.93				1460.33	5646.57
262.946		11193.8			-393.253				7870.92	19884.4
479.678		13762.2			446.191				1788.05	11592.6
-139.013		31153.7			493.159				858.991	7042.09
507.103		17621.4			1515.86				2794.23	4108.79
242.628		12166.5			-374.31				2846.76	1426.58
516.242		5979.6			693.628				4070.46	2141.84
-122.614		8843.71			-566.549				2563.82	4838.11
469.381		5270.23			892.458				2105.58	4259.71
-244.279		-110.177			-422.75				15212.9	2433.51
-52.8575		6778.34			38.9418				4481.84	6053.35
-25.2914		16430.8			3940.82				2575.14	5611.45
132.848		4381.66			671.278				2780.7	3743.9
856.855		16645.5			1584.06				1404.94	11593.2
2392.7		5022.58			-285.824				742.463	14513.6
2553.15		9522.22			-325.582				1633.47	10640.8
-885.071		1007.63			5172.3				1935.38	3854.02
19.5052		7267.11			4198.48				2959.17	5878.47
420.765		5199.93			-4449.96				2414.91	324.739
-439.648		13451			-1441.43				3192.94	4762.94
		8304.68			-2579.35				10939.8	603.535
		4956.71			-894.269				-166.725	3203.53
		19827			876.512				2109.51	5826.47
		11124.5			-2579.91				268.158	2360.1
		12222.4			228.53				697.017	9329.35
		4618.41			2463				7761.06	6659.98
		21049.8			822.14				1703.7	4342.08
		11892.5			6398.92				2067.75	2214.09
		5966.24			-372.6				-628.62	2094.65
		7595.9			-1049.73				1336.32
		10293.2			2566.24				368.974
		8615.49			406.397				210.004
		1411.71			-1371.12				1509.31
		19278.6			-12.6514				1656.45
		6336.45			994.027				15.8105
		23108.1			662.945				685.067
		8236.05			898.965				-1056.1
		21097.2			2817.19				-479.717
		3057.49			1495.76				1056.36
		4679.62			-3458.89				8990.17
		-555.301			-398.458				1180.14
		3819.77			2.3208				708.679
		6668.53							3189.99
		1700.56							441.954
		4918.09							326.557
		7061.47							2310.57
		172.519							2718.54
		4938.61							1503.81
		2622.96							2079.73
		2803.12							-330.149
		3001.03							3678.34
		1685.76							422.873
		5435.31							158.122
		13132.7							188.055
		403.576							1175.45
		764.477							1985.81
		1013.03							830.269
		5789.27							900.85
		3238.31							3132.89
		2320.13							4205.83
		11386.9							1288.38
		21806.9							4843.41
		13896.3							2859.51
		2549.57							-288.073
		6145.7							4577.52
		6389.02							2156.5
		5682.4							2960.13
		5847.52							4589.43
		5991.82							6923.04
		-1032.85							8843.66
		2267.43							-203.274
		8870.06							1816.85
		6965.78							443.568
		868.974							3804.11
		9393.66							4564.51
		2491.84							669.578
		2776.99							4197.8
		9025.93							779.693
		13441.4							4082.32
		6345.97							3437.23
		8386.82							1086.64
		12825.8							1681.12
		10957.4							69.5153
		3446.62							7807.77
		4191.81							7459.28
		2651.69							3482.2
		2737.21							8303.22
		2151.24							1544.02
		3310.39							4744.08
		6627.67							2000.81
		2493.99							1732.5
		5998.64							-20.4308
		6849.53							1495.45
		5663.97							-395.383
		17496.5							3776.37
		19482.5							8180.96
		7305.27							1534.09
		8122.94							4111.37
		4332.2							4365.46
		2848.94							4955.24
		1826.32							-274.225
		5946.59							2662.34
		5230							3254.66
		4286.17							2376.46
		1353.07							620.978
		4216.39							321.708
		8806.31							1836.61
		10035							5033.85
		4088.82							7678.72
		2915.52							618.009
		2439.09							71.889
		4398.22							2120.84
		2987.06							889.484
		5209.71							67.0459
		8592.92							1618.73
		3675.85							222.992
		5129.6							356.704
		1419.75							2349.75
		4814.31							1331.47
		13799.7							3331.88
		9010.65							982.465
		7012.93							-942.765
		10040.7							2797.7
		6548							-98.4975
		13811.2
		11439.2
		2956.92
		10763.9
		2102.77
		7914.35
		1108.26
		1991.15
		1971.5
		5528.76
-257.365	14891.2	8059.81	-40.111	-304.899	2275.77	-4.36344	291.86	3291.5	697.417	4279.63
545.012	1267.81	6770.07	-486.961	1046.97	1086.06	710.506	87.4948	-215.195	1868.13	2050.58
147.299	1446.54	-372.73	110.707	-607.05	350.618	1158.28	2205.05	-248.704	4621.31	6646.59
-1.62379	157.422	19292.9	1018.8	-134.822	70.33	1830.76	2211.57	587.457	-167.265	2248.02
353.508	-241.821	12294.2	-444.245	-219.014	708.496	-353.208	4787.45	1202.92	16320.8	4696.37
238.687	-562.607	4704.92	416.213	-491.354	908.393	500.682	464.509	149.661	1677.92	8458.45
53.2554	1342.41	10083.5	37.7597	570.176	740.585	175.63	1573.44	848.286	2354.17	5758.05
-497.23	1214.64	16121.6	-233.649	354.759	-660.309	275.065	761.972	683.548	2123.03	3281.51
-277.067	2245.7	7544.35	3266.81	1813.48	-20.1055	2312.61	863.771	1090.57	3169.51	5657.11
226.576	446.92	700.541	1428.97	142.594	-344.634	1228.78	283.508	5087.35	351.887	5140
333.566	278.102	8154.5	1994.63	-247.632	1288.29	705.529	-202.063	-545.521	3521.77	3265.36
118.394	2460.81	20090.9	-101.096	-650.586	-974.968	-603.972	689.994	785.233	1349.7	5386.38
-765.983	1411.92	14379.3	-222.318	-259.415	-319.187	873.067	-1535.46	1339.89	1163.66	3537.75
-357.054	5328.92	-99.0941	201.798	737.159	-898.458	681.567	1283.51	2857.4	2259.22	10318.6
-570.105	2186.24	6481.07	2183.83	-152.658	-452.752	902.497	1033.14	2055.98	879.772	16135.6
1514.56	2480.34	15693	234.745	-379.609	498.018	320.62	-185.88	190.083	1770.17	3522.75
557.011	5944.29	6903.8	0.390791	932.579	311.061	-348.516	3611.19	823.097	-851.903	3827.52
-205.743	5891.98	8228.7	-188.035	-164.697	245.31	303.966	741.651	2739.1	1573.77	6978.33
180.506	3684.27	1877.21	556.274	1320.81	2013.65	-332.377	-384.687	2059.97	736.484	6946.68
497.724	1408.03	3139.82	-316.448	-370.827	-184.649	126.832	2760.98	-109.94	-274.564	4739.34
-350.026	3206.32	2860.48	538.114	491.441	-914.151	1352.19	1277.19	694.367	-223.526	2575.82
166.288	1626.25	1427.06	826.219	213.769	144.004	31.8523	1869.69	2324.65	-1263.08	10149.4
75.5392	2931.48	3674.17	-613.871	66.1321	-302.886	757.544	683.009	106.244	71.7103	9423.58
620.516	1559.4	653.603	-2.82204	645.41	-174.071	291.935	-164.82	-129.944	382.478	9289.4
26.3287	1114.35	25488.5	273.863	1201.06	824.431	216.29	2064.98	3222.94	2382.84	3635.46
-541.599	383.93	4727.91	64.0312	-512.942	891.922	324.515	566.857	2333.34	1611.01	5326.2
-95.2263	342.553	3391	583.122	-242.467	127.871	-55.1136	1779.64	3302.58	384.2	3833.92
-284.312	1680.24	5944.04	-229.912	535.269	-305.411	-252.97	-75.6686	1884.86	-550.758	639.967
2488.84	2045.57	9033.03	-616.366	-120.315	-604.876	-179.015	-421.292	3453.81	3715.47	8015.67
109.377	108.433	7377.54	-554.968	1223.6	-775.879	492.106	2798.96	6460.98	2540.25	5120.03
10.8383	2261.1	20166.9	-189.141	-718.794	-1243.16	-17.9201	643.686	1067.9	-527.905	7255.58
-211.404	5664.57	9638.18	418.336	1065.19	566.584	1409.68	219.686	873.85	1358.87	8036.05
22.99	477.555	4566.32	159.798	-663.472	-111.594	428.48	1442.7	1199.07	1381	15922.3
-408.187	59.0812	402.588	-627.863	-1187.4	369.41	135.19	-88.9801	2955.44	817.788	3458.65
806.085	2065.03	376.201	-31.2826	-670.291	482.34	531.813	1915.14	6892.76	1471.55	6024
669.859	940.896	7407.23	-262.975	22.8675	975.766	68.7804	19.0568	3466.44	1106.36	3781.15
-287.733	-280.904	1332.97	2268.71	349.053	101.835	1340.12	1614.22	-474.922	828.985	2087.45
900.624	674.305	4499.56	314.56	-387.707	-1415.84	870.638	2500.75	-230.997	261.069	8542.75
-259.824	6402.61	7674.15	185.227	-13.9961	95.6717	1370.1	1034.74	2359.76	-388.313	-376.705
341.283	1345.71	1003.86	-916.92	-1335.97	-125.813	533.341	1219.01	6961.47	1025.66	8661.93
396.574	1347.22	2883.59	1599.61	1328.39	285.893	1588.35	1075.02	2263.65	683.582	8901.39
166.611	3212.17	3830.04	76.0828	367.57	348.318	-803.378	-95.7734	2330.16	4196.7	5240.91
-841.514	424.491	1171.79	-216.439	-159.68	403.719	3528.61	2136.08	-36.4171	-79.5472	8473.44
450.875	684.662	11667.2	-863.077	757.736	-412.61	780.741	286.04	1769.01	1103.21	3728.47
[truncated: 163 more rows]

## Sheet: 4E 4G pSMO Raw Comp Means
FSK	FSK SHH	FSK SAG	FSK CMPD101 SAG	FSK H89	FSK CYA	FSK 1nM SAG	FSK 2nM SAG	FSK 5nM SAG	FSK 10nM SAG	FSK 50nM SAG
[truncated: 4 more rows]

[truncated: 3 more sheets: 4E 4G pSMO Norm 281.49, 4E 4G pSMO Norm 281.49 Means, Supplemental Figure 3 Data]
