# Supplementary material for: Smoothened and ciliary GPCRs regulate ciliary protein kinase A activity involved in Hedgehog signal transduction
Source: PLoS Biol. 2026 Jun 10;24(6):e3003841. doi: 10.1371/journal.pbio.3003841 (PMC13289941; doi:10.1371/journal.pbio.3003841)
Supplement: S5 Data — (XLSX) [file pbio.3003841.s012.xlsx]

## Sheet: 5D pVASP|GFP Raw Values
WT DMSO TN81	WT DMSO TN84	WT DMSO TN88	WT SAG TN81	WT SAG TN84	WT SAG TN88	WT SAG PTX TN81	WT SAG PTX TN84	WT SAG PTX TN88	SSTR3 DMSO TN81	SSTR3 DMSO TN84	SSTR3 DMSO TN88	SSTR3 SST TN81	SSTR3 SST TN84	SSTR3 SST TN88	SSTR3 SST PTX TN81	EA1 SST PTX TN84	EA1 SST PTX TN88
0.292926	0.674018	0.269762	0.128482	0.136615	0.137724	0.0896083	0.0103627	-0.00226461	0.193337	1.0036	0.270418	0.0363547	0.169143	0.26371	0.85158	0.596248	0.464086		Units are Ciliary pVASP/GFP Intensity (A.U.)
0.0866915	0.00485271	0.229724	0.0133946	0.0370738	0.0434	0.0896612	0.00810339	0.0795616	0.138518	0.10312	0.312264	-0.0120037	0.362011	0.487831	1.8327	0.246086	0.081457		TNXX refers to an internal experiment ID.
0.103465	0.336182	0.171315	0.124763	0.0788726	-0.0172347	0.0193272	0.0234975	-0.0074499	0.317796	0.252635	0.269338	0.353539	0.174799	0.318691	0.283146	0.0301843	0.482131
0.343727	0.0787	0.150295	0.193098	0.0168602	0.0335707	0.059894	0.00902657	-0.010549	0.187067	0.472324	0.790854	0.662281	0.348594	0.465708	0.0601788	0.636042	0.616842
0.617909	0.149679	0.552509	0.0166662	0.0770158	0.00823991	0.00853402	0.00223489	0.0584898	0.881408	0.282355	0.529887	0.169319	0.701703	0.06254	0.291075	0.164448	0.24065
0.306843	0.394037	0.0954761	0.0127426	0.0440006	0.10267	0.0852782	0.0208399	0.0691599	0.162749	0.263381	0.185781	0.058989	0.299689	0.381931	0.583198	0.0557546	0.233256
0.338475	0.35615	0.388463	0.046356	0.199136	0.247311	0.0341348	0.00395386	-0.00307052	0.166709	0.269873	0.286478	0.0973502	0.03348	0.236726	0.264953	0.238781	0.281854
0.252435	0.226856	-0.0057077	0.009642	0.0221842	0.0063529	0.0167765	0.00195338	0.00862723	0.0700719	0.825141	0.589058	0.11163	0.0857467	0.329968	0.00875754	0.157115	0.25744
0.971327	0.46813	0.0341398	0.0835816	0.12749	0.0146925	0.148802	0.0250973	0.0343732	0.129079	1.80954	0.54292	0.0924644	0.239959	0.0267564	0.0908635	0.470443	0.210921
0.622764	0.179155	0.271298	0.0727571	-0.0116989	0.0219904	0.12065	0.000717825	0.0227451	0.11244	0.356042	0.39114	0.0632427	0.062683	0.0632705	0.419065	0.473576	0.242845
0.794998	0.139175	0.274347	0.130756	0.0322445	0.0165363	0.249985	0.0068986	0.0085538	0.399305	1.18743	0.188218	0.447282	0.13077	0.484742	0.234488	1.47518	0.11452
0.900858	0.136145	0.25567	-0.00506881	0.00208806	0.0848635	0.0331004	-0.00880367	0.0252955	0.257754	0.539991	0.427935	0.0718677	0.30516	0.0223912	0.21819	0.27798	0.217838
1.33951	0.559766	0.0413987	0.013203	0.0485094	0.120991	0.0880713	-0.0100256	0.0647165	0.622291	0.3872	0.368327	0.391989	0.169357	0.29211	0.193593	0.126944	0.540145
0.587318	0.119862	0.0269228	0.0460113	0.235602	0.021405	0.229404	0.0141803	0.00300087	1.07247	0.288514	0.0495839	0.184369	0.0543191	0.2347	0.827846	1.3266	0.177738
1.4735	0.215812	0.0399509	0.0864887	0.0937616	0.111958	0.0150192	0.0603382	0.00258825	0.265009	0.477425	0.898214	0.277366	0.105659	0.0237977	0.512579	0.0147568	0.250661
1.76378	0.288352	0.128611	0.103438	0.0663408	0.0184276	0.116477	0.013655	0.154186	0.128647	0.048259	0.310191	0.107082	0.140123	0.00934537	0.299166	0.354661	1.00605
0.768119	0.184665	0.102015	0.0152957	0.201997	-0.0227581	0.0429179	0.0132058	-0.0505603	0.262038	0.380069	0.464713	0.169072	0.231084	0.209725	0.612104	1.53584	0.0708538
0.257418	0.240427	0.10514	0.0166565	0.108303	0.0516345	0.0146066	0.097781	0.0812654	0.448043	0.102375	0.606381	0.200833	0.416586	0.149574	0.258011	0.303442	0.130229
0.234366	0.027226	0.168429	0.0465081	0.0942519	0.239191	0.148242	-0.0494411	0.0424561	0.287244	0.0617973	0.773682	0.204092	0.420008	0.138959	0.387842	0.887867	0.0185985
0.0235596	0.0627229	0.0594045	0.0380272	-0.013138	0.0265892	0.00608761	0.031393	-0.00780087	0.329978	0.0795863	0.173681	0.434887	0.0630611	0.158269	0.324746	0.0424614	0.202
0.0787085	0.0540685	0.089951	0.048308	0.0575515	0.1986	-0.0101458	-0.011385	0.0291546	0.501623	0.221141	0.78564	0.107751	0.375154	0.147791	0.679544	0.589378	0.668429
0.350323	0.273987	0.0653507	0.0217248	0.00333526	0.0218023	0.16506	0.0415034	0.0278874	0.761775	0.599175	0.227456	0.00392206	0.373552	0.477956	0.106012	0.276305	0.399136
0.0873592	0.165282	0.789333	0.0493006	0.088055	0.0871653	0.140338	-0.0304203	0.00546159	0.128974	0.493929	0.369987	0.146581	0.425446	0.155316	0.627015	0.375321	0.0632218
0.183778	0.658947	0.0610196	0.130346	0.0283993	0.0245294	0.169784	0.0474597	0.0260771	0.137245	0.454521	0.234077	0.520151	0.334701	0.144791	0.211769	0.325845	0.257806
0.329894	0.115733	0.106138	0.0525543	0.137715	0.475098	0.0939528	0.0336742	0.0194685	0.0364934	0.302395	0.291312	0.298947	0.108817	0.388593	0.531178	0.67082	0.354551
0.36997	0.414308	1.06003	0.00468076	0.026528	0.0278265	0.032554	0.0118095	-0.00671756	0.200754	1.10476	0.383553	0.0716651	0.181205	0.075536	0.129587	0.344295	0.314831
0.1323	0.0905753	0.0576802	0.0141497	0.133141	0.104044	0.0432208	0.00410912	0.0590785	0.103189	0.677383	0.821693	0.24282	0.292637	0.0719263	0.770355	0.178195	0.330017
0.590965	0.0386474	0.0607419	0.0183162	0.0777917	0.119162	0.0131149	-0.0110527	0.040341	0.412159	0.39939	0.118201	0.120306	0.0301418	0.0339547	0.487565	0.389634	0.107059
0.150698	0.167155	0.110046	0.0338866	0.0307741	0.079332	0.0556518	0.11703	0.0679263	1.54395	0.230138	0.298701	0.386471	0.151076	0.0862817	0.824012	0.585168	0.363418
0.648868	0.0750436	1.09159	0.090852	0.107057	0.258521	0.0274302	0.0167922	0.0969531	0.200989	0.392997	0.402935	0.0723778	0.293764	0.0284521	0.466904	0.0669167	0.167609
0.0104521	0.0206404	0.793683	0.0189274	0.0574768	0.119988	0.00907996	0.0602864	0.006485	1.09027	0.411251	0.749586	0.196674	0.00454969	0.232482	0.504603	0.22402	0.411021
0.443919	0.202948	0.212965	0.0152614	0.0195684	0.0253989	0.115917	0.042427	0.0129956	0.122509	0.48133	0.840027	0.168361	0.151852	0.212249	0.158066	0.125031	0.977436
0.992597	0.0900376	0.385355	0.0174782	0.123591	0.0495971	0.22689	0.00165428	0.0199384	0.179913	0.249497	0.437333	0.106269	0.416351	0.210519	0.363625	0.102312	0.186662
0.343171	0.0596054	0.5275	0.0266219	-0.0278684	0.121398	0.082496	0.122091	0.0238336	0.172946	0.0595239	0.41019	0.129565	0.24872	0.0204354	0.274915	0.803535	0.336479
0.0218774	0.024957	0.669557	0.0217305	0.0447339	0.0366599	0.105837	0.0106615	-0.00203601	0.275325	0.845157	1.08827	0.0734234	0.922254	0.0843081	0.834268	0.0429065	0.154639
0.0624849	0.114822	0.709352	0.00885381	0.0616802	0.0435844	0.00496622	0.0384264	0.00272874	0.0813877	0.271635	0.881842	0.0476983	0.927207	0.154366	0.0355865	0.188495	0.229696
0.0876875	0.0207127	0.0536348	0.0313983	0.0719035	0.0314249	0.0584504	-0.0414766	0.040398	0.239631	0.0533871	0.444578	-0.00393751	0.410718	0.0966149	0.277916	0.24778	0.797066
0.088111	0.0454835	0.0543816	0.100055	0.029821	-0.00698688	0.0300843	0.0624546	0.0221487	0.717632	0.197591	0.277126	0.0571527	0.324124	0.10119	0.90646	0.374131	0.46216
0.123693	0.133587	0.0481973	0.0523795	0.0180056	0.0270542	0.0162249	-0.000520225	0.0987644	0.501136	0.431565	0.192734	0.216374	0.132716	0.0476859	1.39927	0.131683	0.0757004
0.0971978	0.0104648	0.0405119	0.0225431	0.074111	0.131194	0.0211118	0.0433083	0.0228741	0.339569	0.212734	0.622421	0.216642	0.040462	0.155998	0.00456291	0.0764599	0.0523932
0.257383	0.0985565	0.134361	0.0242395	0.0186684	0.052039	0.0720076	0.0811042	0.0180893	0.270835	0.360366	0.606915	0.126052	0.438609	0.113311	0.391507	0.903574	0.605768
0.175097	0.053625	0.310022	0.17677	0.0638443	0.0121072	0.00797384	0.101477	0.0317073	0.264604	0.444467	0.177693	0.220658	0.220372	0.100876	0.483697	0.495759	0.159673
0.189764	0.171444	0.356567	0.124135	0.054818	0.334308	0.0696116	-0.0120509	0.0141627	1.12296	0.00405348	0.382295	0.00874131	0.292985	0.208907	0.2104	0.770101	0.944281
0.1531	0.154434	0.0700561	0.0314616	0.317234	0.0101312	0.0533543	0.0125662	0.00606458	0.867967	0.713225	1.15359	0.119983	0.0582163	0.0469267	0.227275	0.124471	0.583247
0.892229	0.180001	0.0879119	0.0159566	0.00487225	-0.0446407	0.176992	0.0352042	-0.0156724	0.282211	0.395909	0.48408	0.279	0.43326	0.0335165	1.35348	0.592394	1.36503
0.59114	0.0385575	0.42155	-0.00272338	0.00138252	0.0920931	0.0493115	0.0138763	0.023953	0.45223	0.336246	0.57111	0.478614	0.0803684	0.125614	0.195342	0.438266	0.675087
0.844612	0.0621887	0.438337	-0.0133002	0.134457	-0.00120227	0.00155524	0.0608777	0.0124459	0.284514	0.506736	0.219968	0.0681245	0.177625	0.115889	0.407209	0.737622	0.866942
0.102013	0.0679536	0.859965	0.0528173	0.126958	0.0949025	0.0254829	0.0159792	0.02558	0.195928	1.03523	0.176123	0.658651	0.311568	0.187618	0.183202	0.357785	0.25026
0.399974	0.0199827	0.223078	0.377168	0.0110511	0.0860041	0.000774894	0.0187338	0.0105597	0.496414	0.676584	0.00782464	0.340684	0.0777218	0.137653	0.669871	0.31094	0.0806304
0.348875	0.0289622	0.261561	0.0817884	0.0364451	0.376128	0.0183687	-0.000680959	0.0257372	0.274588	0.227634	0.652646	0.0479048	0.128116	0.0776998	0.359445	1.81224	0.158905
0.22277	0.0500687	1.02725	0.0396737	0.0208674	0.0884331	0.0257926	0.0237799	0.0540859	0.521576	0.774315	0.086685	0.263105	0.179658	0.858641	0.754273	0.430432	1.36362
0.557578	0.269801	0.0517545	0.183828	0.0129491	-0.00691236	0.00433426	0.0102637	0.0252988	0.265025	0.587422	0.50927	0.0737688	0.282889	0.124611	0.64902	0.642716	0.515338
0.217355	0.166708	0.163321	0.0748414	-0.0148121	-0.0351944	0.00586855	-0.011699	-0.00880962	0.0946919	0.313899	0.408337	0.041734	0.300885	0.185814	0.99536	0.4497	0.216012
0.181083	0.273581	0.307185	-0.00250195	0.0853177	0.0389457	0.00418066	0.0212413	0.004061	0.412919	0.100098	0.336311	0.173565	0.169912	0.135523	0.20473	0.19349	0.753037
0.173211	0.187142	-0.00531244	0.00862997	0.0353081	0.484143	0.00275062	-0.015795	-0.0035812	0.304508	0.785658	0.506706	0.0338779	0.0786271	0.186162	0.374245	0.482241	0.202832
1.0505	0.484428	0.0283085	0.0813612	0.0519888	0.00661134	0.00217705	8.99717e-05	0.057022	0.0326832	0.829168	0.341804	0.080407	0.203525	0.2164	0.41559	0.291694	0.433128
0.191687	0.201334	0.185115	0.0610664	0.0588498	0.134943	0.0840212	0.0322922	-0.0266956	0.297065	0.791726	0.99001	0.0617133	0.624481	0.320709	0.180709	1.15523	0.0865328
0.442191	0.353237	0.0155682	0.0824763	0.0684832	0.0771506	0.110284	0.0418153	0.0116508	0.286927	0.167074	0.790168	0.434259	0.0789518	0.307601	0.72816	1.16682	0.881346
0.133481	0.455092	0.0961249	0.156625	0.0721919	0.0778681	0.0104061	-0.00314191	0.0163387	0.07943	0.417729	0.293157	0.205586	0.244045	0.183185	0.439355	0.318989	0.661672
0.237463	0.210341	0.0981817	0.0090176	0.101227	0.0983022	0.0215453	0.108433	0.0431258	1.45855	0.243782	0.298506	0.0514791	0.0684527	0.377068	0.952616	0.348469	0.755318
0.138637	0.710082	0.147483	0.130555	0.170752	0.00496573	0.223167	0.0423794	0.00185107	0.374283	0.719655	0.648139	0.0967519	0.0809303	0.012709	0.27575	0.103151	0.534429
0.220485	0.0535759	0.193436	0.0918104	0.214259	0.110756	0.174114	0.0218325	-0.000595876	0.706821	0.478706	0.429715	0.0162332	0.061137	0.0094446	0.557946	0.1328	0.374531
0.410608	0.133795	0.07976	0.0924454	0.0962683	-0.019066	-0.0114947	0.0154538	0.0106267	1.9745	0.0738553	0.112613	0.147006	0.447866	0.241599	1.3932	0.107756	0.19148
0.132945	-0.00518736	0.0685874	0.0358999	0.122262	-0.0063539	0.0852723	-0.0120396	-0.0527087	0.642219	0.313319	0.411684	0.126984	0.577899	0.030519	0.232445	0.573671	0.334224
0.483747	0.104751	0.0280986	0.0841759	0.0984333	0.162614	0.0446812	0.00419973	0.0905424	0.436799	0.843304	0.967894	0.48056	0.391617	0.0476078	0.803107	0.428521	0.142626
0.120526	0.156341	0.0867769	0.071076	0.00785869	-0.00658895	0.142143	0.0279	0.05219	0.440196	0.543315	0.292263	0.425653	0.203809	0.168792	0.552523	0.144896	0.0864685
0.250328	0.121805	0.0352144	0.111885	0.0275744	0.100165	0.0360357	0.0320406	0.041938	0.129415	1.13185	0.128048	0.0334347	0.0647456	0.115466	0.292347	0.107925	0.730573
0.391644	0.0571865	0.919638	0.0122286	0.00276408	0.0165049	0.18913	0.0917944	0.0744033	0.124892	0.522231	0.544609	0.11831	0.187861	0.710737	0.480326	0.796394	0.000393433
0.279991	0.0646484	0.17186	0.0834819	0.100643	0.100389	0.0377212	0.157511	-0.00012435	0.955575	1.03866	0.360192	0.171961	0.0877974	0.111997	0.178393	0.163267	0.857011
0.337799	0.0168434	0.108088	0.0412038	0.0472964	0.0579845	0.00867026	0.0248666	-0.0111724	0.937382	1.03581	0.719526	0.127641	0.299961	0.488905	0.912889	0.325939	1.16632
0.173654	0.0606461	0.0117827	0.0675527	0.0580577	0.012282	0.0283844	-0.000899895	-0.0342256	0.925541	0.625686	0.388508	0.143703	0.040281	0.162533	0.409984	0.685873	0.37254
0.532962	0.0223751	0.0691676	0.0621247	0.0703171	0.0119763	0.269779	0.0250245	0.0563692	0.147344	0.240058	0.336202	0.0253699	0.0593397	0.11402	0.622638	0.00921803	0.129649
0.822607	0.0250998	0.235944	0.028893	0.0796941	0.0914746	0.14408	-0.00543285	0.0992395	0.367875	0.848081	0.527726	0.0150478	0.359105	0.610912	0.663344	0.132778	0.765946
0.709484	0.00595892	0.0697479	0.0782566	0.0898976	0.000827048	0.0350873	0.0878364	-0.0133621	0.236669	0.692445	0.829473	0.0166787	0.176346	0.100442	0.155846	0.0818687	0.248017
0.570511	0.0647653	0.291301	0.0485808	0.124079	0.0456363	0.0826457	0.0423348	-0.0862921	0.137051	1.38085	0.599393	0.0434756	0.376419	0.0735914	1.52002	0.124397	0.348043
1.92028	0.17663	0.118696	0.330357	0.209992	0.123917	0.0374313	0.232159	0.00274082	0.427884	0.23233	0.196069	0.102978	0.412767	0.171504	0.0802194	0.54719	0.0840904
0.477818	0.129971	0.159221	0.170812	0.252272	0.035975	0.0688234	0.0112979	0.0467053	0.374797	0.100936	0.138143	0.131607	0.16615	0.251136	0.230197	0.46526	0.535643
0.917482	0.0441863	0.0276675	0.00605468	0.11146	0.292316	0.0288333	0.0311958	-0.00957716	0.260089	0.264146	0.544213	0.0616729	0.104402	0.252563	0.52747	0.15406	1.40109
0.737531	0.444944	0.0327971	0.0486145	0.137622	-0.000917419	0.0368369	0.0216366	0.0107474	0.460049	0.739448	0.626443	0.183929	0.110817	0.197776	1.03737	0.892884	0.120161
0.237323	0.0495245	0.251273	0.0870975	0.105959	-0.0195986	-0.00214448	0.0434456	0.0309972	0.276521	0.776625	0.675875	0.372621	0.102751	0.0373351	0.216511	0.169645	0.362436
0.119237	0.192096	0.23713	0.0522827	0.00977922	0.0147239	0.0874743	0.0668778	-0.0012877	0.847718	0.8158	0.188494	0.0922296	0.153207	0.149223	0.714215	0.124211	0.495571
0.474115	0.0117348	0.318488	0.0224697	0.0251205	0.0126057	0.0873824	0.0171337	0.0308654	0.189152	0.323401	0.322738	0.0254754	0.214524	0.0831641	0.662522	0.12814	0.502199
0.0765347	0.303167	0.211313	0.126041	0.000850599	0.0646955	0.103679	0.00832667	0.0103791	0.672765	1.22688	1.32939	0.0175235	1.72338	0.29181	0.110731	0.246535	0.135472
0.0963786	0.151858	0.385053	0.0511982	0.0762301	0.0421553	0.0878867	0.00143413	0.00630404	1.32563	0.116823	0.505466	0.0260123	0.0285221	0.0129711	0.6699	0.588992	0.487263
0.64986	0.400928	0.196271	0.00460301	0.102125	0.040773	0.0430062	0.0177194	-0.124785	0.108539	0.270735	0.158097	0.154105	0.408666	0.251917	1.11835	0.347908	0.35016
0.360027	0.274676	0.189893	0.0416284	0.0222722	0.120119	0.0217959	0.0183277	-0.0136715	0.401107	0.867745	0.392093	0.068182	0.558835	0.0378386	0.39621	0.439516	0.184664
0.230347	0.252608	0.344734	0.028967	0.0788796	0.0413769	0.00586011	0.0274823	0.167028	1.4402	1.38464	0.713272	0.0871716	0.241412	0.106539	0.608684	0.310933	0.384623
0.403756	0.0897609	0.0689394	0.0202526	-0.0607811	-0.0101427	0.00146703	0.0113922	-0.0287586	0.329337	0.471777	0.485717	0.0366944	0.201009	0.234089	0.264265	0.332504	0.207331
1.19384	0.15543	0.0384024	0.0626468	0.0023847	0.0206497	0.00402716	0.00407652	0.00301505	0.298923	0.814294	0.219798	0.0246085	0.673075	0.0697943	0.291397	0.392417	0.338641
0.926704	0.18592	0.103565	0.0292518	0.0454747	0.0700913	0.0108451	-0.000795973	0.0293456	0.506622	0.714431	0.432217	0.162486	0.255025	0.0364646	0.698504	0.584313	1.44245
0.458599	0.200443	0.102334	0.127052	-0.02652	0.00527552	-0.0187612	-0.00236221	0.0220238	0.0505924	0.415008	0.713634	0.0193534	0.0738164	0.0867924	0.428821	0.28737	0.0575599
0.399613	0.231387	0.195963	0.00665088	0.0440476	0.0750609	0.00655706	0.0336262	0.0222342	0.208612	0.516961	0.661638	0.117802	0.0514798	0.269225	0.47786	0.250622	0.126145
0.277431	0.304984	0.401628	0.00983826	0.0509923	-0.0122132	0.0423093	0.0388991	-0.0795978	0.317629	0.648937	0.272895	0.075469	0.040935	0.133854	0.252394	0.403757	-0.00389846
0.102053	0.48395	0.414702	0.0142425	0.104707	0.0348498	0.0509897	-0.00765657	0.0160725	0.310431	0.390911	0.423961	0.0245234	0.262543	0.0493199	0.663445	0.153817	0.100235
0.0446768	0.494571	0.064991	0.00213149	0.0443744	0.133393	0.0459441	0.0237816	0.0674434	0.169293	0.173001	0.248099	0.289461	0.185484	0.0926742	0.591152	0.260999	0.487395
0.291249	0.470942	0.204784	0.0200825	0.0859738	0.0581182	0.0180738	-0.0217424	0.00503555	0.782397	0.523345	0.28715	0.0342122	0.257322	0.156054	0.561216	0.471132	0.256216
0.177036	0.437609	0.24378	0.0237497	0.263815	0.161811	0.0136642	-0.00156551	0.0883036	0.467495	0.517554	0.308374	0.0257793	0.0502254	0.0186273	0.319808	0.585047	0.134947
0.420901	0.124883	0.0399811	0.0887608	0.126152	0.169665	0.0632031	0.0517582	0.00658052	0.281178	0.365046	0.440124	0.0884605	0.58148	0.0759771	0.314766	0.182928	0.463694
0.308386	0.0974027	0.0785505	0.0301331	-0.0204963	0.0888622	0.0477293	0.0219902	0.0125726	0.688938	0.490963	0.516761	1.01234	0.0917366	0.385835	0.0999503	0.260381	0.472692
0.145226	0.486893	0.103349	0.0289042	0.111443	-0.0213635	0.0447945	0.00158274	0.0124246	0.406134	0.51401	0.441588	0.0627443	0.501235	0.0173962	0.592514	0.175431	0.50038
0.246682	0.311575	0.139356	0.093236	0.638065	0.0507333	0.131409	0.0954916	0.092852	0.155353	0.12831	0.327794	0.182075	0.437247	0.411595	0.147862	0.429212	0.679902
0.17746	0.0746999	0.196933	0.0500104	0.0735278	0.0104504	0.262237	0.0464787	0.00276168	0.162096	0.804479	0.23899	0.0145023	0.264093	0.14575	0.11068	0.197811	0.0499076
0.194219	0.662631	0.645354	0.0148168	0.173571	-0.00746954	0.148501	0.0175445	0.0343438	0.327402	0.350918	0.370978	0.143508	0.088266	0.336377	0.280227	0.455214	0.166317
0.151585	0.132609	0.0352035	0.0663485	0.023825	0.512572	0.267235	0.0252745	-0.0130768	0.109013	0.227425	0.553613	0.265571	0.0865847	0.46682	0.694568	1.39942	0.628418
0.039072	0.0811725	0.0421382	0.0393814	0.099455	0.303214	0.0298591	0.0346348	0.0186519	0.689528	1.11676	0.26208	0.192895	0.417218	0.363221	0.479156	0.902366	0.624757
0.194967	0.611928	0.273191	0.0526768	0.0786223	0.0650036	0.169229	0.0843143	0.0162973	0.238701	0.629908	0.180062	0.058163	0.148527	0.369093	0.758224	1.14052	0.789529
0.0763468	0.380872	0.117771	0.0403171	0.0323195	0.0466213	-0.0758047	0.051777	0.0254868	0.0579999	1.03672	0.497543	0.0540863	0.0846451	0.0203135	0.981226	0.124023	0.118054
0.101993	0.354908	0.00108545	0.0589045	0.0598324	0.134856	0.0892808	0.157213	-0.00480307	0.310499	0.158542	0.772508	0.0548452	0.460865	0.138319	1.09847	0.710612	0.244242
0.551856	0.193886	0.0174362	0.0395076	0.0152701	0.0664399	0.130839	-0.00857436	0.0236037	0.149536	0.315325	0.57604	0.022809	0.394165	0.104003	0.504692	0.469089	0.128386
0.32508	0.0158266	0.19559	0.0105336	0.0339084	0.270466	0.0546811	0.0539121	0.110266	0.258709	0.511392	0.0550894	0.0455112	0.0927296	0.143203	0.524754	0.0260133	0.11678
0.363812	0.270143	0.0518248	-0.00619136	0.132968	0.20167	0.0133846	0.0274551	0.149553	0.341053	0.334229	0.234062	0.0457792	0.160167	0.265195	0.199746	0.0370619	0.820951
0.122059	0.439962	0.511922	0.00484722	0.0240422	0.121354	0.127213	0.0168241	0.0328235	0.106128	0.454313	0.79661	0.0166076	0.135223	0.0328001	0.149694	0.12411	-0.0172441
0.0658751	0.0631345	0.464336	0.013228	0.0695683	0.132157	0.0212706	0.0900776	0.00549709	0.821313	0.17633	0.413907	0.0503394	0.649851	0.0669197	0.307802	0.571089	0.317428
0.0647594	0.147074	1.05352	0.0176332	0.0217415	0.0587403	0.0750225	0.0106643	0.0589958	0.175732	0.812947	0.669019	0.128295	0.200975	-0.00310303	0.239689	0.369131	0.222274
0.154164	0.104128	0.426069	0.0424965	0.0613217	0.199532	0.0703188	0.0456444	0.0360968	1.10599	0.334581	0.453398	0.0499157	0.0316907	0.0885269	0.114823	0.335033	0.165208
0.234195	0.0286819	0.0881407	0.0336436	0.0328205	0.117408	0.0441298	0.0972287	-0.0555316	0.438936	0.422184	0.924674	0.0788745	0.455832	0.737065	0.552343	0.30176	0.102268
0.0866599	0.866831	0.30686	0.0789198	0.0677521	0.0203411	0.0976812	-0.000132495	0.0198278	0.536697	0.675962	0.223932	0.0371575	0.473373	0.16641	0.828884	0.271282	0.740795
0.185719	0.1947	0.503121	0.0438377	0.0180686	0.0205777	0.111464	0.0168697	0.00011721	0.243763	0.38267	0.775229	0.139594	0.194877	0.0723916	0.250634	0.274776	0.270075
0.184653	0.941569	0.114418	0.0147727	0.0063618	-0.00694362	0.0709151	-0.000776503	0.0597606	0.333175	0.187891	0.369101	0.117002	0.138566	0.0289646	0.529091	0.475996	0.16205
0.167676	0.0974015	0.162467	0.0241802	0.0439278	0.0233707	0.0228542	0.133307	0.0489202	0.23134	0.556861	0.428523	0.104093	0.127172	0.162716	0.346996	0.0892903	0.49446
0.569061	0.233309	0.0782405	0.0661451	0.448905	0.114993	0.0188238	0.027302	0.0241133	0.163967	0.246136	0.168695	0.0271915	0.0656043	0.11484	0.224582	0.13585	0.290021
0.218913	0.325861	0.246275	0.15264	0.0083582	0.398529	0.00833065	0.0130521	-0.0475057	1.03034	0.54118	-0.0261461	0.0379877	0.185851	0.179314	0.246682	0.459835	1.38548
0.336146	0.216138	0.0538683	0.0829926	0.023163	0.0184736	0.0680898	0.0140457	0.0343603	0.0567478	0.186062	0.645889	0.0143278	0.0881308	0.0482892	0.226433	0.256293	0.0670309
0.113883	0.319272	0.108218	0.0626636	0.000783502	0.0531585	0.00227478	0.0563183	-0.0212216	0.109823	0.702607	0.153069	0.0713298	0.100365	0.545956	0.452699	0.383011	0.299709
0.226975	0.196392	0.0509697	0.0146518	0.0252133	0.0385422	0.0666224	-0.00936126	0.0495733	0.901653	0.639447	0.495293	0.194243	0.248572	0.326557	0.61946	-0.00561553	0.277864
0.125922	0.47351	0.0300258	0.00904172	0.0351763	0.0727364	-0.00290703	-0.00649819	0.0962445	0.200855	0.378431	0.681583	0.0403369	1.00182	0.0735064	0.283396	0.377892	0.361489
0.184419	0.012136	0.0967321	0.0221065	0.466457	0.076881	0.0312262	-0.0165656	0.0568646	0.144778	0.183964	0.692579	0.15615	0.102998	0.0200773	0.532322	0.659066	1.1413
0.504008	0.028335	0.00416989	0.00905611	0.100498	0.0595429	0.00349493	0.0318016	-0.000320704	0.212	0.616652	0.588085	0.141804	0.223668	0.210783	0.922119	0.25495	0.189136
0.0672836	0.255495	1.2146	0.00874403	0.0968492	0.057316	0.378393	0.223764	0.019847	0.443492	0.171201	0.529821	0.469552	0.0692349	0.209093	0.247028	0.0392567	0.330595
0.063299	0.0820873	0.160475	0.0163532	0.0268394	0.0753458	0.253341	0.0227743	-0.00253663	2.0793	0.618315	1.06112	0.423083	0.0766559	0.042268	0.930247	0.126095	0.309086
0.0213826	1.45076	0.0517857	0.017198	0.0385633	0.0592623	0.188685	0.03049	0.0603559	0.334461	1.37291	-0.0162734	0.158978	0.199909	0.404694	0.286918	0.478904	0.0896756
0.0354899	0.367762	0.0797001	0.00564051	0.143867	0.194145	0.0366502	0.00497862	-0.0137835	2.92605	0.362253	0.228991	0.127645	0.300531	0.0427576	0.202454	0.339966	0.193729
0.0604036	0.268153	0.183011	0.0640868	0.00462806	-0.00602729	0.0778664	0.00301109	-0.00882284	0.326935	0.418459	0.481179	0.0987318	0.0758801	0.655447	0.169066	0.482294	0.482404
0.15339	0.462077	0.00650193	0.0472783	0.0820021	-0.0146248	0.0894241	0.0157499	-0.0228792	0.852863	0.312347	0.668503	0.0888794	0.0490949	0.132128	0.0542739	0.083832	0.718954
0.110452	0.262161	0.0838342	0.0117399	0.20459	0.046609	0.0744814	0.172887	0.0511525	0.0845497	0.490305	0.232117	0.0355966	0.0793609	0.0667666	0.939889	0.724965	0.433771
0.253549	0.114959	0.172089	-7.74142e-05	0.0156607	0.00632399	0.253824	-0.00740015	0.0676721	1.33096	0.642203	0.785146	0.0965807	0.0559403	0.0244222	0.651503	0.416866	1.26267
0.132582	0.364968	0.0847367	0.0357366	0.0607968	-0.0132183	0.106691	0.00170247	0.00917322	0.512028	0.22812	0.469984	0.0422988	-0.0129744	0.85408	1.26118	0.27105	0.907479
0.0948017	0.348093	0.546439	0.00535771	0.0328988	0.0201102	0.0466963	0.023644	0.0552081	0.163701	0.310019	0.232191	0.0563516	0.411531	0.608299	0.405057	0.331848	0.852402
0.260655	0.25212	0.869568	0.0752392	-0.00452643	0.054105	0.0974399	-0.00737024	-0.0409321	0.0664052	0.420757	0.561408	-0.00422979	0.254521	0.0417299	0.456591	0.297538	0.435101
0.0901797	0.101148	0.0469327	0.0108094	0.0283531	0.0384747	0.981732	0.0475965	0.00179531	0.422753	0.382223	0.264797	0.0473496	0.0824124	0.0532621	0.223089	0.331937	0.317748
0.278238	0.0123944	0.368477	0.0599887	0.144243	0.0194322	0.057519	0.0224716	0.00957934	0.172597	0.704201	0.459939	0.226818	0.458591	0.0578142	0.731956	0.316141	0.248147
0.0623527	0.464708	0.136699	0.145832	-0.0158992	0.0687954	0.019813	0.0038935	-0.0142664	0.514696	1.14251	0.554764	0.193709	0.2127	0.0860291	1.25117	0.550391	0.436449
0.244966	0.135003	0.0900218	0.00218047	0.0420426	0.124788	0.0851807	-0.000756352	-0.0205762	0.282789	0.438589	0.315332	0.00824808	0.241178	0.629092	0.272922	0.274585	0.516267
0.560336	0.197176	0.0663258	0.00140923	0.0454185	-0.0577259	0.0190745	0.0114401	0.015251	0.286931	0.748	0.256655	0.0112566	0.24788	0.0891019	0.244363	0.513075	1.07153
1.60743	0.0821904	0.282736	0.00979761	0.26061	0.00485578	0.0188331	0.0230215	-0.0374593	0.258543	0.101374	0.0932379	0.142048	0.193389	0.0832523	0.569467	0.0239173	0.392462
0.477817	0.209487	0.273801	0.0343514	0.0912355	0.346242	0.134745	0.0218634	-0.0492477	0.210564	0.437807	0.703299	0.0535317	0.132815	0.0608789	0.356066	0.181392	0.767171
0.0297222	0.292093	0.164043	0.0127084	0.0534025	0.125306	0.134242	-0.00160952	0.05755	0.087826	0.744642	0.457343	0.0820388	0.268556	0.255389	0.491265	0.209403	0.33753
0.584453	0.168433	0.0502694	0.011573	-0.0105417	0.0494891	0.241681	0.0366569	-0.0253273	0.662349	0.740563	0.259436	0.48797	0.0531477	0.053517	0.505963	0.278401	0.269726
0.317376	0.239508	0.133428	0.0238168	-0.0277581	0.164239	0.33812	0.0132135	0.00409654	0.540041	1.02788	0.273659	0.270278	0.281355	0.0983471	0.270768	1.38238	1.14909
0.317299	0.265425	0.319175	0.0915687	0.0430042	0.00670957	0.0336852	-0.00697162	0.013791	0.272541	0.537017	0.810926	0.0418037	0.0544173	0.188911	0.279616	0.639131	0.155057
0.974518	0.0979528	0.132334	-0.00392213	0.0768437	-0.0181905	0.16339	-0.00940783	0.0128777	0.587666	0.44092	0.387828	0.662947	0.157947	0.0807561	0.230651	0.0583693	0.276029
0.718322	0.209205	0.256343	0.0213843	0.0680442	-0.0114283	0.0300661	0.00040499	0.0735285	0.44346	0.764222	0.330612	0.330067	0.624242	0.0764066	0.237237	0.588941	0.475025
0.335058	0.371863	0.00373797	0.0374788	0.0588481	0.0117884	0.0174597	0.0404263	0.0511555	0.281285	0.269563	0.408438	0.0219518	0.498968	0.266621	0.453916	0.217217	0.311856
0.320099	0.81135	0.0553134	0.0503902	0.0285165	0.0418521	0.00866238	0.00172069	0.0284693	0.261087	0.156113	0.753706	0.609136	0.0737466	0.108092	0.286438	0.209106	0.11591
0.311838	0.107023	-0.00207624	0.0636214	-0.00571536	0.0576763	0.206612	0.0531519	0.0659859	0.219079	-0.00351565	0.387655	0.195893	0.121065	0.167889	0.434956	0.209616	0.464617
0.553488	0.0553275	0.050216	0.0461681	-0.00471511	-0.00950734	0.0136797	0.0568825	0.0100238	0.714843	0.201566	0.774121	0.200087	0.257743	0.626343	0.492864	0.673894	0.111227
0.354767	0.0482193	0.26934	0.0629425	0.0738279	0.0657267	0.0163029	0.0545128	0.00277952	0.930702	0.266395	0.13402	0.232362	0.12753	0.123258	0.134127	0.136985	0.502021
0.513247	0.418357	0.0762139	0.0646808	0.026742	-0.016509	0.0030718	0.168953	0.00888704	0.708811	0.723152	0.184007	0.135246	0.193887	0.0181309	0.833819	0.28577	0.990837
0.168759	0.0813085	0.0185716	0.0277113	0.107867	0.00854983	0.0178486	0.0301828	0.00644682	0.136185	0.0128713	1.04442	0.0384902	0.298368	0.132704	0.201795	0.66233	0.108693
0.396745	0.164168	0.0112221	0.0268018	0.060479	0.107299	0.096117	-0.000336797	0.0208824	0.0625442	0.41297	1.08391	0.0780623	0.0278858	0.270491	0.539826	0.232647	0.09733
0.635991	0.177756	0.0893731	0.114137	0.232587	0.076561	0.0760453	0.00450674	-0.0109865	0.379997	0.0437781	0.0730469	0.263572	0.0409417	0.312475	0.634956	0.0800351	0.106047
0.506386	0.577163	0.0273529	0.0219806	0.0217522	-0.024357	0.0785124	0.0055295	0.00698724	0.130082	0.430112	0.656418	0.056924	0.0203731	0.0495241	0.558757	0.427715	0.2336
0.680769	0.0997668	0.0947657	0.036481	-0.0194326	0.0187268	0.0506475	0.00923485	-0.00291097	0.894271	0.622117	0.286005	0.168462	0.278507	0.0939362	0.789695	1.39075	0.233725
0.705498	0.711045	0.253728	0.0594651	0.0968752	0.020618	0.156377	0.0267314	0.0809201	0.201452	0.391084	0.676916	0.0123804	0.0627423	0.0791919	0.424724	0.189442	0.705299
0.0505506	0.0870052	0.0130756	0.0136388	0.173608	0.0181114	0.200504	0.0128433	0.00628853	0.313097	0.376951	0.116409	0.111622	0.117612	0.488284	0.830402	0.772317	0.214853
0.220322	0.0214586	0.129033	-0.0013937	0.0599951	0.0206033	0.0498321	0.0104012	-0.00913516	0.375589	0.174733	0.827468	0.28835	0.336783	0.0253515	0.786504	1.29155	0.116184
0.101397	0.0586297	0.176992	-0.0145539	0.0817963	0.0288884	0.0241993	0.0257071	0.0012163	0.205063	0.253216	0.305582	0.0717596	0.122367	0.0245527	0.588813	0.295437	0.260825
0.10544	0.268432	0.219649	0.122232	0.0648182	0.0204109	0.0479522	-0.00168035	0.0123408	0.20888	0.372528	0.326741	0.0171035	0.278641	0.0449083	0.724709	0.692708	0.554538
0.139972	0.0755675	0.0152242	0.103288	0.904461	0.0573465	0.0272303	-0.00517802	0.0352555	0.777079	1.17294	0.138984	0.0850844	0.965388	0.0721489	0.266243	0.143956	0.103473
0.0482359	0.0920929	0.167288	0.0106581	-0.00313383	0.0221277	0.0214495	-0.0119783	0.00732247	0.197556	0.0970771	0.992399	0.186952	0.0901389	0.411593	0.493566	0.239552	0.209873
0.0131084	0.55153	0.015427	-0.000327853	0.058072	0.0340521	0.191299	0.0146469	-0.000879261	0.270897	1.67693	0.042328	0.0117468	0.0429042	-0.00434466	0.412429	0.299915	0.669856
0.0277278	1.46224	0.310163	0.00564146	-0.0128673	0.0527639	0.0750545	0.0109766	0.064837	0.217122	0.237958	1.29297	0.00682298	0.115084	0.0292096	0.440956	0.300914	0.294044
0.097512	0.14824	0.290154	0.0606148	0.162652	0.0160903	0.0885464	-0.00271611	0.00949211	0.108416	0.219141	0.590982	0.0179044	0.0597102	-0.0135189	0.754254	0.359425	0.690647
0.323043	0.563409	0.18972	0.0217997	0.0541551	0.0318512	0.234645	-0.00786549	-0.0106446	0.189677	0.488453	0.309874	-0.00112532	0.374761	0.146657	0.967878	0.424288	0.279651
0.317909	0.243472	0.0113931	0.00798164	0.0671712	0.0386696	0.10373	0.058451	0.00432188	0.336851	0.143485	0.186133	0.0263105	0.215996	0.0981336	0.280886	0.0781751	0.404954
0.394742	0.204984	0.49695	-0.00192768	0.709079	0.0270594	0.0818698	-0.0100399	0.018829	0.181368	0.447921	0.59949	0.532057	0.0552114	0.062432	0.295982	0.739416	0.375219
0.134453	0.28173	0.0813718	0.0459983	0.00339214	0.0108281	0.149841	0.0386679	-0.00464906	0.307571	0.386612	0.514817	0.0769447	0.310287	0.280986	0.380165	0.288453	0.175093
0.743519	0.363951	0.10276	0.0155667	-0.000920797	0.0206883	0.0329336	0.0408435	-0.00839864	0.407604	1.20307	0.597898	0.0160566	0.0263143	0.0475315	0.563518	0.590563	0.266937
0.252871	0.891523	0.249419	0.0125517	-0.00260574	0.0382069	0.204064	0.028633	-0.00790909	0.600863	1.02489	0.297308	0.29722	0.069157	0.0946706	0.076977	0.394574	0.0854634
0.178363	0.756678	0.226085	0.000770766	0.0318613	0.0958167	0.0379678	0.0250676	0.015479	0.558899	0.214677	0.373062	0.0190965	0.413952	0.14099	0.378677	0.349341	1.23602
0.0204851	1.1811	0.115812	0.0164473	0.044787	0.0738459	0.00677148	0.00387393	0.0969325	0.353862	0.656219	0.774707	0.157422	0.425107	0.246674	0.326652	0.492254	0.264685
0.495282	0.459519	0.150501	0.267956	0.0363781	0.04739	0.0768511	0.0121089	1.47228	0.146509	0.0608987	0.432767	0.0815406	0.910615	0.350051	0.570885	0.269224	0.367081
0.187934	0.273596	0.276037	0.0705351	0.102331	1.12681	0.206725	-0.0106776	0.235726	1.19874	0.330622	0.635431	0.0519181	0.0279033	0.187638	0.165467	0.84801	0.493321
0.0729704	0.629906	0.172769	0.0123952	0.0597911	0.0444144	0.032895	-0.0109796	-0.00759438	0.341186	0.605165	0.347823	0.0513683	0.190215	0.0577419	0.521816	0.250067	0.157687
0.222274	0.23425	0.0897644	0.0152387	0.00131709	0.204293	0.0199914	0.0393066	0.134418	0.208286	0.135034	0.499425	0.12096	0.827944	0.105517	0.527771	0.0942673	0.431784
0.0628962	0.5802	0.0801067	0.0216482	0.367074	0.0229037	0.0571638	-0.00405204	-0.0270782	0.179265	0.500666	0.570222	0.0158218	0.0711007	0.0520445	0.667431	0.447239	0.243312
0.126603	0.595988	0.281152	0.00584243	0.556981	0.229219	0.0618244	0.0107925	0.00982045	0.371419	0.853562	0.274514	0.060075	1.3525	0.432431	0.189508	0.207651	0.043128
0.116653	-0.00422065	0.111736	0.018536	0.0952235	0.0559473	0.0216314	0.0259438	-0.0180176	0.233211	0.0694337	0.394057	0.124659	0.0581213	0.535647	0.256978	0.392915	1.22572
0.165395	0.369719	0.309827	0.0242026	0.0684035	0.0989181	0.00438799	-0.00190453	-0.00129821	0.331205	0.782622	0.184859	0.0104753	0.195117	0.157463	0.120029	0.23127	0.148977
0.0626283	0.0715916	0.0572778	0.04681	0.364704	0.158359	0.095419	0.0221073	0.0421881	1.55809	0.344144	0.239236	0.0237692	0.23157	0.150782	0.853616	1.42493	0.568984
0.335223	0.0793891	0.502184	0.00794893	0.00669353	0.282052	0.117337	0.00329397	0.0813589	0.725091	0.160756	0.38354	0.235672	0.0673776	0.0423519	0.0891436	0.137273	0.264971
0.0949399	0.0573993	0.201319	0.156767	0.116523	0.203022	0.00701322	0.0183	-0.0240513	0.0782697	0.830666	0.286101	0.0703678	0.157439	0.00862803	0.0823686	0.177341	0.223208
0.17649	0.32132	0.237073	-0.0133729	0.023561	-0.00380308	0.016825	0.0293831	-0.0130742	0.316307	0.210133	1.35329	0.180693	0.113608	0.027799	0.36202	0.322001	0.418298
0.100033	0.582808	0.0685415	0.00455697	0.00322898	0.00753274	0.062565	0.0371649	0.000530131	0.500697	0.407649	0.226833	0.178578	0.200066	0.545444	0.666546	0.635156	0.408502
0.0657914	0.102685	0.0330831	0.0226997	-0.00248265	0.0182247	0.0313585	-0.00428308	-0.0107209	0.774635	0.704567	0.368447	0.266578	0.525789	0.0473681	0.220947	0.059571	0.209772
0.153616	0.428799	0.696146	0.0184435	0.0744868	0.025076	0.0908482	0.146017	0.211053	0.948215	0.839749	0.702546	0.120773	0.143946	0.0816824	0.842296	0.245027	0.513383
0.0885197	0.398241	0.0910136	0.00400146	-0.00540996	0.136261	0.0896856	0.00266741	-0.00245036	0.951759	1.58478	0.490555	0.00262295	0.094296	0.1813	0.100214	0.773852	0.426413
0.392744	0.0910683	0.200364	-4.32899e-06	-0.0175451	-0.0157365	0.014455	0.0040411	0.0250907	0.482366	0.847939	0.626914	0.116536	0.396438	0.0192457	0.811163	0.263149	0.0195543
0.143248	0.277985	0.0610663	0.033227	0.0326319	0.120578	0.0523459	0.0336922	-0.0469097	0.535545	0.347335	0.660515	0.0380904	0.102654	0.0491273	0.434022	0.592703	0.142873
0.328512	0.106929	0.0964704	0.011281	0.0174654	0.0907195	0.0654155	0.0341871	0.00605119	0.151215	0.275212	0.297136	0.00657208	0.434739	0.0422011	0.829981	0.306906	0.289963
0.155291	0.83764	0.327134	0.0107205	0.0749271	0.0828303	0.0558762	0.00154131	0.0166944	0.641161	0.0813666	0.699932	0.0399642	0.147011	0.0387476	0.0401404	0.23664	0.305667
0.87953	0.288564	0.053769	0.0383456	0.0795586	0.572642	0.048697	0.144099	-0.0144668	0.333245	0.104286	0.209702	0.204481	0.0712017	0.631297	0.298045	0.246309	0.0731969
0.317921	0.382542	0.114947	0.013348	0.19748	0.0104533	0.00898412	-0.00554633	-0.01277	0.202834	0.331872	0.393772	0.135271	0.134905	0.179995	0.530371	0.75094	0.653929
0.747504	0.142802	0.000939707	0.00318465	0.0289818	0.102769	0.176915	0.00513841	0.044502	0.0533389	0.458399	0.907903	0.120151	0.0730659	0.0963887	0.326631	0.109227	0.268977
0.160398	0.182186	0.21612	0.0222343	-0.0266443	0.0155528	0.0950839	0.0340377	-0.056692	0.647225	0.136597	0.287409	0.338145	0.214763	0.106385	0.355556	0.351952	0.257365
0.295809	0.481028	0.646046	0.0375172	0.0367211	0.0856752	0.0839705	0.0142829	-0.0500856	0.471398	0.694351	0.578488	0.0225936	0.304664	0.12454	0.152303	0.0829107	0.340742
0.0661602	0.111729	0.280472	0.0515315	0.194278	0.00746175	0.05505	0.0765763	-0.08708	0.560004	0.361981	1.09632	0.00868276	0.405154	0.308129	0.783242	0.848504	0.812491
0.239192	0.33342	0.228086	0.0654361	0.0149352	0.119007	0.0119458	0.0578256	0.013425	0.171657	0.71187	0.220808	0.209539	0.0661695	0.180915	0.183206	0.000338672	0.0534102
0.225909	0.351281	0.0144167	0.0123322	0.0577616	0.0696699	0.0667783	0.0269403	0.060842	0.347801	0.20884	0.209714	0.0281365	0.136176	0.378727	0.201744	0.273963	0.461599
0.369619	0.263309	0.0807697	0.00468433	0.0476878	0.0913802	0.0322464	0.0264566	0.0797133	0.445936	0.872713	0.486257	0.144343	0.138983	0.0498302	0.534235	0.233632	0.10015
0.199891	0.000407499	0.152475	0.0345777	0.064335	0.0434142	0.0860228	0.132939	-0.0162132	1.80755	0.331477	0.970433	0.36647	0.196056	0.273984	0.136259	0.247463	0.284548
0.140135	0.0953186	0.0587328	0.109037	0.129408	0.0255077	0.0767954	0.00632371	0.14099	0.105943	1.25054	0.685167	0.0345736	0.056145	0.111672	0.708299	0.511027	1.71297
0.259372	0.798149	-0.012621	0.0572302	0.0765055	0.0287852	0.0859315	0.0346045	-0.0149675	0.449913	0.600742	1.33665	0.324906	0.0397658	0.0926172	0.604041	0.128767	0.47582
0.1768	0.0711103	0.262606	0.414056	0.0180555	0.17862	0.0675914	0.0939666	-0.00812482	0.992974	0.125981	0.391274	0.218449	0.316755	0.107166	0.424998	0.0567267	0.393227
0.273481	0.754774	0.0708246	0.071949	0.023163	0.0577238	0.0888639	0.0369112	0.0132218	0.0969427	0.193813	0.704327	0.200092	0.317071	0.373554	0.325222	1.08766	0.208407
0.106672	0.588284	0.158075	0.230649	0.232429	0.177655	0.115788	0.0390281	0.243141	0.177495	0.237553	0.593206	0.0993169	0.251885	0.145023	0.268744	0.904524	0.379814
0.32922	0.973714	0.147139	0.0125151	0.00506338	0.0320406	0.0287733	0.0200058	0.239014	0.480558	0.449512	0.15643	0.20533	0.0836354	0.172238	0.080591	0.310929	0.764793
0.75459	0.0464598	0.379983	0.0161981	0.231626	0.51628	0.106396	-0.00256992	-0.0650984	0.311272	0.207043	0.219683	0.399174	0.310092	0.0193153	0.65269	0.319092	0.0803975
0.200166	0.0875093	0.00752103	0.102004	0.937633	0.141706	0.0877963	0.0238587	0.0126371	0.25084	0.113772	0.552968	0.026099	0.0575682	0.00576794	0.591296	0.327134	0.259647
0.135342	0.177661	0.260133	0.111967	0.0150014	0.103454	0.103273	0.0894624	-0.0164206	0.226558	0.155682	0.648463	0.120293	0.0310395	0.0765769	-0.00981797	0.262047	0.323035
0.201818	0.0951322	0.185451	0.042093	0.0312555	-0.0110583	-0.000720279	0.00998519	0.116032	0.660395	0.344559	0.824481	0.493096	0.351763	0.311039	0.616801	0.330095	0.253857
0.58674	0.0283965	0.209795	0.248101	0.0241853	0.0426432	0.0142778	0.036773	0.0275008	0.441413	0.270919	0.198999	0.0675995	0.105481	0.586276	1.21504	0.275882	0.42393
0.148428	0.393256	0.108248	0.19584	0.0191247	0.0548367	0.114617	0.0869528	-0.0134467	0.36974	0.528368	0.308644	0.0139848	0.0844256	0.0399797	2.28544	0.382327	0.230824
0.242197	0.190715	0.12809	0.0257251	0.275633	0.0315648	0.0279329	0.0721449	0.0126093	0.0902576	0.330332	0.246917	0.0812767	0.13481	0.165246	0.602071	0.18443	0.406433
0.677925	0.0282695	0.184786	0.0246602	0.0435296	0.0506224	0.00526538	-0.000616205	0.0059911	0.171238	0.449897	0.524557	0.105317	0.317127	0.317816	0.15321	0.162749	0.110644
0.385684	0.243172	0.0746192	0.0401703	-0.0132902	0.207682	0.00465871	-0.0260202	-0.0078024	0.736956	0.271433	0.343152	0.0990093	0.532756	0.109022	1.10943	0.0235979	0.493489
0.200541	0.495563	0.187495	0.266461	0.0524627	0.0945635	0.102366	0.00288062	0.0208712	0.174026	0.225658	0.746671	0.0037345	0.442224	0.0675306	0.351536	0.225947	0.291969
0.341452	0.0724889	-0.00261929	0.0475736	0.0850426	0.102702	0.00226368	0.0207409	0.0144299	0.179744	0.159322	0.918611	0.0292095	0.420067	0.081734	1.1387	0.159383	0.0927027
0.595098	0.0987312	0.55612	0.00302864	0.0742457	0.0100326	0.107957	0.0818132	-2.17029e-05	0.620252	0.232435	0.300283	0.0478323	0.249063	0.176669	0.616882	0.382034	0.738303
0.0882958	0.0900029	0.152142	0.37701	-0.024346	0.0302011	0.134684	0.0425125	0.0427416	0.173355	0.698227	1.13603	0.123886	0.0741797	0.504513	0.414048	0.193484	0.580578
0.154403	0.230995	0.109094	0.0197566	0.0250123	0.0258244	0.274018	0.014416	0.0220688	0.147617	0.558267	0.245307	0.0692031	0.0902715	0.0746272	0.169256	0.524366	0.460526
0.388623	0.0984487	0.180182	0.0361456	0.117979	0.0987262	0.0964978	0.126177	0.0147815	0.625967	0.473691	0.385109	-0.00168234	1.12465	0.19597	0.63228	0.205635	0.57719
0.424158	0.0289484	0.176654	0.0305731	0.00470554	0.121608	0.249624	0.0593129	0.035406	0.436876	0.673795	0.582838	0.014682	0.126806	0.201547	0.966873	2.12091	0.601344
0.193018	0.270455	0.533132	0.0433919	0.0119667	0.0762825	0.0824207	0.0450981	0.0370544	0.237516	0.54319	0.249003	0.484563	0.275918	0.00836184	0.874689	0.317071	0.535363
0.293567	0.481902	0.0387894	0.0314606	-0.0161688	0.114905	0.0953081	0.0129366	0.0231042	0.399992	0.807812	0.179886	0.410353	0.0378788	0.0201964	0.0574311	0.17802	0.318182
0.192884	0.0225308	0.0586582	0.054226	0.126687	0.217355	0.145977	0.0122988	0.00396956	0.429915	0.232771	0.571749	0.096893	0.169039	0.113651	0.114889	0.515132	0.429435
0.0807922	0.793048	0.163128	0.0214065	0.167796	0.173137	0.0159848	0.0193772	0.0373165	1.68533	0.134398	0.376999	0.186345	0.096912	0.119852	0.273651	0.359813	0.74682
0.16261	0.490207	0.0939722	0.0722793	0.00150842	0.0275515	0.055028	0.00779844	0.0113014	0.179095	0.603789	0.771416	0.0432134	0.108289	0.141217	1.23378	0.278145	0.0547448
0.272242	0.0107684	0.0295044	0.0101829	0.154839	-0.0142523	0.0128105	0.0187275	0.0437684	0.209016	0.652248	0.106235	0.201436	0.163999	0.149163	0.638498	0.615744	0.0117701
0.0753618	0.0785678	0.18879	0.0202208	0.0589567	0.0937552	0.193089	-0.000276036	0.0982468	0.742647	0.247898	0.415866	0.118563	0.711046	0.0393728	0.30055	0.780031	0.331134
0.148548	0.456776	0.184978	0.0256303	0.129412	0.029402	0.0571208	0.0141966	0.0141943	0.827915	0.437037	0.381824	0.308103	0.144915	0.115009	0.509263	0.012461	0.568907
0.241271	0.676268	0.356585	-0.00280591	0.0320283	0.00507326	0.0520863	0.0145902	0.061303	0.148617	0.560114	0.781677	0.053242	0.0720345	0.0203861	0.476683	0.380963	1.49189
0.239232	-0.00584591	0.282039	0.0937256	0.0828293	0.0164981	0.0229181	0.0571143	-0.0426352	0.440728	0.875798	0.409765	1.01611	0.25509	0.220174	0.410918	0.189511	0.228732
0.188286	0.295106	0.0795764	0.0720505	0.0733085	0.329718	0.0249559	0.0230934	0.0185792	0.827727	0.738739	0.415402	0.2486	0.0598964	0.0146991	0.249697	0.569337	0.48692
0.199958	0.0945696	0.24822	0.0242015	0.00438071	0.0555099	0.0144055	0.0181202	-0.0154186	0.205281	0.608101	0.413212	0.395407	0.0176257	0.0980908	0.791966	0.112253	0.341924
0.30551	0.343649	0.0411285	0.00522707	0.173549	0.12327	0.0421876	-0.0133057	-0.00834823	0.998361	0.705581	0.426945	0.0777281	0.0651938	0.0945699	0.59767	0.554901	0.220829
0.05351	0.0624426	0.0387515	0.0183877	0.0108636	0.059173	0.0463148	0.0430908	0.0464118	0.726656	0.255407	0.842045	0.312472	0.0904849	0.00555943	1.18102	0.564893	0.49497
0.182267	0.0576873	0.101447	0.0319587	0.170757	0.00122216	0.0107869	0.0413162	-0.0290901	1.19944	0.316674	0.120292	0.0320344	0.201325	0.0333863	0.203423	0.0832329	0.31869
0.101697	0.484373	0.0735401	0.0246287	0.0388346	0.0125936	0.16553	0.00336253	0.106674	0.243846	0.443982	0.371384	0.94705	0.380734	0.0875188	0.193582	0.101801	0.272582
0.186262	0.314629	0.0974309	0.00506156	0.0930898	0.0219927	0.0517261	0.0477874	-0.0503562	0.0940799	0.58076	0.139025	0.0108995	0.218191	0.190669	0.161388	0.0807018	0.208771
0.0846521	0.392212	0.0313241	-0.00542327	0.0159373	0.0341357	0.0565167	0.0276152	-0.0141137	0.258655	0.36038	0.182647	0.0318728	0.0689854	0.211513	0.650678	0.232615	0.187545
0.0610158	0.265184	0.143518	0.00939594	0.0967623	0.0200336	0.0856489	0.0145884	-0.0408889	0.52141	0.720287	0.507298	0.112567	0.234688	-0.0021954	0.0646478	0.156333	0.37053
0.0183483	0.0623979	0.207871	0.00910496	0.0214472	0.030778	0.0586296	0.0653168	-0.00634711	0.179958	1.32896	0.550743	0.00729615	0.134189	0.0786221	0.612394	0.0822297	0.777106
0.0982456	0.0859538	0.262083	0.0349963	0.0154438	0.0269817	0.0329416	-0.00966374	0.0666527	0.17882	0.122198	0.176882	0.0412094	0.215095	-0.00213711	0.318765	0.163183	0.399993
0.115638	0.310321	0.0931318	0.0418552	0.0263714	0.0658975	0.0232356	-0.0290679	-0.02049	0.314606	0.155148	0.264529	-0.002579	0.0305742	0.0325104	0.513446	0.476946	0.206314
0.169769	0.333781	0.0600593	0.000870964	0.155521	0.0871632	0.108841	0.0400855	0.0186837	0.502661	0.929159	0.521764	0.0715368	0.186738	0.071855	0.497564	0.128107	0.387461
0.149251	0.224388	0.0822612	0.0164818	0.153525	0.0722845		0.0305322	0.0194987	0.27874	0.599416	0.412278	0.0661159	0.537752	0.0618492	0.201895	0.315052	0.224171
0.0861914	0.332359	0.0940592	0.104155	0.129549	0.0196187		0.0291567	0.0160342	0.238555	1.56493	0.581194	0.134645	0.0971143	0.252307	2.19554	0.116747	1.11338
0.0892924	0.0676586	0.0985344	0.0135196	0.0470206	0.0229315		0.0234938	0.0157746	0.198883	0.4089	0.31858	0.0411697	0.241851	0.0092082	0.119377	0.301765	0.150658
0.429972	0.756892	0.323405	0.00883849	0.131513	0.036905		0.0416629	0.0181607	0.651535	0.219323	0.459128	0.161184	0.129087	0.155809	0.713759	1.69718	0.377465
0.110788	0.314797	0.084771	0.0373121	0.014134	0.0130756		0.472376	-0.0743262	0.493148	0.379448	0.897617	0.0650042	0.100617	-0.0133079	0.436459	0.36594	0.0595059
0.127663	0.0614031	0.00642007	0.0279122	0.124999	0.143733		0.0165327	-0.00596456	0.751504	0.540842	0.361088	0.0319702	0.126923	0.0645783	0.932426	0.506257	0.62984
0.163346	0.284906	0.325343	0.0523373	0.466213	0.00671525		0.0240542	0.0791206	1.13272	0.125374	0.464636	0.018718	0.112267	0.018267	0.171427	0.904843	0.226311
0.0719838	0.644354		0.0617308	0.0407041	0.0203115		0.023048	0.0243554	0.524461	0.618778	0.511644	0.12117	0.590974	0.0444839	0.156148	0.520034	0.496784
0.12205	0.0666714		0.00770564	0.00455419	0.00273795		0.0196331	-0.0188092	1.08862	0.367059	0.316425	0.152902	0.0505878	-0.0052503	0.251248	0.470512	-0.0569868
0.296679	0.487947		0.00672087	0.0355241	0.541518		-0.00995548	0.0806207	0.0955318	0.240808	0.0814138	0.0193926	0.0556276	0.042295	0.419606	0.52679	0.854549
0.1127	1.17736		0.107587	0.108738	0.020307		0.00741566	0.0102533	0.385119	0.748841	0.368487	0.0192917	0.136804	0.215876	0.115548	0.348566	0.371733
0.0555785	0.649447		-0.0119186	-0.000208187	0.0553517		0.0317004	-0.00644169	0.106784	0.59243	0.430811	0.0360251	0.113632	0.420878	0.267968	0.136799	0.0579474
0.0944494	0.0650162		0.041265	0.114213	0.0276929		-0.00568659	-0.00873934	0.613647	0.20288	0.263617	0.0565451	0.156455	0.0556655	0.417321	0.147895	0.706757
0.196846	0.0445637		-0.00158209	-0.000924757	0.0796497		0.022081	0.0352584	0.263709	0.365075	0.153053	0.0332198	0.0136866	0.163601	0.632737	0.715117	0.351187
0.152541	0.103175		0.011416	0.0635225	0.0101622		0.013575	0.0370002	0.215989	0.126106	0.287194	0.051586	0.232458	0.0209714	1.46549	1.94704	0.155284
0.265091	0.129556		0.00446679	0.0717875	-0.0232852		0.0304985	0.0468557	0.480872	0.326143	0.60377	0.0484531	0.0201655	0.0718168	0.950337	0.449242	0.237367
0.678006	0.168805		0.000475033	0.0372585	0.0125043		0.0162948	0.0367744	1.43713	0.587156	0.395525	0.294657	0.103854	0.0547526	0.331187	0.373793	0.139461
0.0773288	0.0905067		0.0132629	0.0389835	0.0290236		-0.00478345	-0.0195695	0.627215	0.49913	0.17504	0.0674083	0.116821	-0.0111086	0.249025	0.708341	0.253212
0.0987246	0.358143		0.036051	0.028711	0.0261925		0.0432278	0.00989646	0.190402	0.311474	0.700259	0.0206623	0.367676	0.133002	0.123072	0.127942	0.561799
0.120226	0.0600611		0.0119869	0.468775	0.0617812		0.00892326	0.0747291	0.77231	0.404211	0.469583	0.024072	0.120587	0.0371709	0.304758	0.206735	0.96144
0.57651	0.0790019		0.034768	0.322781	0.000427111		0.0695558	0.00561709	0.193076	0.323624	0.80004	0.722288	0.203916	0.0623311	0.786835	0.491315	0.16649
0.48078	0.0796131		0.0109669	-0.0295476	0.0307791		0.0146714	0.0310182	0.76594	0.303722	0.555697	0.380872	0.170829	0.0480975	0.280927	0.0443591	0.0297264
0.133607	0.0284213		0.0630443	0.0195149	0.0544012		0.0343976	0.0361771	0.163999	1.1639	1.43682	0.00553209	0.278921	0.281557	0.740336	1.3347	0.509881
0.573252	0.0804724		0.0465334	0.37906	0.0812825		0.0493061	-0.00159385	0.140412	0.959892	0.817712	0.485343	0.101919	0.695729	0.3381	0.129129	0.600093
0.50938	0.172527		0.0106349	0.128686	0.136988		0.029508	0.10132	0.292574	0.78656	0.615227	0.0168215	0.144886	0.15729	1.068	0.990709	0.621637
0.959595	0.179405		0.00404435	0.0681848	0.0879397		0.0420275	-0.0285678	0.456955	0.393571	0.265959	0.0574669	0.360356	0.0332981	0.305774	0.382968	0.275683
0.189524	0.11051		0.00682782	-0.0171753	0.0232582		-0.049857	0.179377	0.340599	0.691145	0.583061	0.672524	0.328186	0.129876	0.96619	0.219964	0.501349
1.11042	0.194699		0.00287844	0.0113602	-0.0377755		0.0347159	0.0722718	0.719417	0.216129	0.262278	0.355438	0.176701	0.142903	0.183061	0.291043	0.0397178
0.548025	0.162224		0.00881144	0.51547	0.15636		0.0203376	-0.0205929	0.221809	0.0450159	0.136497	0.029314	0.202415	0.0256049	0.222066	0.262249	0.280795
0.0852548	0.0223317		0.00243036	0.0809462	0.0178876		-0.0162293	0.0947603	0.197527	0.3639	0.767112	0.0104224	0.351026	0.15206	1.03231	0.737541	0.22021
0.0577078	0.403556		0.0174976	-0.00804513	0.0233013		0.0728403	0.0216833	0.132386	0.545825	0.813041	0.060672	0.100554	0.0577213	0.499252	0.0804333	0.748119
0.0233244	0.218321		0.0878517	-0.0004936	0.140666			0.0277128	0.189637	0.678027	0.0864796	0.339785	0.43727	-0.0110119	0.331095	0.19582	0.182868
0.376245	0.430174		0.036574	-0.0185178	0.0737438			0.00617013	0.196709	1.32099	0.165568	-0.00289677	0.172834	-0.00779772	0.402847	0.0774309	1.18076
0.226553	0.362103		0.0140853	0.0867913	0.023319			0.075746	0.386198	0.415738	0.204986	0.216903	0.160092	0.0346403	0.0778353	0.358832	1.04626
0.798558	0.3947		0.0116089	0.0379295	0.00722286			0.0326374	0.529815	0.531097	0.87062	0.0812359	0.137324	0.17285	0.259685	0.2472	0.0922137
0.0810355	0.765125		0.0594273	0.0400367	0.0177184			0.0164154	0.356281	0.296949	0.405366	0.161198	0.301999	0.057076	0.218554	0.124084	0.0828706
0.281459	0.941103		0.0692235	0.014374	0.193265			-0.00909242	0.372251	0.337779	1.29972	0.0167541	0.12135	0.034772	0.125726	0.0866924	0.355825
0.253505	1.05154		0.0451765	0.0206763	0.0085384			0.0594337	0.0675617	0.730734	0.1326	-0.000587545	0.331074	0.194411	0.221497	0.162467	0.671764
0.149574	0.758034		0.140211	0.0174037	0.173596			-0.0464312	1.22447	0.88953	0.130858	0.154795	0.191695	0.00552114	0.582581	0.522737	0.164141
0.187575	1.11621		0.059482	0.00750015	0.156824			-0.0214105	0.19114	0.318459	0.668082	0.0611206	0.0044669	0.000415665	0.19079	0.593335	0.266212
0.401234	0.420818		0.021897	0.0395689	-0.00142778			0.00655382	0.185087	1.44005	1.0713	0.021902	0.086933	0.115572	0.295861	0.393736	0.0416804
0.665231	1.47359		0.0118344	0.0140162	-0.0100334			0.00526906	0.565864	0.119813	0.450235	0.0810285	0.11648	0.0741189	0.471739	0.269784	0.63367
0.373397	0.705572		0.0673586	0.012679	0.290883			0.054714	0.600245	0.603654	0.4326	0.175251	0.156755	0.0149823	0.223107	0.618335	0.24035
0.267286	0.952056		0.080356	0.0575868	0.0312381			0.104913	0.189118	0.900469	0.6909	0.0260033	0.238624	0.00917355	0.184473	0.158676	0.259137
0.0794819	0.751641		0.0289888	0.0341529	0.0227769			0.0479291	0.162892	0.962402	0.272325	0.0617005	0.184059	0.329384	0.0865086	0.11803	0.504609
0.261651	0.293711		0.00581974	-0.00256442	0.0452225			-0.0346086	0.246502	0.231303	1.57333	0.00851986	0.033961	0.0602662	0.410716	0.202373	0.112083
0.38803	0.421282		0.0226674	0.126399	0.0440602			0.0323562	0.274581	0.0447097	0.290333	0.132805	0.12484	0.0224891	0.0812678	0.0942976	0.0739371
0.168904	0.126929		0.0210646	0.0979276	0.188767			0.0481697	0.407379	1.00503	0.215773	0.00257072	0.0918048	0.236827	0.488761	0.113203	0.206798
0.276913	0.160119		0.0430646	0.0571228	0.0272708			0.0397758	0.286136	0.360366	0.427609	0.222295	0.143289	0.0358074	0.757101	0.160661	0.394976
0.178493	0.210092		0.0194973	0.309627	0.129298			0.0352677	0.233507	0.695681	0.362051	0.0727365	0.0955175	0.0256115	0.932675	0.240536	0.232198
0.0812562	0.0963087		0.038201	0.0415435	0.16663			0.00782667	0.0819617	0.875304	0.771268	0.263067	0.228371	0.00519265	0.22937	0.0689747	0.207292
0.106026	0.0657256		0.00952339	-0.0220441	0.09582			0.00562507	0.213385	0.35636	0.185417	0.0251108	0.234761	0.0310621	0.562554	0.119593	0.202855
0.140302	0.0082388		0.00852312	0.0160127	0.0807173			0.0193433	0.158652	0.221082	0.418326	0.205204	0.537128	0.0319621	0.210253	0.245052	0.236708
0.405248	0.187074		0.221465	0.0338801	0.0790401			-0.0357733	0.0921912	0.779265	0.685104	0.0228191	0.117872	0.384675	0.28305	0.421703	0.406609
0.547446	0.121208		0.0253939	-0.0014586	0.0104862			0.0141799	0.484253	0.840348	0.322726	0.00991189	0.076441	0.0389639	0.819481	0.09595	0.26908
0.483668	0.176304		0.0131407	0.0252281	0.0329223			-0.0209967	0.508785	0.743461	0.0379448	0.130899	0.293335	0.146298	0.657907	0.374417	0.748677
0.620409	0.117468		0.0223014	0.00773392	0.0377012			-0.0171536	0.455333	0.424684	0.465766	0.00428311	0.220978	0.116848	0.674509	0.729463	0.874168
0.188128	0.0387067		0.0186886	0.0697835	0.000406208			0.0116631	0.396935	0.367702	0.73015	0.186357	0.173373	0.0252504	0.263494	0.167964	0.406423
0.237246	0.334351		0.0563318	0.0442902	0.020836			-0.0316965	0.197756	0.481012	0.170539	0.0634603	0.073856	0.00787485	0.472855	0.0735931	0.159552
0.226928	0.14323		0.155102	0.0155112	0.0142325			0.0192852	0.645264	0.394589	0.470631	0.0136578	0.270489	0.0174324	0.179076	0.259452	0.119503
0.511234	0.116348		0.0619849	0.0745552	0.469567			-0.0346933	0.494251	0.155921	0.762445	0.0498137	0.0217554	0.152477	0.408201	0.144144	0.49479
0.172224	0.0883614		0.096332	-0.00873105	-0.0210382			-0.00880884	0.810222	0.197912	0.693754	0.0482393	0.20112	0.123233	0.752136	0.155751	0.35078
0.280612	0.173276		0.0127753	0.0889539	0.122056			0.0198875	0.318266	0.688266	0.532626	0.0467401	0.0212226	0.0204762	0.735291	0.295606	0.16141
0.175736			-0.0106404	0.01908	0.466874			0.0679189	0.369002	0.239606	0.526685	0.025051	0.0693203	0.12389	0.657957	0.13096	0.218091
0.216471			0.027914	0.100193	0.0487208			0.00289016	1.23754	0.749209	0.205689	0.130449	0.176873	0.0735829	0.727464	0.20273	0.189584
0.257755			0.0438281	0.0188393	0.0469496			-0.00526585	0.775505	0.3148	0.484191	0.0261569	0.134958	0.424568	0.0979626	0.908295	0.375487
0.077619			0.00810462	0.0207661	0.0567505			-0.0899162	0.411253	0.508114	0.520851	0.0532121	-0.0076111	-0.00565589	0.498314	0.0901549	0.784672
0.366176			0.0207423	0.102622	0.125241			0.0381111	0.395552	0.437132	0.308268	0.0101024	0.152666	-0.0404033	1.41654	0.684508	0.624559
0.0948409			0.0570011	0.0204552	0.0240097			0.0208299	0.219037	0.829029	0.227861	0.0167341	0.0426048	0.0136555	0.538795	0.207576	0.408267
0.45866			-0.0419223	0.00351099	0.0497212			0.0205502	0.36268	0.200688	0.56176	0.088944	0.444065	0.156242	1.19058	0.31179	0.415251
0.0612988			0.0170412	0.0792646	0.0603884			0.0248168	0.482629	0.982591	0.689233	0.0148366	0.290346	-0.017264	0.351436	0.418882	0.00524962
0.209957			0.0514379	0.0939883	0.0724999			-0.0421368	0.66469	0.130738	0.982954	0.0208342	0.1758	0.234742	0.122816	0.497419	0.0526387
0.0513119			0.0230448	1.0045	0.0596728			0.0171233	0.600897	0.256816	0.779516	0.0437136	0.0413549	0.039322	0.91175	0.401682	0.329531
0.249045			0.0255491	0.140972	0.109507			0.00384812	0.322792	1.11968	0.351227	1.66437	0.321322	-0.00298004	0.169253	0.457467	0.148354
0.13207			-0.00139323	0.161323	0.101122			0.0215544	0.598215	0.247203	0.736928	-0.00425803	0.242703	0.0444067	1.16904	0.282393	0.46554
0.2784			-0.00266177	0.0122097	0.0364125			0.00519198	0.338359	0.310997	0.642076	0.0225521	0.462656	0.0833205	0.561948	0.178784	0.177984
0.400375			0.0112044	0.126246	0.0429357			-0.0392261	0.0897679	0.278101	0.316178	0.0423035	0.0819714	-0.00384094	0.295536	0.174012	0.4452
0.193885			0.0038977	0.0359093	0.0243483			0.0153556	0.890982	0.563942	1.01777	0.1632	-0.00791652	0.0376766	0.454904	0.422427	0.143487
0.0507637			0.0114678	0.0958752	0.0217977			-0.00739339	0.767487	0.308705	0.296131	0.0194724	0.0195907	0.000663637	0.248781	0.0876309	1.01639
0.115209			0.0227989	0.205505	0.06015			0.0380084	0.766841	0.449855	0.252748	0.13209	0.413483	0.00786137	2.93028	0.630036	0.0392047
0.0980986			0.0557793	0.0230333	0.0648992			0.0579791	0.18163	0.186455	0.741391	0.0622647	0.0326692	0.236331	0.248898	0.519688	0.501833
0.0490029			0.00526223	0.03508	0.0170053			-0.0189963	1.04482	0.236728	0.646138	0.15272	0.114642	-0.014984	0.851471	0.319332	0.373597
0.213517			0.00615232	0.0454649	0.0166726			0.0107389	0.276939	0.203891	0.434413	0.0308999	0.072853	0.111719	0.0689403	0.158063	0.0386872
0.284135			0.03117	0.0358269	0.0244672			0.00187361	0.275651	0.381805	0.504145	0.0216308	0.23025		0.307347	0.0596862	0.0338771
0.171291			0.0540815	0.0115399	0.0011274			0.00956142	1.07769	0.300813	0.715181	0.0848829	0.0803332		0.606428	0.0984838	0.265508
0.651255			0.0269917	0.00558523	0.0232724			0.00125699	0.570494	0.556275	0.401599	0.0998766	0.125699		0.159479	0.145891	0.34632
0.144584			0.0287121	0.0789748	0.0219854			0.00512492	0.6283	0.80552	0.401365	0.014019	0.90595		0.30966	0.53524	0.209211
0.221879			0.0345004	0.205933	0.0756906			-0.000422332	0.795728	0.649138	0.562024	0.575346	0.0852154		0.228689	1.24693	0.00112402
0.217437			0.0416804	0.0478724	0.0270946			0.000585309	0.0957155	0.447505	0.372011	0.342793	0.0590459		0.0491645	0.437056	0.0891196
0.144726			0.435639	0.11459	0.00316053			0.0110316	0.414703	0.112777	0.575951	0.432008	0.215458		0.251044	0.341573	0.668763
0.0915439			0.100128	0.194303	0.194886			0.0132251	0.355019	0.840382	0.290937	0.00332182	0.157396		0.859696	0.136781	0.329586
0.297209			0.0603426	0.0776637	0.00646846			0.0352916	0.0580248	0.248341	0.275873	-0.0203899	0.344517		0.369674	0.136997	0.296627
0.311694			0.0923166	0.0306115	0.070832			-0.0325224	0.141882	0.817	0.500025	0.145637	1.23647		0.987543	0.767176	0.441175
0.71843			0.134282	0.070794	0.0305974			0.00226644	1.54975	0.39408	0.505245	0.154982	0.100512		0.628451	0.364691	0.371919
0.711297			0.0154605	0.175807	0.0737534			-0.020481	0.36448	0.155805	0.401378	0.31048	0.49085		2.01769	0.455631	0.0568855
0.364075			0.0280362	0.262683	-0.0149875			0.00624412	0.557309	0.637977	0.0937516	-0.00330125	0.075247		0.519926	0.329202	0.0402517
0.193449			0.0104273	0.00402919	0.112615			-0.0724423	0.224242	0.39042	0.73348	0.00828906	0.0660677		0.442376	0.169091	0.429382
0.162285			0.0252167	0.138225	0.0179675			0.0515568	0.203484	0.640524	0.6384	0.0766871	0.0905881		0.608812	0.253125	0.210335
0.341913			0.113858	0.092195	0.0543553			0.00752076	0.248805	1.00636	1.06043	0.0256682	0.157105		0.133428	0.212608	0.261104
0.152474			0.0564756	0.019342	0.00352358			0.0142614	0.393405	0.933348	0.487568	0.00987054	0.595881		1.13775	0.107294	0.35434
0.0856611			0.028019	0.0672301	0.0999177			-0.0533674	0.226616	0.79905	0.116325	0.00670537	0.333117		0.497987	0.0664901	0.811562
0.260113			0.0384394	0.0914509	0.0587567			0.000174153	0.133807	0.516994	0.304649	0.0598246	0.034428		0.228417	0.320552	0.681085
0.0654821			0.123943	0.204562	0.0980937			0.0256577	0.215417	0.620252	0.42191	0.0418564	-0.00542173		1.56292	0.710026	0.474394
0.112107			0.00643378	0.0921048	0.117065			0.00474629	0.484755	0.973376	0.558312	0.0469533	0.14132		0.245245	0.404672	0.0465837
0.0546675			0.0231552	0.0299166	0.144997			0.016832	0.151113	0.925205	0.136952	0.0109153	0.131732		0.894521	0.110089	0.287642
0.0519713			0.112664	0.11985	0.00854699			-0.038288	0.175183	0.400771	0.396298	0.142203	0.254257		0.186406	0.334008	0.526903
0.150821			0.0310223	0.127045	0.113633			0.117929	0.186699	0.190721	0.564996	0.0935119	0.276552		0.882676	0.570804	0.189482
0.160766			0.0548588	0.145768	0.0252564			0.0173383	0.360907	1.35922	0.804192	0.163636	0.0600489		0.574561	0.0729365	0.106418
0.0700628			0.0170793	0.0121806	0.233766			0.0148622	1.15425	0.934399	0.952786	0.0523324	0.256836		0.318893	0.255967	0.469225
0.161236			0.105323	0.110298	0.0841236			0.00864883	0.534248	0.143647	0.139437	0.0991061	0.139331		0.521671	0.714939	0.111149
0.0833831			0.00618714	0.163924	0.0125615			0.0194672	0.165681	0.299647	0.250363	0.0371256	0.259215		0.217097	0.142522	0.135413
0.0363146			0.0200544	0.0983537	0.00347576			-0.00762931	0.2596	0.574589	0.555429	0.213479	0.538297		0.165754	0.70926	0.455791
0.26878			0.0540877	0.0287675	0.0246059			-0.0127429	0.122618	0.288174	0.776514	0.135243	0.463925		0.468	0.0809176	0.0759482
0.320466			0.0879566	0.222391	0.0259201			0.0281316	0.0445637	0.384479	0.922185	0.114688	0.60696		0.290442	0.66786	0.272669
0.153437			0.0589821	0.0572469	0.0515084			-0.0465427	0.746224	0.576479	1.11309	0.0743641	0.876372		0.867586	0.0721932	0.157112
0.0766253			0.0592329	0.055722	0.00679613			-0.00478927	0.84571	0.214777	0.232821	0.0462604	0.252469		0.551947	0.357676	0.584881
0.200399			0.0231632	0.104697	0.058954			0.0121155	0.367105	0.703061	0.143829	0.105602	0.387474		0.226883	0.183208	0.299526
0.241369			0.124042	0.0555011	0.13442			0.0173739	0.537015	0.381288	0.591651	0.0991415	0.117019		0.848123	0.143412	0.045898
0.23634			0.114165	0.0996242	-0.0129704			-0.00539268	0.178999	0.171951	0.171996	0.0648411	0.286851		0.135143	0.0538442	0.249588
0.103826			0.160772	0.0115175	0.106218			0.0188877	0.216068	0.822814	0.567174	0.220745	0.343079		0.0107337	0.211444	0.586911
0.192065			0.206941	0.0613789	0.0661737			0.0124206	1.24419	0.245666	0.444233	0.126093	0.207663		0.474298	0.25156	0.170686
0.112844			0.201515	0.127453	0.0826194			0.0372228	0.201679	0.582185	0.0906068	0.0736975	0.0730678		0.366874	0.0715648	0.0995069
0.226888			0.160719	0.0150405	0.325576			0.050651	0.395904	0.501517	0.102694	0.0939741	0.105049		0.57993	0.423267	0.30964
0.0832592			0.109483	-0.0172755	-0.000675151			-0.00244891	0.474576	0.686931	0.0812494	0.258225	0.0826825		1.41856	0.0651446	0.262714
0.155547			0.115225	0.0251484	0.0787058			0.0881443	0.855402	0.510978	0.130807	0.0870274	0.141516		0.328006	1.15222	0.325783
0.177074			-0.00576352	0.00990072	0.0152611			0.0435432	0.10044	0.559291	0.24985	0.0810066	0.0516521		1.00062	0.307479	0.9791
0.0150169			0.0253142	0.13853	0.0281755			0.0141797	0.952569	0.934811	0.0601652	0.0055391	0.129132		0.536284	0.372492	0.457799
0.572611			0.078037	0.0725734	0.0403176			0.0130612	0.730538	0.230923	0.190952	0.0580648	0.262397		0.348597	0.0497243	0.431959
0.167348			0.0874626	0.0567422	0.0370907			0.0798452	0.776623	0.577011		0.0268932	0.185271		0.0844681	0.114174	0.299218
0.321161			0.0635646	0.0206478	0.0536997			0.0304829	0.928106	0.417075		0.0541065	0.219241		0.80305	0.0965541	0.59744
0.0873029			0.00844838	0.0180163	0.0857587			0.0409758	0.193747	1.02713		0.0617034	0.169494		0.432758	0.443766	0.098658
0.21795			0.0549098	0.062577	0.00180566			-0.00387813	0.0622456	0.33406		0.011017	0.179989		0.670326	0.395508	0.357569
0.0501515			0.031424	0.118739	0.024168			0.0174596	0.776659	0.345176		0.00569904	0.100114		0.296864	0.471969	0.856362
0.0264072			0.0774859	0.016719	0.214698			0.0674009	0.140171	1.1649		0.0293752	0.0883788		0.202241	0.0535388	1.21076
0.338489			0.0343969	0.0547429	-0.00828714			0.0578574	0.129433	0.349314		0.344584	0.144624		0.540319	0.401054	0.193082
0.098175			0.00578282	0.0302053	0.0919355			0.0187965	0.53577	1.21936		0.0396193	0.0536689		0.587714	0.0887711	0.578095
0.163185			0.16676	0.0437701	-0.0310916			0.0171133	0.353701	0.523367		0.00267427	0.189338		0.0947948	0.323175	0.794665
0.316695			0.0510767	0.0557535	0.0714618			-0.0177557	0.360497	0.183818		0.8065	0.0659035		0.378918	0.151821	0.157741
0.254671			0.0268293	0.0214002	0.0180748			0.00503594	0.325382	1.11512		0.0108755	0.110073		0.577784	0.115067	0.186525
0.148145			0.032805	0.0166123	0.0142979			-0.0238313	0.667991	0.433647		-0.000265292	0.0310165		0.452117	0.0284552	0.256001
0.208231			0.0655662	-0.003977	0.109623			0.0361167	0.235143	0.789724		0.00111662	0.227126		0.485818	0.365343	0.414507
0.128901			0.036309	-0.000979161				0.0313548	0.719998	0.695873		0.00937104	0.0779708		0.224089	0.0835943	0.0360021
0.69528			0.0496584	0.0471951				0.00690318	0.295977	0.220548		0.00727986	0.042384		0.348053	0.341364	0.686098
0.0433789			0.134646	0.00936425				0.0955321	0.292484	0.530328		0.0810385	0.000196951		0.0713172	0.600165	0.0991191
0.216254			0.0678612	0.0645694				0.0538527	0.429505	0.576668		0.0445969	0.155558		0.480413	0.335838	0.32558
0.0502242			0.140815	-0.0238888				0.00466637	0.2487	0.237896		0.0197373	0.0505196		0.537793	0.289611	0.0743612
0.393506			0.0194202	0.0085789				0.0309999	0.149221	0.357324		0.102264	0.150349		0.365045	0.169828	0.292219
0.14563			0.0587983	0.0643044				0.0743914	0.564439	0.526787		0.0119373	0.248327		0.531532	0.618953	-0.0539901
0.119392			0.0197723	0.033686				0.04727	0.233472	0.724752		0.284823	0.633466		0.619855	0.754758	0.667789
0.0866964			0.0164424	0.127308				0.168759	1.07848	0.119525		0.17488	0.253936		0.133758	0.145859	0.637044
0.172546			0.0294309	0.044797				0.0328184	0.111326	0.22829		0.00732408	0.0457586		0.480513	0.519159	0.172107
0.424149			0.0564519	0.134824				0.011882	0.541632	0.334641		0.00959188	0.380156		0.135411	0.233302	0.153253
0.0766947			0.0471134	0.0181121				0.0365604	0.332885	0.398555		0.0962084	0.890514		0.39367	0.419531	0.247112
0.218114			0.0399041	0.0335718				0.0385922	0.282554	0.792458		0.0657423	0.525392		0.305491	0.410111	0.372553
0.325859			0.168903	0.119415				0.0344335	0.122621	0.393483		0.0381755	0.146169		0.0730896	0.22517	0.320199
0.094856			0.101546	1.59066				0.00992075	0.293685	0.598065		-0.0101685	0.165009		0.308412	0.540817	0.208116
0.177691			0.102125	0.0414684				0.192541	0.631329	0.50043		0.0214443	0.222813		0.338841	0.37499	0.881436
0.315595			0.0174016	0.138614				0.061918	0.262847	0.0883237		0.139172	0.153262		0.17799	0.419958	0.24671
0.810648			0.0561472	0.513067					0.208461	0.298085		0.0117422	0.0474399		0.853327	0.283825	0.39557
0.383599			0.0691585	0.0570919					0.405628	0.236895		0.0298531	0.109138		1.9362	0.116407	0.581831
0.667078			0.0554296	0.0168517					0.443139	1.02866		-0.00798548	0.346128		0.487307	0.0462929	0.225635
0.188135			0.0172955	0.0429424					0.627233	0.455911		0.00931668	0.351742		0.243813	0.869975	0.0969359
0.308963			0.0646233	0.00608118					0.157405	0.633221		0.0179709	0.0357116		0.257141	1.30408	0.161144
0.117247			0.0470868	0.146729					0.910092	0.379803		-0.00409376	0.0565307		0.368931	0.109934	0.364729
0.59903			0.254181	0.194472					0.129032	0.164846		0.0168008	0.803877		0.246141	0.190157	0.156821
0.38406			0.0536135	0.0606986					0.20106	0.432439		0.134629	0.0353486		0.250409	0.536171	0.0712899
0.339033			0.0212706						0.137186	0.249357		0.0466655	0.247484		0.493545	0.550761	0.394684
0.450643			0.126498						0.0927341	0.948162		0.0611257	0.0485057		0.0196388	0.163222	0.140008
0.43963			0.00792532						0.276335	0.604185		0.00948302	0.022074		0.339991	0.0423198	0.128219
0.241467			0.00323915						0.392441	0.261498		0.866541	0.025673		0.107097	0.171136	0.156897
0.127987			0.024027						0.236545	0.268176		0.0194137	0.0626703		0.790276	0.504839	0.22155
0.36782			0.00898165						0.171183	0.162183		-0.00393627	0.0936243		2.02423	0.518201	0.934013
0.162498			0.155783						0.203704	0.0344882		0.00133914	0.674945		0.21672	0.574006	0.324674
0.935352			0.0305049						0.24653	1.06667		0.0929772	-0.00855218		0.575617	0.629481	0.353457
0.160153			0.0171024						0.314683	0.212906		0.0423823	0.0867935		0.160902	0.0482388	0.429014
0.598092			0.0157574						0.0501491	0.420615		0.0286361	0.0634875		0.335055	0.22321	0.179304
			0.0580624						0.538636	0.368736		0.0210643	0.492383		0.163063	0.517323	0.255537
			0.0247309						0.142674	0.0490896		0.0289755	0.25892		0.440035	0.412794	0.164001
			0.0521217						0.96032	0.209793		0.0143775	0.210169			0.669349	0.166979
			0.0312513						0.153427	0.483066		0.0679332	0.338515			0.952772	0.182839
			0.104027						0.510229	0.557364		0.0156481	0.130456			0.401985	0.392565
			0.0149062						0.589977	0.393331		0.027249	-0.0240636			1.32017	0.0757297
			0.0553877						0.995982	0.303728		0.00485244	0.206415			0.251815	0.151974
			0.0346561						0.0941216	0.391619		0.0487904	0.072553			0.262827	0.121464
			0.0494543						0.322117	0.211882		0.257596	0.0916281			0.283879	0.114198
			-0.0113681						0.377097	0.327969		0.0267567	0.632898			0.377079	0.298502
			0.087134						0.150999	0.58275		0.0254184	0.0547914			0.723118	0.286582
			0.0917964						0.44696	0.567395		-0.0333232	0.0112216			0.665499	0.188339
			0.076966						0.175024	0.0291833		0.00567978	0.167459			0.183551	0.842051
			-0.00164926						0.0717424	0.196203		0.018878	0.170853			0.415964	0.457124
			0.0496346						0.637335	0.171458		0.105988	0.180012			0.431514	1.23743
			0.143585						0.947237	0.22412		0.0615178	0.0244185			0.171785	0.224074
			0.0819228						0.214423	0.727476		0.0209204	0.0439873			0.492581	0.371538
			0.0207105						0.0709552	0.21434		0.12619	0.205987			0.199455	0.662051
			0.126818						0.540308	0.219325		0.0138468	0.350615			0.0665229	0.442596
			0.191809						0.314467	0.592177		0.0579208	0.0344157			0.335835	0.0594408
			0.0794973						0.206169	0.487282		0.0184921	0.112782			0.397024	0.16875
			0.0738153						0.232756	0.330264		0.00360416	0.0503888			1.32318	1.40254
			0.0410003							0.0933418		0.0636359	0.130524			0.292146	0.249541
			0.0559426							0.713967			-0.0209231			0.486929	-0.0100395
			0.106234							0.716945			0.165303			0.0745029	0.0817183
										0.858299			0.0913049			0.28747	0.125862
										0.223207			0.0535087			0.114712	0.239016
										0.346811			0.247827			0.275764	0.0430866
													0.0932657			0.302281	0.655894
													0.0132498			0.132094	0.00569214
													0.119077			0.324311
													0.128878			1.72157
													0.0954771			0.977589
													0.0716979			1.02054
													0.168614			0.352656
													0.127274			1.01928
													0.27448			0.230648
													0.0456728			0.453531
													0.146874			0.198314
													0.345398			0.424253
													0.146995			0.0275303
													0.30553			0.149813
													0.145882			1.04583
													0.0790852			0.10044
													0.0697176			0.157343
													0.223571			0.461472
													0.061571			0.108
													0.0905555			0.0643125
													0.0225545			0.183592
													0.161985			0.0961904
													0.112615			0.0918245
													0.143412			0.650592
													0.0342315			0.169438
													-0.0026987			0.218239
													0.0671073			0.103765
													0.0079651			0.112858
													0.269625			0.116632
													0.0133615			0.686625
													0.447856			0.159375
													0.00213648			0.197345
													0.301513			-0.0284665
													0.115035			0.426982
													0.20012			0.363223
													0.126221			0.0345703
													0.0186644			0.406239
													-0.00713953			0.441558
													0.106258			0.45777
													-0.0244498			0.379873
													0.284084			0.429379
													0.121227			0.104578
													0.0669691			0.577304
													0.0785252			0.28743
													0.353196			0.336677
													0.117672			0.203811
													0.203398			0.102971
													0.111084			0.245326
													0.23159			1.32347
													0.0177691			0.174205
													0.0363769			0.382004
													-0.000420313			0.0449032
													0.0603936			0.110099
													0.510605			0.319808
													0.0573662			0.448898
													0.0367435			0.0896066
													-6.27652e-05			0.643086
													0.0360292			0.267114
													0.0123762			0.450481
													0.0589579			0.455142
													-0.00695261			0.424855
													0.485615			-0.0185312
													0.075359			0.130838
													0.0614227			0.171919
													0.1371			0.303934
													0.0498862			0.224299
													-0.00786911			0.359981
													0.0372013			0.17848
													-0.00709495			0.0727703
													0.103549			0.776904
													0.00245617			0.654528
													0.0340009			0.110983
													0.0495807			0.163845
													0.0408558			0.0758719
													0.0382835			0.0208178
													0.0181313			0.010963
													0.0792649			0.64507
													0.235394			0.770075
													0.079976			0.425147
													0.038793			0.178867
													-0.00255577			0.265075
													0.0186067			0.270165
													0.187691			0.0756614
													0.003887			0.135252
													0.0772428			0.243637
													0.0853266			1.00783
													0.0138068			0.286051
													0.12245			0.166789
													0.20939			0.226395
													0.578567			0.593899
													0.0172398			0.257143
													0.483985			0.127913
													0.0606504			0.186972
													0.15249			0.0208705
													0.0199885			0.46861
													0.237644			0.296191
													0.0112822			0.333846
													0.000440855			0.271714
													-0.0831409			0.123835
													0.0303507			0.144748
													-0.018468			0.354475
													-0.012445			0.375509
													0.0269418			0.568126
													0.08227			0.10337
													0.221172			0.017744
													0.190304			0.293522
													0.0477516			0.129119
													-0.00921541			0.35992
													0.0331026			0.293076
													0.0640802			0.602685
																0.0445088
																0.0414047
																0.0678347
																0.222418
																0.0613894
																0.145699

## Sheet: 5D Raw Descriptive Statistics
	WT DMSO TN81	WT DMSO TN84	WT DMSO TN88	WT SAG TN81	WT SAG TN84	WT SAG TN88	WT SAG PTX TN81	WT SAG PTX TN84	WT SAG PTX TN88	SSTR3 DMSO TN81	SSTR3 DMSO TN84	SSTR3 DMSO TN88	SSTR3 SST TN81	SSTR3 SST TN84	SSTR3 SST TN88	SSTR3 SST PTX TN81	EA1 SST PTX TN84	EA1 SST PTX TN88
Number of values	432	319	263	457	422	397	256	287	414	454	460	384	455	570	339	434	576	462		Units are Ciliary pVASP/GFP Intensity (A.U.)
Minimum	0.010452	-0.0058459	-0.012621	-0.041922	-0.060781	-0.057726	-0.075805	-0.049857	-0.12478	0.032683	-0.0035157	-0.026146	-0.033323	-0.083141	-0.040403	-0.009818	-0.028467	-0.056987
Maximum	1.9203	1.4736	1.2146	0.43564	1.5907	1.1268	0.98173	0.47238	1.4723	2.9261	1.8095	1.5733	1.6644	1.7234	0.85864	2.9303	2.1209	1.713
Range	1.9098	1.4794	1.2272	0.47756	1.6514	1.1845	1.0575	0.52223	1.5971	2.8934	1.8131	1.5995	1.6977	1.8065	0.89904	2.9401	2.1494	1.77
Mean	0.29214	0.27025	0.19738	0.051725	0.086399	0.075773	0.076666	0.029219	0.024156	0.42788	0.49279	0.47237	0.12731	0.19783	0.15223	0.49083	0.36569	0.37505
Std. Deviation	0.2642	0.26358	0.21128	0.060247	0.14173	0.10852	0.090324	0.047239	0.084962	0.35249	0.31525	0.27678	0.17205	0.20226	0.15959	0.37404	0.31277	0.29819
Std. Error of Mean	0.012711	0.014757	0.013028	0.0028182	0.0068992	0.0054463	0.0056453	0.0027884	0.0041757	0.016543	0.014699	0.014124	0.0080659	0.0084716	0.0086678	0.017954	0.013032	0.013873
Average of pVASP/GFP Values for 'DMSO' condition	0.253257

## Sheet: 5D pVASP|GFP Stack Norm .25326
WT DMSO	WT SAG	WT SAG PTX	SSTR3 DMSO	SSTR3 SST	SSTR3 SST PTX
1.15662	0.507313	0.353819	0.763394	0.143547	3.36247		Units are Ciliary pVASP/GFP Intensity (A.U.)
0.342302	0.0528888	0.354028	0.546941	-0.0473968	7.23642		Consolidated all replicates, with a gap between sets of replicates.
0.408532	0.492629	0.0763136	1.25482	1.39595	1.11801		Normalized all values to previously calculated mean of DMSO (.25326)
1.35721	0.762451	0.236492	0.738637	2.61502	0.237617		These are the individual values plotted in the background of the superplot in 5D.
2.43982	0.0658067	0.0336967	3.48025	0.668557	1.14931
1.21157	0.0503143	0.336722	0.642616	0.232919	2.30277
1.33647	0.183037	0.134782	0.658252	0.384389	1.04617
0.996742	0.0380716	0.0662424	0.27668	0.440773	0.0345792
3.8353	0.330023	0.587548	0.509669	0.365097	0.358776
2.45899	0.287282	0.476387	0.443971	0.249714	1.65468
3.13906	0.516292	0.987067	1.57666	1.7661	0.92588
3.55705	-0.0200143	0.130697	1.01775	0.28377	0.861524
5.28905	0.0521324	0.347751	2.45712	1.54777	0.764406
2.31903	0.181676	0.905805	4.23467	0.727983	3.26876
5.81812	0.341502	0.0593037	1.04639	1.09518	2.02393
6.96429	0.408427	0.45991	0.507964	0.422813	1.18126
3.03293	0.0603953	0.169462	1.03466	0.667581	2.4169
1.01642	0.0657683	0.0576743	1.7691	0.792991	1.01876
0.925396	0.183638	0.585333	1.13419	0.805858	1.5314
0.0930255	0.150151	0.024037	1.30292	1.71716	1.28226
0.310781	0.190745	-0.040061	1.98066	0.425457	2.68319
1.38325	0.0857807	0.651742	3.00788	0.0154863	0.418591
0.344939	0.194664	0.554127	0.509257	0.578776	2.47578
0.725649	0.514671	0.670395	0.541913	2.05382	0.836173
1.30259	0.207511	0.370974	0.144095	1.1804	2.09736
1.46083	0.018482	0.12854	0.792678	0.28297	0.511675
0.522388	0.0558703	0.170658	0.407444	0.958777	3.04176
2.33343	0.0723219	0.0517845	1.62741	0.475029	1.92516
0.595031	0.133802	0.219742	6.09631	1.52598	3.25362
2.56206	0.35873	0.108308	0.793607	0.285785	1.84358
0.0412703	0.0747349	0.0358523	4.30495	0.77657	1.99243
1.75282	0.0602598	0.457698	0.48373	0.664775	0.624125
3.91928	0.069013	0.895877	0.710387	0.419603	1.43578
1.35502	0.105117	0.325737	0.68288	0.511588	1.0855
0.086383	0.085803	0.417897	1.08712	0.289913	3.29412
0.246722	0.0349594	0.0196092	0.32136	0.188337	0.140514
0.346235	0.123977	0.230792	0.946186	-0.0155473	1.09735
0.347907	0.395067	0.118788	2.83358	0.225668	3.57917
0.488402	0.206821	0.0640644	1.97874	0.854357	5.52505
0.383787	0.0890118	0.0833603	1.34079	0.855414	0.0180167
1.01628	0.0957098	0.284323	1.0694	0.497717	1.54587
0.691374	0.69798	0.0314848	1.04479	0.871272	1.90988
0.749286	0.49015	0.274862	4.43401	0.0345152	0.830766
0.604518	0.124226	0.21067	3.42718	0.473755	0.897397
3.52297	0.0630048	0.698856	1.11431	1.10164	5.34425
2.33412	-0.0107533	0.194707	1.78564	1.88981	0.771311
3.33496	-0.052516	0.00614088	1.12341	0.26899	1.60787
0.402799	0.20855	0.100619	0.773623	2.60069	0.723376
1.5793	1.48925	0.00305968	1.96009	1.34519	2.64499
1.37754	0.322942	0.0725291	1.08422	0.189153	1.41927
0.879611	0.156652	0.101842	2.05945	1.03887	2.97826
2.2016	0.725846	0.0171139	1.04645	0.291277	2.56266
0.858228	0.295512	0.023172	0.373892	0.164787	3.93019
0.715008	-0.009879	0.0165074	1.63042	0.685321	0.80838
0.683927	0.0340756	0.0108609	1.20236	0.133767	1.47771
4.1479	0.321255	0.00859609	0.12905	0.317488	1.64096
0.756879	0.241121	0.331759	1.17296	0.243676	0.713532
1.746	0.325659	0.435457	1.13294	1.71468	2.87515
0.527053	0.618435	0.0410886	0.31363	0.811758	1.7348
0.937626	0.0356061	0.0850717	5.75911	0.203266	3.76141
0.547408	0.515497	0.881179	1.47786	0.382026	1.0888
0.870588	0.362514	0.687489	2.79089	0.0640972	2.20306
1.62129	0.365022	-0.0453868	7.79634	0.580455	5.50108
0.524933	0.141751	0.336699	2.53581	0.501399	0.917812
1.91008	0.332369	0.176424	1.72471	1.89749	3.17108
0.4759	0.280644	0.561252	1.73812	1.68069	2.18164
0.988421	0.441778	0.142287	0.510995	0.132017	1.15434
1.54641	0.0482848	0.746782	0.493137	0.467148	1.89657
1.10555	0.329629	0.148942	3.7731	0.67899	0.704387
1.3338	0.162694	0.0342346	3.70126	0.503992	3.60455
0.685674	0.266732	0.112076	3.65451	0.567413	1.61883
2.1044	0.2453	1.06522	0.581788	0.100173	2.45849
3.24807	0.114084	0.568903	1.45256	0.0594165	2.61922
2.80141	0.308997	0.138542	0.934489	0.0658561	0.61536
2.25267	0.191822	0.326327	0.541147	0.171664	6.00182
7.58225	1.30442	0.147798	1.6895	0.406612	0.316747
1.88667	0.674454	0.27175	1.47989	0.51965	0.908937
3.62269	0.023907	0.113849	1.02697	0.243516	2.08272
2.91215	0.191955	0.145451	1.81651	0.726247	4.09608
0.937072	0.343906	-0.0084675	1.09185	1.4713	0.854897
0.470809	0.206439	0.345393	3.34722	0.36417	2.82009
1.87205	0.0887219	0.345031	0.746869	0.10059	2.61598
0.302198	0.497675	0.409376	2.65642	0.0691916	0.437222
0.380552	0.202156	0.347022	5.23427	0.10271	2.64511
2.56598	0.018175	0.169811	0.428568	0.608487	4.41581
1.42157	0.16437	0.0860612	1.58378	0.269218	1.56444
0.909527	0.114377	0.0231387	5.68666	0.344198	2.4034
1.59424	0.0799678	0.00579258	1.30039	0.144888	1.04345
4.7139	0.247362	0.0159013	1.1803	0.097167	1.15059
3.6591	0.115501	0.0428221	2.0004	0.641577	2.75805
1.81078	0.501667	-0.0740788	0.199765	0.0764173	1.6932
1.57788	0.0262611	0.0258906	0.823708	0.465141	1.88684
1.09544	0.0388465	0.167059	1.25416	0.29799	0.996582
0.402956	0.0562366	0.201333	1.22574	0.096831	2.61962
0.176407	0.00841622	0.181411	0.668456	1.14294	2.33417
1.15	0.0792958	0.0713646	3.0893	0.135087	2.21597
0.699029	0.0937759	0.0539532	1.84591	0.10179	1.26276
1.66193	0.350473	0.249558	1.11023	0.349287	1.24286
1.21766	0.118981	0.18846	2.72028	3.99722	0.394655
0.573426	0.114129	0.176872	1.60363	0.247746	2.33955
0.974028	0.368143	0.518869	0.613414	0.718925	0.583836
0.700704	0.197467	1.03545	0.640038	0.0572624	0.43702
0.766876	0.0585041	0.586357	1.29275	0.566643	1.10648
0.598537	0.261978	1.05518	0.43044	1.04861	2.74251
0.154276	0.155498	0.117899	2.72261	0.761646	1.89195
0.769827	0.207995	0.668204	0.942513	0.229657	2.99386
0.301456	0.159193	-0.299316	0.229013	0.21356	3.87438
0.402719	0.232585	0.352526	1.22601	0.216557	4.33732
2.17901	0.155996	0.516621	0.590446	0.0900618	1.99278
1.28358	0.0415919	0.215909	1.02151	0.179701	2.072
1.43651	-0.0244467	0.0528493	1.34665	0.18076	0.788699
0.481952	0.0191393	0.5023	0.419048	0.0655752	0.59107
0.260108	0.052231	0.0839873	3.24296	0.198766	1.21536
0.255703	0.0696248	0.296227	0.693878	0.506574	0.946417
0.608717	0.167798	0.277655	4.367	0.197093	0.453378
0.924721	0.132842	0.174247	1.73315	0.311437	2.18093
0.342178	0.311616	0.385695	2.11916	0.146717	3.27286
0.733315	0.173094	0.440116	0.9625	0.55119	0.989632
0.729103	0.0583302	0.280009	1.31555	0.461983	2.08912
0.662072	0.0954758	0.0902401	0.91345	0.411012	1.37012
2.24694	0.261175	0.0743259	0.647424	0.107366	0.886764
0.864382	0.602702	0.0328937	4.0683	0.149995	0.974027
1.32727	0.327697	0.268854	0.224069	0.0565734	0.894075
0.449667	0.247428	0.00898198	0.433638	0.281647	1.78749
0.896212	0.0578529	0.263059	3.56019	0.766972	2.44594
0.497206	0.0357013	-0.0114784	0.793077	0.159271	1.11899
0.728179	0.0872877	0.123297	0.571658	0.616558	2.10188
1.99008	0.0357581	0.0137998	0.837085	0.559913	3.641
0.26567	0.0345259	1.49409	1.75113	1.85403	0.975394
0.249937	0.064571	1.00032	8.21015	1.67055	3.67309
0.0844295	0.0679067	0.745025	1.32062	0.627725	1.1329
0.140132	0.0222716	0.144714	11.5536	0.504006	0.799392
0.238504	0.253047	0.307456	1.29091	0.389844	0.667558
0.605662	0.186679	0.353092	3.36754	0.350941	0.214301
0.436119	0.0463552	0.294091	0.333846	0.140553	3.71116
1.00114	-0.0003057	1.00223	5.25533	0.38135	2.57247
0.523501	0.141106	0.421272	2.02175	0.167017	4.9798
0.374326	0.021155	0.184381	0.646377	0.222505	1.59937
1.0292	0.297083	0.384743	0.262202	-0.0167014	1.80286
0.356075	0.0426809	3.87638	1.66925	0.186961	0.88087
1.09863	0.236866	0.227115	0.681502	0.895592	2.89014
0.246201	0.575818	0.078232	2.03228	0.764863	4.94027
0.967252	0.00860962	0.336337	1.11659	0.0325676	1.07763
2.21249	0.00556435	0.0753157	1.13295	0.0444468	0.96487
6.34695	0.038686	0.0743628	1.02086	0.560878	2.24855
1.88666	0.135637	0.532043	0.831416	0.21137	1.40593
0.117359	0.0501793	0.530057	0.346782	0.323931	1.93977
2.30772	0.0456961	0.954279	2.61529	1.92675	1.9978
1.25316	0.0940409	1.33507	2.13236	1.06719	1.06913
1.25286	0.36156	0.133006	1.07613	0.165062	1.10407
3.84789	-0.0154866	0.645148	2.3204	2.61765	0.91073
2.8363	0.0844362	0.118716	1.75101	1.30327	0.936732
1.32298	0.147986	0.0689396	1.11066	0.0866769	1.79229
1.26391	0.198966	0.0342035	1.03091	2.40518	1.131
1.2313	0.25121	0.815808	0.865034	0.773487	1.71743
2.18546	0.182295	0.0540143	2.82257	0.790047	1.94608
1.4008	0.248529	0.0643722	3.67489	0.917486	0.529602
2.02656	0.255393	0.012129	2.79875	0.534019	3.29234
0.666348	0.109418	0.0704754	0.537726	0.151979	0.796789
1.56655	0.105827	0.379519	0.246957	0.30823	2.13151
2.51122	0.450672	0.300266	1.50042	1.04072	2.50713
1.99947	0.0867908	0.310007	0.51363	0.224765	2.20626
2.68802	0.144046	0.199982	3.53104	0.665174	3.11812
2.78567	0.234799	0.617454	0.795436	0.0488843	1.67703
0.1996	0.0538529	0.791691	1.23627	0.440741	3.27885
0.869945	-0.0055031	0.196763	1.48302	1.13855	3.10552
0.400367	-0.0574663	0.0955513	0.809695	0.283343	2.32494
0.416332	0.482635	0.18934	0.824764	0.0675335	2.86152
0.552682	0.407832	0.107519	3.0683	0.335957	1.05126
0.19046	0.0420835	0.0846937	0.78005	0.738182	1.94885
0.0517588	-0.0012945	0.755345	1.06964	0.0463822	1.62848
0.109484	0.0222754	0.296354	0.857307	0.0269406	1.74112
0.385027	0.239338	0.349626	0.428083	0.0706957	2.97818
1.27554	0.0860765	0.9265	0.748941	-0.0044433	3.82168
1.25527	0.0315156	0.40958	1.33006	0.103887	1.10908
1.55864	-0.0076115	0.323264	0.716135	2.10083	1.16869
0.530891	0.181625	0.591649	1.21445	0.303817	1.50109
2.93579	0.0614653	0.130039	1.60943	0.0633995	2.22506
0.998465	0.0495607	0.805749	2.37251	1.17358	0.303944
0.70427	0.00304338	0.149916	2.20682	0.0754029	1.49521
0.0808858	0.0649422	0.0267373	1.39723	0.621584	1.28979
1.95563	1.05803	0.303447	0.578493	0.321964	2.25415
0.742061	0.278509	0.816256	4.73324	0.204999	0.653349
0.288124	0.0489425	0.129886	1.34718	0.202828	2.0604
0.87765	0.0601703	0.0789362	0.822419	0.477614	2.08391
0.248346	0.0854783	0.225712	0.70783	0.0624726	2.63536
0.499894	0.0230689	0.244114	1.46655	0.237207	0.748274
0.460607	0.0731896	0.0854118	0.920835	0.492216	1.01468
0.653062	0.0955643	0.017326	1.30777	0.0413618	0.473937
0.247289	0.18483	0.376763	6.15212	0.0938528	3.37051
1.32363	0.0313865	0.463307	2.86303	0.930554	0.351984
0.374871	0.618996	0.0276918	0.309049	0.277848	0.325233
0.696872	-0.052803	0.0664336	1.24894	0.713467	1.42944
0.394982	0.0179932	0.247039	1.97701	0.705117	2.63186
0.259778	0.08963	0.123819	3.05865	1.05258	0.872413
0.606553	0.0728245	0.358715	3.74404	0.476872	3.32582
0.349521	0.0157998	0.354125	3.75803	0.0103567	0.395695
1.55075	-1.709e-05	0.0570758	1.90463	0.460145	3.20289
0.565616	0.131197	0.206688	2.11461	0.1504	1.71374
1.29713	0.0445432	0.258294	0.597072	0.0259499	3.27719
0.613169	0.0423299	0.220628	2.53163	0.157799	0.158495
3.47284	0.151408	0.192281	1.31582	0.807395	1.17683
1.25531	0.0527048	0.0354739	0.800892	0.534121	2.09418
2.95153	0.0125746	0.698549	0.210609	0.474416	1.28971
0.633334	0.0877922	0.37544	2.55557	1.33517	1.40392
1.16801	0.148137	0.331559	1.86132	0.0892109	0.601371
0.261234	0.203473	0.217365	2.21118	0.034284	3.09264
0.944451	0.258375	0.0471682	0.677788	0.827366	0.72339
0.892006	0.048694	0.263675	1.3733	0.111097	0.796587
1.45945	0.0184961	0.127325	1.76078	0.569938	2.10943
0.789272	0.136531	0.339662	7.13712	1.44701	0.53802
0.553326	0.430532	0.303228	0.418319	0.136514	2.79673
1.02413	0.225974	0.339302	1.77649	1.2829	2.38506
0.698097	1.63491	0.266885	3.92077	0.862549	1.67811
1.07984	0.284091	0.35088	0.382779	0.790067	1.28414
0.421198	0.910722	0.457191	0.70084	0.392154	1.06114
1.29993	0.049416	0.113612	1.89749	0.810749	0.318214
2.97951	0.0639582	0.420105	1.22906	1.57614	2.57715
0.790359	0.402762	0.346665	0.990445	0.103052	2.33474
0.534398	0.442102	0.407775	0.894566	0.474977	-0.0387664
0.796882	0.166205	-0.002844	2.60758	1.94699	2.43545
2.31675	0.979631	0.0563761	1.74292	0.266917	4.79759
0.586068	0.773275	0.452566	1.45992	0.0552192	9.02409
0.956317	0.101576	0.110294	0.356383	0.320922	2.37728
2.6768	0.0973712	0.0207904	0.676137	0.415844	0.604952
1.52288	0.158613	0.018395	2.90988	0.390939	4.38061
0.791838	1.05212	0.404193	0.687145	0.0147457	1.38804
1.34823	0.187845	0.00893816	0.709722	0.115334	4.49618
2.34975	0.0119586	0.426269	2.44907	0.188866	2.43576
0.348637	1.48863	0.531799	0.684494	0.489166	1.63487
0.609664	0.0780093	1.08196	0.582866	0.273249	0.668308
1.53448	0.142721	0.381023	2.47164	-0.0066427	2.49657
1.67479	0.120718	0.985643	1.72501	0.0579722	3.81771
0.762136	0.171334	0.325439	0.937836	1.9133	3.45372
1.15915	0.124223	0.376325	1.57937	1.62028	0.226768
0.761604	0.214112	0.576392	1.69752	0.382583	0.45364
0.319009	0.0845236	0.0631162	6.65456	0.735787	1.08051
0.642066	0.285396	0.217279	0.707157	0.170629	4.87158
1.07495	0.0402073	0.0505825	0.825303	0.795373	2.52112
0.297567	0.0798419	0.762412	2.93235	0.468147	1.18672
0.586542	0.101201	0.225542	3.26903	1.21655	2.01083
0.952661	-0.0110792	0.205663	0.586815	0.210227	1.88219
0.94461	0.370077	0.0904925	1.74022	4.01212	1.62252
0.743448	0.284492	0.0985385	3.26829	0.981601	0.98593
0.789538	0.09556	0.0568805	0.810555	1.56127	3.12709
1.20631	0.0206391	0.166578	3.94204	0.30691	2.35991
0.211285	0.072604	0.182875	2.86921	1.2338	4.66329
0.719682	0.126189	0.0425922	4.73601	0.126488	0.80322
0.401551	0.0972468	0.653598	0.962829	3.73944	0.764359
0.735458	0.0199856	0.204241	0.371476	0.0430367	0.637242
0.33425	-0.0214138	0.223157	1.0213	0.12585	2.56921
0.240921	0.0371	0.338186	2.05879	0.44447	0.255263
0.0724483	0.035951	0.2315	0.710567	0.0288089	2.41805
0.387924	0.138183	0.13007	0.706072	0.162716	1.25865
0.456596	0.165266	0.0917462	1.24223	-0.0101832	2.02735
0.670335	0.00343901	0.429759	1.98476	0.282464	1.96464
0.58932	0.0650788		1.10061	0.261059	0.797186
0.340328	0.411258		0.941939	0.531645	8.66913
0.352572	0.0533822		0.785292	0.162559	0.471363
1.69775	0.0348989		2.57259	0.636439	2.81828
0.437446	0.147327		1.9472	0.25667	1.72336
0.504081	0.110212		2.96732	0.126235	3.6817
0.644975	0.206655		4.47254	0.0739082	0.676881
0.284229	0.243745		2.07084	0.47844	0.616553
0.481916	0.0304258		4.29843	0.603736	0.992056
1.17144	0.0265375		0.377208	0.0765719	1.65682
0.444997	0.424808		1.52065	0.0761736	0.456243
0.219452	-0.0470608		0.421638	0.142246	1.05807
0.372935	0.162935		2.42299	0.223269	1.6478
0.777249	-0.0062469		1.04126	0.131169	2.49837
0.602311	0.0450761		0.852833	0.203688	5.7865
1.04672	0.0176372		1.89873	0.191318	3.75242
2.67711	0.00187567		5.67452	1.16346	1.30769
0.305334	0.0523688		2.47656	0.266162	0.983277
0.389815	0.142348		0.751805	0.0815852	0.485951
0.474715	0.0473305		3.04947	0.0950485	1.20334
2.27636	0.137282		0.762361	2.85196	3.10683
1.89837	0.043303		3.02432	1.50388	1.10925
0.527547	0.248931		0.647553	0.0218435	2.92323
2.26349	0.183738		0.554417	1.91638	1.33499
2.01129	0.0419922		1.15523	0.0664198	4.21701
3.78897	0.0159692		1.80429	0.226909	1.20735
0.748338	0.0269597		1.34486	2.65547	3.81501
4.38452	0.0113656		2.84063	1.40345	0.722818
2.16388	0.0347921		0.875816	0.115747	0.876831
0.336629	0.00959632		0.779936	0.0411528	4.07609
0.22786	0.0690893		0.522728	0.239564	1.9713
0.0920967	0.346883		0.748785	1.34164	1.30733
1.48561	0.144413		0.776708	-0.0114379	1.59064
0.894548	0.0556158		1.52491	0.856442	0.307333
3.15312	0.045838		2.09198	0.320761	1.02537
0.31997	0.234649		1.40678	0.636491	0.862963
1.11135	0.27333		1.46984	0.0661539	0.496431
1.00097	0.17838		0.266768	-0.0023199	0.874584
0.590595	0.553626		4.83483	0.611208	2.30033
0.740643	0.234865		0.754719	0.241335	0.753336
1.58428	0.0864606		0.730818	0.0864804	1.16821
2.62667	0.0467282		2.23432	0.319942	1.86267
1.47436	0.265966		2.37008	0.69198	0.880939
1.05538	0.317286		0.746736	0.102674	0.728395
0.313835	0.114463		0.64318	0.243625	0.34158
1.03313	0.0229793		0.973317	0.0336408	1.62172
1.53214	0.0895024		1.08419	0.524382	0.320887
0.666919	0.0831738		1.60854	0.0101505	1.92988
1.09339	0.170041		1.12981	0.877736	2.98942
0.704782	0.0769854		0.922003	0.287201	3.68268
0.320841	0.150837		0.323627	1.03872	0.905669
0.418646	0.0376032		0.842551	0.0991502	2.22125
0.553983	0.0336537		0.62644	0.81025	0.830186
1.60013	0.874458		0.364018	0.0901014	1.11763
2.1616	0.100268		1.91208	0.0391372	3.23573
1.90977	0.0518861		2.00894	0.516858	2.59776
2.44969	0.0880573		1.79789	0.0169119	2.66331
0.742824	0.073792		1.5673	0.735834	1.04041
0.936767	0.222427		0.780843	0.250574	1.86707
0.896028	0.612423		2.54783	0.0539281	0.707085
2.01861	0.244748		1.95156	0.19669	1.61179
0.680029	0.380368		3.19917	0.190473	2.96982
1.108	0.0504434		1.25668	0.184554	2.90331
0.693895	-0.0420139		1.45701	0.0989142	2.59795
0.854737	0.110219		4.88644	0.515081	2.8724
1.01775	0.173056		3.06209	0.103281	0.386806
0.30648	0.0320012		1.62384	0.210108	1.9676
1.44585	0.0819011		1.56184	0.0398895	5.59323
0.37448	0.225069		0.864871	0.0660748	2.12744
1.81103	-0.165531		1.43204	0.351196	4.70101
0.242039	0.0672873		1.90567	0.0585824	1.38765
0.829018	0.203103		2.62454	0.0822642	0.484939
0.202606	0.0909927		2.37265	0.172604	3.60005
0.983358	0.100881		1.27455	6.57177	0.668298
0.521478	-0.0055012		2.36206	-0.0168129	4.61597
1.09927	-0.01051		1.33601	0.0890471	2.21886
1.58089	0.0442409		0.354449	0.167036	1.16693
0.765556	0.0153901		3.51805	0.644399	1.79619
0.200441	0.0452806		3.03043	0.0768871	0.982317
0.454904	0.0900217		3.02788	0.521557	11.5702
0.387344	0.220245		0.717166	0.245853	0.982778
0.193488	0.020778		4.12549	0.603018	3.36204
0.843076	0.0242925		1.0935	0.122009	0.272212
1.12191	0.123075		1.08841	0.0854096	1.21356
0.676345	0.213542		4.25529	0.335161	2.39449
2.57149	0.106577		2.2526	0.394364	0.629704
0.570891	0.11337		2.48085	0.0553541	1.22269
0.876092	0.136225		3.14194	2.27176	0.902982
0.858552	0.164576		0.377934	1.35352	0.194126
0.571451	1.72012		1.63746	1.70579	0.991252
0.361462	0.395358		1.40179	0.0131162	3.39452
1.17353	0.238263		0.229112	-0.0805097	1.45966
1.23073	0.364513		0.560222	0.575049	3.89932
2.83673	0.530215		6.11921	0.611949	2.48145
2.80856	0.0610459		1.43916	1.22594	7.96687
1.43755	0.110701		2.20054	-0.013035	2.05293
0.763834	0.0411723		0.885424	0.0327295	1.74673
0.640783	0.0995683		0.803458	0.3028	2.4039
1.35005	0.449569		0.982409	0.101351	0.526841
0.602047	0.222995		1.55336	0.0389739	4.4924
0.338234	0.110633		0.894797	0.0264762	1.96631
1.02706	0.151778		0.528339	0.236218	0.901906
0.258557	0.489391		0.850578	0.16527	6.1712
0.442655	0.0254038		1.91406	0.185396	0.968353
0.215855	0.0914284		0.596671	0.0430994	3.53203
0.205209	0.444856		0.691714	0.561489	0.736028
0.595519	0.122492		0.737181	0.369233	3.48526
0.634785	0.216611		1.42505	0.646118	2.26866
0.276644	0.0674378		4.55757	0.206635	1.25915
0.636643	0.41587		2.10948	0.391321	2.05982
0.329239	0.02443		0.654193	0.146591	0.857211
0.143389	0.0791849		1.02503	0.842925	0.654483
1.06128	0.213566		0.484159	0.534008	1.8479
1.26536	0.347298		0.17596	0.452846	1.14681
0.605848	0.232891		2.94647	0.293628	3.42567
0.302556	0.233882		3.3393	0.18266	2.17937
0.791276	0.0914602		1.44952	0.416972	0.895849
0.953049	0.48978		2.12041	0.391461	3.34882
0.933192	0.450784		0.70678	0.256026	0.533615
0.409958	0.634811		0.853146	0.871615	0.0423821
0.758371	0.817109		4.91269	0.49788	1.87277
0.445566	0.795686		0.796331	0.290995	1.44861
0.895868	0.634603		1.56323	0.371058	2.28986
0.32875	0.432295		1.87387	1.01961	5.60119
0.614177	0.454966		3.37756	0.343629	1.29513
0.699177	-0.0227573		0.396589	0.319855	3.95097
0.0592944	0.0999534		3.76123	0.0218712	2.11752
2.26096	0.30813		2.88454	0.22927	1.37644
0.660776	0.345347		3.0665	0.106188	0.333523
1.26811	0.250986		3.66464	0.21364	3.17085
0.344717	0.0333585		0.765014	0.243637	1.70875
0.860577	0.216812		0.245777	0.0435007	2.64679
0.198024	0.124078		3.06665	0.0225027	1.17217
0.104269	0.305954		0.553468	0.115988	0.798551
1.33653	0.135817		0.511069	1.36059	2.13346
0.387645	0.0228335		2.11549	0.156437	2.3206
0.644339	0.658455		1.39659	0.0105594	0.374298
1.25047	0.201677		1.42342	3.18448	1.49616
1.00557	0.105936		1.28477	0.0429419	2.28139
0.584951	0.129531		2.63757	-0.0010475	1.78519
0.822202	0.258889		0.928466	0.00440898	1.91826
0.508967	0.143367		2.84292	0.0370017	0.884819
2.74532	0.196077		1.16867	0.0287446	1.37429
0.171282	0.53165		1.15488	0.319981	0.281597
0.853883	0.267951		1.69591	0.176091	1.89692
0.198311	0.556009		0.981993	0.0779328	2.12348
1.55376	0.0766809		0.589202	0.403792	1.44139
0.575022	0.232166		2.22869	0.0471344	2.09876
0.471422	0.078071		0.921866	1.12463	2.44751
0.342322	0.064923		4.2584	0.690517	0.528145
0.681302	0.116208		0.43957	0.0289192	1.89731
1.67476	0.222901		2.13864	0.0378736	0.53467
0.30283	0.186028		1.3144	0.37988	1.55441
0.861226	0.157562		1.11567	0.259584	1.20623
1.28666	0.666916		0.484169	0.150737	0.288595
0.37454	0.400954		1.15962	-0.0401503	1.21777
0.701616	0.403241		2.49281	0.0846732	1.33792
1.24613	0.0687104		1.03785	0.549522	0.702797
3.20085	0.221698		0.82311	0.0463644	3.36937
1.51465	0.273073		1.60163	0.117875	7.64511
2.63396	0.218864		1.74974	-0.0315308	1.92414
0.742852	0.0682917		2.47664	0.036787	0.962699
1.21994	0.255166		0.621514	0.0709584	1.01532
0.462953	0.185923		3.59351	-0.0161643	1.45673
2.36528	1.00364		0.509484	0.066338	0.971892
1.51647	0.211693		0.793889	0.531584	0.988743
1.33868	0.0839871		0.541681	0.184259	1.94877
1.77937	0.499478		0.366162	0.241355	0.0775439
1.73588	0.0312932		1.09111	0.0374438	1.34246
0.953434	0.0127898		1.54956	3.42155	0.422873
0.505357	0.094871		0.933999	0.076655	3.12041
1.45234	0.0354642		0.675917	-0.0155424	7.99271
0.641625	0.615111		0.804328	0.00528763	0.855723
3.69325	0.120449		0.973426	0.367121	2.27283
0.632366	0.0675291		1.24253	0.167347	0.635323
2.36157	0.0622185		0.198014	0.11307	1.32297
	0.22926		2.12681	0.0831725	0.643855
	0.0976503		0.56335	0.11441	1.73748
	0.205803		3.79184	0.0567696
	0.123396		0.605806	0.268235
	0.410753		2.01465	0.0617866
	0.0588575		2.32953	0.107593
	0.218699		3.93265	0.0191599
	0.13684		0.37164	0.19265
	0.195271		1.27188	1.01712
	-0.0448871		1.48897	0.105649
	0.344049		0.59622	0.100365
	0.362459		1.76483	-0.131577
	0.303901		0.691086	0.0224267
	-0.0065121		0.283276	0.0745399
	0.195983		2.51652	0.418497
	0.566946		3.74018	0.242904
	0.323473		0.846653	0.0826043
	0.0817758		0.280168	0.498263
	0.500742		2.13341	0.0546741
	0.757359		1.24168	0.228701
	0.313896		0.814061	0.0730162
	0.29146		0.919039	0.0142311
	0.16189			0.251267
	0.22089
	0.419465
2.66137	0.539426	0.0409174	3.96274	0.667865	2.35429
0.019161	0.146386	0.0319963	0.407171	1.4294	0.971672
1.32742	0.31143	0.0927802	0.99753	0.690197	0.119183
0.310748	0.0665727	0.0356415	1.86498	1.37643	2.51142
0.591009	0.304098	0.0088245	1.11488	2.77068	0.649324
1.55586	0.173737	0.0822866	1.03996	1.18333	0.220148
1.40626	0.786292	0.0156119	1.0656	0.132196	0.942831
0.895745	0.0875945	0.00771295	3.25808	0.338572	0.620372
1.84842	0.503394	0.0990971	7.14501	0.947482	1.85755
0.707397	-0.0461933	0.00283434	1.40584	0.247504	1.86992
0.549535	0.127318	0.0272392	4.68859	0.516346	5.82478
0.537572	0.00824471	-0.0347614	2.13216	1.20493	1.09761
2.21024	0.19154	-0.0395862	1.52886	0.668708	0.50124
0.473276	0.930278	0.0559912	1.1392	0.21448	5.23808
0.852134	0.370219	0.238246	1.88512	0.417195	0.0582675
1.13856	0.261947	0.0539169	0.190551	0.553278	1.40038
0.729153	0.797587	0.0521434	1.50071	0.912439	6.06427
0.94933	0.427636	0.386089	0.404229	1.6449	1.19814
0.107502	0.372155	-0.195219	0.244007	1.65841	3.50575
0.247662	-0.0518755	0.123956	0.314248	0.248998	0.167659
0.21349	0.227243	-0.0449537	0.873178	1.4813	2.32717
1.08184	0.0131693	0.163877	2.36585	1.47497	1.09099
0.652619	0.347686	-0.120115	1.95029	1.67988	1.48196
2.60186	0.112135	0.187395	1.79468	1.32157	1.2866
0.456973	0.543769	0.132963	1.19401	0.429667	2.64874
1.6359	0.104746	0.0466299	4.36217	0.71549	1.35945
0.357638	0.525709	0.0162249	2.67466	1.15548	0.703604
0.1526	0.307161	-0.0436419	1.57699	0.119015	1.53847
0.660012	0.121512	0.462095	0.908703	0.596524	2.31054
0.29631	0.422717	0.066304	1.55175	1.15993	0.264221
0.0814988	0.226948	0.238041	1.62383	0.0179645	0.884545
0.801343	0.0772662	0.167523	1.90054	0.599587	0.493687
0.355515	0.488001	0.00653194	0.985142	1.64397	0.403982
0.235353	-0.110039	0.482077	0.235031	0.982075	3.17277
0.0985431	0.176632	0.0420971	3.33711	3.64153	0.169417
0.453375	0.243545	0.151727	1.07255	3.66109	0.744275
0.0817844	0.283912	-0.163771	0.2108	1.62172	0.978361
0.179592	0.117749	0.246603	0.78019	1.27981	1.47726
0.52747	0.0710954	-0.0020541	1.70404	0.524029	0.519951
0.0413204	0.292628	0.171003	0.839984	0.159765	0.301903
0.389152	0.0737123	0.320241	1.42291	1.73185	3.56777
0.211739	0.25209	0.400682	1.75498	0.870141	1.95751
0.676948	0.21645	-0.047583	0.0160052	1.15686	3.04075
0.609784	1.2526	0.0496177	2.81618	0.229868	0.491476
0.710735	0.0192381	0.139004	1.56325	1.71073	2.33907
0.152245	0.00545889	0.0547906	1.32767	0.317335	1.7305
0.245553	0.530904	0.240376	2.00085	0.701356	2.91251
0.268316	0.501295	0.0630941	4.0876	1.23023	1.41272
0.0789019	0.0436355	0.0739706	2.6715	0.306885	1.22775
0.114357	0.143904	-0.0026888	0.898815	0.505866	7.15567
0.197697	0.082395	0.0938952	3.05739	0.709383	1.69956
1.06531	0.0511295	0.0405262	2.31944	1.11699	2.53777
0.65825	-0.0584857	-0.0461935	1.23943	1.18805	1.77565
1.08024	0.336878	0.0838715	0.395239	0.670901	0.763997
0.738931	0.139414	-0.0623665	3.10218	0.31046	1.90413
1.91277	0.205278	0.00035525	3.27398	0.803619	1.15176
0.794968	0.232369	0.127506	3.12614	2.46577	4.56143
1.39476	0.270407	0.165108	0.659694	0.311742	4.60722
1.79694	0.285051	-0.0124059	1.64941	0.963613	1.25953
0.830534	0.399695	0.428147	0.962576	0.270286	1.37593
2.80377	0.674215	0.167335	2.84157	0.319554	0.407295
0.211545	0.846004	0.0862059	1.89018	0.2414	0.524362
0.528293	0.380117	0.0610195	0.291618	1.7684	0.425476
-0.0204824	0.482753	-0.0475386	1.23714	2.28184	2.26515
0.41361	0.388665	0.0165827	3.3298	1.5463	1.69202
0.617313	0.0310301	0.110164	2.14529	0.804742	0.572122
0.480947	0.108878	0.126513	4.46911	0.255649	0.426143
0.225801	0.010914	0.362451	2.06204	0.74177	3.14457
0.255265	0.397389	0.621933	4.10117	0.346669	0.644662
0.0665064	0.18675	0.098186	4.08989	1.1844	1.28698
0.239462	0.229241	-0.0035532	2.47053	0.15905	2.70818
0.0883483	0.277648	0.0988096	0.947872	0.234304	0.0363975
0.0991068	0.314673	-0.0214517	3.34866	1.41793	0.524274
0.0235288	0.354962	0.346823	2.73413	0.696304	0.323259
0.255727	0.489926	0.167159	5.45229	1.48629	0.491184
0.697425	0.829158	0.916683	0.917357	1.62981	2.16059
0.51319	0.996098	0.04461	0.398547	0.656047	1.83708
0.17447	0.440102	0.123177	1.04299	0.412232	0.608306
1.75687	0.543401	0.0854324	2.91972	0.437562	3.52556
0.195548	0.418381	0.171546	3.06651	0.405714	0.669845
0.758495	0.0386133	0.264068	3.22119	0.60494	0.490451
0.0463349	0.0991886	0.0676527	1.27695	0.847049	0.505964
1.19706	0.0033586	0.032878	4.84434	6.80479	0.973445
0.599613	0.300996	0.0056627	0.461276	0.11262	2.32564
1.58307	0.403241	0.0699653	1.069	1.61362	1.37372
1.08456	0.0879419	0.0723673	3.4263	2.20657	1.73543
0.997426	0.311457	0.108514	5.46727	0.953217	1.22772
0.354422	-0.239995	0.0449823	1.86282	0.793685	1.3129
0.613717	0.00941602	0.0160962	3.21525	2.65764	1.54946
0.734108	0.179558	-0.0031429	2.82094	1.00697	2.30717
0.791453	-0.104715	-0.0093272	1.63866	0.291465	1.13468
0.913635	0.173922	0.132773	2.04123	0.203269	0.989582
1.20423	0.201344	0.153594	2.56234	0.161632	1.59424
1.91088	0.413437	-0.030232	1.54351	1.03666	0.607348
1.95282	0.175213	0.0939019	0.683098	0.732384	1.03056
1.85952	0.339468	-0.0858499	2.06643	1.01604	1.86027
1.72791	1.04167	-0.0061814	2.04357	0.198315	2.31006
0.493101	0.498114	0.204368	1.44139	2.29598	0.722292
0.384595	-0.0809298	0.0868286	1.93857	0.362223	1.02812
1.9225	0.440035	0.00624945	2.02957	1.97913	0.692692
1.23026	2.51941	0.37705	0.506634	1.72647	1.69475
0.294953	0.290325	0.183522	3.17649	1.04277	0.781059
2.61641	0.685348	0.0692748	1.3856	0.348519	1.79742
0.523607	0.0940732	0.0997968	0.897989	0.341881	5.52561
0.32051	0.392699	0.136756	4.40956	1.64739	3.563
2.4162	0.310441	0.332916	2.4872	0.586459	4.50336
1.50388	0.127614	0.204442	4.09351	0.334222	0.489706
1.40136	0.236249	0.620756	0.626003	1.81973	2.80586
0.765562	0.0602941	-0.0338559	1.24507	1.55637	1.8522
0.0624915	0.133888	0.212873	2.01924	0.366144	0.102714
1.06666	0.525025	0.108407	1.31971	0.632421	0.146339
1.7372	0.0949309	0.0664301	1.79386	0.533929	0.490049
0.249287	0.274691	0.355672	0.69624	2.56594	2.25495
0.580723	0.0858465	0.0421082	3.20993	0.793551	1.45752
0.411151	0.24213	0.180227	1.3211	0.125131	1.32288
0.113251	0.129592	0.383909	1.667	1.79986	1.1915
3.42269	0.26752	-0.0005232	2.66904	1.86912	1.07116
0.768775	0.0713442	0.0666101	1.51098	0.769474	1.08495
3.71779	0.0251197	-0.003066	0.741891	0.54713	1.87948
0.384591	0.17345	0.526362	2.19877	0.502141	0.352564
0.921224	1.77251	0.107802	0.971872	0.25904	0.536405
1.28667	0.0330024	0.0515363	2.13686	0.733834	1.81566
0.853422	0.0914595	0.0554597	0.734669	0.347985	1.01198
1.26065	0.00309367	0.222373	2.77425	0.396293	1.51232
0.775455	0.0995549	-0.036963	2.52486	0.981487	-0.022173
1.86966	0.138894	-0.0256582	1.49424	3.95571	1.49211
0.0479192	1.84181	-0.0654095	0.726383	0.406688	2.60233
0.111881	0.396818	0.125569	2.43486	0.883154	1.00667
1.00882	0.38241	0.883533	0.67599	0.273375	0.155006
0.324123	0.105976	0.0899247	2.44143	0.302677	0.497889
5.72836	0.152268	0.12039	5.42093	0.789343	1.89096
1.45211	0.56806	0.0196581	1.43036	1.18665	1.34236
1.05881	0.018274	0.0118893	1.65229	0.299613	1.90434
1.82452	0.323786	0.0621886	1.2333	0.193852	0.331012
1.03514	0.807827	0.682645	1.93597	0.313357	2.86253
0.453916	0.0618363	-0.0292196	2.53574	0.220881	1.646
1.44108	0.240057	0.00672221	0.900733	-0.0512297	1.07025
1.37445	0.129901	0.0933587	1.22411	1.62493	1.31031
0.995499	-0.0178726	-0.0291015	1.66136	1.00498	1.17483
0.399383	0.111952	0.187935	1.50921	0.325406	1.31066
0.0489395	0.569543	0.0887293	2.78054	1.81075	1.24829
1.83491	-0.0627783	0.0153735	4.5112	0.839848	2.17323
0.533062	0.166006	-0.0029865	1.73177	0.952294	1.0842
0.778551	0.179336	0.0451714	2.95349	0.978756	2.02588
0.32453	1.02902	0.0909008	0.400277	0.763598	0.0944379
0.827163	0.360244	0.0863279	1.72868	0.524422	0.716228
1.15333	0.21086	-0.0063552	2.94023	1.0604	0.826831
0.665061	-0.0416241	0.14474	2.92412	0.209854	1.09927
0.9457	-0.109603	0.0521736	4.05861	1.11093	5.45834
1.04803	0.169803	-0.0275275	2.12042	0.214868	2.52362
0.386768	0.303418	-0.0371469	1.74098	0.623656	0.230472
0.826049	0.268673	0.00159911	3.01754	2.46483	2.32544
1.46831	0.232362	0.159624	1.06437	1.97018	0.857683
3.20362	0.112598	0.00679417	0.616413	0.291189	0.825657
0.422581	-0.0225672	0.209871	-0.0138816	0.478027	0.827672
0.218461	-0.0186176	0.224601	0.795885	1.0177	2.66088
0.190394	0.29151	0.215244	1.05187	0.503553	0.540888
1.65189	0.105591	0.667113	2.85537	0.765566	1.12837
0.321048	0.425915	0.119177	0.0508226	1.17811	2.61522
0.64822	0.238802	-0.0013298	1.63062	0.110108	0.918607
0.701873	0.918371	0.0177949	0.172858	0.161659	0.316019
2.27894	0.0858888	0.0218333	1.6983	0.0804432	1.68884
0.393931	-0.0767298	0.0364639	2.45644	1.09969	5.49141
2.80757	0.382513	0.105549	1.5442	0.247739	0.748013
0.343541	0.685495	0.0507119	1.4884	0.464392	3.0495
0.0847296	0.236891	0.0410693	0.689934	1.32979	5.0997
0.2315	0.322974	0.101505	0.999826	0.483166	1.16654
1.05991	0.255935	-0.0066349	1.47093	1.10022	2.73516
0.298379	3.57128	-0.0204455	4.63138	3.81185	0.568414
0.36363	-0.012374	-0.0472964	0.38331	0.355915	0.945876
2.17772	0.229298	0.0578334	6.62136	0.169408	1.18422
5.77366	-0.0508067	0.0433411	0.939579	0.454409	1.18816
0.585327	0.642235	-0.0107246	0.865281	0.235766	1.41919
2.22463	0.213832	-0.031057	1.92866	1.47975	1.67531
0.961353	0.265226	0.230794	0.566553	0.852863	0.308675
0.809383	2.79981	-0.0396425	1.76862	0.218003	2.91959
1.11241	0.0133939	0.152681	1.52654	1.22517	1.13896
1.43706	-0.0036358	0.161271	4.75035	0.103902	2.33184
3.52019	-0.0102888	0.113058	4.04681	0.273067	1.55798
2.98775	0.125805	0.0989796	0.847653	1.6345	1.37938
4.6636	0.176842	0.0152963	2.59109	1.67854	1.94367
1.81441	0.143639	0.0478122	0.240459	3.59557	1.06304
1.0803	0.404055	-0.0421606	1.30547	0.110176	3.34838
2.48719	0.236086	-0.043353	2.3895	0.751065	0.987392
0.924937	0.00520056	0.155203	0.533182	3.26915	0.372215
2.29093	1.44939	-0.0159995	1.97689	0.280742	1.76593
2.35327	2.19925	0.0426144	3.3703	5.34037	0.819912
-0.0166653	0.375991	0.10244	0.27416	0.229493	1.55143
1.45984	0.270092	-0.0075201	3.09019	0.770421	0.913171
0.28268	1.44004	0.0872908	1.35886	0.914357	5.62634
0.313469	0.0264295	0.0130063	0.634746	0.266041	0.542023
0.226642	0.460091	0.0722576	3.2799	0.621649	0.700234
1.26874	0.0930308	0.11602	0.829714	0.448583	1.27142
2.30122	0.0127497	0.146746	1.60961	0.789964	2.50792
0.405454	-0.0098028	-0.0169118	2.78199	2.07608	0.235217
1.69312	0.294112	0.576549	3.31576	0.568374	0.967491
1.57246	-0.0213613	0.0105323	6.25752	0.372329	3.05556
0.359584	-0.0692769	0.0159563	3.3481	1.56534	1.03905
1.09763	0.128848	0.133034	1.37146	0.405329	2.34029
0.42221	0.0689624	0.134988	1.08668	1.71657	1.21182
3.30743	0.29585	0.0060859	0.321277	0.580473	0.934376
1.1394	0.314138	0.568977	0.411774	0.281141	0.972553
1.51047	0.779754	-0.0218997	1.3104	0.532676	2.9651
0.563856	0.114435	0.0202891	1.80999	0.288502	0.431284
0.719365	-0.105205	0.134398	0.539356	0.847995	1.38969
1.89935	0.144994	0.0563963	2.74165	1.20297	0.327374
0.441162	0.767109	0.302362	1.42928	1.59975	3.35033
1.31651	0.0589719	0.228325	2.81083	0.261271	0.00133725
1.38704	0.228072	0.106374	0.824609	0.537691	1.08175
1.03968	0.188296	0.104464	3.44592	0.548776	0.922498
0.00160901	0.254027	0.52491	1.30884	0.77413	0.97711
0.376366	0.51097	0.0249692	4.93777	0.221689	2.0178
3.1515	0.302083	0.136636	2.37204	0.157016	0.508439
0.28078	0.0712922	0.371028	0.497439	1.25071	0.223986
2.98024	0.0914593	0.145744	0.765274	1.25196	4.29464
2.32284	0.917748	0.154103	0.937981	0.994572	3.57152
3.84472	0.0199928	0.078993	1.7749	0.330235	1.22771
0.183447	0.914577	-0.0101474	0.817511	1.2244	1.25994
0.345532	3.70225	0.0942064	0.44923	0.227309	1.29169
0.701496	0.059233	0.353243	0.614711	0.12256	1.03469
0.375631	0.123413	0.0394266	1.36049	1.38894	1.30338
0.112124	0.095496	0.145199	1.06973	0.416493	1.08932
1.55277	0.0755143	0.343334	2.08627	0.333355	1.50962
0.75304	1.08834	0.284865	1.30432	0.5323	0.728223
0.111622	0.171877	-0.0024331	1.77642	1.25218	0.642615
0.960168	-0.0524767	-0.102741	1.07176	2.10359	0.0931767
1.95674	0.20715	0.0113742	0.891011	1.74612	0.892156
0.286223	0.335792	0.0818957	0.629083	1.65864	0.629326
0.389841	0.29316	0.32304	0.91777	0.983429	1.50847
0.355377	-0.0961303	0.167861	2.75696	0.2929	0.763972
0.912088	0.0987613	0.0569219	2.20432	0.356438	2.07047
0.388726	0.465843	0.498213	1.87037	4.44071	0.811952
0.114303	0.0185799	0.234198	2.66049	0.500695	8.37443
1.06789	0.0472508	0.17807	2.14479	1.08947	1.25196
1.9028	-0.0638428	0.0510805	3.18965	0.149565	0.702913
0.0889631	0.500225	0.0485619	0.9191	0.667451	2.034
3.13136	0.662543	0.0765109	0.530672	0.382658	1.42073
1.93559	0.00595602	0.0307922	2.38407	0.427582	1.09826
0.0425193	0.611385	0.0739458	2.57541	0.647552	2.43127
0.310226	0.232791	-0.0010899	0.978827	2.80757	3.07996
1.80359	0.510985	0.0560556	1.72565	0.572198	0.0492023
2.67025	0.126464	0.0576095	2.21162	0.284429	1.50424
-0.0230827	0.327052	0.225517	3.4581	1.00723	0.748288
1.16523	0.289459	0.0911846	2.91692	0.236501	2.24803
0.373409	0.0172973	0.0715477	2.40109	0.0695952	0.443231
1.3569	0.685262	-0.0525378	2.78599	0.257419	2.19103
0.246555	0.0428952	0.170145	1.00848	0.357281	2.23049
0.227779	0.674238	0.163138	1.25039	0.794935	0.328646
1.91255	0.153339	0.013277	1.75307	1.50333	0.401962
1.24231	0.367566	0.188689	2.29314	0.861529	0.318652
1.54865	0.0629285	0.109039	1.42296	0.27239	0.918484
1.04708	0.382067	0.0576026	2.84406	0.926668	0.617284
0.246379	0.0846847	0.257904	5.24742	0.529846	0.324685
0.339389	0.0609799	-0.0381574	0.482502	0.849305	0.64433
1.2253	0.104128	-0.114775	0.612603	0.120723	1.88323
1.31794	0.614076	0.158278	3.6688	0.737337	0.505834
0.886	0.606196	0.120557	2.3668	2.12332	1.24399
1.31232	0.511525	0.115126	6.17916	0.383457	0.460976
0.267151	0.185662	0.0927655	1.61455	0.954953	1.19152
2.9886	0.519281	0.164506	0.866	0.509702	6.70132
1.24298	0.0558081	1.86518	1.49825	0.397286	1.44492
0.242451	0.493561	0.0652796	2.13552	0.501156	1.99896
1.12495	1.84085	0.0949784	0.495041	0.443287	3.57278
2.54424	0.160721	0.0910052	2.44325	2.33347	2.05336
0.263253	0.0179823	0.0775217	1.44934	0.199746	1.85782
1.92666	0.140267	-0.0393093	0.950835	0.219646	2.08004
4.64881	0.429353	0.0292808	2.95681	0.540172	1.37632
2.56435	-0.000822	0.125169	2.33922	0.448676	0.540151
0.256717	0.45097	-0.0224536	0.801074	0.617765	0.583963
0.17596	-0.0036514	0.0871872	1.4415	0.0540417	2.82365
0.407386	0.250819	0.0536011	0.497929	0.917863	7.68792
0.511554	0.283454	0.120423	1.28778	0.0796236	1.77384
0.666528	0.147116	0.0643402	2.31839	0.41007	1.47592
0.357367	0.153927	-0.0188875	1.97082	0.46127	2.79689
1.41413	0.113366	0.170686	1.22986	1.45177	0.50518
0.237152	1.85096	0.0352336	1.59603	0.476137	0.816294
0.31194	1.27451	0.274642	1.27783	0.805164	1.93996
0.314353	-0.116669	0.0579303	1.19925	0.674522	0.175152
0.112222	0.0770549	0.135819	4.59568	1.10132	5.27009
0.317746	1.49672	0.194686	3.79014	0.40243	0.509867
0.681224	0.508118	0.116513	3.10574	0.572084	3.91183
0.708384	0.269228	0.165946	1.55402	1.42287	1.51216
0.436348	-0.0678169	-0.196861	2.72899	1.29585	0.868532
0.76877	0.0448558	0.137076	0.853386	0.697705	1.14919
0.640543	2.03534	0.0803031	0.177746	0.799237	1.03549
0.0881769	0.319617	-0.0640818	1.43686	1.38603	2.91219
1.59345	-0.0317663	0.287611	2.15519	0.397039	0.317592
0.862042	-0.001949		2.6772	1.72657	0.773198
1.69855	-0.0731178		5.21594	0.682437	0.305737
1.42977	0.342697		1.64155	0.632123	1.41685
1.55848	0.149765		2.09704	0.542226	0.976071
3.0211	0.158085		1.17251	1.19245	0.489947
3.71596	0.0567558		1.33372	0.479152	0.342306
4.15202	0.0816406		2.88531	1.30725	0.641505
2.99311	0.0687188		3.51232	0.756911	2.06403
4.40735	0.0296144		1.25744	0.0176376	2.34279
1.6616	0.156238		5.68604	0.343256	1.55467
5.81849	0.055343		0.473082	0.459923	1.06524
2.78596	0.0500632		2.38354	0.618947	2.4415
3.7592	0.227382		3.55551	0.94221	0.626536
2.96786	0.134853		3.80006	0.726757	0.466044
1.15972	-0.0101256		0.913301	0.134095	0.799072
1.66344	0.499088		0.176537	0.492933	0.372335
0.50118	0.386668		3.96837	0.362492	0.446985
0.632233	0.22555		1.42291	0.565778	0.634372
0.829551	1.22257		2.7469	0.377152	0.949761
0.380276	0.164035		3.45615	0.901726	0.272347
0.259518	-0.0870412		1.40709	0.926956	0.472212
0.032531	0.0632263		0.872946	2.12086	0.96759
0.738664	0.133776		3.07694	0.465417	1.6651
0.478591	-0.0057593		3.31812	0.301828	0.37886
0.69614	0.0996135		2.93557	1.15824	1.47839
0.463822	0.0305375		1.67687	0.872534	2.88029
0.152834	0.275541		1.45188	0.684565	0.663207
1.32019	0.17488		1.89928	0.291621	0.290583
0.565544	0.0612463		1.55804	1.06803	1.02445
0.459402	0.294382		0.615657	0.0859015	0.569154
0.348896	-0.0344747		0.781456	0.794127	0.614986
0.684183	0.351236		2.71763	0.0837977	1.1672
	0.0753377		0.946085	0.273712	0.517096
	0.395613		2.95826	0.698384	0.80048
	0.0743871		1.24299	0.532884	3.58641
	0.0819953		2.00629	-0.0300525	0.355978
	0.405203		1.72602	0.602803	2.70279
	0.0807677		3.27343	0.168225	0.819616
	0.0138632		0.792421	1.7534	1.23111
	0.312977		3.87977	1.14644	1.65396
	0.371114		0.516222	0.694147	1.96406
	3.96628		1.01404	0.16329	1.58604
	0.55663		4.42105	1.26874	1.80631
	0.636984		0.976082	0.958316	1.11503
	0.0482101		1.22798	1.8268	0.705931
	0.498483		1.09808	0.323665	0.68709
	0.141788		2.22673	-0.0312585	1.66796
	0.378564		1.21893	0.0773542	0.346011
	0.811439		1.77626	1.63264	2.48771
	0.0909473		0.736221	0.128995	2.05199
	0.138514		0.934725	0.452666	1.26089
	0.179519		0.805065	0.287661	0.624112
	0.141463		1.50756	0.909144	0.235672
	0.0455655		1.18777	0.317197	0.388864
	0.0220533		2.19646	0.496323	0.576051
	0.311833		3.18061	3.57715	2.1134
	0.81313		2.56313	0.336474	4.92351
	0.189025		1.76698	0.233144	1.72572
	0.452459		0.445301	0.850739	1.3487
	0.767209		3.31826	0.62148	0.540082
	0.306656		0.980576	1.36033	0.540933
	0.12087		3.22594	4.88221	3.0292
	0.279531		1.55603	0.396872	1.43999
	0.694174		0.615198	1.93813	1.79907
	1.03721		2.51906	0.297114	1.29986
	0.0159093		1.54158	0.260869	0.667659
	0.545784		2.52911	0.357688	0.999467
	0.364033		3.97361	0.62033	0.839487
	0.0763721		3.68533	2.35284	0.42365
	0.265459		3.15506	1.31532	0.262537
	0.361095		2.04136	0.135939	1.2657
	0.807716		2.44907	-0.0214078	2.80355
	0.363677		3.84339	0.558003	1.59785
	0.118126		3.65318	0.520146	0.434688
	0.473229		1.58245	1.00394	1.31883
	0.501639		0.753065	1.09197	2.25383
	0.575568		5.36689	0.237104	0.287991
	0.0480951		3.68948	1.01412	1.01069
	0.435513		0.567194	0.55015	2.82295
	0.647256		1.18316	1.02351	0.562751
	0.388351		2.26877	2.12547	2.80052
	0.113589		1.13786	1.83181	0.319504
	0.878114		1.51812	2.39659	2.63705
	0.22604		2.27623	3.46036	0.285056
	0.220019		0.848048	0.996878	1.41229
	0.413397		2.77604	1.52995	0.723398
	0.219147		1.50552	0.462051	0.566265
	0.393367		0.678952	1.13263	0.212604
	0.0454772		3.24889	1.35465	0.834891
	0.242355		0.970015	0.819961	0.993286
	0.50325		2.29876	0.288509	0.282574
	0.0593876		1.98025	0.414789	1.67127
	-0.0682126		2.71235	0.326473	0.257224
	0.0992988		2.0176	0.558779	4.54957
	0.0390931		2.20837	0.203949	1.21409
	0.546989		3.69111	0.509879	1.47079
	0.286557		0.911804	1.03608	0.196337
	0.224047		2.27834	0.731546	0.450817
	0.0815283		1.64683	0.865677	0.381245
	0.0711376		4.05562	0.669248	1.75221
	0.247086		1.31904	0.710687	1.56167
	0.468844		1.36293	0.395301	1.86358
	0.0660153		4.59963	0.348965	0.211399
	0.216153		1.37927	0.571049	1.58356
	0.119266		4.81465	0.211912	0.350514
	0.172827		2.06652	0.747604	1.27606
	0.220143		0.725807	0.260221	0.599465
	0.084499		4.40305	0.434623	0.454341
	0.0655938		1.71226	0.122469	0.112356
	-0.0157032		3.11823	0.896811	1.44256
	-0.0038662		2.74766	0.307868	0.330073
	0.18635		0.870837	0.167354	1.34788
	0.0369749		2.09401	0.00077766	2.36976
	0.254953		2.27698	0.614221	1.32606
	-0.0943251		0.939335	0.199477	1.14353
	0.0338739		1.4109	0.593653	0.670568
	0.253907		2.08002	0.980523	2.44394
	0.13301		2.86169	2.50125	2.98017
	0.502675		0.471946	1.00267	0.575925
	0.176882		0.901407	0.180679	2.0499
	0.532353		1.32133	1.50105	0.921197
	0.071516		1.5737	3.51621	1.65652
	0.132559		3.12903	2.07452	1.61933
	0.471513		1.55367	0.577152	0.889088
	6.28076		2.36147	0.65154	2.13542
	0.163739		1.97595	0.87978	1.48065
	0.54732		0.348747	0.605156	1.65821
	2.02585		1.17699	0.187317	1.12069
	0.225428		0.935383	0.430932	0.459634
	0.0665389		4.06167	1.36669	0.182788
	0.169558		1.80017	1.38886	3.43511
	0.0240116		2.50028	0.141008	5.14918
	0.579362		1.49966	0.223212	0.434076
	0.767876		0.650895	3.17412	0.750836
	0.239669		1.70749	0.139574	2.11708
			0.984588	0.977195	2.17469
			3.74383	0.191525	0.644484
			2.38563	0.0871593	0.1671
			1.03253	0.10137	0.675733
			1.0589	0.247454	1.99336
			0.640382	0.369677	2.04612
			0.136177	2.66503	2.26647
			4.21178	-0.0337684	2.48551
			0.84066	0.342705	0.190471
			1.6608	0.250681	0.881349
			1.45596	1.94418	2.04266
			0.193831	1.02235	1.62992
			0.828368	0.829856	2.64293
			1.90739	1.33663	3.76203
			2.20076	0.515106	1.58724
			1.55307	-0.0950154	5.21272
			1.19927	0.815032	0.994295
			1.54631	0.286477	1.03777
			0.83662	0.361794	1.1209
			1.29499	2.49901	1.4889
			2.30099	0.216344	2.85524
			2.24037	0.0443086	2.62773
			0.115231	0.661212	0.724753
			0.774709	0.674617	1.64244
			0.677005	0.710778	1.70384
			0.884939	0.0964166	0.678295
			2.87245	0.173685	1.94496
			0.846325	0.813344	0.787549
			0.866006	1.38441	0.262667
			2.33822	0.135891	1.32605
			1.92404	0.445323	1.56765
			1.30405	0.198961	5.2246
			0.368561	0.515376	1.15354
			2.81911	-0.0826151	1.92264
			2.83086	0.652701	0.294175
			3.389	0.360518	1.13508
			0.881336	0.21128	0.452941
			1.36939	0.978546	1.08886
				0.368261	1.19356
				0.0523168	0.521573
				0.470177	1.28055
				0.508875	6.79763
				0.376992	3.86002
				0.2831	4.02962
				0.665774	1.39247
				0.502544	4.02466
				1.08379	0.910717
				0.180339	1.79077
				0.579934	0.783044
				1.36381	1.67517
				0.580411	0.108704
				1.20639	0.59154
				0.576019	4.12946
				0.312269	0.396587
				0.275281	0.62127
				0.882774	1.82213
				0.243114	0.426439
				0.357559	0.253939
				0.0890566	0.724914
				0.639598	0.379809
				0.444662	0.36257
				0.566262	2.56887
				0.135163	0.669026
				-0.0106558	0.861718
				0.264974	0.409718
				0.0314503	0.445623
				1.06462	0.460523
				0.0527579	2.71115
				1.76836	0.629295
				0.0084359	0.779219
				1.19053	-0.1124
				0.454216	1.68594
				0.790175	1.43419
				0.498385	0.136501
				0.0736965	1.60404
				-0.0281905	1.7435
				0.419561	1.80751
				-0.0965402	1.49993
				1.12171	1.69541
				0.478667	0.412928
				0.264428	2.27949
				0.310058	1.13492
				1.3946	1.32937
				0.464627	0.804748
				0.803118	0.406581
				0.438616	0.968671
				0.914434	5.22574
				0.0701614	0.687851
				0.143635	1.50835
				-0.0016596	0.177301
				0.238465	0.434728
				2.01613	1.26277
				0.226511	1.77248
				0.145082	0.353813
				-0.0002478	2.53923
				0.142262	1.0547
				0.0488677	1.77873
				0.232796	1.79713
				-0.0274525	1.67755
				1.91745	-0.0731705
				0.297556	0.516617
				0.242528	0.678824
				0.541339	1.20009
				0.196976	0.885646
				-0.0310713	1.42139
				0.14689	0.704731
				-0.0280145	0.287334
				0.408862	3.06761
				0.00969821	2.58441
				0.134253	0.438219
				0.19577	0.646943
				0.16132	0.299581
				0.151163	0.0821995
				0.0715918	0.0432876
				0.312978	2.54707
				0.929455	3.04065
				0.315786	1.6787
				0.153175	0.706258
				-0.0100915	1.04665
				0.0734689	1.06675
				0.741098	0.29875
				0.0153478	0.534043
				0.304994	0.962002
				0.336913	3.97942
				0.0545162	1.12947
				0.483496	0.658568
				0.826779	0.893922
				2.28448	2.34502
				0.0680715	1.01533
				1.91102	0.505064
				0.239479	0.738263
				0.602109	0.0824073
				0.078925	1.85031
				0.938342	1.16951
				0.0445479	1.31819
				0.00174072	1.07287
				-0.328283	0.488966
				0.11984	0.571537
				-0.0729213	1.39965
				-0.0491393	1.4827
				0.10638	2.24325
				0.324844	0.408156
				0.873301	0.0700623
				0.751417	1.15898
				0.188548	0.509829
				-0.0363871	1.42115
				0.130706	1.15721
				0.253021	2.37971
					0.175743
					0.163487
					0.267846
					0.878219
					0.242397
					0.575294
1.06516	0.543805	-0.0089418	1.06775	1.04126	1.83245
0.907067	0.171365	0.31415	1.23298	1.92621	0.321634
0.67644	-0.0680515	-0.029416	1.06349	1.25836	1.9037
0.59344	0.132554	-0.0416528	3.1227	1.83885	2.43561
2.18159	0.0325354	0.230948	2.09227	0.24694	0.950211
0.376989	0.405395	0.273079	0.733557	1.50806	0.921013
1.53385	0.97651	-0.012124	1.13116	0.934716	1.1129
-0.0225369	0.0250845	0.0340647	2.3259	1.30288	1.0165
0.134802	0.0580135	0.135723	2.14373	0.105648	0.832823
1.07122	0.0868294	0.0898092	1.54442	0.249824	0.958878
1.08326	0.0652939	0.0337748	0.743182	1.91401	0.452185
1.00951	0.335085	0.0998794	1.68971	0.0884117	0.860135
0.163463	0.477736	0.255534	1.45434	1.1534	2.13277
0.106305	0.084518	0.011849	0.195783	0.926717	0.701801
0.157747	0.442068	0.0102197	3.54661	0.0939655	0.98974
0.507822	0.0727618	0.608804	1.22479	0.0369003	3.97242
0.402807	-0.0898607	-0.199638	1.83493	0.8281	0.279767
0.415146	0.203879	0.320877	2.3943	0.590593	0.514212
0.665043	0.944448	0.167638	3.05489	0.548681	0.0734365
0.234559	0.104988	-0.0308018	0.685781	0.624927	0.797599
0.355173	0.784173	0.115117	3.10211	0.583553	2.6393
0.258038	0.0860865	0.110114	0.898114	1.88722	1.57599
3.11669	0.344173	0.0215652	1.4609	0.613268	0.249632
0.240937	0.0968547	0.102966	0.924256	0.571709	1.01795
0.419088	1.87593	0.0768716	1.15025	1.53436	1.39995
4.18554	0.109873	-0.0265243	1.51446	0.298255	1.24311
0.227751	0.410817	0.233272	3.24446	0.284002	1.30307
0.23984	0.470512	0.159287	0.466719	0.13407	0.422724
0.434516	0.313243	0.268208	1.17942	0.340684	1.43496
4.31017	1.02077	0.38282	1.59099	0.112343	0.661805
3.13386	0.473773	0.0256061	2.95975	0.917958	1.62292
0.840895	0.100288	0.0513133	3.31685	0.838066	3.85942
1.52158	0.195835	0.078727	1.72682	0.831237	0.737037
2.08284	0.47934	0.0941072	1.61964	0.0806895	1.32859
2.64375	0.144752	-0.0080392	4.29703	0.332891	0.610595
2.80088	0.172093	0.0107745	3.48196	0.609515	0.906956
0.211778	0.124082	0.159512	1.75542	0.381485	3.14723
0.214726	-0.0275878	0.0874542	1.09424	0.399549	1.82484
0.190308	0.106824	0.389972	0.761013	0.188288	0.298904
0.159962	0.518022	0.0903185	2.45764	0.615958	0.206875
0.530525	0.205477	0.0714257	2.39641	0.44741	2.39188
1.22413	0.0478053	0.125197	0.701624	0.398311	0.63047
1.40791	1.32002	0.0559214	1.5095	0.824873	3.72851
0.276617	0.0400031	0.0239461	4.55495	0.185291	2.30296
0.347121	-0.176264	-0.0618828	1.9114	0.13234	5.38982
1.66449	0.363631	0.0945787	2.25504	0.495986	2.66559
1.73078	-0.0047472	0.0491426	0.868546	0.457591	3.42313
3.39558	0.374724	0.101003	0.695423	0.74081	0.988153
0.880825	0.339588	0.0416949	0.0308957	0.543526	0.31837
1.03278	1.48515	0.101624	2.57698	0.306798	0.627438
4.05611	0.349179	0.213559	0.342277	3.39036	5.38426
0.204353	-0.0272936	0.0998926	2.01086	0.492029	2.03482
0.644876	-0.138966	-0.0347849	1.61232	0.733687	0.852925
1.21292	0.153778	0.0160349	1.32793	0.535113	2.97337
-0.0209762	1.91164	-0.0141404	2.00073	0.735062	0.800883
0.111776	0.0261049	0.225152	1.34962	0.854457	1.71021
0.730928	0.532825	-0.105408	3.90906	1.26632	0.341676
0.0614711	0.30463	0.0460033	3.11999	1.21456	3.48001
0.37955	0.307463	0.0645134	1.15754	0.723308	2.61262
0.387671	0.388147	0.170283	1.17865	1.48886	2.98238
0.582339	0.0196072	0.00730896	2.55918	0.0501817	2.1102
0.763785	0.437322	-0.0023528	1.69673	0.0372921	1.47884
0.314933	-0.0752823	0.0419597	0.444654	0.953955	0.756063
0.270818	-0.0250884	-0.208121	1.62554	0.120505	1.31969
0.110948	0.642084	0.357508	3.82174	0.18798	0.563162
0.34264	-0.0260166	0.206073	1.154	0.666476	0.341422
0.139045	0.395505	0.165593	0.5056	0.455917	2.88467
3.6312	0.0651698	0.293782	2.15039	2.80635	0.00155347
0.678592	0.396386	-0.000491	1.42222	0.442223	3.38392
0.426787	0.228953	-0.0441142	2.84105	1.93045	4.60523
0.0465242	0.0484955	-0.13514	1.53403	0.641764	1.47098
0.273109	0.0472884	0.222574	1.3275	0.450209	0.511919
0.931629	0.361188	0.391848	2.08373	2.41219	3.02435
0.275401	0.00326561	-0.0527603	3.27519	0.396595	0.979297
1.15021	0.180195	-0.340726	2.36671	0.290576	1.37425
0.468672	0.489289	0.0108221	0.774181	0.677186	0.332032
0.628686	0.142048	0.184416	0.545458	0.991612	2.11499
0.109246	1.15421	-0.0378155	2.14883	0.997246	5.53223
0.1295	-0.0036224	0.0424361	2.47352	0.780922	0.474458
0.992154	-0.0773851	0.122393	2.6687	0.147418	1.43108
0.93631	0.0581376	-0.0050845	0.744269	0.589209	1.95677
1.25756	0.0497739	0.121872	1.27434	0.328375	1.98294
0.83437	0.255451	0.0409818	5.24912	1.15222	0.534911
1.52039	0.166451	0.0248916	1.99584	0.0512164	1.92396
0.77498	0.160993	-0.492714	0.62425	0.994697	1.38261
0.749795	0.474292	-0.0539819	1.54818	0.149406	0.729148
1.36119	0.163377	0.659512	2.81636	0.42067	1.51869
0.272208	-0.0400486	-0.113554	1.91786	0.924302	0.818647
0.151632	0.0815356	0.0119049	0.867874	0.275583	1.33713
0.408928	0.276756	0.115872	1.70661	0.143981	5.69555
0.404066	0.0208305	0.0869611	2.81779	0.342701	0.227276
0.773761	0.296379	0.0877919	2.61249	1.06304	0.498086
1.58583	-0.0482239	-0.314293	1.07753	0.528523	-0.0153931
1.63746	0.137605	0.0634625	1.67401	0.19474	0.395778
0.256618	0.526704	0.266301	0.979624	0.365925	1.92448
0.808592	0.22948	0.0198829	1.13381	0.616181	1.01167
0.962567	0.638914	0.348668	1.21762	0.0735503	0.532839
0.157866	0.669923	0.0259833	1.73783	0.299997	1.8309
0.310158	0.350873	0.049643	2.04044	1.52347	1.86643
0.408075	-0.084354	0.0490586	1.74361	0.0686891	1.97576
0.550249	0.200321	0.366627	1.2943	1.62519	2.6846
0.777593	0.0412637	0.0109045	0.943656	0.575495	0.197061
2.54819	-0.0294936	0.135607	1.46481	1.32819	0.656704
0.139001	2.0239	-0.051634	2.18595	1.84324	2.48131
0.166383	1.19724	0.0736474	1.03482	1.43418	2.46686
1.0787	0.256668	0.0643502	0.710975	1.45737	3.11746
0.465021	0.184085	0.100635	1.96455	0.0802081	0.466137
0.00428592	0.532481	-0.018965	3.05026	0.546153	0.964392
0.0688469	0.262339	0.0931994	2.2745	0.410659	0.506932
0.77229	1.06794	0.435386	0.217521	0.565439	0.461106
0.204631	0.796295	0.590514	0.924198	1.04713	3.24153
2.02133	0.479168	0.129604	3.14543	0.129512	-0.0680885
1.83344	0.521824	0.0217053	1.63431	0.264233	1.25337
4.15983	0.231937	0.232946	2.64163	-0.0122523	0.87765
1.68234	0.787855	0.142529	1.79025	0.349549	0.652325
0.348025	0.463587	-0.219267	3.65109	2.91031	0.403805
1.21164	0.0803171	0.0782904	0.884199	0.657072	2.92504
1.98658	0.0812514	0.00046281	3.061	0.285839	1.06639
0.451782	-0.027417	0.235965	1.4574	0.114367	0.639858
0.641501	0.0922795	0.193162	1.69203	0.642485	1.95238
0.308933	0.45405	0.0952116	0.666093	0.453445	1.14515
0.97242	1.5736	-0.187577	-0.103238	0.708025	5.47058
0.2127	0.0729431	0.135672	2.5503	0.19067	0.264672
0.427299	0.209897	-0.0837937	0.604395	2.15571	1.18341
0.201254	0.152184	0.195741	1.95567	1.28941	1.09715
0.118557	0.2872	0.380022	2.69124	0.290241	1.42734
0.381948	0.303565	0.224531	2.73466	0.0792755	4.50643
0.0164648	0.235106	-0.0012663	2.32206	0.832278	0.746805
4.79588	0.226313	0.0783662	2.092	0.825607	1.30536
0.633638	0.297504	-0.0100159	4.18986	0.166896	1.22043
0.204476	0.233998	0.238316	-0.0642555	1.59794	0.354085
0.314697	0.766585	-0.0544244	0.904172	0.168829	0.76494
0.722622	-0.0237988	-0.0348371	1.89994	2.58804	1.90478
0.0256729	-0.0577463	-0.0903389	2.63959	0.521709	2.8388
0.33102	0.184036	0.201976	0.916516	0.263629	1.71275
0.679496	0.0249704	0.267204	3.10016	0.0964314	4.98565
0.334584	-0.0521926	0.0362206	1.85574	3.37235	3.58319
2.15762	0.0794055	0.21799	0.916808	2.40188	3.36572
3.4335	0.213634	-0.161621	2.21672	0.164771	1.718
0.185314	0.151918	0.0070888	1.04555	0.210306	1.25463
1.45494	0.0767284	0.0378241	1.81607	0.22828	0.979811
0.539758	0.27164	-0.0563311	2.19049	0.339687	1.72333
0.355452	0.492725	-0.0812455	1.24509	2.48398	2.03849
0.261888	-0.227931	0.0602187	1.01341	0.35182	4.23096
1.11639	0.0191731	-0.147908	0.368151	0.328723	1.54964
1.0811	1.36714	-0.194455	2.77698	0.240381	3.02918
0.647728	0.494772	0.227237	1.80582	1.00841	1.33274
0.198489	0.195408	-0.100005	1.02439	0.211312	1.06502
0.52684	0.648499	0.0161752	1.08054	0.388325	4.53718
1.26027	0.0264928	0.054454	3.20195	0.745918	0.612245
0.522523	-0.0718253	0.0508478	1.53134	0.318866	1.0899
1.01217	-0.0451248	0.290328	1.30543	0.301692	1.87564
0.0147594	0.0465467	0.201988	1.61272	1.05276	1.23137
0.218406	0.165253	0.112411	2.97602	0.426803	0.457674
-0.008198	0.227736	0.260546	1.53066	0.662913	1.83454
0.198278	-0.0375398	0.0395789	3.05662	2.47312	0.439183
1.06349	0.259523	0.010975	0.529181	0.486685	1.98224
0.300931	-0.065186	0.0350906	0.726553	0.0715901	3.91233
0.0733301	0.0337591	0.0254553	4.12391	0.523985	0.429175
0.0443106	0.423672	0.0824545	4.27984	1.06804	0.384309
0.352891	0.302302	-0.0433802	0.288427	1.23381	0.418729
0.108003	-0.096174	0.0275892	2.59187	0.195546	0.922372
0.374184	0.073943	-0.011494	1.12929	0.370908	0.922867
1.00185	0.0814103	0.319514	2.67281	0.31269	2.78488
0.0516291	0.0715131	0.0248303	0.459641	1.928	0.848349
0.509488	0.0813524	-0.0360703	3.26727	0.100101	0.458753
0.698856	0.114066	0.00480258	1.2066	0.0969466	1.02987
0.867285	0.0805928	0.0487277	1.29014	0.177321	2.1896
0.0601128	0.226433	0.139207	0.548782	0.284881	0.408564
0.660537	0.0873716	0.0289129	3.9185	1.62518	0.828686
0.0609136	0.134455	-0.0034718	0.167133	-0.0171549	2.64494
1.22468	0.208339	0.256009	5.10529	0.115334	1.16104
1.14568	0.0635326	0.0374797	2.3335	-0.0533797	2.72703
0.74911	0.125765	-0.0420305	1.22354	0.579078	1.10421
0.0449857	0.152687	0.017065	0.734947	0.387481	1.59897
1.96221	0.106844	0.0743464	2.36709	0.246513	1.48156
0.321298	0.0427548	-0.0183569	2.03276	1.10948	0.691355
0.40575	0.081688	-0.0331621	2.36081	0.187679	1.054
0.984833	0.15086	-0.0312291	1.17392	0.373808	0.337453
0.892698	0.378333	0.0611189	1.47304	0.556703	4.88045
0.457284	0.291581	0.382739	3.05894	0.973995	1.04511
0.594254	0.18712	5.8133	1.70879	1.38218	1.44942
1.08994	4.4492	0.930766	2.50901	0.740892	1.94788
0.682182	0.175371	-0.0299865	1.37338	0.227995	0.622628
0.354436	0.806653	0.530749	1.97198	0.416635	1.7049
0.316302	0.0904356	-0.106919	2.25153	0.205498	0.960721
1.11013	0.905072	0.0387762	1.08392	1.70746	0.170292
0.44119	0.220909	-0.0711428	1.55594	2.11501	4.83976
1.22336	0.390579	-0.005126	0.729919	0.621744	0.588237
0.226162	0.625283	0.16658	0.944627	0.595365	2.24664
1.98288	1.11369	0.321247	1.51441	0.167227	1.04624
0.794908	0.801634	-0.0949666	1.12967	0.0340679	0.881339
0.936087	-0.0150165	-0.0516236	5.34349	0.109765	1.65166
0.270637	0.0297431	0.00209323	0.895653	2.15369	1.61297
0.130629	0.0719605	-0.0423316	1.45482	0.187034	0.828287
2.74874	0.099013	0.833344	2.77401	0.322524	2.0271
0.359368	0.538027	-0.0096753	1.93696	0.715866	1.6837
0.79114	-0.0621358	0.0990709	2.47538	0.0759917	0.0772103
0.241121	0.476105	-0.185223	2.60805	0.19398	0.564136
0.380915	0.358207	0.0238932	1.17325	0.166631	1.14492
1.29169	0.327057	0.0659181	2.76369	0.152995	1.20693
0.212308	2.26109	-0.0571222	0.828013	2.49268	0.289019
0.45387	0.0412749	-0.0504224	1.55481	0.710712	2.58204
0.00371044	0.405784	0.175716	3.58486	0.380592	1.06206
0.853353	0.0614104	-0.223849	1.13484	0.420064	1.01621
2.55092	0.338289	-0.197764	2.28416	0.491748	1.34542
1.10745	0.0294628	-0.343836	4.32884	1.21665	3.20813
0.900601	0.469902	0.0530089	0.871862	0.714343	0.210891
0.0569246	0.275092	0.240235	0.828058	1.49541	1.82263
0.31892	0.360816	0.314749	1.91999	0.196755	0.395445
0.602051	0.171421	-0.0640179	3.83176	1.08183	1.12354
0.231907	0.100718	0.556701	2.70539	0.44094	6.76368
-0.0498342	0.113659	-0.0590993	5.27777	0.3657	1.87878
1.0369	0.705284	-0.0320809	1.54495	0.423145	1.55266
0.279652	0.227923	0.0522063	2.78104	1.47498	0.822897
0.624162	0.701473	0.960046	2.34228	0.572626	1.4997
0.580981	0.126512	0.943751	0.617668	0.680085	3.0198
1.50037	2.03854	-0.257042	0.867422	0.0762666	0.31745
0.0296969	0.559526	0.0498976	2.1834	0.0227748	1.02522
1.02714	0.408488	-0.0648368	2.56046	0.302365	1.27551
0.732257	-0.0436637	0.458153	3.25547	1.22814	1.00236
0.828377	0.168377	0.108587	0.785749	2.31492	1.67389
0.427417	0.216523	-0.0530944	1.21868	0.15786	0.911413
0.505766	0.124634	0.0497879	0.974956	0.652475	1.6048
0.729628	0.199883	0.0236559	2.07122	1.2549	0.436878
0.294635	0.820033	-0.0308079	1.35494	0.430475	1.94855
0.740325	0.373385	0.0824102	2.94824	0.266645	1.15284
-0.0103423	0.405519	0.0569766	3.62714	0.322728	0.366038
2.19585	0.0396138	-8.569e-05	1.18567	0.69758	2.9152
0.600735	0.119249	0.168766	4.48562	1.99208	2.29242
0.43076	0.101968	0.087139	0.968596	0.294667	1.81839
0.711451	0.389822	0.0583648	1.52061	0.773789	2.27904
0.69752	0.480172	0.139801	2.30134	0.795811	2.37441
2.10508	0.301202	0.14631	0.98319	0.0330168	2.11389
0.15316	0.453702	0.0912273	0.710281	0.0797458	1.25634
0.231612	0.858228	0.0156738	2.25756	0.448753	1.69563
0.644114	0.683633	0.147345	1.48858	0.473239	2.94883
0.37105	0.108788	0.0446237	3.04594	0.557599	0.21616
0.116499	-0.0562752	0.17282	0.419471	0.588972	0.0464743
0.74544	0.370193	0.387929	1.64205	0.155464	1.30749
0.73039	0.116094	0.0560463	1.50764	0.454115	2.24634
1.40798	0.0200318	0.242055	3.08646	0.0804947	5.89076
1.11363	0.0651429	-0.168346	1.61796	0.869359	0.90315
0.314208	1.30189	0.0733601	1.64022	0.0580395	1.92261
0.9801	0.219181	-0.0608807	1.63157	0.387313	1.35009
0.162396	0.486732	-0.0329631	1.6858	0.37341	0.871948
0.153011	0.233645	0.183257	3.32482	0.0219515	1.95439
0.400565	0.00482571	-0.114863	0.474973	0.131826	1.25835
0.290374	0.049726	0.421204	1.46641	0.345569	1.07629
0.384707	0.0868386	-0.198832	0.548943	0.75286	0.824334
0.123684	0.134785	-0.0557281	0.721184	0.83516	0.740523
0.566683	0.0791029	-0.16145	2.00307	-0.0086686	1.46304
0.82078	0.121527	-0.0250617	2.17461	0.31044	3.06841
1.03484	0.106538	0.263179	0.69842	-0.0084384	1.57938
0.367732	0.260197	-0.0809049	1.0445	0.128368	0.814633
0.237145	0.344165	0.0737727	2.06019	0.28372	1.52989
0.324809	0.285416	0.076991	1.62789	0.244212	0.88514
0.371394	0.0774646	0.0633112	2.29485	0.996237	4.3962
0.389064	0.0905452	0.062286	1.25792	0.0363587	0.594875
1.27697	0.14572	0.0717079	1.81287	0.615215	1.49043
0.334719	0.0516292	-0.293478	3.54425	-0.0525464	0.23496
0.0253497	0.56753	-0.0235511	1.42576	0.254988	2.48693
1.28462	0.0265153	0.312409	1.83462	0.0721275	0.89359
	0.0802001	0.0961675	2.02023	0.175645	1.96156
	0.0108108	-0.0742685	1.24941	-0.0207309	-0.225013
	2.13819	0.318332	0.321463	0.167002	3.3742
	0.0801822	0.0404853	1.45498	0.852388	1.46779
	0.218557	-0.0254351	1.70106	1.66184	0.228806
	0.109346	-0.0345074	1.04089	0.219796	2.79064
	0.314498	0.139218	0.604331	0.64598	1.38667
	0.0401256	0.146096	1.13399	0.0828056	0.613139
	-0.0919417	0.18501	2.38399	0.283569	0.937248
	0.0493734	0.145204	1.56173	0.216191	0.550665
	0.1146	-0.0772704	0.691148	-0.0438624	0.999811
	0.103421	0.0390763	2.76498	0.525161	2.21827
	0.243944	0.295069	1.85416	0.14677	3.79626
	0.00168645	0.0221792	3.15897	0.246115	0.657388
	0.121532	0.122476	2.19418	0.189913	0.117375
	0.214804	0.142846	5.67329	1.11173	2.01327
	0.320945	-0.0062933	3.22874	2.74709	2.36947
	0.540898	0.400062	2.42923	0.621063	2.45454
	0.347231	-0.1128	1.05014	0.131478	1.08854
	0.0918351	0.708273	2.30222	0.512819	1.97958
	-0.149157	0.285366	1.03561	0.564254	0.156826
	0.617391	-0.0813113	0.538958	0.101101	1.10872
	0.0706294	0.374162	3.02895	0.60041	0.869501
	0.0920054	0.0856168	3.2103	0.227913	2.95396
	0.555422	0.109424	0.341466	-0.0434804	0.722058
	0.291178	0.0243628	0.653749	-0.0307894	4.66223
	0.0920752	0.299084	0.809389	0.136778	4.13119
	0.0285196	0.128869	3.43765	0.6825	0.364107
	0.0699612	0.0648166	1.60059	0.225365	0.327216
	0.763111	-0.0359015	5.13197	0.137298	1.40498
	0.033714	0.234674	0.523572	0.767632	2.65247
	0.685447	-0.183334	0.516696	0.0218003	0.648112
	0.619221	-0.0845395	2.63793	0.00164126	1.05114
	-0.0056376	0.0258778	4.23002	0.456336	0.164575
	-0.0396169	0.0208049	1.77776	0.292659	2.50205
	1.14855	0.216039	1.70813	0.0591577	0.949023
	0.123344	0.414251	2.72803	0.0362218	1.02321
	0.0899348	0.189249	1.07528	1.30057	1.99246
	0.178562	-0.136652	6.21231	0.237962	0.442562
	0.173972	0.127759	1.14638	0.0887984	0.291941
	0.745348	0.190199	0.851981	0.935112	0.816544
	0.107679	0.157055	1.68842	0.141386	1.55957
	0.510537	0.139255	1.42956	0.101127	0.916836
	0.657941	0.0309037	3.04536	0.0205032	0.818494
	0.378346	0.0222107	0.732121	0.122649	0.800974
	0.318713	0.0763771	1.65177	0.126203	0.934645
	0.312091	-0.141251	2.70514	1.51889	1.6055
	0.0414048	0.0559893	1.27429	0.153849	1.06247
	0.129994	-0.0829056	0.149826	0.577659	2.95616
	0.148863	-0.067731	1.83908	0.461374	3.45166
	0.00160392	0.0460519	2.883	0.0997017	1.60476
	0.0822711	-0.125154	0.673376	0.0310939	0.629994
	0.0561974	0.0761478	1.85829	0.0688319	0.471857
	1.85409	-0.136987	3.01052	0.602058	1.95368
	-0.0830695	-0.0347818	2.7393	0.486586	1.38506
	0.481938	0.0785259	2.10308	0.0808505	0.637329
	1.84346	0.268178	2.07962	0.489183	0.861134
	0.192375	0.0114118	0.812167	0.290543	0.748573
	0.185381	-0.0207923	1.91184	1.67641	1.48261
	0.22408	-0.355035	2.05658	-0.0223323	3.09829
	0.494514	0.150482	1.2172	-0.159533	2.46608
	0.0948027	0.0822472	0.899711	0.0539188	1.61205
	0.196325	0.0811427	2.21812	0.616924	1.63962
	0.238444	0.0979895	2.72144	-0.0681672	0.0207282
	0.286267	-0.166378	3.8812	0.926883	0.207844
	0.235619	0.0676117	3.07793	0.155263	1.30116
	0.432389	0.0151943	1.38682	-0.0117667	0.585776
	0.399283	0.0851078	2.90977	0.17534	1.83819
	0.143775	0.0205006	2.53524	0.328992	0.702772
	0.169532	-0.154885	1.24843	-0.015166	1.75788
	0.0961395	0.0606317	4.01869	0.148766	0.56656
	0.0860685	-0.0291929	1.16927	0.00262038	4.01321
	0.237503	0.150076	0.997979	0.0310407	0.1548
	0.256255	0.228931	2.92739	0.933158	1.98149
	0.0671456	-0.075007	2.55128	-0.0591646	1.47515
	0.0658321	0.0424027	1.71529	0.441124	0.152757
	0.0966091	0.00739797	1.99062		0.133764
	0.00445154	0.0377534	2.8239		1.04836
	0.0918915	0.00496322	1.58572		1.36745
	0.0868095	0.0202358	1.58479		0.826072
	0.298865	-0.0016676	2.21916		0.00443822
	0.106983	0.0023111	1.46889		0.35189
	0.0124794	0.0435584	2.27415		2.64062
	0.769509	0.0522195	1.14877		1.30138
	0.0255408	0.139349	1.08929		1.17124
	0.279681	-0.128415	1.97436		1.74198
	0.120814	0.00894906	1.99496		1.46852
	0.291216	-0.0808694	1.58485		0.224613
	-0.0591784	0.024655	0.370179		0.158934
	0.444663	-0.286039	2.89615		1.69542
	0.070945	0.203573	2.52073		0.830511
	0.214623	0.0296958	4.18714		1.03097
	0.0139129	0.0563114	1.92517		1.39911
	0.394526	-0.210722	0.459311		3.20446
	0.232001	0.00068764	1.20291		2.68927
	0.387324	0.10131	1.66592		1.87315
	0.462232	0.0187408	2.2045		0.183936
	0.572521	0.0664615	0.540756		1.13576
	0.0337479	-0.151181	1.56479		2.08048
	0.44868	0.465643	2.23089		0.748174
	0.0997253	0.0684603	3.17536		0.420195
	0.923027	0.0586835	3.76209		1.85274
	0.332163	0.03415	0.550569		0.438874
	0.0495992	0.0768665	0.988562		0.534681
	0.0137241	-0.0301244	2.19312		1.7997
	0.0971567	-0.0503154	3.06607		0.299882
	0.102346	0.111078	3.64126		1.07664
	0.203382	-0.183774	4.39505		0.620359
	0.0268346	-0.0189105	0.919298		2.30941
	0.23278	0.0478382	0.567909		1.18268
	0.530758	0.0686009	2.33614		0.181229
	-0.0512136	-0.0212931	0.67913		0.9855
	0.419404	0.0745781	2.23949		2.31742
	0.261288	0.0490428	1.75406		0.673954
	0.326224	0.146975	0.357762		0.392904
	1.28554	0.199996	0.405488		1.22262
	-0.0026658	-0.0096696	0.320814		1.03733
	0.310771	0.348039	0.516492		1.28636
	0.0602586	0.171931	0.986534		3.86599
	0.111251	0.0559888	0.237563		1.80762
	0.159194	0.0515721	0.753977		1.7056
	0.146453	0.31527			1.18147
	0.212034	0.120362			2.359
	0.338619	0.161793			0.389552
	0.00712965	-0.0153128			1.41187
	0.0954275	0.0689394			3.38135
	0.847736	0.266133			4.78071
	-0.0327219	0.228451			0.762387
	0.363008	0.0742183			2.28262
	-0.122766	0.0675721			3.13774
	0.282168	-0.0701085			0.622841
	0.0713685	0.0198845			0.736496
	0.0564554	-0.0940982			1.01082
	0.432849	0.142607			1.63669
		0.123805			0.142155
		0.0272573			2.70906
		0.377209			0.391373
		0.212638			1.28556
		0.0184252			0.293616
		0.122403			1.15383
		0.293735			-0.21318
		0.186646			2.63677
		0.666346			2.51538
		0.129584			0.679567
		0.0469164			0.605122
		0.144359			0.975723
		0.152382			1.47103
		0.135961			1.26431
		0.0391722			0.821747
		0.760249			3.48036
		0.244484			0.974136
					1.56191
					2.29737
					0.890921
					0.382753
					0.636279
					1.44014
					0.61921
					0.281489
					1.55841
					0.552825
					0.506274
					0.619511
					0.874792
					3.68796
					1.28198
					1.39563
					1.69397
					0.707984
					1.00899
					0.64756
					0.659317
					0.721942
					1.55005
					0.29902
					0.600072
					0.479604
					0.450912
					1.17864
					1.13157
					0.74366
					3.32485
					1.80496
					4.88599
					0.884757
					1.46702
					2.61412
					1.7476
					0.234703
					0.666312
					5.53794
					0.985317
					-0.0396412
					0.322666
					0.496968
					0.943756
					0.170128
					2.5898
					0.0224755

## Sheet: 5D Mean Stack Norm .25326
WT DMSO	WT SAG	WT SAG PTX	SSTR3 DMSO	SSTR3 SST	SSTR3 SST PTX
1.15352	0.204237	0.302717	1.68949	0.502685	1.93805		Units are Ciliary pVASP/GFP Intensity (A.U.)
1.06709	0.341147	0.115372	1.94579	0.781134	1.44393		Consolidated all replicates.
0.779357	0.299191	0.0953802	1.86516	0.601082	1.48089		Normalized all values to previously calculated mean of DMSO (.25326)
							These are the mean values plotted in the foreground of the superplot in 5D.

## Sheet: S4C pVASP|GFP Raw Values
101 EA1 FSK	101 EA1 FSK SAG	101 EA1 FSK SAG PTX	101 SSTR3 FSK	101 SSTR3 FSK SST	101 SSTR3 FSK SST PTX		103 EA1 FSK	103 EA1 FSK SAG	103 EA1 FSK SAG PTX	103 SSTR3 FSK	103 SSTR3 FSK SST	103 SSTR3 FSK SST PTX		104 EA1 FSK	104 EA1 FSK SAG	104 EA1 FSK SAG PTX	104 SSTR3 FSK	104 SSTR3 FSK SST	104 SSTR3 FSK SST PTX		105 EA1 FSK	105 EA1 FSK SAG	105 EA1 FSK SAG PTX	105 SSTR3 FSK	105 SSTR3 FSK SST	105 SSTR3 FSK SST PTX
0.912875	0.109157	0.014561	0.846979	0.629914	1.09118		0.668009	0.0200213	0.0489438	0.384553	0.415264	0.375312		0.905474	0.604482	0.290787	0.660612	0.433274	0.643804		0.223326	1.32844	0.160575	1.03926	0.575356	0.395305		101, 103, 104, 105 refer to internal experiment ID's
0.269362	0.343093	0.236905	0.443564	1.07122	0.845897		1.16525	0.390319	0.145799	0.431807	0.340299	0.836787		0.99521	1.45003	0.0464176	0.662842	1.12849	0.341307		0.693405	0.556555	0.104472	1.12492	0.189245	0.362409		Units are Ciliary pVASP/GFP Intensity (A.U.)
0.80072	0.246565	0.106072	0.276204	1.4343	0.335247		0.133892	0.509564	0.0360468	0.19891	0.127709	0.475697		0.895164	1.62352	0.823665	0.629935	0.515695	0.157213		0.607421	0.34448	0.0308927	0.516936	0.305854	0.319314
0.481052	0.336575	0.106358	0.891859	0.645588	0.468616		0.878839	0.133939	0.33581	0.190668	0.010032	1.18949		0.808682	0.464684	0.0440262	0.859493	0.360444	1.17883		0.429883	0.208752	0.31598	0.183024	1.00723	0.113125
1.04975	0.198691	0.0175817	0.317037	0.737069	0.315195		0.647863	0.220657	0.121136	0.440264	0.495297	0.957687		1.44312	0.117446	0.808657	0.902362	0.66507	1.05197		0.689417	0.114113	0.114504	0.255245	0.727855	0.474687
0.977085	0.72509	0.0455084	1.88075	0.986096	0.995282		0.498526	0.215527	0.140633	0.893982	0.03372	0.292398		1.08268	0.486728	0.107716	0.784541	0.930815	0.858934		0.877378	0.424755	0.279174	0.645426	0.175861	0.50843
0.929513	0.659861	0.0421672	0.928353	0.445058	0.615529		0.76773	0.0799029	0.242283	0.256821	0.611074	0.786519		0.866622	0.272268	0.533239	0.779678	0.0642381	0.847324		0.374851	0.110601	0.400668	0.342366	0.0200632	1.27475
0.994068	0.306603	0.0335951	0.834373	0.854014	1.05729		0.48434	0.0239321	0.323868	0.663936	0.57855	0.30457		1.25097	0.524073	0.305218	0.474149	0.489026	0.913756		0.354749	0.250043	0.0237484	2.3905	0.132272	0.203349
0.883185	1.5973	0.0781612	0.755448	0.17743	0.253804		0.29965	0.353169	0.130796	0.458523	0.418393	0.305178		0.962154	0.0707784	0.419802	0.260312	0.24736	0.585563		1.32195	0.165862	0.258348	0.350825	1.03355	0.45837
0.243999	0.97924	0.291495	0.155785	0.148913	0.974685		0.129387	0.169601	0.252342	0.83866	0.262462	0.328028		1.15186	0.264063	0.182903	0.439697	0.320601	0.238645		0.350958	0.769793	0.114808	0.36484	0.207554	0.31495
0.693046	0.176706	0.0775199	0.216958	0.0598446	0.528668		1.48129	0.170814	0.130156	0.272969	0.790138	0.486125		0.889771	0.197091	0.450889	0.362694	0.797702	0.669726		0.668191	0.131122	0.734756	1.51462	0.643086	0.437021
1.07283	0.815363	0.0174316	0.594207	1.49726	0.423285		0.997417	0.0215905	0.538138	0.860326	0.342928	0.79441		0.685969	0.68415	0.0912314	0.947375	0.825799	0.814315		0.392364	0.362003	0.0428469	0.60129	0.218505	0.691295
0.839335	0.862148	0.095606	0.942761	1.50004	0.938365		0.19985	0.119337	-0.0389941	1.66729	1.26323	0.569578		0.544768	0.207419	0.116043	0.435111	0.354168	0.715304		0.549953	0.110502	0.297008	0.36888	0.0666868	0.509754
1.18021	0.0266338	0.0318599	0.905189	0.484499	0.268809		1.03082	0.0809046	0.323859	0.624113	0.0390452	0.752448		0.493536	1.35013	0.693703	0.359796	0.272649	0.629965		1.57941	0.0882008	0.0455555	0.108016	0.175711	0.732627
0.256484	0.572054	0.0744725	0.319796	0.266231	0.273787		0.490832	0.493555	0.191023	0.120426	0.729838	0.725173		0.48591	0.0313309	0.07839	0.634856	0.745157	0.683292		0.264687	0.0139008	0.030029	0.800254	0.286694	0.483721
0.548024	0.0730277	-0.0167712	0.537007	0.111574	0.788298		0.218229	0.0186624	0.0188859	0.207509	0.0465423	0.394988		1.0547	0.292684	0.141842	0.87895	0.399649	0.825504		0.11574	0.201085	1.18556	0.556114	0.0686264	0.303807
0.974422	1.01876	0.165758	0.309745	0.478827	0.471446		0.448307	0.102057	0.420504	0.606972	0.416376	0.891278		0.212139	0.330064	0.134293	0.811546	0.335099	0.64103		0.535726	0.78395	0.319363	0.717209	0.370862	0.484287
0.749325	0.758884	-0.0124205	0.210259	1.11427	1.43645		0.752286	0.0922489	0.256295	0.58001	0.817295	0.921269		0.473986	0.39494	1.89159	0.706028	0.706308	0.541577		0.849166	0.6859	0.232945	0.34996	0.449696	1.02312
0.459176	0.0727982	0.0790011	0.703493	1.79408	0.86031		0.226381	0.246567	0.443094	0.359065	0.767211	0.431729		0.29035	0.336645	0.0575674	0.670321	0.605272	0.582675		0.0928277	0.120193	0.26367	1.55174	0.235576	0.997874
0.339549	0.57769	0.143919	0.558783	0.670171	0.423912		0.512632	0.233462	0.045082	0.11578	0.274025	0.603961		0.926716	0.305689	0.068266	0.528512	0.183727	0.957061		0.36272	0.0492567	0.078682	0.215535	1.13349	0.885184
0.851168	0.00875762	0.0202625	1.67703	0.53986	1.59821		1.43091	0.0434387	-0.0095212	0.392581	0.458103	0.597078		0.728174	0.281209	1.10401	0.520955	0.417102	0.615298		0.86902	0.387342	0.38407	0.529922	0.111263	0.532537
0.22821	0.2793	0.0116941	0.578431	1.04171	0.579908		0.475734	-0.0494547	0.0406792	0.654156	0.224099	0.587142		0.480986	0.119519	0.0668439	0.473998	0.074197	0.892453		0.505593	0.0960052	0.00035446	0.619973	0.854658	0.486124
1.37599	0.0984759	0.0605337	0.379481	0.506021	1.14685		0.335454	0.135212	0.538525	0.843905	0.267407	0.427049		0.929699	0.0510737	0.436228	0.421026	1.27442	0.629487		0.437809	0.031065	1.11119	0.326661	0.753285	0.703307
0.425911	0.255087	0.183215	0.190229	0.445334	0.646347		0.105789	0.0343839	0.00710401	0.181082	0.177588	0.942175		1.27531	0.897005	0.0123898	0.841929	0.894472	0.5276		0.583448	0.0130454	0.228061	0.420541	0.284027	0.488622
0.272948	0.201372	0.0202315	0.531971	0.943593	1.07903		0.486915	-0.00531106	0.220099	0.537608	0.021109	0.311525		0.489111	0.268351	0.240639	0.63813	0.74182	0.513555		0.504456	0.181998	0.0985551	0.641761	0.148234	0.691135
0.820972	0.269397	0.0619235	0.873792	0.866142	0.142192		0.644467	0.0273158	-0.0390779	0.498799	0.124364	0.296788		0.560117	0.150965	0.979365	0.806257	0.24934	0.619016		0.682569	0.0404753	0.684566	0.329002	0.100315	1.50317
0.912829	0.413932	0.0212354	0.680567	0.240147	0.219283		0.272613	0.509865	0.280226	1.27041	0.156713	0.558801		0.871776	0.991561	1.17544	0.808724	0.262839	0.651296		0.387272	0.56153	0.177142	0.617198	0.154664	0.108892
0.820233	0.485128	0.0512498	0.498074	0.811397	1.28275		0.497643	0.0891263	0.407199	1.02175	0.522435	0.451286		0.762339	0.335996	0.230459	0.574619	0.256627	0.902065		0.278267	0.256172	0.129543	0.623005	0.120026	0.599279
0.55226	0.567497	0.0544702	0.516763	0.277349	0.675461		0.791245	-0.0090341	0.0219927	0.817791	0.768009	0.942873		0.562188	1.5838	0.0629299	0.674809	0.337892	0.73659		0.743569	0.126719	0.288983	0.696014	0.128586	0.826345
0.549488	0.562317	0.332351	0.575675	0.389847	0.645437		0.240818	0.348371	0.0168983	1.01874	0.254367	0.50543		0.82862	0.768549	0.166371	0.276094	0.151712	0.936091		0.261239	0.404552	1.0621	0.357985	0.472345	0.654463
0.549558	0.636434	0.0531469	1.30102	0.410312	0.83283		0.387203	0.0627866	0.0504825	0.334107	0.878421	1.67271		0.793627	0.602994	0.187998	1.52139	0.288877	0.349902		0.455305	0.23282	0.704193	0.33582	0.235912	0.43615
0.548314	0.339322	0.12101	0.387726	0.706241	0.387376		0.787362	0.0689026	0.0657863	0.809304	0.0168556	0.574377		0.962878	0.110001	0.600865	0.545724	1.09383	0.388899		0.417045	0.059459	0.121911	1.16764	1.63582	0.615214
0.282532	0.18215	0.0175338	1.00796	1.23337	0.638315		0.414147	0.538608	0.119999	0.825249	0.0754698	0.477151		0.880287	0.333225	0.117989	0.591882	0.488686	0.4054		0.248437	0.304455	-0.0889399	0.284364	0.374115	0.557252
0.200081	0.255835	0.037139	1.59521	0.857312	0.524849		0.290364	1.1505	0.595169	0.125531	0.285117	0.289145		0.797161	0.904953	0.703602	0.433727	0.724837	1.37026		0.207626	0.306398	0.858254	0.447725	0.0644738	0.538017
1.15585	1.06673	0.012423	0.700184	1.10385	0.805062		0.447993	0.0596976	0.0890048	0.829878	0.0541112	1.15389		0.48373	0.251411	0.236235	0.370717	1.09666	0.317674		0.58602	0.177902	0.169867	0.231445	0.255892	0.563099
0.771582	0.0207373	0.408494	0.705999	1.79508	0.837134		1.39539	0.278266	0.394655	0.253892	1.18903	0.252124		0.946862	0.0210498	0.884619	0.541767	0.245865	0.498579		0.3512	0.186229	-0.0297387	0.401001	0.354546	0.564301
0.368157	0.885151	0.119592	0.336805	0.827424	0.170143		0.157211	0.0202752	0.078524	0.920409	0.773356	0.722736		0.773249	0.538158	0.07505	0.953401	0.492199	1.02176		0.588616	0.0979568	0.0492134	0.628836	0.572767	0.607663
0.335808	0.518239	0.0630102	0.479649	1.60829	0.422434		0.182641	0.0736715	-0.0186028	1.02838	0.665633	1.05659		0.549282	0.747453	0.900917	0.551733	0.912219	0.313373		0.762807	0.153235	0.0325347	2.07345	0.86869	1.1178
1.53409	0.345864	0.0605682	0.928605	0.0514675	0.2718		0.310021	0.305791	0.0715964	0.376726	0.445614	0.712324		0.640038	0.43976	0.0581726	0.4557	0.660162	1.12419		0.635021	0.249368	0.00273293	1.40993	-0.0124162	0.661056
0.394855	0.11752	0.013514	0.466498	0.377228	0.416284		0.480312	0.119687	0.145788	0.789399	0.24368	0.536128		0.759787	0.460876	0.128573	0.542903	0.555202	0.590488		1.00095	0.0245205	0.115197	0.406907	0.232328	0.655344
0.779232	0.413337	0.0629265	0.992655	0.31225	0.777521		0.256676	0.128737	0.464911	0.379507	0.431165	0.659071		0.959304	0.00168752	0.536195	0.289192	0.834086	0.260663		0.300952	0.292262	0.0564623	0.545891	1.05734	0.956254
1.00227	1.19234	0.0587679	0.903477	1.71864	0.163133		0.571741	0.407646	0.0959438	0.945298	0.378358	1.05474		0.454796	0.329653	0.160525	0.563049	0.54484	0.855046		0.28285	0.484244	0.450237	0.367868	0.107513	0.676937
0.200011	0.303017	0.183116	1.02347	0.815102	0.431736		0.390101	0.101701	0.233438	0.425557	0.635463	0.156731		0.541043	0.966108	1.83147	0.511462	0.286634	0.419137		0.273231	0.163617	0.00113754	0.451107	0.900306	0.141379
0.251955	0.794236	0.0219802	0.260378	0.089374	1.11862		0.121715	0.116425	0.138849	0.640862	0.151942	0.570657		1.08319	0.173403	2.15765	0.570417	0.623712	0.844191		0.380035	0.513433	-0.0217566	0.419444	0.0372184	0.272211
1.04771	0.244381	0.212127	0.805991	0.844001	0.572995		0.616635	0.102854	0.182385	0.445811	0.0975915	0.40248		0.544432	1.29097	0.063133	0.53917	1.00132	1.1654		0.129359	0.631947	0.082635	0.502553	0.692268	0.424493
0.639725	0.243812	0.129927	0.511414	0.3765	0.190949		0.36951	0.0185575	0.115633	0.165494	0.910859	0.674963		0.794364	0.545313	0.426512	0.465292	0.993007	0.74439		0.283194	0.543472	0.0518591	0.611523	0.319488	0.192488
1.29107	0.311619	0.0196535	0.424879	0.853015	0.336717		0.529834	0.00615117	0.380141	0.563256	1.13608	0.699165		1.18205	0.0654496	0.0712312	0.738587	0.286606	0.838315		0.695416	0.0797714	0.0426408	0.612996	0.214111	1.05246
1.01368	0.100576	0.0227344	0.408348	0.671831	0.260979		0.358244	0.0833603	0.373209	0.894159	0.012663	0.739078		0.151141	0.067258	0.39483	0.495202	0.854241	1.3325		0.976758	0.312108	0.807121	0.237649	0.0438258	0.647636
0.27315	0.0261069	0.0903685	1.74784	1.49681	0.117595		0.940625	0.867765	0.0976011	0.32437	0.114135	0.534275		0.897851	2.18233	0.124172	1.2889	0.442792	0.761356		0.37571	0.15503	1.72043	0.284984	1.69602	0.892378
0.435066	0.147504	0.02712	0.610572	0.587392	0.351333		0.566981	-0.00271034	0.309031	0.643133	0.307249	0.851872		0.924963	0.217681	0.833218	0.665241	0.452874	0.593092		0.608335	0.00488714	0.205032	0.649123	0.251797	0.319358
0.998976	0.78099	0.0268088	0.683594	0.393894	0.775021		0.607907	0.60955	0.0448623	0.508718	0.328788	0.249431		0.692195	0.926658	0.44574	0.716004	0.394922	0.199696		0.366098	0.165674	0.661119	0.328138	0.105148	0.414393
0.482455	1.24745	0.268345	0.554192	0.0384574	0.528658		0.583245	0.0920736	0.12666	0.645157	0.0475091	0.321502		0.441478	0.141031	1.07612	0.678649	0.270411	1.22089		0.587837	0.108585	0.362992	0.721258	0.257158	0.548176
0.530029	0.116745	0.0342311	0.317098	0.386989	0.298182		0.756934	0.324246	0.14339	0.161483	0.495028	0.389676		0.829734	0.240978	0.0864528	0.759415	0.939895	0.514545		0.924658	0.0523696	0.191677	0.496346	0.499572	0.614504
0.840661	1.06543	0.207851	0.469902	0.879235	0.565636		0.429733	0.0726396	0.227335	0.665818	0.22803	0.879637		0.521155	0.162763	0.485222	0.122725	0.763201	0.552489		0.753809	0.144395	0.247875	0.614689	0.183816	0.261907
0.907396	0.481102	0.308927	0.260347	0.52639	1.26871		0.780861	0.0743316	0.116462	0.771221	0.116201	0.298664		0.892746	0.0914711	0.0999319	0.921214	1.12	0.699039		0.325286	0.0386084	0.153212	0.508032	0.214994	0.525799
0.222486	0.149407	0.0518054	0.00209165	0.14398	0.67831		0.151361	0.200809	0.0178199	0.349264	0.150787	0.50177		0.539809	0.229992	1.13254	0.819328	0.753021	0.607357		0.372012	0.136858	1.07604	0.809549	0.035898	0.710591
0.463057	1.71952	0.0224243	0.401344	1.00418	0.436583		0.518583	0.615323	0.0579477	0.296097	0.22748	0.235997		0.959683	0.906335	0.234628	0.915435	0.861652	0.969888		0.456869	0.0927557	0.495614	0.218213	0.0801844	0.380198
0.410131	0.710494	0.0880721	0.787636	0.78428	1.25439		0.775073	0.150228	0.122825	0.434335	0.116322	0.479444		1.06622	0.630009	1.59735	1.24281	0.176419	0.697508		0.808457	0.026399	0.334283	0.484022	0.984834	0.498284
1.03162	0.116218	0.0321836	0.401924	0.65449	0.0952741		0.324184	0.552942	0.720634	0.12299	0.328495	0.619425		1.30315	0.131149	0.49647	0.762944	0.638821	0.308366		0.488248	0.30284	0.147973	0.380828	0.0272083	0.389007
0.730154	0.353178	0.35324	0.642601	0.685815	0.772965		0.636454	0.136965	0.131808	0.331468	0.572784	0.723679		1.16219	0.255225	2.19398	0.591656	0.208418	0.734162		0.612537	0.00897556	0.43468	1.00952	0.11575	0.319282
0.754669	0.482235	0.0997519	1.04518	0.293943	0.776235		0.696066	0.0625531	0.01076	0.444269	0.188601	0.342489		0.622429	0.461153	0.0305778	0.285981	0.208185	1.294		0.738126	0.0662452	0.585888	0.874184	0.0607993	0.219685
0.959978	0.33831	0.172926	0.404763	0.626112	0.219489		0.211005	0.233879	0.265315	0.473978	0.485405	0.593932		0.930036	0.538594	0.171877	0.519782	1.17822	0.508358		0.154615	0.170723	0.475033	0.816856	0.0280556	0.333815
0.251973	0.131222	0.00313028	0.189297	0.610704	0.869792		0.651321	0.126065	0.276836	1.02814	0.0174857	0.480981		0.997599	0.62238	1.01662	0.467282	0.269867	0.557662		0.707015	0.262381	0.422696	0.819979	0.0308441	0.524542
0.622509	0.292869	0.140216	0.676958	0.397527	0.254829		1.28503	0.0328271	0.56206	0.614998	0.212189	0.83757		0.733825	0.0281946	0.160272	0.665999	0.444224	0.597444		0.414605	-0.00780834	0.18292	0.297865	0.289379	0.909328
0.403734	0.795308	0.0399491	0.891955	0.519727	0.165324		0.16545	0.024588	0.0162584	0.396559	0.0405899	0.226663		1.05056	0.0538877	0.155785	0.61079	0.637098	0.655433		0.78448	0.924032	0.780351	0.413867	0.0448411	0.60998
0.547855	0.203982	0.0667226	0.595596	0.3427	1.13661		0.217765	0.0564081	0.283924	0.601297	0.346139	0.713867		0.581343	0.278491	0.20792	0.953683	0.0874719	0.59207		0.590091	0.572513	1.32287	3.50485	0.372405	0.260117
0.62423	0.19355	0.102075	1.14932	0.572017	0.950718		0.500826	0.0124569	0.121358	0.556688	0.0754416	0.899441		0.615096	0.178405	1.51745	0.836452	0.340228	0.591136		0.252939	0.111805	0.0833569	0.671063	0.843665	0.39443
0.212482	0.138812	0.111399	0.56972	0.538233	0.303099		0.473141	0.112854	-0.0178907	0.402161	0.0177385	0.182011		0.983572	0.149569	0.165227	0.858254	0.248838	0.842729		0.228817	0.195615	0.442935	0.265805	0.172891	0.899637
0.480139	0.295909	0.0887835	0.2211	0.694295	1.15511		0.297812	0.0383941	0.320443	0.443354	0.160094	0.756179		0.973037	0.559938	0.473317	0.712521	1.04784	0.913751		0.591832	-0.0494483	0.150506	0.249045	0.637297	0.764177
0.799144	0.0388285	0.0721148	1.115	1.48597	0.513329		0.595125	0.136478	0.259104	0.362819	0.0722934	0.994603		0.289553	0.521295	0.228374	0.827685	0.512185	0.635366		0.395048	0.0971534	0.0707767	0.553844	0.329353	0.662605
0.29026	1.12622	0.18443	0.407969	0.494272	0.837887		0.949216	0.45516	0.293368	0.10098	0.0823749	0.888285		1.87812	0.0289135	1.92903	0.972932	0.841675	1.12232		0.243105	0.134258	0.142977	0.762375	0.280646	0.659656
1.09541	0.124573	0.193909	0.709543	0.615173	0.482788		0.265337	0.0713547	0.148461	0.307305	0.276229	0.948629		1.00614	0.461454	0.362178	0.587046	0.421726	0.878695		0.750905	0.0520371	0.0738968	0.280129	0.121993	0.485628
0.525956	0.794362	0.0536711	0.460818	0.0849921	0.652161		0.305467	0.0686019	0.0355772	0.376758	0.150647	0.669402		0.633066	0.051267	1.22686	0.931364	0.455195	0.708446		0.933158	0.505677	0.0308613	0.62009	0.870609	0.528067
0.59481	0.255811	-0.022039	0.364251	0.846355	0.757531		0.0840212	0.265903	-8.74898e-05	0.673926	0.347354	1.01243		0.621205	0.0422365	0.282831	0.711317	0.241331	0.720078		1.18148	0.536303	0.410703	0.964529	0.260212	0.576234
0.450594	0.370547	0.0176053	0.496369	0.2476	0.467688		0.473679	0.0855207	0.0564035	0.726626	0.0533554	0.925871		0.851602	0.481694	0.418656	0.749889	0.943141	0.485635		0.702468	0.0183674	0.703719	0.330963	0.298299	0.448454
0.77985	0.484886	0.198902	0.627968	0.723469	0.294895		0.553417	0.0327364	0.488409	0.492825	0.393521	0.566359		0.335262	0.33685	0.0655846	0.338336	0.635467	0.350518		1.433	0.0469539	0.445652	0.185616	0.170819	0.551759
0.273227	0.284848	0.0319474	0.319346	0.430157	0.219413		0.18653	0.187928	0.0206415	0.289688	0.177586	0.660317		0.909065	1.17818	0.556935	0.455248	0.906567	0.798383		0.16215	0.475555	0.503635	0.472118	0.170886	0.540524
0.229573	0.158855	0.0988398	1.27307	0.469364	0.528933		0.200276	0.396702	0.236723	0.738157	0.123368	0.921512		0.573524	0.901223	0.310195	0.648703	0.203094	0.956972		0.305822	0.440145	0.35101	0.921609	0.264262	0.730235
0.837268	0.259686	0.0664646	2.05422	0.471393	1.23178		0.127772	0.556276	0.202678	0.492069	0.444432	0.740674		1.07124	1.13904	0.749841	0.330882	0.719845	1.0824		0.51634	0.53529	-0.0115563	0.316159	0.220145	0.479359
0.521697	1.02542	0.0920658	0.637398	0.249749	1.57532		0.471046	0.360157	0.0798406	0.366164	0.0546964	1.29552		0.603201	2.18908	2.06988	1.21997	0.114388	1.22106		0.601809	0.137008	0.0301956	0.377382	0.452186	0.448364
0.22076	0.256392	0.163384	0.829843	0.0412073	0.319704		0.957531	0.0212383	0.208676	0.733348	0.750873	0.672028		0.962774	0.185766	0.12094	0.468732	0.734227	1.13834		0.875201	0.365963	0.624045	0.783001	0.189556	0.781385
0.826864	1.36177	0.384089	1.79697	0.974836	0.118917		0.243783	0.13441	0.134408	0.572235	0.472377	0.604882		0.863817	0.378855	1.06909	0.728648	0.252143	1.2672		1.05469	1.19963	0.100472	0.138683	0.223386	0.601117
1.02057	0.509623	0.116301	0.345079	0.421297	0.245616		0.507264	0.0297877	0.0110426	0.248194	1.08582	1.20605		0.863728	0.466222	0.181173	0.701871	0.643523	0.927608		0.966001	0.289918	0.0879094	0.690594	0.35874	1.05135
0.189985	0.284026	0.293169	0.692251	0.786231	0.548036		0.758974	0.0305479	0.298145	0.759859	0.521302	0.631495		1.19856	0.153316	0.341047	0.375341	0.832541	0.906398		1.2751	0.00836184	-0.0160576	0.392756	0.0222185	0.24179
0.4312	0.106143	0.0268839	0.433678	0.0149472	0.733295		0.62238	0.00149197	0.0542046	0.343294	0.00329439	0.898845		0.94819	2.30934	0.0413067	0.538334	0.245088	0.823357		0.803457	0.052234	0.260536	0.676237	0.179651	0.807297
0.641902	0.28759	0.0376958	1.40205	0.670782	0.491334		0.677055	0.0720574	0.261175	0.16883	0.700226	0.328103		0.953286	0.880725	0.030243	0.724668	0.664363	0.547859		0.184878	0.173069	0.233761	0.456207	0.0362896	0.422523
1.7405	0.375174	0.276663	0.404774	0.456533	0.235182		0.407554	0.140014	0.0943543	0.120014	0.354554	0.846404		0.788261	1.78198	0.663909	0.423643	0.41595	0.730692		1.00217	-0.0161672	0.0240679	0.978935	0.377816	0.438885
0.502357	0.881297	0.078014	0.12757	1.77561	0.439602		0.979008	0.0772563	0.000745411	0.663863	0.228889	0.721268		1.04879	0.182056	0.0828328	0.831031	0.594044	0.75343		0.214369	0.26678	0.0610272	0.658202	0.200984	0.779607
0.690275	0.338436	0.0854906	0.435218	0.43947	1.23987		0.185835	0.0284855	0.0544975	0.927102	0.315182	0.505006		0.960456	0.140327	0.0964903	0.793873	0.500796	0.868377		0.697247	0.553287	0.07789	0.455614	1.27569	0.74447
0.521675	0.159527	0.0656818	1.05351	0.742781	0.43895		0.207651	0.0243195	0.232565	0.796517	0.120663	0.30569		0.308277	1.00007	0.0154101	0.363403	0.405423	0.817385		0.413408	0.54934	0.199726	0.3362	0.16303	0.570246
0.687692	0.0478325	0.109493	1.03967	1.81181	0.662501		0.566932	0.496743	0.0854264	1.81907	0.0192051	0.556546		0.468857	1.3278	0.317512	1.01609	1.02009	0.757832		0.574693	0.314969	0.04329	0.629478	0.281936	0.506995
0.978541	0.230576	0.163293	0.242443	0.0896724	0.327231		0.323336	0.070251	0.00975314	0.0893059	0.0942025	0.830337		1.15623	0.091526	0.0689472	0.640669	0.674466	0.433926		0.470895	0.412092	0.123405	0.387276	0.0599464	0.55854
1.73134	1.01267	0.117989	0.719086	1.47204	0.486897		0.387357	0.0489604	0.778956	0.617389	0.058936	0.781103		1.03337	0.6627	0.110117	0.577417	0.762813	0.600179		0.166602	0.0155706	1.211	0.282786	0.0623264	0.868743
0.922169	0.101096	0.0608729	0.247387	0.709282	0.417898		0.967717	0.0818987	0.207202	0.484181	0.0439648	0.282563		0.319989	0.0755236	0.613767	0.571534	0.758474	0.546043		0.614588	0.054317	0.0249025	0.242775	0.126185	0.342051
0.603016	0.467226	0.146434	1.01569	1.5705	0.490636		1.37043	0.150796	0.309335	0.162587	0.320479	0.200342		0.680866	1.10115	0.180215	0.90108	0.19694	0.751216		0.386589	0.12439	0.364608	0.342615	0.454672	0.423739
0.786671	0.0255365	0.0295679	0.141838	0.669163	0.28401		0.262304	0.206298	0.0649835	0.311593	1.28271	0.968904		1.63233	0.658032	0.0329184	1.1996	0.356154	1.10375		0.400161	0.104472	0.995193	0.304822	0.503305	0.445896
0.942588	0.912836	0.105136	0.342933	0.727266	0.28927		1.00164	0.269653	0.00492852	0.245891	0.435318	0.839273		0.998878	0.217548	0.105114	0.549526	0.578452	0.89398		0.533358	0.152759	0.125376	0.742982	0.333535	0.990596
0.584497	0.165626	0.260683	0.457917	0.360161	1.17478		0.264777	0.158093	0.0289338	0.573308	0.62385	0.848007		0.517153	0.284739	1.48311	0.630173	1.03412	0.598543		0.551294	0.131937	0.033826	0.270719	0.0527859	0.558618
0.995585	0.0817375	0.005492	0.552918	0.967715	0.671681		1.17148	0.00303222	0.0723511	0.908175	0.825569	1.77476		1.12619	0.250501	1.66215	0.688864	0.495268	0.421214		0.741128	0.228328	0.501363	0.631614	0.12288	0.589619
0.538482	0.511568	0.0481503	0.393647	0.0374458	0.87097		0.223183	0.171114	1.1712	0.171391	0.629853	1.08661		0.545511	0.0762151	0.281938	0.730609	0.420145	0.834732		0.686013	0.0434662	0.426321	0.610416	0.141659	1.15047
0.627692	0.305664	0.138648	0.553587	0.199603	0.198766		1.109	0.0107121	0.181359	1.07515	0.134651	0.365279		1.02889	0.27052	0.189196	0.755021	0.473917	0.877375		0.275681	0.0976272	0.0279184	0.442907	0.361454	0.408684
0.503218	0.442426	0.142151	1.83787	0.752835	0.895272		0.914409	0.596017	0.0967722	0.449292	0.00154967	0.263618		0.716593	0.149396	0.522032	1.49402	0.594446	0.761505		1.5462	0.319648	1.05376	0.768452	0.018036	0.979638
1.28945	0.565717	0.0496492	0.214622	0.246231	1.00556		1.17223	0.103062	0.198874	0.395522	0.103097	0.718438		1.14458	0.0648479	0.922286	0.766381	0.385403	1.28267		0.464615	0.552287	0.235851	0.708271	0.744391	0.367066
1.13278	0.050148	0.0504763	0.68444	1.43392	0.408412		0.462743	0.263964	-0.000369004	0.965151	0.783915	0.144904		0.924415	0.840559	0.05799	0.999987	0.975842	0.756558		0.416689	0.211521	0.246035	0.648688	0.276599	0.624972
0.876275	0.699797	0.0463794	0.292028	0.732595	0.342657		0.137455	0.0778383	0.101046	0.364113	0.24052	0.275587		0.301531	0.481623	0.357026	1.11947	0.114509	1.53123		0.723444	0.119542	0.098941	0.542816	0.015002	1.04893
0.765867	0.835977	0.0108442	0.118225	0.832508	0.38742		0.408496	0.597729	0.0267311	0.254435	0.160907	1.19697		0.742915	0.0432883	0.808538	0.511764	0.176226	1.10888		0.345058	0.0394065	0.257917	0.532821	0.140288	0.552301
0.618242	0.404043	-0.00027697	0.510988	0.327013	1.21936		0.530237	0.0737191	0.033285	0.304499	0.0261864	0.743872		0.668024	0.213468	0.0980969	0.74548	0.27384	0.457722		0.440865	0.00610612	0.362639	0.674247	0.521197	0.620475
0.346055	1.79799	0.118356	0.348207	0.631129	0.517226		0.196907	0.227294	0.0861157	0.455424	0.00359995	0.985767		0.366354	0.147698	1.42023	0.987418	0.715862	0.857211		0.098449	0.334882	0.766567	0.872471	0.103403	0.468988
0.26092	0.317506	0.0144142	0.805853	0.437049	1.00728		0.774788	0.111054	0.14595	1.01568	0.262617	0.377373		0.709835	1.48864	0.623128	1.03458	0.526817	0.379345		0.501696	0.812683	0.0236175	1.0781	0.0368345	0.423183
0.4768	0.0574682	0.137782	0.452317	1.18326	0.486014		0.504871	0.230958	0.115576	1.06219	0.0750075	0.910507		0.505238	1.04427	0.272054	1.05077	1.08632	1.07383		0.95292	0.136448	0.290637	0.739599	0.15783	0.701026
0.314	0.243847	0.00349126	0.507307	1.29917	0.709861		0.647249	0.152789	0.193119	0.573015	0.463512	1.11737		1.34062	0.669501	-0.0218522	1.06188	0.37459	0.986451		0.134421	1.02064	0.169531	0.425226	0.161092	0.601185
0.434013	0.111119	0.0972317	0.408167	0.249181	0.452752		0.987992	0.0482566	0.241572	0.772055	0.217541	0.522006		0.391999	0.526016	0.226886	0.320202	0.476756	1.40488		0.265069	0.0510637	0.115363	0.387566	0.441708	0.434497
0.300926	0.821849	0.239799	0.0821163	0.700377	0.271922		0.0742564	0.141683	0.119107	0.361379	0.167693	0.387908		1.34829	0.110804	0.225105	0.774994	0.0639663	0.961863		0.599409	0.571825	0.247179	0.356063	0.503352	0.885313
0.290034	0.683014	0.0129533	0.234796	1.38238	0.218084		0.604678	0.0337436	0.0280122	0.721525	0.23734	0.721894		1.01085	0.515514	0.330798	0.677693	0.152129	0.714207		0.513533	0.146298	0.074165	0.529776	0.220165	0.393302
0.223307	0.422572	0.0451736	0.202447	0.894913	0.483388		0.736811	0.410472	0.00644038	0.463873	0.335188	0.461097		0.266389	0.859119	0.146104	0.590645	0.114402	0.932767		1.12209	0.02987	-0.0311102	0.479215	0.423654	1.60879
1.21311	0.776722	0.0910463	0.122187	0.846508	1.36877		0.671203	-0.00133547	0.595641	0.463549	0.15868	0.906211		0.989784	0.335966	0.171691	0.35156	0.379104	0.147429		0.471217	0.145665	0.634792	0.915716	0.122782	0.438725
0.975554	0.20745	0.0253629	0.469168	0.901345	0.350129		0.254745	0.0733876	0.766274	0.432033	0.296149	0.764344		0.4311	0.919891	0.153947	0.861091	0.0277942	0.682189		0.789071	0.415412	0.780879	0.502249	0.182033	0.735043
0.638293	0.0462538	0.0755004	0.703625	0.607365	0.602319		0.599204	0.0833375	0.0767162	0.931302	0.146513	1.09339		1.06037	0.580482	0.334835	0.505108	0.430852	0.542362		0.651491	1.43767	0.589116	0.506963	0.58152	0.227868
1.36159	0.274572	0.119271	0.616247	0.0835811	0.691332		0.784851	0.11137	0.0919502	0.610325	0.326039	0.532761		1.16241	0.0726127	0.485409	0.931561	0.488886	0.659081		0.21231	0.188418	0.0219319	0.581078	0.127007	0.356231
1.57841	0.103884	0.197557	0.0939351	0.682487	0.750544		0.327858	0.0805335	0.0762815	1.258	0.13471	0.667637		0.698884	0.18553	0.191661	0.601439	1.72682	1.29699		0.441241	0.384276	0.234587	0.625395	0.588253	0.359959
0.422774	0.101576	0.0421086	1.89941	0.544153	0.115766		0.346811	0.00486136	0.563453	0.553147	0.0264367	0.519214		1.18323	0.168835	0.000965986	0.54691	0.861902	0.843718		0.549801	0.605871	0.470565	0.2352	0.171306	0.338475
0.640551	0.577399	0.0746427	0.958102	0.00611661	1.6562		0.467614	0.0422545	0.0487934	0.522366	0.112278	0.696397		0.94707	2.34267	0.0908235	0.473592	0.346799	0.425099		0.653432	0.459785	0.377488	0.483005	-0.0095166	0.721126
0.626661	0.0424489	0.00658819	0.683684	0.590783	0.24767		0.570956	0.253997	0.105778	0.677154	0.077542	0.740431		0.862256	0.103023	0.185984	0.529139	0.267324	0.641536		0.429371	0.598052	0.0343041	0.51683	0.119589	0.508091
0.914543	0.837112	0.082852	0.410988	0.340914	1.56246		0.95549	0.0579955	0.0282849	0.340933	0.13871	0.712379		0.465449	0.86466	0.131984	0.471112	0.533555	0.690611		0.867131	0.683468	0.0833244	0.749334	0.730087	0.317146
0.495513	0.791697	0.089112	0.42625	0.791817	1.5711		0.0817607	0.0848621	0.0686715	0.244099	0.038361	0.559501		0.889069	0.240787	1.43478	1.27798	0.450113	1.0564		0.92853	0.0601298	0.259985	0.241408	0.373184	0.708515
1.62089	0.0972654	0.00596332	1.95186	0.755209	0.58404		0.669051	0.878714	0.0809931	0.383028	0.0967121	0.570647		0.537762	0.966615	0.805515	0.707773	0.345872	0.463258		0.478331	0.229487	0.617349	0.545177	0.382028	0.363698
0.539606	0.666077	0.0538677	0.381895	1.24376	0.386132		0.536293	0.00580276	0.114939	0.648754	0.0671168	0.111918		1.23229	0.121293	-0.0118816	0.982065	0.328569	0.832068		0.350748	0.152582	0.0157437	0.52	0.139239	0.486638
0.414325	0.106406	-0.0149506	0.347334	0.810865	0.20034		0.257037	0.0602314	0.0335969	0.911975	0.732186	0.812081		1.3749	0.0863228	0.603862	0.699693	0.825986	0.683337		0.821433	0.08755	0.0189877	0.801114	1.69914	0.839755
1.23874	0.0949734	-0.0109578	0.639806	0.380558	0.402536		0.34134	0.0834115	0.0335483	0.311805	1.07035	0.063778		0.242044	1.6587	0.0230646	1.11366	0.82415	0.590669		0.363625	0.167614	0.16355	1.84831	0.867634	0.231352
0.295539	0.459192	0.0461509	0.902725	1.52597	0.518151		0.83966	0.143589	0.170341	0.288408	0.444812	0.532871		1.26225	0.566197	0.0620595	0.614621	0.437897	0.435025		0.596295	0.0290063	0.0419327	0.814107	0.422571	0.987592
1.36307	0.416059	0.0391682	0.112822	1.22	1.17791		0.490433	0.257399	0.153175	1.25395	0.955775	0.33393		0.341006	0.334582	0.574607	0.444654	0.437912	0.692145		0.279048	1.19366	0.946362	0.511968	0.239954	0.53294
0.97752	0.12348	0.0477586	0.521253	0.0488468	0.474535		0.726254	0.327578	0.0246519	0.518216	1.10546	1.61717		0.667654	0.683812	0.552897	0.376716	0.144415	0.814771		0.714815	0.428472	0.238034	0.634723	0.188311	0.370422
0.670243	0.14558	0.403153	0.399114	0.646835	1.00427		0.506377	0.22943	0.084129	0.35675	0.113047	1.14287		1.07679	0.697485	0.732399	0.265493	0.0377602	0.319512		0.62246	0.335379	0.050453	0.323796	0.575845	0.878622
0.438964	0.62122	0.235714	1.49326	0.942107	0.243473		0.518085	-0.0305074	0.172751	0.614956	0.0594459	0.355278		1.39665	0.649812	0.0523762	0.848304	0.022351	0.684465		0.416349	0.868481	0.147962	0.46222	0.0721031	1.14739
1.14514	0.139947	0.397055	0.560281	0.638836	0.112857		0.307045	0.0502101	0.171411	0.585173	0.347288	0.638529		0.624076	0.287895	0.481075	0.602349	0.102663	0.594491		0.745589	0.0433658	0.0131706	0.709275	0.279773	0.375168
0.547967	0.801872	0.0545954	0.53867	0.284274	0.344028		0.364817	0.00777811	0.0695223	0.546196	0.107866	0.402197		0.547685	0.269126	0.00406849	0.780278	0.708347	0.538506		0.695014	0.343256	0.000883351	0.428036	0.470524	1.1384
1.03098	-0.00592764	0.0578171	0.305008	0.633451	0.680519		0.421615	0.104688	0.00638087	0.511224	0.00470425	0.634024		0.691924	0.838036	0.194041	0.47955	0.399096	1.12714		0.61038	0.0420017	0.0768836	0.403919	0.259081	0.49232
1.06223	0.805593	0.0403069	0.734548	0.121677	0.518043		0.736827	0.160685	0.237372	0.774499	0.567951	1.10108		1.38334	0.113753	2.5944	0.608972	0.0680745	1.10293		0.746586	0.71597	0.120069	0.978294	0.152531	1.21304
0.850035	0.668363	-0.0346692	0.618273	0.368272	0.79996		0.530051	0.0241277	0.0208861	1.13531	0.0233931	0.285261		0.798177	0.135766	0.0166618	0.404724	1.43261	1.3015		0.666941	0.0711312	0.0559681	1.8743	0.447025	0.637773
0.330638	0.16031	0.146688	0.325163	0.472812	0.480924		1.09702	0.302959	0.609209	0.438683	0.250998	0.405321		0.782868	0.434348	0.531036	0.442478	0.469308	0.899406		0.587084	0.0859382	0.116035	0.599537	0.40167	0.36075
0.360427	0.791253	0.0424004	0.619614	0.324789	0.70228		1.19062	0.21078	0.302078	0.499317	0.133353	0.553506		0.927154	2.36928	0.621567	0.37088	0.179568	0.61207		0.514124	0.0652507	0.579741	0.625367	0.338845	1.10227
0.651985	0.0404044	0.0356038	1.02925	0.85549	0.36715		1.13152	0.000609204	-0.0210603	0.490884	0.201939	1.05097		1.23815	0.274119	0.0402867	0.600196	1.16152	1.0471		0.926361	0.30963	0.182545	0.478183	0.187067	0.232944
0.899085	0.127065	0.276024	0.0665104	0.72685	0.933898		0.475064	0.106396	0.137315	0.319343	0.343566	0.489196		0.486476	0.348233	0.089293	0.761719	0.221545	1.29711		0.532155	0.0336282	0.0470109	0.616862	0.00651957	0.50336
0.0937019	0.591055	0.00272237	1.58786	1.57327	0.571999		0.474208	0.505667	0.127143	0.332193	0.0803945	0.146825		0.361425	0.0302481	0.404599	0.444761	0.523832	0.657721		0.27434	0.738885	0.155189	0.634517	0.290232	0.382723
0.737404	1.25571	0.0988205	0.62094	1.5381	0.802681		0.563647	0.0531425	0.171934	0.317323	0.102968	0.656847		1.26749	0.0694177	0.0563631	1.24743	0.389106	0.284792		0.946249	0.175561	0.146602	0.461628	0.0149219	0.437153
1.19803	1.1591	0.0688395	0.173341	0.0489528	0.491019		0.287928	0.0825541	0.230516	0.482806	0.776665	0.535988		1.67316	0.145487	0.98562	0.504772	0.484436	0.564789		0.559269	0.17831	0.0639638	0.986969	0.126175	1.04718
1.27432	0.965527	0.0347916	1.90002	0.345312	0.486202		0.338941	0.0467064	0.526443	0.376066	0.130311	0.876271		1.15413	0.399389	0.102872	0.558464	0.398139	0.738632		0.285353	0.0234949	0.529801	0.805206	0.177545	0.673919
0.407748	0.571036	0.358234	0.308918	0.8165	0.79312		0.85269	-0.00791327	0.298257	0.479999	0.389308	1.02626		0.683576	0.0601227	1.45488	1.05694	0.767619	0.800845		0.690544	0.261885	0.426447	0.123892	0.821228	0.470689
1.301	0.0856792	0.0766896	0.878424	0.0476791	0.425405		1.22936	0.0627851	0.128125	0.923574	0.0379059	0.0382921		0.650819	1.21025	0.242303	1.377	0.221263	0.263364		0.692552	0.100568	0.335387	0.768942	0.0256518	0.436858
0.612964	0.080002	0.0326458	0.617838	0.555419	0.825211		0.50631	0.0220149	0.159304	0.722881	0.732912	1.41071		0.750156	0.338122	0.0708649	0.704443	0.894724	0.499802		0.252837	0.236444	0.10846	0.330943	0.591869	0.42139
0.215441	0.694348	0.0260105	0.572996	1.34764	0.430909		0.397291	0.153039	0.299941	1.13071	0.128027	1.02208		0.462963	0.427428	1.07539	0.431644	0.210382	0.531761		0.436531	0.213057	0.16328	0.358795	0.557517	0.65227
0.563346	0.351421	0.111439	1.00122	0.738469	0.398331		0.819489	0.0486566	0.00743357	0.539469	0.0220515	0.431424		1.08959	0.353384	0.823181	1.22524	0.0105913	0.507249		0.907687	0.115951	0.0445147	0.41254	0.351619	0.940821
0.730706	0.41213	0.0944915	0.568377	0.317202	0.177828		0.26528	0.0359435	0.408582	0.614611	0.0947718	0.536306		0.534479	0.142852	1.2009	0.278209	0.771105	0.190281		0.344561	0.164942	0.0424662	0.593546	0.0350319	0.42466
0.510874	0.366188	0.041212	0.510144	2.20392	1.01222		0.20688	0.0318388	0.343724	0.547483	0.0840533	0.30162		0.521608	0.966605	0.582821	0.533726	0.707077	0.747254		0.845776	0.525495	0.0543248	1.04443	0.00329317	1.12045
0.560563	0.597077	0.0181373	1.21431	0.230841	0.40978		1.28827	0.0495139	0.0261996	0.413429	0.663231	0.759308		0.756722	0.233438	1.33072	0.372142	0.414007	0.4546		0.445483	0.121165	0.035393	0.493283	0.137392	0.595339
1.24391	0.376394	0.0927193	0.313505	0.131154	0.875958		0.286627	-0.0064126	0.0639278	0.553002	0.466382	0.723501		1.12331	0.844569	0.0311832	1.00494	0.857784	0.794622		0.79666	0.0645347	0.222582	0.240009	0.172505	0.740829
1.11374	0.170827	0.0556739	0.561179	0.254342	0.979365		1.1133	0.0251025	0.092872	0.825293	0.137214	0.501041		1.63165	0.595353	0.535638	0.600063	0.165578	0.610766		0.746945	0.245177	0.265639	0.545543	0.334449	0.513699
1.3033	0.2675	0.0658189	0.297212	0.738043	0.434499		0.912833	0.199374	0.151999	0.194149	0.479637	0.949461		0.531462	0.440375	0.726869	0.715459	0.0546292	0.612247		0.315821	0.87068	0.0534324	0.533394	0.399228	0.65286
0.403318	0.254341	0.089043	0.0946151	0.418601	0.43795		0.318978	0.0118305	0.0389081	1.3777	0.0889448	0.63143		1.50613	0.373303	0.65218	0.982273	0.223832	0.351042		0.907387	-0.0320865	0.178336	0.199091	0.022211	0.482844
0.269692	0.780667	0.0665616	0.20194	0.44643	0.301244		0.471558	0.0021323	0.0891948	0.566107	0.279374	0.581281		1.29872	0.383548	0.152457	0.888903	0.45936	0.586687		0.51885	0.236135	0.068248	0.945104	0.0156487	0.866734
0.476524	0.233214	0.0967597	0.318991	0.0278368	0.527759		0.688345	0.115356	0.511782	0.369096	0.258358	0.902989		1.38751	0.0584645	0.0499381	0.747117	0.137637	0.664603		0.567349	0.132827	-0.0239268	0.393668	0.7308	0.306285
0.552734	0.221736	0.0947179	0.405745	1.84341	0.5251		0.842885	0.515553	0.0534411	0.39333	0.324295	0.526121		0.968574	0.253899	0.124202	0.738779	0.109594	0.41827		0.521441	0.0624726	0.0319384	0.56647	0.0591575	0.292053
0.257162	0.907637	0.0178373	1.19583	0.386496	1.2005		0.701126	0.226031	0.0596348	0.633194	0.625885	0.483337		0.561859	0.788442	0.218019	0.682802	0.714301	0.493203		0.345182	0.255999	-0.00901869	0.526353	0.296375	0.739984
0.478631	0.270427	0.271813	0.531859	0.97766	0.105077		1.37929	0.0168477	0.180844	0.887468	0.295487	0.86137		0.323786	0.401319	0.372293	0.624326	0.146539	0.939083		0.971979	0.304423	0.492352	0.707202	0.750986	0.56949
0.460913	0.00655971	0.212208	0.453656	0.0694759	0.518936		0.913433	0.0948422	0.0182721	0.39201	0.438962	1.22216		0.602911	0.12016	0.298939	0.521595	0.628639	0.590707		0.817342	0.683192	0.193969	0.307674	0.864887	0.510698
0.668686	0.147038	0.0694611	0.529377	0.490236	0.327077		0.377932	0.0097435	0.0850361	0.76678	0.933681	0.760787		0.73689	0.0216697	0.337839	0.539706	0.00962167	1.20315		0.77463	0.0249145	0.0672506	0.907952	0.0342179	0.728305
1.31596	0.843843	0.0448027	0.198124	0.229578	0.777618		0.398057	0.516947	0.0651371	0.648119	0.00148922	0.223797		1.09798	0.583187	0.0568621	0.611912	0.312749	0.505112		0.719883	0.00161553	0.0489449	0.812141	0.0782452	0.792495
1.82026	0.589629	0.0187372	0.363484	0.359145	0.425944		0.318443	0.60816	0.077523	0.577081	0.557978	1.0464		0.659254	0.216157	0.0816488	0.981926	0.0241394	0.828996		0.640599	0.106138	0.0603313	0.607387	0.37853	0.320367
0.808948	0.604194	0.046619	0.227078	0.981656	0.839841		0.243799	0.120051	0.340594	1.05309	0.110293	0.440194		1.05461	0.125323	0.257246	0.727451	0.639832	0.411781		0.495977	0.49837	0.24467	3.54997	-0.000906537	0.570427
0.624927	0.0940647	0.19449	0.838316	1.0447	0.935698		0.513946	0.028698	0.306601	0.388241	0.0402221	0.888921		0.701671	0.205639	0.293047	0.834222	0.0403552	0.449605		0.193228	0.200388	0.145859	0.801157	1.11639	0.505085
0.715687	0.600015	0.151367	0.575659	0.449784	0.438045		0.247282	0.198431	0.0508878	0.460437	0.288122	0.169637		0.971141	0.90548	0.60598	0.70136	0.574761	0.680042		0.705363	0.059358	0.0903626	0.463042	0.833752	1.0938
0.941678	1.33276	0.0226568	0.612133	0.508024	0.257198		0.441985	0.200782	0.204791	0.844035	1.89706	0.543112		0.865108	0.179689	0.543319	0.585493	0.631329	0.457417		0.60651	0.0937567	0.0256789	0.878874	0.0553794	0.634976
1.4506	0.0856447	0.0915277	0.38924	0.630869	0.742045		0.808594	0.0156463	0.282219	0.366108	0.00516205	0.696105		0.00767781	0.756491	0.0781811	0.39571	0.139883	0.736458		0.159101	0.0230694	0.438211	0.82785	0.526544	0.598506
0.524055	0.496258	0.0204462	1.26597	0.242266	0.459194		0.977632	0.156214	0.108668	0.158207	0.0472239	0.352764		0.553488	0.420312	0.417999	0.533954	0.637186	0.870818		0.301961	0.271091	0.12611	0.546354	0.382394	0.426178
0.601143	0.0143083	0.262503	0.402252	0.162459	0.390163		0.457779	0.0792911	0.52836	0.673162	0.992197	0.477313		0.705776	0.0679373	0.0562481	-0.0029986	0.950431	0.82261		0.278947	0.05838	0.177896	0.704164	0.242301	0.279148
0.804057	0.328585	0.0862962	0.882127	0.652788	0.551725		0.119232	0.133581	0.0868678	0.378618	0.368922	0.901235		0.509204	1.12186	0.14544	0.552441	0.601952	1.19782		0.406272	0.182838	0.232419	0.654438	0.0265022	0.853606
1.66819	-0.00258827	0.0454661	0.742156	0.169847	0.201601		1.6498	0.0792601	0.066117	0.796989	0.171353	1.14392		0.670513	0.544708	1.0575	0.671518	0.0683212	0.825405		0.220346	0.0175924	0.0261433	0.465453	0.156799	0.604949
0.557383	1.20739	0.0586855	0.4799	0.819673	0.666171		1.18649	0.128134	0.395185	0.91923	0.494467	0.399378		0.657266	0.372873	1.105	0.985856	1.09142	0.554047		0.55159	0.394936	0.345325	0.351597	0.0921387	0.446143
0.409883	0.216914	0.0773286	0.811373	0.892804	0.321286		1.0107	0.0428099	0.217487	0.0941563	0.0226728	0.632474		0.944849	0.0394988	0.0225621	1.06922	0.698996	0.276475		0.410542	0.217408	-0.0217308	0.581857	0.0555828	0.767001
0.395662	0.150582	0.0691485	1.66301	0.839456	0.802626		0.342761	0.0836195	0.246393	0.150214	0.140054	0.833582		1.29249	0.869147	0.338271	1.01857	0.166719	0.663406		1.0038	0.294669	0.0243293	3.43821	0.106403	0.531718
0.250335	0.503337	0.0699232	0.808323	0.825237	0.974175		0.669403	0.27787	0.369086	0.212188	0.115946	0.35852		0.325227	0.16037	0.7697	0.943305	0.554279	1.00716		0.443081	0.758622	0.270227	0.222899	0.316123	1.28739
0.285803	0.240641	0.067661	0.910166	0.0225173	1.06302		0.421411	0.464944	0.264613	0.0880322	0.248183	0.995281		0.832562	0.271372	0.48267	0.720416	0.495014	0.573737		1.86834	0.361554	0.247448	0.898015	0.159099	0.70578
0.278148	0.509444	0.326284	0.132296	0.674635	0.290897		0.470152	0.0644006	0.077107	0.588504	0.0357055	0.295422		0.713227	1.78696	0.0269939	0.578293	0.235699	0.653632		0.386567	0.815274	0.116748	1.01193	0.0206957	0.541387
1.05044	0.0941864	-0.00442124	0.728448	0.835983	1.52295		0.579578	0.177128	0.661281	0.953503	0.551723	0.526658		0.833752	0.284016	0.079966	0.663484	0.138779	0.408332		0.81561	0.331347	0.245417	0.500114	0.103735	0.424994
0.766031	1.25942	0.0279633	0.370152	0.285914	1.08451		1.23476	0.00665259	0.437468	0.239309	0.0347781	1.01999		0.761072	0.689021	0.0978336	0.551962	0.17117	0.782838		0.565239	0.0960269	0.0535225	1.11674	0.171707	0.58357
0.873473	0.0291604	0.0666783	0.431005	0.352389	0.477664		0.389672	0.0123822	0.0793639	0.60816	0.0705303	0.740408		0.154074	1.44648	0.541259	0.504179	0.595992	1.20084		0.794296	0.405929	0.330684	0.90256	0.081709	0.718189
0.722063	0.626016	0.0775612	0.732049	0.0702826	0.213506		0.396739	0.236372	0.07726	0.165517	0.636192	0.265072		0.757835	1.51929	0.291628	1.07896	0.0537123	1.21163		0.298354	0.507813	0.600898	0.672405	0.085809	0.35895
0.271302	0.299988	0.533088	1.18673	0.0200729	0.488264		0.532429	0.0592889	0.236401	0.265629	0.1936	0.469225		0.214816	0.881552	0.0282534	0.370422	0.6778	0.881392		0.381681	0.147913	0.0903454	0.866083	0.905058	0.456378
0.895485	1.25912	0.256968	0.396973	0.139508	0.255867		0.106383	0.0216624	0.0428795	0.29959	0.274754	1.0399		0.502811	0.907958	0.00534697	0.709695	0.51212	0.618224		0.409415	0.0459989	0.177841	0.8626	0.0407063	0.666546
0.663811	1.14279	0.226281	0.942976	0.972547	0.205561		0.172383	0.0140151	1.19923	0.785166	0.193504	0.391307		0.85594	0.250845	0.0760079	0.645569	0.339905	0.702067		0.407669	0.40635	0.0477923	0.726275	-0.00722041	1.12327
0.166974	1.05066	0.0649365	0.285796	0.339579	0.457414		0.143488	0.682758	0.0765034	0.285404	0.0445994	0.964772		0.764991	0.601869	0.00275696	0.814158	0.19548	0.519791		0.419909	0.0967454	0.767026	0.886696	0.444572	0.316995
1.37258	0.142878	0.0163534	0.378262	0.26322	0.670578		0.778262	0.0676129	0.354937	0.55056	0.0967249	0.946647		1.1275	1.2655	0.0533314	0.722213	0.0479041	0.474125		0.78915	0.146579	0.095078	0.70322	0.35245	0.995044
0.79057	0.200498	0.0245093	0.247033	0.394321	0.961176		0.154903	0.0224909	0.363678	0.854316	0.102849	0.595817		1.17421	0.562957	0.338129	1.08843	0.45934	0.340771		0.739885	0.272784	0.133194	0.649994	0.948962	0.445484
1.27811	1.66001	0.147209	0.45018	0.886458	0.141908		0.977379	0.13411	0.0249253	0.320524	0.0888603	1.02524		0.900419	0.100275	1.24196	0.48321	0.44984	0.593698		1.65206	0.171007	-0.0119031	0.742297	0.722317	1.5282
0.522941	0.162693	-0.00900173	1.43708	0.523933	0.622961		0.333878	0.034313	0.0797712	0.245773	0.0818262	0.260054		0.416503	0.158018	0.87587	0.571191	0.0886288	1.30083		0.77431	0.644945	0.298843	0.536622	0.224909	1.37893
0.549073	0.317962	0.152322	0.891689	0.276385	0.652104		0.213727	0.0211135	0.0178651	0.180621	0.422202	0.709447		0.533765	0.562997	0.829487	0.684568	0.673229	0.208699		0.708085	0.517479	1.09578	0.716897	0.682027	0.612308
0.387107	1.16847	0.00361164	0.78375	1.19407	0.85818		0.620544	0.00844034	0.0228191	0.772463	0.16804	0.970205		1.16254	0.856165	1.72999	0.98353	0.412321	0.914658		0.437267	0.780785	0.0314107	0.742999	0.124874	1.48644
0.361008	0.100527	0.260039	0.82701	0.172416	0.328325		0.390363	0.0682268	0.372521	0.713618	0.0760553	1.15238		0.937231	0.245984	0.581419	1.1729	1.74521	0.585955		0.299212	0.381192	0.248175	0.659963	0.187586	1.32724
0.508626	0.560601	0.0214161	0.101445	0.436916	1.07386		0.616503	0.245425	-0.0146168	0.490873	0.218207	0.989435		1.10253	0.529726	0.510015	0.560278	0.42101	1.14585		0.386441	0.362887	-0.0033942	0.841625	0.0755943	0.949638
0.379322	0.0136683	0.0512662	0.394484	0.292261	0.7378		1.21179	0.169021	0.491476	0.41069	1.02155	0.665675		0.642041	0.236648	1.71505	0.589072	0.708109	0.680388		0.660181	0.14722	0.04925	0.372843	0.509459	0.695307
0.461211	0.54259	0.135805	1.93949	1.01381	0.349528		0.833949	0.0126471	0.109728	1.78376	0.222868	0.226534		0.503248	0.0876928	0.544215	0.567668	0.502269	0.842759		0.386388	0.361926	0.0189755	0.735812	0.277769	1.02181
1.66685	0.285009	0.143705	0.999657	0.645665	0.438389		0.309598	0.0653078	0.0623674	0.525682	0.36043	0.511094		0.906077	0.111782	0.164933	0.661837	0.722473	0.808605		0.306726	0.475262	0.812939	0.740974	0.654105	0.767157
0.753998	0.0668743	0.0198572	0.924904	0.0508473	0.706722		0.472196	0.0632319	0.0200576	0.106037	0.47496	0.412781		0.626778	0.431706	0.0274938	0.693956	0.049214	0.682087		0.46965	0.0942989	0.0914056	0.83364	0.523787	0.326184
0.580966	1.05952	0.185694	1.13504	0.0655817	0.308171		0.699171	0.0514668	0.502653	0.60353	0.0484092	1.41656		0.812635	0.177168	0.513632	0.527356	0.450056	0.558122		0.579797	0.161641	0.111417	0.435241	-0.0133622	0.646427
0.448917	0.363651	0.0437546	0.224155	0.43637	0.929085		1.0549	0.0697162	0.512953	0.348795	0.5374	0.251097		1.33779	0.0642917	0.309838	0.538934	0.232858	0.816551		0.687757	0.351191	0.226542	0.345928	0.439186	1.07957
0.40254	0.470379	0.0299743	1.12078	0.455337	0.750151		0.93333	0.022409	0.154525	0.473108	0.0470846	0.216786		0.76215	0.126421	1.05105	0.438782	0.280536	0.626623		1.19662	0.978497	0.010131	0.647871	0.0939892	0.495571
0.34239	0.548106	0.0460674	0.581191	0.523931	0.830888		0.371577	0.00296429	0.725933	0.547704	0.218859	1.14084		1.10358	0.237202	1.25125	1.34121	0.0725323	0.777313		0.502489	0.258648	0.0207252	0.604866	0.285239	0.426487
0.966862	0.209772	0.000752613	1.47776	0.326139	0.916761		1.07193	0.0148778	0.780479	0.335158	0.244521	0.748488		0.328188	0.0587706	0.101756	1.14621	0.44074	1.20563		0.501462	0.209212	-0.0264672	0.733394	0.051739	0.649381
0.124775	2.11891	0.0778946	0.599336	0.5567	1.29138		0.229946	0.0526468	0.0339266	0.705752	0.252187	0.793212		0.542312	0.845305	0.614564	0.528479	0.379134	0.378738		0.675878	0.538899	0.181161	0.473517	-0.00288788	0.508072
0.351983	0.136862	0.0946423	0.236684	0.125064	0.447215		0.556414	0.068072	0.251989	0.502726	0.119346	0.721821		0.73737	0.164225	0.31938	0.869397	0.0574604	0.547183		0.657822	0.538894	0.0121547	0.600877	0.0919137	0.556125
1.0541	0.236551	0.0311681	0.343305	0.53255	0.0516257		0.343265	0.00274235	-0.00990013	0.431626	0.0516782	0.677353		0.481483	1.10933	0.183711	0.47375	0.00744317	0.595574		0.686179	0.2072	0.231448	1.08478	0.139525	0.737712
1.24542	0.0119211	0.00545221	0.993866	0.200558	0.360884		0.21254	0.0262305	0.152041	0.954729	0.807889	0.5001		0.399057	0.0115265	0.384318	0.560849	0.750605	0.441938		0.396288	0.00950615	0.0201834	1.01556	0.825159	0.67489
0.116857	1.03272	0.205975	0.340842	0.314906	0.225823		0.359922	0.358895	0.372501	0.454615	0.279276	1.14231		0.733784	0.920665	1.13207	0.833353	0.865896	0.90497		0.226995	0.0756178	0.531039	0.907354	0.0488825	0.471057
0.200333	0.420894	0.0253983	0.143408	0.54078	0.363915		0.252882	0.0493822	0.216922	0.233834	0.00994815	1.16278		0.684103	0.223889	0.368607	0.997375	0.573506	0.624915		1.16235	0.112145	0.0447013	0.565473	0.409546	0.504646
0.831837	0.169358	0.0249891	1.40098	0.230086	0.49827		0.332749	0.142124	0.068065	0.359256	0.0620054	0.316262		0.485032	0.459397	1.49293	0.469517	0.650244	0.544451		0.129236	0.235677	0.182052	0.233169	0.640768	1.33
1.21107	0.641999	0.0309608	0.149396	0.547103	0.539765		0.301765	0.0265881	0.147354	1.25836	0.0333868	0.77381		0.714685	0.406682	0.994188	0.542287	0.537225	0.74503		0.827356	0.122308	0.300798	0.410496	0.181175	1.02137
0.36539	0.121329	0.115306	0.825802	0.843036	0.513979		0.807946	0.141974	0.0146945	0.783311	0.254081	0.780309		0.435619	0.200053	0.132349	0.851476	0.0345093	0.643558		0.281413	0.208413	0.24615	1.44668	0.153812	0.833368
0.417759	0.403042	0.0586132	0.454103	0.77081	1.32912		0.738675	0.043806	0.103303	0.247829	0.571866	1.2088		0.755342	0.0926115	0.184293	0.679929	0.835463	0.364871		0.841863	0.264918	0.187612	0.25925	0.38168	0.646184
0.847902	0.316147	0.0914859	0.599794	0.531565	0.256423		0.182986	0.0395649	0.0701204	0.270725	0.426941	0.405472		0.599063	0.113361	0.0154957	0.645999	0.00470957	0.708882		0.0110189	0.422601	0.211979	0.380542	0.0635542	0.8658
0.557862	0.229794	0.0937756	1.63943	0.324513	0.579482		0.721604	0.180437	-0.00659087	0.0235693	0.520635	0.559546		0.646937	2.05048	1.67041	0.561826	0.0558929	0.576577		1.12084	0.372178	0.121821	0.224972	0.0166988	0.544332
0.436862	0.576225	0.0490673	0.499623	0.847955	0.82675		1.18264	0.069391	0.323398	0.345664	0.0533293	1.29552		0.94631	0.0281136	0.171994	0.611499	0.541876	0.741594		0.94007	0.577488	0.842523	0.965883	0.816206	0.683827
0.400545	1.31492	0.15041	0.532947	0.866163	0.903665		0.464979	0.0377841	1.0589	0.269782	0.0552242	1.53394		1.71932	0.263296	0.671421	0.894956	0.0165406	0.709698		0.48445	0.227739	0.159192	0.773672	0.0252862	0.397838
0.369565	1.08398	0.112252	0.405025	0.130887	0.344027		0.574206	0.0092137	0.219364	0.216834	0.0253797	0.864907		0.434191	0.0653772	0.248594	0.403755	0.189285	0.953582		0.542184	0.0371258	0.0480698	0.214686	0.359601	0.45541
1.34202	0.196344	0.0504426	0.583365	0.506851	0.339111		0.332905	0.0629081	0.136746	0.610223	0.0506221	0.365444		0.890358	0.369365	0.274853	0.759317	0.177007	0.839354		0.434487	0.0358182	0.359107	0.355517	0.0705052	0.388417
0.298322	1.34239	0.104344	0.171124	0.78543	0.340119		0.362737	0.0151428	0.203897	0.234339	0.685538	1.03999		0.843059	0.247013	0.0129712	0.639768	0.422652	0.811631		0.67342	0.376478	0.460917	0.987651	0.386529	0.81628
0.563991	0.13425	0.0686438	1.26634	0.855449	0.339166		0.305177	0.0266851	0.0914428	0.17213	0.0358645	0.684487		0.984274	0.64679	0.457069	0.520544	0.146791	0.94386		0.507769	0.117894	0.015351	0.608483	0.00789774	0.431305
0.340935	0.576714	0.128691	0.546386	0.469939	0.762078		0.648494	0.0534883	0.106901	0.616362	0.0476695	0.39005		0.883449	0.676472	0.626233	0.378026	0.415373	0.59277		0.799248	0.10906	0.7787	0.755041	0.89991	0.437437
1.00327	1.63396	-0.0144834	1.34741	0.806209	0.597641		0.840583	0.161808	0.884646	0.513139	0.0469128	0.803186		1.11086	0.331172	0.183604	0.484622	0.337348	0.587053		1.14448	0.117331	0.0356223		0.0914062	0.389158
1.1654	0.653251	-0.0125909	0.48246	0.915625	0.473024		0.431358	0.00903851	0.872178	0.584876	0.074638	0.41347		0.604653	0.544885	0.42881	0.412925	0.211322	0.752282		0.161732	0.422122	0.178866		0.556397	0.337242
0.66006	0.587515	-0.00166724	0.372052	0.233226	0.579159		0.572056	0.181831	0.344449	0.794567	0.664569	0.513111		0.568536	0.338649	0.714701	0.417601	0.357338	0.356627		1.23297	0.372623	0.15802		0.109524	0.303916
0.491925	0.175523	0.127301	0.200301	0.805962	0.388159		0.755738	0.0726914	0.134139	0.0918225	0.501159	0.680325		0.377382	2.23455	0.135433	0.695277	0.215205	1.17068		0.236532	0.30671	0.52443		0.11559	0.811264
0.765073	0.106713	0.11238	0.374592	0.850025	0.291237		0.632932	0.208425	0.271594	0.690129	0.246317	0.490708		0.538706	0.996563	0.0570707	0.586718	0.69867	0.766417		0.491688	0.286466	-0.00894224		0.2222	1.01949
1.28052	1.06798	0.0302647	0.22782	0.509626	0.471892		0.405641	0.00935965	0.241082	1.00215	0.017464	0.213567		0.569441	0.681104	0.140391	0.521591	0.256843	0.370608		0.640785	0.608664	0.158413		0.0305026	0.365923
0.558574	0.382844	0.136422	0.533647	1.59285	0.459394		0.895593	1.29251	0.329785	0.692375	0.494602	0.597188		0.668146	0.222998	0.0388705	0.328687	0.152533	0.431601		1.25193	0.0290899	0.115113		0.0295629	0.71157
0.319315	0.687363	0.0987194	0.432699	0.119051	1.10657		0.515093	0.0663175	0.0148679	0.25504	0.0136117	0.316942		0.420665	0.600948	0.0942277	0.555852	0.393929	0.8354		1.2845	0.706256	0.297027		0.0502299	0.500894
0.610997	0.543287	0.123698	0.709696	0.656202	0.16892		0.571329	0.0644869	0.400807	0.382777	0.13269	1.78351		0.555968	0.156904	0.185858	0.808435	0.761362	0.421265		0.504119	0.0391246	0.105679		0.0811813	0.444209
0.349458	0.565193	-0.000812833	0.22538	0.00668703	0.718856		0.767064	0.17723	0.0254861	0.27392	0.11146	0.809086		1.10819	0.432931	0.134266	0.632216	0.315067	0.712651		0.760092	0.0721294	0.293524		0.995254	0.360971
0.668057	0.271965	0.355613	0.332809	0.390858	0.616927		0.283841	0.281091	0.0314248	0.639823	0.0152918	1.38679		1.14263	0.209709	1.81309	0.557232	0.159267	0.994		0.837622	0.339049	0.2876		0.630365	0.545578
1.66792	0.160356	0.165078	0.539048	0.0225936	0.29527		0.320411	0.226845	0.054535	0.267444	0.0358346	0.742243		0.375251	0.685363	0.440017	0.64056	0.719026	1.73991		1.35112	0.085531	0.0355871		0.0540619	0.579154
0.353596	0.113481	0.032463	0.505743	0.217255	0.451826		0.759452	0.106957	1.24979	0.913789	0.271119	0.728406		1.1016	0.247756	0.125355	0.589777	0.488279	0.463887		0.619675	0.00202569	0.208502		1.07786	0.871056
0.540125	0.0743564	0.0228214	1.1058	0.149187	0.105692		0.346777	0.236556	0.338345	0.31944	0.703954	0.183423		0.372536	0.0742832	0.140193	1.0431	0.196045	0.552811		0.360264	0.488898	0.032927		0.0205224	1.33768
0.420479	0.0186475	0.102668	0.872353	0.297746	0.476889		0.96315	0.141957	0.268455	0.842908	0.119041	0.144912		0.696072	0.0844253	0.0263763	0.395791	0.109757	1.11347		1.07576	0.0750434	0.0971569		0.147436	1.0477
0.856787	0.767306	0.298766	0.420823	0.226221	1.33434		0.4566	0.0862294	0.316715	0.788157	0.907259	0.643247		1.08166	0.150928	0.158855	0.519049	0.376302	0.862346		0.425918	0.135687	-0.00775598		0.0127858	0.418348
0.584806	0.909247	0.0183149	0.556633	0.068649	0.59587		0.623856	0.0839911	0.451671	0.248545	0.183251	0.976823		0.900502	0.151605	0.222744	0.652764	0.190428	0.318645		0.948186	0.708899	0.196731		0.25531	0.487952
1.5786	0.110727	0.00964515	0.236761	1.04549	0.686603		0.496895	0.265764	0.198348	1.21948	0.370389	0.384662		1.00266	0.392207	0.170772	1.0771	0.22072	1.03088		0.413784	-0.0136008	0.123516		0.0261578	0.499808
0.593614	2.16183	0.119671	0.687765	0.607486	0.139789		0.687687	0.189933	0.0554114	0.391871	0.439622	0.649415		1.392	0.470384	0.244324	0.678537	0.0871237	0.889352		0.456735	0.00180569	-0.0559785		0.0579969	0.808471
0.724321	0.0619569	0.0987595	0.764069	0.853204	0.458121		1.52316	0.107593	0.149957	0.572712	0.0505624	0.101663		1.03499	0.723078	0.878144	0.605935	0.30012	0.962325		0.498456	0.00797832	0.21159		0.0598172	0.492014
0.716221	0.1099	0.154288	0.143006	0.0814164	0.651609		0.656201	0.146651	0.312253	1.26557	0.207129	0.856776		0.56959	0.0271285	0.120923	0.748787	0.966177	0.787016		0.532446	0.152661	0.845576		0.00275893	0.186666
0.441537	0.133003	0.0181688	0.507971	0.210535	0.338132		0.155391	0.129803	0.0912384	1.10092	0.0435055	0.221906		1.22099	0.163131	0.702515	0.782888	0.0398709	0.601472		0.644031	0.142736	0.0867677		0.100134	0.982988
0.861998	0.132411	0.0116109	0.808282	0.0831112	0.300827		0.611114	0.00561457	0.0032024	0.42231	0.0862989	0.474064		1.28888	0.246341	0.0799081	0.45871	0.462498	1.14525		0.361571	0.08732	0.231811		1.54355	0.544704
0.511001	0.239428	0.0331501	0.0885147	0.838177	0.481867		0.695084	0.0101045	0.306697	0.371042	0.106332	0.415936		0.803819	0.16784	0.929689	0.718179	0.844303	0.432073		0.261189	0.230108	0.368353		0.344401	1.17063
0.25461	0.178684	0.0169621	0.152715	1.34972	0.778288		1.02148	0.0320041	0.0267433	0.973467	0.21169	0.780987		1.7966	0.380371	0.021446	0.354562	0.375144	0.565686		0.357456	0.0623959	0.286687		0.117649	0.434731
0.481586	0.490505	0.105317	0.967458	0.271948	0.149332		0.570378	0.0853502	0.166522	1.12998	0.0503909	1.11187		0.68495	0.0646347	0.101016	0.533175	0.152183	1.26559		0.356824	0.222818	0.0601348		0.0399335	0.623668
1.10146	0.0756874	0.0292004	0.505438	0.682578	0.757153		0.965571	-0.0345984	0.689931	0.501699	0.0112498	0.424719		0.446188	0.0800766	0.143758	0.505123	0.252063	1.47577		0.715931	0.131371	0.181348		0.0150629	0.321218
0.717798	0.373916	0.0253451	0.595214	0.0392974	0.240871		1.47112	0.0688737	-0.0094773	0.537975	0.138495	0.707478		1.04183	1.03618	0.0351955	0.446871	0.68376	0.639562		0.338546	0.555918	0.097254		0.1912	0.506791
2.72648	0.124507	0.0507652	0.933399	0.67777	0.967399		0.244892	0.0572889	0.550152	0.713751	0.0417789	0.811572		0.967516	0.445114	0.135086	0.649486	0.0559012	0.60167		0.847234	0.156574	0.735996		0.00252365	0.70895
0.717764	0.0139096	0.057392	0.16597	0.883298	0.362219		0.56419	0.065965	0.0894244	0.488668	0.0438998	0.515568		1.25592	0.210747	1.47948	1.00269	0.023118	0.840935		0.159735	0.17134	0.206923		0.0319864	1.01695
0.509113	0.0950496	0.109992	0.618056	0.231959	0.27935			0.189462	0.0281348	0.700461	0.0633697	0.641737		0.832694	0.247488	0.262056	0.470433	0.325946	0.778254		0.904612	0.12593	0.0839217		0.043993	0.703366
1.34356	0.108689	0.0356946	0.876891	0.866331	0.751497			0.169932	-0.0183834	0.418898	-0.00480338	0.965657		0.556153	0.868788	0.0186613	0.674139	0.0126681	0.884338		1.08779	0.0730069	0.0260622			0.963709
1.23158	0.871088	0.146583	0.216547	0.0603395	0.615923			0.0969852	0.420552	0.572702	0.0188648	0.26755		0.550915	0.222488	0.10038	0.175179	0.511285	0.554957		0.750206	0.0883963	0.0563814			1.2617
1.47363	0.193269	0.0172101	0.0301961	0.653037	0.287451			0.0792552	0.295552	0.883705	0.24972	0.530985		0.907157	0.00404401	0.270464	0.817066	0.691199	0.907325		0.87857	0.0921915	0.161855			0.43106
0.41921	0.143212	-0.0097928	0.348151	0.229358	0.354827			0.419521	0.0472867	0.564377	0.124029	0.274449		0.402606	0.712148	0.0550703	0.833568	0.0448653	0.28607		0.578366	0.140416	0.570744			0.612879
0.43797	0.107532	0.17917	0.0782703	1.61012	0.770578			-0.00187624	0.153833	0.60272	0.396013	0.388689		0.848065	1.80061	0.660756	0.641508	0.204598	0.788529		0.466964	0.675909	0.11117			0.643876
1.03952	1.16704	0.0298373	0.325839	0.0845312	0.226083			0.0698599	0.121468	1.10765	0.0385449	0.23339		0.637765	1.38047	0.0503633	0.917073	0.0514935	0.93026		0.590365	-0.237268	0.121046			0.932675
0.732935	0.383931	0.0446595	0.261958	0.664141	0.718301			0.0875432	0.241072	0.270836	0.179988	0.138791		0.965938	0.330835	0.112478	0.43529	0.0198007	0.69278		0.560954	0.204896	0.222584			1.21602
0.376352	0.0692212	0.196978	0.505392	0.702062	0.918796			0.17379	0.476475	0.361636	0.0489812	0.629937		0.668627	0.712267	0.747611	0.62317	0.171197	0.32428		0.491591	0.315431	0.252472			0.929275
0.624908	0.238218	0.10847	0.778407	0.22055	0.516134			0.694758	0.361434	0.271211	0.1612	0.478092		0.384966	0.891248	1.57189	0.552043	0.18117	0.971805		0.947247	0.939441	0.142724			0.836989
0.782325	1.06706	0.0727488	0.303918	1.14127	0.926415			0.215556	-0.0201439	1.04759	0.0331889	0.259004		0.805214	0.282084	0.251663	0.343307	0.321636	0.496827		0.867484	0.0344387	0.0357073			0.564859
0.743956	0.934618	0.111944	0.691463	0.313234	0.524626			0.579493	0.248585	0.18463	0.416418	1.07431		0.498979	0.308828	0.499607	0.382856	0.526263	0.354831		0.361938	-0.0158284	0.654321			0.142136
0.694551	0.263857	0.0278036	1.75035	0.0466425	1.26811			0.00581244	0.464321	0.281457	0.419663	0.890053		1.09919	1.1427	0.043363	1.06609	0.20972	0.718615		1.16126	0.0458635	0.14176			0.829523
0.287682	0.0767895	0.0517818	0.685904	0.165628	0.902262			0.136211	0.0787489	0.247793	0.418382	0.363295		0.708198	1.20178	0.0329759	0.508432	0.414837	0.502807		0.833021	0.0449432	0.0190468			0.732842
0.601594	0.0740797	0.0265685	0.167466	0.548952	1.02375			0.0653379	0.196367	0.706167	0.708973	1.00636		0.57525	0.943741	0.0430905	0.66398	0.96738	0.407564		0.388859	0.219279	0.352315			0.26939
0.333452	0.317275	0.00924208	0.27785	1.12436	0.389019			0.136418	0.0954396	0.566893	0.471306	0.804899		1.32036	0.843015	0.230479	0.702342	0.0278729	0.509431		0.691513	0.476797	0.0462422			0.947371
0.633048	0.321348	0.0126203	0.498653	0.530027	0.378464			0.156576	0.0167143	0.836275	0.0291858	0.418275		1.11092	0.311202	0.74696	0.598751	0.0270315	0.644133		0.576855	0.0623576	0.0199343			1.16416
0.828022	0.122859	0.140133	0.241933	0.223744	0.797124			0.0948685	0.504292	0.790946	0.0109849	0.893814		1.43194	0.158965	0.043492	0.452367	0.0479002	0.614294		0.6402	0.130552	0.259553			0.46995
1.34645	0.420879	0.0749396	0.506398	0.422105	0.484346			0.120363	0.0759838	0.0593591	0.309066	1.18573		0.550052	0.750696	1.28645	1.14317	0.109443	0.760678		0.609094	0.166384	0.115563			0.368845
0.739211	0.347249	-0.00835715	0.554522	0.0834893	0.480039			0.0600889	0.119125	0.179764	0.0179056	1.30854		0.965483	0.023909	0.0169069	0.905046	0.440611	0.821274		0.419286	0.0168924	0.0901424			0.706362
0.880967	0.393822	0.00965181	0.409618	0.388288	0.321961			0.170699	0.39193	0.489237	-0.00791079	0.473569		0.866853	0.340491	0.544167	0.500515	0.112802	0.634032		0.544423	0.545679	0.323181			0.453524
0.989346	0.655741	0.0357535	0.228112	0.773894	0.421242			0.272484	0.0822369	0.242608	0.0190277	0.309572		0.40236	0.207824	0.738974	0.569783	0.503668	0.846797		0.420678	0.321042	-0.0838661			0.382714
0.836756	0.189778	0.0552919	0.21281	1.07618	0.559681			0.716654	0.323558	0.653702	0.111679	0.617987		0.627459	0.302677	-0.00033555	0.465801	0.0130043	0.919365		0.857002	0.175116	0.670447			0.421769
0.541113	0.169822	0.0901978	0.165946	0.264942	0.344009			-0.0169416	0.140014	0.660007	0.0562396	0.289839		0.489366	0.328695	0.0584996	0.809272	0.516075	0.569082		0.428776	0.0104635	0.0691699			0.554595
0.752211	0.224206	0.113583	0.363936	0.6985	0.968523			0.0195252	0.109838	0.451186	0.0406345	0.414328		0.344434	1.37887	0.94315	0.69367	0.128474	0.663727		0.730105	0.673049	1.06484			0.795468
0.573577	0.170845	0.743951	0.495064	0.43199	0.283522			0.0318502	0.16247	0.380234	0.0291982	1.06572		0.587685	0.156177	0.844485	0.44229	0.187619	0.594476		0.692616	0.275161	0.339378			0.291214
0.165458	0.282066	0.0166503	0.415755	0.304147	0.380347			0.0892477	0.0398386	0.974978	0.0498295	0.742157		0.976471	1.35303	0.871725	0.376903	0.0643202	0.844552		0.39982	0.507834	0.850552			1.04358
0.877882	0.34208	0.0334883	0.304785	0.146737	0.708508				0.212371	0.489838	0.0234901	0.941916		0.951274	1.08257	0.851758	0.346502	0.14733	0.526919		0.734957	0.287789	0.911626			0.310384
0.479663	0.0535102	0.00752229	0.249716	0.346007	0.803249				0.379696	0.267328	-0.00595514	1.04842		0.974715	1.77607	0.220362	1.31964	1.08281	0.187617		1.17559	0.0950623				0.623277
1.27108	0.594357	0.166972	0.228334	0.0701069	0.507588				0.104253	0.178663	0.0325444	0.222712		0.615584	0.967633	0.0724182	0.480595	0.617902	0.627797		0.26727					0.494048
0.54479	0.131832	0.190858	0.490476	0.032368	0.288198				0.00664249	0.377018	0.0763075	0.412795		0.765085	0.535302	0.168844	0.424132	0.390381	0.750894		0.499099					0.616205
0.611815	1.55108	0.0709805	0.235837	0.386994	0.883242				0.450405	0.947225	0.0319952	0.506841		0.586938	0.124382	0.0838882	0.517992	0.25999	0.854452		0.65317					0.573094
0.246464	0.140433	0.0456374	0.742682	1.05297	0.472564				0.149692	0.397651	0.331174	0.989986		0.822781	0.660047	0.515468	0.734991	0.222494	0.482285		0.550025					0.27912
0.877527	0.43575	0.112224	0.48764	0.224948	0.177802				0.0225546	0.140141	0.148334	0.869271		0.587235	0.299393	1.19114	0.946452	0.431311	0.722541		1.33555					0.488414
0.372794	1.05984	0.034871	0.0693253	0.688906	0.249102				0.0769588	0.293939	0.0118463	0.70618		0.61112	1.12605	0.257209	0.950251	0.344685	0.484016		0.623087					0.730481
0.483086	0.473233	0.0834685	0.40811	0.453099	0.193085				0.224322	0.601631	0.62546	0.532821		0.746537	1.3022	0.0742695	0.714668	0.851658	0.510367		0.867166					0.587523
0.962708	0.0408311	0.124999	0.351503	0.0593623	1.05203				0.158546	0.174067	0.0478786	0.467858		2.47043	0.326039	1.39939	0.456754	0.428435	0.593173		0.730949					1.13399
1.02745	0.426157	0.0460857	0.130877	0.0234166	0.480932				0.0364732	1.47457	0.259798	0.399432		0.545801	0.521333	1.50098	0.628209	0.617675	1.08802		0.50464					0.672026
0.412026	0.910891	0.00118661	0.120477	0.340897	0.340536				0.0585396	0.90945	0.312499	0.475812		0.50279	0.0789631	0.330728	0.297265	0.658217	0.411249		0.63578					1.79568
1.25408	0.110197	0.429514	0.493573	1.05406	0.366283				0.145027	0.118438	0.0104647	0.562893		0.944164	0.153841	0.239701	0.297488	0.0344328	0.56009		0.303648					0.919602
0.500124	0.680051	0.273513	0.22156	0.221621	0.301269				0.268434	0.271318	0.0553418	0.287493		0.474853	0.554134	0.0306466	0.646588	0.135442	0.50958		0.514962					1.33495
0.298983	1.04442	0.153383	0.188497	0.140031	0.49207				0.176417	0.437868	0.00997893	0.313866		0.567201	0.461053	0.379384	0.97408	0.0248068	0.798576		0.425658					0.258484
0.395639	0.356205	0.105189	0.204598	0.11177	0.575108				0.00581438	1.39351	0.259776	0.412776		0.994878	0.224037	1.07535	0.315901	0.662333	0.561302		1.2645					0.769202
0.747285	0.265156	0.27923	0.200066	0.221521	0.301712				0.16721	0.282315	0.0436525	0.879953		0.722354	0.042629	0.0276471	0.539184	0.785036	0.878682		0.307115					0.103135
0.320823	0.0494576	0.0266833	0.415592	0.564937	0.536304				0.0548703	0.189958	0.0317372	0.681133		0.40591	0.235402	0.292571	0.474147	0.248823	0.469219		0.620667					0.110276
1.54977	0.691354	0.173954	0.38856	0.373847	0.302152				0.142826	0.710607		0.659061		0.615961	1.26085	0.639868	0.608864	0.428967	0.847436		1.21604					0.510213
0.716903	0.305982	0.0945117	0.0458908	0.0660479	0.387168				0.566063	1.25154		0.406378		1.27195	1.20723	1.18338	0.627654	0.655054	0.702187		0.846739					0.848572
0.765223	0.943111	0.0650959	0.229141	0.619415					0.0188057	0.478833		0.123874		0.529085	0.0591965	0.117862	0.669537	0.18073	0.759166		0.519224					0.50375
1.08566	0.269824	0.0311951	0.494646	0.426877					0.0578339	0.345829		1.11116		1.41967	0.38328	0.801842	0.733804	0.0252091	1.31917		0.699252					0.890959
0.365061	0.140985	0.0833982	0.598526	0.707413					0.056822	1.2057		0.363278		0.775247	0.349959	0.187803	1.01964	0.0239514	0.402215		0.634227					1.10167
0.518931	0.0553748	0.0366183	0.0377563	0.507954					-0.00242983	1.02704		0.460497		0.65401	0.43767	0.122383	0.76629	0.109934	1.36715		0.417585					0.781136
0.783857	0.137233	0.0694093	0.010767	0.0396725					0.187452	1.11542		0.560629		0.643093	0.176032	0.348452	0.723515	0.215846	0.698363		0.403221					0.341629
0.457119	0.122653	0.0831433	0.918213	0.461425					0.0524465	0.333175		1.11538		0.743159	0.0869712	1.44857	0.534013	0.0200181	1.18393		0.185818					0.60553
1.29329	0.469444	0.0715422	0.241031	1.23906					0.0938192	0.151106		0.708463		1.11612	1.59635	1.07192	0.42471	0.0824071	0.646553		1.09236					0.927685
0.896	1.62305	0.126344	0.609754	0.464655					0.899174	0.25176		0.831964		1.16929	0.15979	0.207942	0.273105	0.00795449	0.683229		0.595689					0.96321
0.244825	0.707512	0.0894618	0.072974	0.131534					0.784493	0.444084		1.03525		1.0073	0.606822	0.0415602		0.517158	0.57262		0.39092					0.547214
1.32239	0.111875	0.117093	0.555034	0.0162808					0.111917	0.62837		0.78635		0.789267	1.08612	-0.00260869		0.0536737	0.841342		0.643764					0.448299
1.5339	0.0318307	0.0829165	0.0841738	0.140802					0.218079	0.543593		1.46966		0.756274	0.951491	0.0645427		0.113354	0.576882		0.640458					1.27524
0.505914	0.31718	0.0619699	0.183055	0.374533					0.0131892	0.925742		0.366576		0.730003	1.46687	1.37262		0.162493	0.433208		0.7682					0.750965
0.162681	0.14306	0.115835	0.429689	0.548108					0.252978	0.243042		0.424478		0.591376	0.173982	0.218818		0.301132	0.614906		0.748412					0.941111
0.854645	1.4186	0.0940744	1.08895	0.952408					0.237423	0.23637		0.59176		0.901365	0.222922	0.258775		0.0016828	0.338643		0.610072					0.924552
0.321278	0.0851642	0.0102577	0.0160292	0.318548					0.031203	0.48372		0.582384		0.876424	0.0829978	0.14469		0.0840127	0.801222		0.533595					0.583345
0.502035	0.744706	0.224998	0.469685	0.493266					0.322109	0.707835		0.595232		0.597634	0.650374	0.458924		0.0016579	0.54369		0.504049					0.395177
0.811456	0.414941	0.037057	0.249873	0.0218191					0.0628277	0.721021		1.19267		0.900203	0.62325	1.30748		0.67294	0.400448		0.594892					0.606001
0.51136	0.0540218	0.0917309	0.617104	0.0984975					0.0594894	0.30005		0.575695		0.971989	0.127669	0.329298		0.471158	0.894047		0.601518					0.571845
0.713751	0.668468	0.225028	0.369556	0.0746576					0.747705	0.659227		0.764897		1.4068	0.0260449	0.0436882		0.17851	0.596625		0.556871					1.02955
0.910942	0.496903	0.0619863	0.12121	0.0630697					-0.0163864	0.717877		0.737387		1.04751	0.177309	0.271009		0.0347559	0.72641		0.665323					1.0002
0.300613	0.172056	0.0410563	0.533145	0.0627407					0.0892238	0.765115		0.604216		1.16427	0.429905	0.0851149		0.07237	0.778262		0.844135					0.8996
0.689474	0.5332	0.0103346		0.479214					0.198425	0.322727		0.423261		0.921523	0.0363106	0.455989		0.0110817	0.553412		1.12439					0.339296
0.642593	0.171245	0.0350767		-0.0144141					0.12293	0.150675		0.879215		0.771135	0.0506272	0.0876055		0.0369657	0.56529		0.75548					0.530805
0.418561	0.153202	0.830732		0.342542					0.0709006	1.07309		0.439491		0.482517	0.0642198	0.02945		0.254588	0.53733		0.66229					1.48411
0.672321	0.612463	0.0991835		0.287316					-0.0024979	0.505693		0.537924		0.238887	0.522357	1.7071		0.349234	1.0448		0.894991					0.571307
0.879864	0.112733	0.0665809		0.319862					0.102534	0.580878		0.399645		0.634635	0.193009	0.489503		1.04497	0.832561		0.533406					1.50428
0.33747	0.355134	0.0548006		0.193168					0.391976	0.336752		1.02465		1.08927	0.212421	1.11097		0.258232	0.36722		0.555677					0.551798
0.452574	0.7053	0.0512976		0.194365					0.507753	0.537083		0.456992		1.60066	0.0992364	1.52859		0.520901	0.26377		0.737235					0.595244
1.05837	0.0815721	-0.00909111		0.404337					0.283834	0.874732		0.280425		0.836554	0.157305	0.346393		0.184754	0.216232		1.09964					0.706435
1.0633	0.331196	0.0480434		0.345364						0.597937		0.503093		0.643951	0.653612	0.0534151		1.11851	0.526841		0.895404					0.738525
0.64178	0.109006	0.00422247		0.0845039						0.737752		0.235134		0.445057	0.00711992	0.0207762		0.0617996	0.683248		0.459705					0.0946468
0.55798	0.146581	0.299616		0.731866						0.730155		0.54698		1.13111	0.0995669	0.187995		0.0251945	0.922535		0.859152					0.545937
0.268568	1.45792	0.0528552		0.09843						0.490198		0.699776		0.556859	0.051908	0.0162485		0.558027	0.590116		0.650964					0.629279
0.231704	0.253552	0.0426552		0.136961						0.408978		0.639091		0.640833	0.592934	0.182601		0.0357114	1.07537		0.274998					0.864199
0.400256	0.221459	0.039412		0.0319533						1.00761		0.273189		1.05072	0.43203	0.124692		0.585035	0.0811019		0.529926					0.473609
1.08559	1.77884	0.108183		0.12593						0.242735		0.668766		0.864941	1.38686	0.036033		0.52018	1.19861		0.365436					0.869254
0.138176	0.394699	0.113263		0.290012						0.689666		1.15934		1.13114	0.312155	1.13137		0.272411	0.432324		1.33608					0.986663
0.548814	0.533915	0.0279546		1.00946						0.800435		0.733576		0.349454	0.0234018	0.121282		0.14563	0.857392		0.873458					0.339216
1.23785	0.217799	0.247895		0.445985						1.37855		0.771467		1.01697	0.813289	0.434166		0.0693434	0.875877		0.63612					0.825107
0.971233	0.323492	0.0589924		1.0005						0.580093		0.735044		1.00612	0.190047	0.0173746		0.148291	0.855695		0.301788					0.421902
0.92188	0.220968	0.114461		0.463796						0.899645		0.430433		1.09705	2.37205	0.15315		0.669505	0.878507		1.21128					0.486521
0.787598	0.0193212	0.0926718		0.25258						0.397923		0.254139		1.31475	1.02535	0.279965		0.0427869	0.622877		0.933078					0.503302
0.864732	0.56362	0.0461219		0.479145						0.302134		0.226532		1.04667	0.0617385	0.0800666		0.126608	0.58334		0.642025					0.729299
0.894249	0.723561	0.063396		0.537745						0.781543				0.567262	0.67114	0.668061		0.0627083	0.475149		0.939987					0.470376
0.296401	0.0872589	0.26123		0.075602						0.115735				0.862295	0.0785465	2.15394		0.236349	0.502879		0.683985					0.590162
0.42257	0.291995	0.646019		0.916396						0.595595				1.09516	1.04845	0.0885399		0.0730521	0.884974		0.832971					0.316833
0.498096	0.590336	0.0939793		0.0884881						0.455018				0.364612	0.614312	0.0843343		0.818327	0.626267		0.565242					0.404728
1.1774	0.630924	0.069488		0.0884927						0.417557				1.03265	0.602748	0.0627714		0.40646	0.566035		0.967787					0.229417
0.67215	0.988099	0.306107		0.0318706						0.278793				0.92325	0.596639	0.206287		0.333622	0.369787		0.281962					0.534535
0.284424	0.139539	0.1216		0.554371						0.983409				0.735975	1.17884	0.0737575		0.0107385	0.376445		0.441553					0.679785
0.370756	0.808701	0.0511336		0.35796						1.53603				0.496487	0.781501	0.163021		-0.011394	0.277288		0.626765					0.255152
0.353651	0.4989	0.199316		0.68603						0.225715				0.312976	0.384478	0.633492		0.0716459	1.06852		1.43528					1.40327
0.387274	0.0416861	0.0924339		0.157392						0.481431				0.966223	0.241643	0.329359		-0.0130242	0.66812		0.644694					0.587519
0.437163	0.25481	0.0193595		0.0985604						0.765926				0.443714	0.198575	0.108322		0.853497	0.510604		0.255194					0.422872
0.647652	1.02582	0.166576		0.301654						0.351456				1.12245	0.402003	0.132262		0.0949341	0.579864		0.60081					0.921214
0.62213	0.648861	0.0484073		0.650412						0.595162				0.834798	0.73207	0.417992		0.019893	0.720553		0.653648					0.85781
0.210286	0.157677	0.23608		0.690859						0.400877				1.93816	0.091681	0.214325		0.0117568	0.656107		0.658738					0.99033
1.51911	0.0735957	0.604127		0.171994						0.690067				1.23689	0.534274	0.186046		0.0273033	0.318145		0.72866					0.929194
0.755005	0.0507927	0.0738091		-0.0169772						0.18497				0.907118	0.112095	0.0131088		0.100086	0.842923		0.457855					0.445573
0.25649	0.561711	0.114757		0.0223452						1.41239				0.915083	1.47493	0.0728498		0.0232665	0.712498		0.345378					0.645119
0.505109	0.56224	0.152863		0.0234663						0.104517				0.743931	0.397712	0.0941793		0.467049	0.505649		0.713977					0.513229
0.291358	0.949106	0.0500895		0.0744915						0.584622				0.975758	0.218328	0.147136		0.0488442	0.798794		0.491199					1.27144
0.135367	0.431474	0.11871		0.203048						0.516952				0.916265	1.19444	0.164979		-0.00354023	1.07707		1.26059					0.557609
0.794319	0.18525	0.0264844		0.00734181						0.619576				0.773222	0.611588	0.00573567		0.0413565	0.667121		0.515847					1.67142
0.701986	0.0342732	0.237069		0.220084						0.26086				0.634098	0.0770538	0.00538739		0.0997489	0.368604		0.395405					2.32308
0.297433	2.56181	0.0962818		0.185749						0.373336				0.458103	0.0256874	0.124688		0.28231	0.570712		0.533888					1.05832
1.1819	0.419917	0.03293		0.480461						0.552987				0.300251	0.0533968	0.0410312		0.0566869	0.767481		0.284168					0.201092
0.790608	0.513115	0.0206041		0.0272733						0.388591				1.51769	0.369608	0.0619302			1.49239		1.12171					0.940606
0.626108	0.174826	0.261862		0.753449						0.414501				0.550051	0.0249747	0.0262295			0.711027		0.404965					0.412601
0.110605	0.134133	0.134907		0.0207111						0.300957				0.619055	0.919162	0.0520342			0.820735		1.10847					0.145519
1.38044	0.61915	0.0612766		0.387201						0.133588				0.381331	0.196176	0.0814624			0.262778		0.761248					0.812827
0.584988	0.0731799	0.0294547		0.692826						0.391147				1.02896	0.252511	0.276861			0.469675		0.762242					0.772524
0.423674	0.124114	0.0917111		0.934975						0.651325				1.34185	0.244799	0.0617475			0.805479		0.899067					0.961172
0.869373	0.304597	0.00232671		0.00917686						0.42802				0.362848	0.243742	0.0491721			0.686373		0.457086					1.24792
0.227825	1.06593	0.0280524		0.0116516						0.249742				0.953954	0.901327	0.0886634			0.650033		1.11185					0.390978
0.310375	0.193952	0.202098		-0.0152284						0.357224				0.638977	1.26953	1.19482			0.667557		0.615061					0.337722
0.64602	0.094353	0.0461058		0.29585						0.435572				0.920528	0.35703	0.0404932			0.953034		0.275897					0.758384
0.710716	0.493449	0.0784888		0.367312						0.897588				0.993048	0.292132	0.211584			0.598484		0.390725					0.283686
0.993726	0.928152	0.309433		0.243397						0.639841				1.17165	0.646724	-0.0144727			0.744003		0.31964					0.334374
0.77083	2.28548	0.126366		0.0435237						0.686594				1.04183	-0.0117383	0.569391			1.07576		1.25776					1.24914
0.384494	0.0709064	0.0878492		0.203191						1.74043				0.941827	0.0444188	1.91494			0.248619		0.247787					0.571873
0.483971	0.677674	0.191312		0.197615						1.37273				0.893769	0.175941	0.164322			0.961405		1.01365					0.291614
1.1901	0.453869	0.00761701		0.282291						0.885628				0.284138	0.455216	0.125571			0.653729		0.606797					0.656616
1.09959	0.0247551	0.0943695		0.0564819						0.241181				0.734023	0.0830329	0.323704			0.533653		0.387594					0.919702
1.41601	0.570477	0.0404538		0.676118						0.233223				1.22903	0.143656	0.546516			0.631163		0.184021					0.433501
0.475801	0.410475	0.0767493		-0.00625872						0.80741				0.754197	0.858664	0.159278			0.128424		0.661461					0.644057
0.282502	1.12534	0.0388945		1.11819						0.754769				0.766888	0.189943	0.35906			0.673799		0.548303					0.429287
0.331833	0.834998	0.169997		0.237534						0.305553				0.888824	0.0485019	0.0799896			1.23645		1.5316					1.00709
0.592372	0.628625	0.825628		0.0604132						0.598747				0.673224	0.0603644	0.597594			0.29768		0.713183					0.385874
1.49093	1.35105	0.0383355		0.679758						0.0550453				0.930766	0.132073	0.959144			0.568213		1.34014					0.378436
0.369487	0.370781	0.0838951		0.494425						1.58513				0.914706	0.536945	0.602617			0.779479		0.232518
0.778758	0.218599	0.113715		0.0468865						1.31151				1.31521	0.374042	0.60625			0.541823		0.572654
0.233417	0.523421	0.151956		0.0138078						0.305087				0.539133	0.731128	0.274923			0.791789		0.769924
0.560698	1.21219	0.343031		0.0535471						0.238725				0.740122	0.881805	0.819397			0.993096		0.953269
0.978706	0.730658	0.0533992		0.29799						0.572503				0.856432	0.757227	0.168361			0.593551		0.826408
0.827122	0.175262	-0.00298805		0.0159741						1.12932				1.02716	0.113742	0.13172			0.394291		0.563823
0.950825	0.314311	0.456484		0.0131195						0.550124				0.90646	0.397108	0.955922			0.712911		0.710721
0.350089	0.689722	0.045576		0.0579384						0.420453				1.11784	0.0788538	0.0708922			0.691482		0.665355
1.06114	1.92535	0.081315		0.013895						0.329614				1.49525	0.134862	1.95579			0.40088		0.674989
1.67938	0.067767	0.0222247								0.581084				0.787371	0.317904	0.151381			0.68658		0.580181
0.791989	0.360529	0.153294								0.597887				0.767708	0.128954	0.55226			0.391712		0.7408
1.45105	0.291103	0.0128335								0.4627				0.819876	0.477409	0.0663947			0.783317		0.602458
1.75029	1.19472	0.0130085								1.32837				0.842369	0.199373	0.729332			0.639854		0.544039
1.45402	0.810672	0.0183324								0.770373				0.440959	0.209528	0.0300124			0.607394		0.754273
0.990303	1.15864	0.0677297								0.89749				0.611669	1.57207	0.320884			0.449692		0.943039
0.617584	0.0917316	0.0807209								0.602392				0.927063	0.101089	0.0343001			0.475972		0.712824
0.247968	0.567482	0.059121								0.484256				0.98884	0.746176	0.0830437			0.525114		0.762322
0.57561	0.843325	0.107043								0.584687				0.921667	0.317134	0.767492			0.635248		0.71935
1.48103	0.314431	0.0319034								0.404079				0.321075	1.07979	0.593518			0.666337		0.233839
0.966718	0.239597	0.0329844								0.319356				1.2063	0.274291	0.125207			0.287631		0.511214
0.544857	0.273732	0.0383639								0.49396				0.589181	0.977361	0.429236			1.05409		0.690619
0.595504	1.20725	0.137499								0.680947				0.532189	0.534861	0.322176			0.114068		0.514063
0.460334	0.216278	0.168842								0.873756				1.39632	0.788217	0.221171			0.902613		0.375324
0.168864	0.828285	0.871696								0.239199				0.637377	0.137076	0.0557571			0.947641		0.770859
0.872889	0.481969	0.147245								0.448055				1.02031	0.440479	0.0470206			0.299258		0.340402
0.601312	1.19055	0.0509923								0.622004				0.376316	0.0683162	0.658907			0.576859		0.464949
0.624046	0.282419	0.123391								0.619878				0.531863	0.694588	0.180261			0.759592		1.58624
1.33801	0.339654	0.198856								0.341705				1.04137	2.08427	0.0758559			0.266059		0.37731
0.842897	0.181285	0.0359706								0.355249				1.25759	0.621848	0.103452			0.438175		1.16135
1.10747	0.411078	0.508414								0.275				0.757019	1.58015	0.201077			0.434586		0.479339
0.736713	0.154997	0.0651848								0.429529				0.489792	1.01713	0.0471939			0.682963		1.65649
0.825044	0.0455915	0.0660969								1.24777				0.565972	0.105006	0.0594562			0.549622		0.863675
-0.00626047	0.00292246	0.0797656								0.561472				0.715457	0.183128	1.46526			1.44089		0.828454
0.479489	0.680798	0.0634295								0.69773				0.374552	1.44194	0.110477			0.907202		0.19119
0.677028	0.74805	0.0475725								0.468578				1.43902	0.0245303	0.349276			0.685484		1.21769
0.34067	0.0428195	0.0295074								0.52446				0.413025	0.145995	0.0435729			0.668858		0.427094
1.19153	0.0465173	0.101673								0.447198				0.850256	0.291737	0.0660856			0.649467		0.965335
1.63783	0.154198	0.0485592								1.08033				1.90545	1.61852	0.50003			0.855251		1.17558
1.36076	1.24088	0.10025								0.906165				0.879769	1.56065	0.959187			0.362025		1.51064
0.525408	0.469553	0.498432								1.83666				0.595389	0.0393518	0.1125			0.48263		0.17301
2.14765	0.200545	0.0602324								0.761918				0.897086	1.774	0.668853			0.48618		0.320859
0.955687	0.183069	0.0600825								0.541796				0.281892	0.261954	0.740588			0.492434		0.789117
0.535109	0.465873	0.0885902								0.238613				0.716486	0.513128	0.0982526			0.782603		0.736575
0.401796	0.530253	0.0110753								0.100179				0.787551	0.0477345	0.41262			0.221528
0.465857	0.146217	0.205731								0.298924				0.691713	0.285537	0.162834			0.366089
0.589847	0.020875	0.173879								0.877874				0.780329	1.15985	0.571692			0.589516
0.709064	0.626641	0.0945675								0.771383				0.808435	0.114093	0.0737236			0.0972827
1.26254	0.0488899	0.0104833								0.610206				0.793067	1.77449	0.0460395			0.688965
1.60107	1.98037	0.0932183								0.937968				0.924824	0.675682	0.489283			0.572183
0.512628	0.956728	0.203731								0.823861				0.413935	0.750442	0.706274			0.681686
1.08059	0.123457	0.12658								0.385796				1.04653	0.0630908	0.603487			0.760859
0.963133	0.301142	0.126407								0.713682				0.504884	1.52061	1.04839			1.27904
0.882131	0.316848	0.0949592								0.975311				0.547777	0.357535	0.251919			0.880411
0.400683	0.567508	0.125871								0.240389				0.761091	0.238056	1.49952			0.769573
0.820677	0.435581	0.0387488								0.508685				1.10788	0.0839502	0.838826			0.179718
1.21882	0.419551	0.046636								1.33229				1.02202	0.10718	0.043099			0.620673
1.11096	0.341299	0.0205419								0.627057				0.506798	0.924125	0.748503			0.585527
1.3539	1.01109	0.0892787								0.10791				0.996755	0.343237	0.276167			0.217602
0.662274	0.754035	0.123654								0.794741				0.521405	0.0567096	0.38009			0.454557
0.164808	0.194017	0.050457								0.923879				0.443229	0.182031	0.0319552			0.567904
0.68662	0.18637	0.132418								0.375312				0.573633	0.137778	0.240971			0.54418
0.415907	0.729824	0.0646455								0.836787				0.728205	0.322227	0.0734863
0.379865	0.402582	0.0687353								0.475697				0.736192	0.600697	1.52295
0.237227	0.648593	0.0942884								1.18949				0.655796	0.167897	0.0389447
0.610931	1.28607	0.0333262								0.957687				0.790281	0.236098	0.501578
1.39817	0.389827	0.0710612								0.292398				0.858649	0.847948	1.51416
0.691829	0.595452	-0.00275413								0.786519				0.909385	0.171148	0.00742801
0.789097	0.17215	-0.00141899								0.30457				0.24056	0.242816	1.09693
0.568313	0.122402	0.319657								0.305178				1.25219	0.983908	0.162826
0.384063	0.157822	0.0160685								0.328028				1.08065	0.147654	0.116079
0.794422	0.352926	0.357527								0.486125				0.432086	0.109499	0.117938
0.457137	0.667873	0.0656082								0.79441				0.433407	0.203503	0.0211245
0.658754	0.267419	0.0405905								0.569578				0.627074	0.0528478	0.239388
1.26203	0.19004	0.0738994								0.752448				0.453138	0.312741	1.26304
0.594189	1.50999	0.0390496								0.725173				0.451701	0.330654	0.774177
0.231904	0.330996	0.21954								0.394988				0.911489	0.65883	0.355794
0.75803	0.181452	0.0562274								0.891278				0.646617	2.04388	0.00442622
0.336223	0.271267	0.0611948								0.921269				1.4752	0.842585	0.893075
0.477008	0.620219	0.42559								0.431729				0.859319	0.567842	0.0995822
0.840543	0.00843248	0.167942								0.603961				0.432987	0.0560447	0.106458
0.499869	0.395792	0.168195								0.597078				0.796539	1.03934	0.111738
0.68866	0.0228578	0.0176606								0.587142				0.903436	0.421895	0.768412
0.388362	0.100036	0.186207								0.427049				0.892744	0.143502	0.032826
1.1611	0.601158	0.246045								0.942175				1.05046	0.0668738	1.62907
0.283559	0.0751549	0.156917								0.311525				0.755677	0.22084	0.239989
0.350722	0.175541	0.190017								0.296788				0.845373	0.112934	0.416412
0.112009	0.553394	0.00749258								0.558801				1.07022	0.034012	0.3424
0.432039	1.78915	0.0954136								0.451286				1.70743	0.26411	0.025511
0.858411	0.0229678	0.0660139								0.942873				0.8215	0.651433	0.297227
1.54015	0.18169	0.0187552								0.50543				0.494194	0.181235	0.295222
0.615709	0.269586	0.00780572								1.67271				0.854582	0.238875	0.172836
0.255774	0.755789	0.0289974								0.574377				0.511432	0.389531	0.0649675
0.930426	0.747484	0.112679								0.477151				0.585001	0.347134	1.315
0.425388	0.244744	0.151742								0.289145				1.04428	0.859542	0.814084
0.611264	1.58139	0.0856886								1.15389				0.864162	0.534716	0.0685159
0.737644	1.15769	0.0151705								0.252124				0.319932	0.486613	0.00911652
1.24324	0.0403149	0.0935061								0.722736				0.605948	0.186833	0.0197892
0.411304	0.365899	0.023146								1.05659				0.413604	0.813496	0.136323
1.05552	0.0773181	0.0228482								0.712324				0.773041	1.97649	1.38397
0.376614	1.30774	0.0671612								0.536128				1.16215	0.170838	0.168593
0.453903	0.446936	0.0851644								0.659071				0.772281	0.0877038	0.966531
0.379193	0.329852	0.0379363								1.05474				0.993104	0.316315	0.248548
0.293336	0.0742857	0.0192893								0.156731				0.930532	0.736451	0.064246
1.65632	0.0526961	0.102125								0.570657				1.1605	0.200052	0.760372
0.728813	0.840133	0.136742								0.40248				0.369141	0.313827	0.761844
0.790868	0.10287	0.124595								0.674963				0.693541	0.375916	0.15477
1.14888	0.107486	0.0126946								0.699165				0.516905	0.394306	0.740187
0.701009	0.129331	0.0449926								0.739078				0.749641	0.127928	0.86965
0.519713	1.76586	0.0172735								0.534275				0.375535	0.378264	1.80232
0.561715	0.0519865	-0.00100111								0.851872				-0.00846737	0.961783	0.299283
0.791095	0.145906	0.040231								0.249431				0.650876	1.36683	0.95149
0.585647	2.09714	3.5694								0.321502				0.156403	0.0390516	0.272396
0.248421	-0.338593	0.244766								0.389676				0.484003	0.311722	0.0417139
1.28145	1.33215	0.0307879								0.879637				1.25429	1.28214	0.362178
1.00168	0.0142986	0.151501								0.298664				1.2113	0.0742737	0.387933
0.714388	0.0981198	0.0279885								0.50177				0.788632	0.317194	0.000652262
1.45009	0.254539	0.0439665								0.235997				0.649751	0.176892	0.342782
0.782974	0.161676	0.0668417								0.479444				0.648432	0.329661	0.165228
0.488504	0.58757									0.619425				1.13029	2.02449	0.572229
0.193527	1.06415									0.723679				0.631031	0.062038	0.142624
0.218618	0.329392									0.342489				0.585003	0.30667	0.356704
0.685617	0.135053									0.593932				0.842611	0.192877	0.317149
0.419013	0.640848									0.480981				0.463793	0.0666364	0.0847362
0.471234	0.539532									0.83757				0.604322	0.171622	0.192213
0.426381	0.986955									0.226663				0.480288	0.149992	0.233973
1.34658	0.839376									0.713867				0.538235	0.320557	0.228191
0.515379	0.178273									0.899441				0.759615	0.00513693	0.764483
0.27893	0.158859									0.182011				0.821921	0.812372	0.0877557
1.05541	0.933246									0.756179				0.599879	0.0396131	0.0867765
0.649657	1.19515									0.994603				0.946039	1.33773	0.0320527
1.005	0.541316									0.888285				0.858909	0.129843	0.30964
0.419229	0.0934233									0.948629				0.79394	0.119109	-0.00862639
0.460943	0.49736									0.669402				0.28329	0.390413	0.0540729
0.49783	1.21622									1.01243				0.464365	0.522126	0.340386
0.88257	0.363952									0.925871				1.12234	0.0569635	1.98795
0.820308	0.61247									0.566359				0.483429	1.16145	0.0118466
0.361849	0.168193									0.660317				0.92484	0.762034	0.102757
0.807529	0.54396									0.921512				0.636699	0.450891	0.0100836
0.994307	2.19573									0.740674				0.852674	0.429917	0.224686
0.528633	0.0723585									1.29552				0.320018	0.389337	0.0401723
0.416071	1.07263									0.672028				1.02543	0.038254	0.0558958
0.126359	1.38462									0.604882				1.41822	0.898827	0.0505374
0.426419	0.148781									1.20605				0.647262	1.30692	0.0275702
0.702949	0.188989									0.631495				0.953714	0.186198	0.0856034
0.777835	0.549876									0.898845				0.740219	0.0405992	0.0781873
0.781837	0.254473									0.328103				1.56438	1.26048	0.0761362
0.186094	0.908554									0.846404				1.05381	0.851562	0.0218321
0.893241	0.103685									0.721268				0.719281	0.375561	1.54322
0.368577	1.48273									0.505006				0.606584	0.871097	1.18467
1.01303	0.668896									0.30569				1.0492	0.532027	1.43649
1.28622	1.16077									0.556546				0.706965	0.430023	0.0196375
0.398198	0.37809									0.830337				0.885673	0.377985	-0.00841836
0.197967	0.0600546									0.781103				0.844404	0.239296	0.807813
1.1444	1.05339									0.282563				0.358185	0.341001	0.0935665
0.686632	0.0526354									0.200342				0.803315	0.869165	0.147832
0.807748	0.389895									0.968904				0.869866	1.14362	0.379372
1.18076	1.3581									0.839273				0.586224	1.34672	0.310055
0.348834	0.0190861									0.848007				0.751038	0.332949	0.0842542
0.960422	0.0110726									1.77476				0.941438	0.750547	0.116278
0.175462	2.80849									1.08661				0.755475	0.193502	0.830634
0.188386	0.775451									0.365279				0.777387	1.31377	1.08634
0.221958	0.451242									0.263618				0.570549	0.960685	0.279131
1.02178	0.955393									0.718438				1.06857	0.034121	1.17623
0.424409	0.137758									0.144904				0.73646	1.67365	0.0665807
0.480593	0.252318									0.275587				0.88857	0.636767	0.160032
0.317399	0.306708									1.19697				0.740073	0.0145091	0.180643
0.717372	0.659069									0.743872				0.724407	1.03805	0.966988
1.13037	0.149667									0.985767				0.861537	0.0619614	0.118863
0.36701	0.434344									0.377373				1.0662	1.0946	0.0385575
0.473673	0.419093									0.910507				0.39799	0.119809	0.0740009
0.916532	0.129278									1.11737				0.870259	0.632222	0.0926614
1.52201	1.61566									0.522006				0.292622	0.300724	0.722313
0.560097	0.111536									0.387908				0.659451	0.0758548	0.514348
1.01585	0.0978067									0.721894				0.504968	0.224743	0.0507424
0.36508	0.221411									0.461097				0.669785	0.780514	0.330589
0.410185	0.527812									0.906211				0.745997	0.851295	0.239722
0.52227	0.258078									0.764344				0.594532	0.210967	0.262971
0.974292	0.127248									1.09339				0.745992	0.0749939	1.30547
0.628687	0.184846									0.532761				1.01957	0.0187429	0.101491
0.725997	0.682809									0.667637				1.02091	0.771452	0.384312
0.820079	0.0220041									0.519214				0.535907	0.825353	0.134245
0.463455	0.189975									0.696397				1.61893	0.596983	0.192599
1.10296	0.795993									0.740431				1.06015	0.141589	0.752082
0.284402	1.32476									0.712379				0.750858	0.376081	0.07359
0.521313	0.758848									0.559501				0.845037	0.124087	0.199261
1.22395	0.0345553									0.570647				0.752958	0.193674	0.120471
0.888242	0.371861									0.111918				0.864849	1.50088	0.033958
0.299931	0.097475									0.812081				0.892227	0.192593	0.0369826
0.522471	0.185059									0.063778				0.0830116	0.0532398	0.0823137
1.17645	0.237535									0.532871				0.874845	0.278976	1.57428
0.339309	0.483687									0.33393				0.53787	0.295819	0.207949
0.508163	1.16618									1.61717				0.4357	0.353978	0.0478443
0.497503	0.409257									1.14287				0.476052	0.775813	0.129215
0.973535										0.355278				0.874512	0.56886	0.812593
0.747072										0.638529				0.640093	0.0308327	1.47116
0.471477										0.402197				0.92158	1.10792	0.0128545
0.807291										0.634024				0.676562	0.63051	0.344415
0.571195										1.10108				0.196329	0.870596	1.11394
0.659491										0.285261				0.396635	0.430255	0.0987038
1.39288										0.405321				0.187817	1.33522	0.0261354
0.702872										0.553506				1.29842	0.0635092	0.111294
0.187802										1.05097				1.03114	0.693893	0.199617
0.489396										0.489196				1.14057	0.405835	0.888329
1.27036										0.146825				0.913915	0.0793442	0.206391
1.45711										0.656847				1.06691	0.154152	0.151905
0.0494453										0.535988				0.885107	0.515621	1.25225
0.188911										0.876271				0.623525	0.757043	0.384689
0.42928										1.02626				1.02756	0.33612	0.288453
0.304778										0.0382921				0.353228	1.232	0.310336
0.606635										1.41071				0.633937	0.0530186	0.0578853
0.370975										1.02208				0.709699	0.509446	0.331268
1.64687										0.431424				0.711637	1.80231	0.257925
1.82326										0.536306				1.06586	0.355025	0.902821
0.59691										0.30162				1.19185	0.447284	0.454034
0.708956										0.759308				0.583172	0.093285	0.40683
0.257889										0.723501				1.00938	0.0937505	0.195478
0.299887										0.501041				1.24996	0.089315	3.48849
0.429065										0.949461				1.02055	0.388078	0.224227
0.883706										0.63143				0.458068	1.66369	0.23781
0.467735										0.581281				1.39207	1.08029	0.172003
1.70325										0.902989				0.92543	0.3352	0.333925
0.392669										0.526121				0.947172	1.05195	0.328301
0.993437										0.483337				1.00023	0.0624434	0.284217
0.280458										0.86137				0.843066	0.0578529	0.0659186
0.405768										1.22216				0.884868	0.105314	0.700212
1.3463										0.760787				0.670425	0.623958	1.07351
0.232195										0.223797				1.36336	0.097768	0.705724
0.80554										1.0464				1.28466	0.626978	1.2124
0.760636										0.440194				0.165345	0.360668	0.123952
0.440331										0.888921				0.715312	0.644638	0.188437
0.793874										0.169637				1.08493	0.603701	0.777176
0.312459										0.543112				0.632863	1.15848	0.664793
1.47439										0.696105				1.06229	0.883791	0.0493618
0.263853										0.352764				0.67209	1.45833	0.595447
0.6985										0.477313				0.95675	0.811278	0.512851
0.258942										0.901235				0.594091	0.842722	0.00468616
0.416178										1.14392				0.5079	0.623081	0.0391558
0.620092										0.399378				0.600913	0.056318	0.597283
0.60294										0.632474				0.302214	0.198405	0.664133
0.426217										0.833582				0.686148	0.235585	0.13159
0.656582										0.35852				0.558472	0.31555	1.17063
0.491195										0.995281				0.581372	0.381932	0.31683
0.637005										0.295422				0.477964	2.43193	0.056101
1.33713										0.526658				0.700762	0.41095	0.068519
1.42316										1.01999				0.779353	0.613154	0.10395
0.695833										0.740408				1.01568	0.150956	0.722731
0.400147										0.265072				0.547413	0.833942	0.0543722
1.02942										0.469225				1.10102	1.24039	0.673946
0.704851										1.0399				0.957005	0.111901	0.303044
0.783649										0.391307				0.988452	0.672634	1.89051
1.21359										0.964772				0.87745	0.120052	0.0949271
0.0946484										0.946647				0.87456	0.0773823	0.246791
0.445907										0.595817				0.768993	0.0723493	0.197572
0.743293										1.02524				0.652526	0.246704	0.126032
0.853379										0.260054				0.720125	1.87451	0.182964
0.409526										0.709447				0.568004	0.291124	0.813089
0.571992										0.970205				0.704391	0.33562	0.0602246
0.468648										1.15238				1.42376	1.07213	0.302633
0.647833										0.989435				0.762297	0.592382	0.159515
1.26517										0.665675				1.34289	0.827551	0.493194
0.601541										0.226534				0.790046	0.201575	0.0469554
1.07396										0.511094				0.54812	0.584761	1.44027
0.380726										0.412781				1.22427	0.147608	0.246013
0.672567										1.41656				1.01316	0.454827	0.0561226
0.229557										0.251097				0.563736	0.341804	0.435639
0.334535										0.216786				0.551737	0.154392	0.770276
0.813635										1.14084				0.778337	0.279386	0.0236958
1.18988										0.748488				0.824087	0.237709	0.663445
0.412477										0.793212				0.656956	0.558568	0.92751
0.531273										0.721821				0.42421	0.105955	0.145545
1.07603										0.677353				1.14532	1.19244	0.032548
1.48187										0.5001				1.10134	0.246361	0.117602
0.191365										1.14231				0.263367	1.31066	0.137682
1.72207										1.16278				0.819999	0.567191	0.164557
0.737855										0.316262				0.370575	2.03566	0.111068
0.272809										0.77381				0.965672	0.0256531	0.226578
4.8192										0.780309				0.802619	1.10209	0.641997
0.589544										1.2088				0.550314	0.129452	0.110588
1.64855										0.405472				0.631681	0.114947	0.706929
0.647997										0.559546				1.07347	0.417292	0.0518549
0.678204										1.29552				0.734127	1.30227	2.69493
1.57656										1.53394				1.24187	0.0928003	0.301593
0.366557										0.864907				0.989892	1.60398	0.547839
0.43921										0.365444				0.712436	0.050038	0.483376
0.187617										1.03999				0.631005	0.41561	1.50945
1.49249										0.684487				2.17048	0.100609	0.625994
0.216402										0.39005				1.13665	1.16031	0.323709
0.489049										0.803186				0.756353	0.145331	0.178464
0.41287										0.41347				1.42808	1.55893	0.0523915
0.585985										0.513111				0.80449	0.557667	0.6968
0.639601										0.680325				0.784779	1.76932	0.980282
8.40958										0.490708				0.746868	0.286009	0.882461
										0.213567				1.00753	0.0504322	0.532982
										0.597188				0.553064	0.96908	0.139697
										0.316942				0.979587	0.595978	0.301716
										1.78351				0.537431	0.0916971	0.686429
										0.809086				0.610575	0.329156	0.0558946
										1.38679				0.91492	0.772338	0.217958
										0.742243				0.723535	1.01625	0.088591
										0.728406				1.06568	0.922621	0.416694
										0.183423				0.687114	0.289843	0.146193
										0.144912				0.822715	0.729635	0.35563
										0.643247				0.747198	0.130921	0.0562735
										0.976823				0.896805	0.226467	0.247239
										0.384662				0.672362	0.286054	0.0284688
										0.649415				1.17902	0.340782	0.374093
										0.101663				0.89856		0.168538
										0.856776				0.872295		0.224273
										0.221906				1.03472		0.542107
										0.474064				0.744225		0.565646
										0.415936				1.01586		0.0579673
										0.780987				1.74695		0.115112
										1.11187				1.22736		0.141103
										0.424719				0.586844		0.0636592
										0.707478				0.535135		1.04824
										0.811572				0.618734		0.773499
										0.515568				0.555071		0.573331
										0.641737				0.951128		1.3811
										0.965657				1.16431		0.0849789
										0.26755				0.587685		0.343135
										0.530985				0.483003		0.209649
										0.274449				0.688013		0.350148
										0.388689				0.135557		1.77611
										0.23339				0.487169		1.05436
										0.138791				0.658283		0.181049
										0.629937				0.736037		1.36672
										0.478092				0.600989		0.0392836
										0.259004				0.603814		0.657741
										1.07431				0.525766		0.126922
										0.890053				0.476303		0.0526742
										0.363295				0.641281		0.402232
										1.00636				0.60748		0.209934
										0.804899				0.753535		0.491005
										0.418275				0.936201		0.144958
										0.893814				0.657096		0.122597
										1.18573				0.68214		2.32398
										1.30854				0.82582		0.177075
										0.473569				0.532502		0.525776
										0.309572				0.784063		0.0345292
										0.617987				0.0078868		0.131987
										0.289839				0.572801		1.40189
										0.414328				0.508613		0.0719919
										1.06572				0.517878		0.693999
										0.742157				0.574247		0.114846
										0.941916				0.414438		0.00831422
										1.04842				0.673168		0.290357
										0.222712				0.66724		0.0300044
										0.412795				0.686803		0.600427
										0.506841				0.872409		0.123611
										0.989986				0.457474		0.156778
										0.869271				1.97488		0.0109218
										0.70618				0.715268		0.153172
										0.532821				0.55991		0.279737
										0.467858				0.928828		0.0288246
										0.399432				0.616914		0.176266
										0.475812				0.702521		0.969023
										0.562893				0.743122		0.0826599
										0.287493				0.785819		0.181918
										0.313866				0.669677		0.101237
										0.412776				1.17671		0.0824914
										0.879953				0.76607		0.751905
										0.681133				0.573357		0.335623
										0.659061				0.64929		0.245974
										0.406378				1.73685		0.25119
										0.123874				0.812706		0.934976
										1.11116				0.82779		2.31691
										0.363278				1.01843		0.0520115
										0.460497				0.627666		0.485954
										0.560629				0.827606		0.107298
										1.11538				0.621666		0.651909
										0.708463				1.03925		0.28642
										0.831964				0.863669		1.03844
										1.03525				0.813805		0.0265991
										0.78635				0.64688		1.41974
										1.46966				1.03115		0.107333
										0.366576				1.40499		0.611563
										0.424478				0.723178		0.733519
										0.59176				1.03523		0.392889
										0.582384				1.75246		0.404227
										0.595232				0.701454		1.78534
										1.19267				0.860075		0.172625
										0.575695				0.615351		0.0346173
										0.764897				1.06501		0.665526
										0.737387				0.614056		0.673469
										0.604216				1.64291		0.202588
										0.423261				0.774483		1.00549
										0.879215				0.61151		0.675887
										0.439491				0.400962		1.75669
										0.537924				0.333651		0.0736861
										0.399645				1.44852		0.341268
										1.02465				0.427787		0.293587
										0.456992				0.570559		0.302657
										0.280425				0.343882		0.170612
										0.503093				1.28932		1.68888
										0.235134				0.976235		0.187869
										0.54698				1.00433		0.205019
										0.699776				0.401088		0.149445
										0.639091				0.38612		0.0090645
										0.273189				0.31999		1.01156
										0.668766				1.68173		0.342711
										1.15934				0.91868		0.628252
										0.733576				0.764711		0.861375
										0.771467				0.723866		-0.011993
										0.735044				0.301902		0.583035
										0.430433				1.03663		0.0803295
										0.254139				0.748933		1.79043
										0.226532				0.28187		2.12842
														0.816379		0.821293
														0.381386		0.949556
														0.701431		0.0553208
														0.695099		0.00821355
														0.423615		0.0226439
														1.2536		0.344932
														1.00981		0.35578
														0.955361		0.171958
														0.678961		0.0239076
														0.43693		0.0991885
														0.651941		0.0278264
														0.987273		0.0415761
														0.714966		0.972181
														0.405149		0.1824
														0.77271		0.0934282
														0.735551		0.0216252
														0.925126		1.24705
														0.36863		0.0916827
														0.613764		1.74922
														0.39715		0.271963
														0.601366		0.222219
														0.655185		0.145989
														0.451664		0.173707
														0.698223		2.00487
														1.21219		0.0403974
														0.787604		0.103498
														1.29038		1.00186
														0.82845		0.193439
														0.791981		0.359451
														0.633037		0.0541096
														0.259612		0.295466
														0.88707		0.102258
														0.897777		0.0259291
														0.67299		0.231693
														0.98785		0.0685656
														0.594696		0.324409
														0.675045		0.35501
														0.9543		0.366427
														0.879367		0.146787
														0.641998		0.313884
														0.546087		0.0758331
														0.671236		0.577565
														0.499616
														0.31407
														1.05497
														0.849976
														0.894576
														0.678893
														0.961472
														1.22701
														0.524445
														0.615619
														0.596271
														1.30794
														0.35705
														0.801471
														0.725471
														1.61141
														0.927766
														1.39084
														0.455367
														0.74271
														0.679409
														0.52355
														1.69214

## Sheet: S4C pVASP|GFP Stack Norm .69811
EA1 FSK	EA1 FSK SAG	EA1 FSK SAG PTX	SSTR3 FSK	SSTR3 FSK SST	SSTR3 FSK SST PTX
1.30764	0.156361	0.0208578	1.21325	0.902314	1.56305		Units are Ciliary pVASP/GFP Intensity (A.U.)
0.385844	0.49146	0.339352	0.635378	1.53446	1.2117		Consolidated all replicates, with a gap between sets of replicates.
1.14698	0.353189	0.151942	0.395646	2.05454	0.480221		Normalized all values to previously calculated mean of the first three replicates of the 'FSK' condition DMSO (.69811)
0.689077	0.482123	0.152352	1.27753	0.924766	0.671264		The fourth replicate's raw value mean, .62715, was not too far off from the mean of the first three replicates, so we did not change the normalization factor, because we only normalize for ease of reading the resulting graph
1.5037	0.284612	0.0251846	0.454136	1.05581	0.451497		These are the individual values plotted in the background of the superplot in S5C.
1.39962	1.03865	0.0651879	2.69406	1.41252	1.42568
1.33147	0.94521	0.060402	1.32981	0.637519	0.881707
1.42394	0.439189	0.0481229	1.19519	1.22332	1.5145
1.26511	2.28804	0.111961	1.08213	0.254158	0.363558
0.349513	1.4027	0.417549	0.223152	0.213309	1.39618
0.992746	0.25312	0.111043	0.310779	0.0857237	0.757284
1.53676	1.16796	0.0249698	0.851165	2.14473	0.606329
1.2023	1.23497	0.13695	1.35045	2.14872	1.34415
1.69058	0.0381512	0.0456374	1.29663	0.694015	0.385052
0.367397	0.819432	0.106677	0.458089	0.381359	0.392184
0.78501	0.104608	-0.0240238	0.76923	0.159823	1.12919
1.3958	1.45931	0.237439	0.443691	0.685891	0.675318
1.07336	1.08706	-0.0177916	0.301183	1.59612	2.05763
0.657741	0.104279	0.113164	1.00771	2.56992	1.23234
0.486384	0.827506	0.206156	0.800422	0.959979	0.607229
1.21925	0.0125448	0.0290248	2.40224	0.773317	2.28935
0.326897	0.40008	0.0167511	0.828567	1.49219	0.830683
1.97102	0.141061	0.0867109	0.543584	0.724844	1.6428
0.610092	0.365396	0.262444	0.272492	0.637914	0.925853
0.390981	0.288453	0.0289804	0.762016	1.35164	1.54565
1.17599	0.385895	0.0887017	1.25165	1.2407	0.203682
1.30757	0.592933	0.0304184	0.974871	0.343996	0.31411
1.17493	0.694916	0.0734121	0.71346	1.16228	1.83746
0.791079	0.812905	0.0780253	0.740231	0.397286	0.967557
0.787108	0.805484	0.476073	0.824619	0.558432	0.924548
0.787208	0.911653	0.0761297	1.86363	0.587747	1.19298
0.785426	0.486058	0.17334	0.555394	1.01165	0.554892
0.40471	0.260919	0.0251161	1.44385	1.76672	0.914348
0.286605	0.366468	0.0531993	2.28504	1.22805	0.751814
1.65568	1.52802	0.0177951	1.00297	1.5812	1.1532
1.10524	0.0297049	0.585142	1.0113	2.57134	1.19914
0.527363	1.26792	0.171309	0.482452	1.18523	0.24372
0.481024	0.742346	0.0902583	0.687068	2.30378	0.605111
2.1975	0.495429	0.0867602	1.33017	0.0737241	0.389337
0.565606	0.168341	0.0193581	0.66823	0.540356	0.596301
1.1162	0.592081	0.0901384	1.42192	0.447279	1.11375
1.43569	1.70795	0.0841815	1.29418	2.46185	0.233678
0.286503	0.434053	0.262302	1.46605	1.16758	0.618435
0.36091	1.13769	0.0314853	0.372975	0.128023	1.60236
1.50078	0.350061	0.303859	1.15453	1.20898	0.82078
0.916367	0.349246	0.186112	0.732569	0.539313	0.273523
1.84938	0.446375	0.0281525	0.608614	1.22189	0.482327
1.45203	0.144069	0.0325656	0.584933	0.962357	0.373837
0.391271	0.0373965	0.129447	2.50368	2.14409	0.168447
0.623205	0.211291	0.0388478	0.874607	0.841403	0.503263
1.43097	1.11872	0.0384019	0.979207	0.564228	1.11017
0.691087	1.7869	0.384389	0.793846	0.0550879	0.757271
0.759234	0.167231	0.049034	0.454224	0.554339	0.427128
1.2042	1.52616	0.297734	0.673106	1.25945	0.810239
1.29979	0.689149	0.442519	0.372931	0.754021	1.81735
0.318697	0.214017	0.0742081	0.00299616	0.206243	0.971638
0.663301	2.46311	0.0321215	0.574901	1.43843	0.625378
0.587488	1.01774	0.126158	1.12824	1.12343	1.79684
1.47773	0.166475	0.046101	0.575731	0.937517	0.136474
1.0459	0.505906	0.505995	0.920487	0.982388	1.10722
1.08102	0.690772	0.142889	1.49716	0.421056	1.11191
1.37511	0.484609	0.247706	0.579798	0.896867	0.314404
0.360935	0.187967	0.00448394	0.271156	0.874796	1.24592
0.891706	0.419516	0.20085	0.969701	0.569433	0.365026
0.578325	1.13923	0.0572247	1.27767	0.744477	0.236816
0.784769	0.292192	0.095576	0.853155	0.490897	1.62813
0.894171	0.277249	0.146216	1.64633	0.819379	1.36185
0.304368	0.19884	0.159572	0.816089	0.770985	0.43417
0.68777	0.423872	0.127177	0.316712	0.994535	1.65462
1.14473	0.0556194	0.1033	1.59717	2.12856	0.735312
0.41578	1.61325	0.264185	0.584391	0.708015	1.20022
1.56911	0.178444	0.277763	1.01638	0.881198	0.691565
0.7534	1.13787	0.0768805	0.660093	0.121746	0.934181
0.85203	0.366433	-0.0315695	0.521768	1.21235	1.08512
0.645448	0.530786	0.0252185	0.711018	0.354672	0.669935
1.11709	0.694569	0.284914	0.899526	1.03632	0.422419
0.391381	0.408027	0.0457627	0.457444	0.616174	0.314296
0.328849	0.22755	0.141582	1.8236	0.672335	0.757664
1.19933	0.371984	0.0952065	2.94254	0.675242	1.76445
0.747299	1.46886	0.131879	0.913034	0.35775	2.25655
0.316225	0.367266	0.234037	1.1887	0.059027	0.457957
1.18443	1.95065	0.550185	2.57405	1.39639	0.170341
1.4619	0.730004	0.166595	0.494305	0.603482	0.35183
0.272142	0.40685	0.419947	0.991607	1.12623	0.785028
0.617667	0.152044	0.0385095	0.621217	0.021411	1.0504
0.919486	0.411955	0.0539969	2.00835	0.960855	0.703806
2.49316	0.537414	0.396303	0.579815	0.653955	0.336883
0.719596	1.2624	0.11175	0.182736	2.54346	0.629703
0.988777	0.484789	0.12246	0.623423	0.629513	1.77603
0.747268	0.228513	0.0940852	1.50909	1.06399	0.62877
0.985077	0.0685171	0.156842	1.48927	2.5953	0.948992
1.4017	0.330286	0.233907	0.347284	0.12845	0.468738
2.48003	1.45059	0.169011	1.03005	2.10861	0.69745
1.32095	0.144814	0.0871967	0.354366	1.016	0.598614
0.863783	0.669273	0.209758	1.45492	2.24965	0.702806
1.12686	0.0365794	0.0423542	0.203174	0.958535	0.406827
1.3502	1.30758	0.1506	0.491231	1.04176	0.414362
0.837256	0.237249	0.373413	0.655938	0.515909	1.6828
1.42611	0.117084	0.00786696	0.792022	1.38619	0.962143
0.771342	0.732789	0.0689723	0.563875	0.0536388	1.24761
0.899131	0.437846	0.198605	0.792979	0.285919	0.284721
0.720829	0.633749	0.203623	2.63263	1.07839	1.28242
1.84705	0.810356	0.0711194	0.307434	0.352711	1.44041
1.62264	0.071834	0.0723042	0.980419	2.054	0.585025
1.25521	1.00242	0.0664357	0.418313	1.0494	0.490835
1.09706	1.19749	0.0155337	0.16935	1.19252	0.554956
0.885594	0.578767	-0.0003967	0.73196	0.468426	1.74667
0.495703	2.57551	0.169537	0.498785	0.904054	0.740895
0.373752	0.454808	0.0206475	1.15433	0.626046	1.44286
0.682987	0.0823197	0.197365	0.647916	1.69494	0.696186
0.449786	0.349295	0.00500102	0.726686	1.86098	1.01683
0.621697	0.159171	0.139278	0.584674	0.356936	0.64854
0.431058	1.17725	0.343498	0.117627	1.00325	0.389511
0.415457	0.978376	0.0185549	0.336331	1.98018	0.312392
0.319874	0.605309	0.0647084	0.289993	1.28191	0.692423
1.7377	1.11261	0.130418	0.175025	1.21257	1.96068
1.39742	0.297159	0.0363308	0.672055	1.29112	0.501539
0.914315	0.0662558	0.10815	1.0079	0.870014	0.862786
1.9504	0.393308	0.170848	0.882736	0.119725	0.990291
2.26097	0.148808	0.282988	0.134556	0.977622	1.07511
0.605597	0.145502	0.060318	2.72079	0.779465	0.165828
0.917551	0.827089	0.106921	1.37242	0.00876167	2.37241
0.897654	0.0608054	0.00943718	0.979335	0.846261	0.354772
1.31003	1.19911	0.11868	0.588716	0.488339	2.23813
0.709792	1.13406	0.127648	0.610577	1.13423	2.25051
2.32182	0.139327	0.0085421	2.79592	1.08179	0.836601
0.772952	0.954115	0.0771622	0.547041	1.78161	0.55311
0.593496	0.152421	-0.0214159	0.497534	1.16152	0.286975
1.77443	0.136044	-0.0156964	0.916483	0.545126	0.576608
0.423342	0.657765	0.0661083	1.2931	2.18585	0.74222
1.95252	0.595979	0.056106	0.16161	1.74757	1.68729
1.40024	0.176877	0.0684113	0.746663	0.0699701	0.679742
0.960083	0.208534	0.577492	0.571707	0.926551	1.43856
0.628789	0.88986	0.337645	2.139	1.34951	0.34876
1.64034	0.200466	0.568756	0.802568	0.915094	0.16166
0.784929	1.14863	0.0782045	0.771612	0.407206	0.492799
1.47681	-0.008491	0.0828194	0.436905	0.90738	0.974802
1.52158	1.15396	0.0577372	1.0522	0.174295	0.742065
1.21762	0.957389	-0.0496616	0.885639	0.527527	1.14589
0.473619	0.229635	0.210121	0.465776	0.677274	0.688895
0.516289	1.13342	0.060736	0.887559	0.46524	1.00597
0.933929	0.0578769	0.0510002	1.47434	1.22544	0.52592
1.28788	0.182013	0.395387	0.0952722	1.04117	1.33775
0.134222	0.846651	0.00389963	2.27451	2.25362	0.819354
1.05629	1.79873	0.141554	0.889459	2.20324	1.14979
1.71611	1.66034	0.0986084	0.248301	0.0701219	0.703354
1.82538	1.38306	0.0498368	2.72166	0.494639	0.696455
0.584074	0.817975	0.513148	0.442506	1.16959	1.1361
1.86361	0.12273	0.109853	1.25829	0.0682974	0.609367
0.878033	0.114598	0.0467632	0.885015	0.795603	1.18206
0.308605	0.994611	0.0372584	0.820782	1.93041	0.617251
0.806959	0.50339	0.159629	1.43419	1.05781	0.570585
1.04669	0.590351	0.135353	0.814165	0.454373	0.254727
0.731795	0.524542	0.0590336	0.73075	3.15698	1.44995
0.802972	0.855276	0.0259805	1.73943	0.330666	0.586985
1.78183	0.539161	0.132815	0.449076	0.18787	1.25476
1.59536	0.244699	0.0797494	0.803854	0.36433	1.40288
1.8669	0.383177	0.0942816	0.425738	1.0572	0.622393
0.577729	0.364328	0.127549	0.13553	0.599621	0.627337
0.386318	1.11826	0.0953454	0.289267	0.639484	0.431514
0.682592	0.334065	0.138602	0.456936	0.0398745	0.755982
0.791757	0.317624	0.135678	0.581204	2.64058	0.752174
0.368369	1.30013	0.0255508	1.71296	0.553631	1.71965
0.68561	0.38737	0.389356	0.761855	1.40044	0.150517
0.66023	0.00939639	0.303975	0.649835	0.0995199	0.743344
0.957852	0.210623	0.0994988	0.758301	0.702233	0.468518
1.88504	1.20875	0.0641771	0.2838	0.328857	1.11389
2.60741	0.844608	0.0268399	0.520669	0.514453	0.610138
1.15877	0.865471	0.0667789	0.325276	1.40616	1.20302
0.89517	0.134742	0.278595	1.20084	1.49647	1.34033
1.02518	0.859485	0.216825	0.824596	0.644288	0.627472
1.3489	1.9091	0.0324544	0.876844	0.727713	0.368421
2.07789	0.122681	0.131108	0.557562	0.903682	1.06293
0.750677	0.710859	0.0292879	1.81342	0.347032	0.657768
0.861101	0.0204957	0.37602	0.576201	0.232713	0.558884
1.15176	0.470677	0.123614	1.26359	0.935079	0.790313
2.38958	-0.0037075	0.0651274	1.06309	0.243296	0.288781
0.798417	1.72951	0.0840634	0.687428	1.17413	0.95425
0.587133	0.310716	0.110769	1.16224	1.27889	0.460223
0.566762	0.2157	0.099051	2.38216	1.20247	1.14971
0.35859	0.720999	0.100161	1.15787	1.1821	1.39545
0.409395	0.344703	0.0969202	1.30376	0.0322547	1.52272
0.398429	0.729748	0.467382	0.189505	0.966373	0.416692
1.50469	0.134916	-0.0063332	1.04346	1.1975	2.18153
1.09729	1.80404	0.0400558	0.53022	0.409554	1.55349
1.2512	0.0417705	0.0955126	0.617389	0.504776	0.684225
1.03431	0.89673	0.111102	1.04862	0.100675	0.305834
0.388624	0.429714	0.763616	1.69992	0.0287532	0.699408
1.28273	1.80361	0.368091	0.568639	0.199837	0.366514
0.950869	1.63698	0.324133	1.35076	1.39311	0.294453
0.239179	1.50501	0.0930176	0.409386	0.486426	0.655218
1.96613	0.204664	0.0234253	0.541837	0.377047	0.960562
1.13244	0.287202	0.0351081	0.353859	0.564841	1.37683
1.83081	2.37787	0.210868	0.644856	1.2698	0.203275
0.749082	0.233048	-0.0128944	2.05853	0.750502	0.892354
0.786513	0.455461	0.218192	1.27729	0.395905	0.934099
0.554507	1.67377	0.00517345	1.12267	1.71044	1.22929
0.517122	0.143999	0.372489	1.18464	0.246975	0.470306
0.728575	0.803026	0.0306773	0.145314	0.625855	1.53824
0.543355	0.019579	0.0734356	0.565074	0.418646	1.05685
0.660657	0.777227	0.194532	2.7782	1.45222	0.500677
2.38767	0.408258	0.205848	1.43195	0.924876	0.627965
1.08006	0.0957934	0.0284442	1.32487	0.0728356	1.01234
0.832198	1.5177	0.265995	1.62588	0.0939417	0.441436
0.643047	0.520907	0.0626758	0.321088	0.625073	1.33086
0.576614	0.67379	0.0429363	1.60545	0.652242	1.07455
0.490452	0.785128	0.0659887	0.83252	0.7505	1.1902
1.38497	0.300486	0.00107807	2.11679	0.467174	1.3132
0.178733	3.03521	0.111579	0.858512	0.797439	1.84982
0.504195	0.196047	0.135569	0.339036	0.179147	0.640608
1.50993	0.338845	0.0446463	0.491763	0.762846	0.0739507
1.78398	0.0170763	0.00780996	1.42365	0.287287	0.516945
0.16739	1.4793	0.295047	0.488236	0.451083	0.323478
0.286965	0.602905	0.0363816	0.205424	0.774634	0.521286
1.19156	0.242594	0.0357953	2.00682	0.329585	0.713741
1.73479	0.919624	0.0443495	0.214	0.783691	0.77318
0.523399	0.173796	0.165169	1.18291	1.2076	0.736244
0.598414	0.577333	0.0839598	0.650474	1.10414	1.90388
1.21457	0.452861	0.131048	0.859168	0.761434	0.367311
0.799104	0.329166	0.134328	2.34838	0.464845	0.830073
0.625778	0.825407	0.0702859	0.715679	1.21464	1.18427
0.573757	1.88354	0.215453	0.763414	1.24073	1.29444
0.52938	1.55273	0.160794	0.580174	0.187488	0.492798
1.92236	0.281251	0.072256	0.835635	0.726033	0.485756
0.427328	1.92289	0.149467	0.245124	1.12508	0.4872
0.807883	0.192305	0.0983281	1.81396	1.22538	0.485835
0.488369	0.826108	0.184342	0.782665	0.673159	1.09163
1.43712	2.34054	-0.0207466	1.93008	1.15485	0.856084
1.66936	0.935742	-0.0180357	0.691095	1.31158	0.677579
0.945496	0.841579	-0.0023882	0.532942	0.334083	0.829609
0.704653	0.251426	0.182351	0.286918	1.15449	0.556015
1.09592	0.152861	0.160978	0.53658	1.21761	0.417179
1.83426	1.52982	0.0433523	0.326339	0.730008	0.675957
0.800123	0.548401	0.195417	0.764417	2.28166	0.658054
0.457399	0.984605	0.14141	0.619815	0.170533	1.58509
0.875216	0.778226	0.17719	1.0166	0.939969	0.241967
0.500578	0.809604	-0.0011643	0.322843	0.00957876	1.02972
0.956951	0.389573	0.509395	0.476729	0.55988	0.883711
2.38919	0.229701	0.236465	0.772153	0.0323639	0.422957
0.506504	0.162555	0.0465012	0.724445	0.311205	0.647214
0.773696	0.106511	0.0326902	1.584	0.213701	0.151398
0.602311	0.0267114	0.147065	1.24959	0.426503	0.683114
1.2273	1.09912	0.427964	0.602804	0.324047	1.91135
0.837698	1.30244	0.0262349	0.797343	0.0983355	0.853548
2.26125	0.158609	0.0138161	0.339145	1.4976	0.983517
0.850316	3.09669	0.171421	0.985181	0.870186	0.20024
1.03755	0.0887495	0.141467	1.09448	1.22216	0.65623
1.02594	0.157425	0.221008	0.204847	0.116624	0.933391
0.632475	0.190518	0.0260257	0.727638	0.301579	0.484354
1.23476	0.18967	0.0166319	1.15782	0.119052	0.430916
0.731977	0.342966	0.0474856	0.126792	1.20064	0.690245
0.364713	0.255954	0.0242972	0.218754	1.93339	1.11485
0.689843	0.702618	0.15086	1.38582	0.389549	0.21391
1.57777	0.108418	0.0418278	0.724009	0.977751	1.08458
1.0282	0.535611	0.0363053	0.852608	0.0562911	0.345033
3.90552	0.178348	0.072718	1.33704	0.970864	1.38574
1.02815	0.0199246	0.0822106	0.237742	1.26527	0.518857
0.729274	0.136153	0.157556	0.885327	0.332267	0.400152
1.92457	0.15569	0.0511303	1.25609	1.24097	1.07647
1.76416	1.24778	0.209971	0.31019	0.0864326	0.882272
2.11088	0.276846	0.0246524	0.043254	0.935436	0.411757
0.600493	0.205143	-0.0140276	0.498706	0.328541	0.508268
0.627365	0.154033	0.256649	0.112117	2.3064	1.10381
1.48905	1.67171	0.0427401	0.466744	0.121086	0.32385
1.04988	0.549958	0.063972	0.375238	0.951341	1.02892
0.539102	0.0991551	0.282159	0.723943	1.00566	1.31612
0.895143	0.341233	0.155377	1.11502	0.315924	0.73933
1.12063	1.52849	0.104208	0.435343	1.63479	1.32703
1.06567	1.33878	0.160353	0.990479	0.448689	0.751495
0.994902	0.37796	0.0398269	2.50727	0.0668125	1.81649
0.412087	0.109996	0.0741743	0.982515	0.237251	1.29243
0.861746	0.106115	0.0380577	0.239885	0.786341	1.46645
0.47765	0.454477	0.0132387	0.398004	1.61058	0.557246
0.906802	0.460311	0.0180777	0.71429	0.759232	0.542127
1.18609	0.175988	0.200732	0.346554	0.3205	1.14183
1.92871	0.602884	0.107346	0.725385	0.60464	0.693796
1.05887	0.497414	-0.0119711	0.794319	0.119593	0.687627
1.26193	0.564126	0.0138256	0.586752	0.5562	0.461189
1.41718	0.939309	0.0512147	0.326757	1.10856	0.603403
1.1986	0.271845	0.0792022	0.304838	1.54156	0.801709
0.775112	0.243259	0.129203	0.237708	0.379514	0.492772
1.0775	0.321162	0.1627	0.521317	1.00056	1.38735
0.821614	0.244724	1.06566	0.709149	0.618799	0.406128
0.237009	0.404042	0.0238505	0.595544	0.435671	0.544825
1.25751	0.490008	0.04797	0.436585	0.210192	1.01489
0.687089	0.0766501	0.0107752	0.357703	0.495635	1.1506
1.82074	0.851381	0.239177	0.327075	0.100424	0.727088
0.780379	0.188841	0.273392	0.702577	0.0463652	0.412825
0.876388	2.22183	0.101675	0.337823	0.554345	1.26519
0.353044	0.201162	0.0653729	1.06385	1.50832	0.676919
1.257	0.624186	0.160754	0.698514	0.322224	0.25469
0.534005	1.51815	0.0499505	0.0993042	0.986816	0.356824
0.691991	0.677877	0.119564	0.584593	0.649037	0.276583
1.37902	0.0584881	0.179053	0.503506	0.0850328	1.50697
1.47176	0.610444	0.0660149	0.187474	0.0335428	0.688906
0.590202	1.3048	0.00169975	0.172576	0.488314	0.487797
1.79639	0.157851	0.615252	0.707014	1.50988	0.524678
0.716397	0.974132	0.391791	0.317371	0.317459	0.431549
0.428275	1.49606	0.219712	0.270011	0.200586	0.70486
0.566728	0.510242	0.150677	0.293074	0.160103	0.823807
1.07044	0.37982	0.39998	0.286582	0.317315	0.432184
0.459559	0.0708451	0.0382222	0.59531	0.809238	0.768223
2.21995	0.990322	0.249179	0.556588	0.535513	0.432814
1.02692	0.4383	0.135382	0.0657357	0.0946096	0.554595
1.09614	1.35095	0.0932459	0.328231	0.887274
1.55514	0.386507	0.0446851	0.70855	0.611476
0.522928	0.201953	0.119463	0.857352	1.01333
0.743337	0.079321	0.0524534	0.0540836	0.727612
1.12283	0.196579	0.0994246	0.0154231	0.0568285
0.654796	0.175693	0.119098	1.31528	0.660963
1.85256	0.67245	0.10248	0.345263	1.77488
1.28347	2.32492	0.18098	0.873435	0.66559
0.350697	1.01347	0.128149	0.104531	0.188414
1.89425	0.160254	0.167728	0.795052	0.0233212
2.19722	0.0455955	0.118773	0.120574	0.201691
0.724692	0.454341	0.0887681	0.262215	0.536496
0.233031	0.204925	0.165927	0.615503	0.785131
1.22423	2.03206	0.134756	1.55986	1.36427
0.460211	0.121992	0.0146936	0.0229609	0.456301
0.719135	1.06675	0.322296	0.672795	0.706573
1.16236	0.594378	0.0530818	0.357927	0.0312545
0.732492	0.077383	0.131399	0.883964	0.141092
1.0224	0.95754	0.322339	0.529367	0.106942
1.30487	0.711784	0.0887916	0.173626	0.0903435
0.430609	0.246459	0.0588107	0.763698	0.0898722
0.98763	0.763776	0.0148037		0.686445
0.920475	0.245298	0.0502452		-0.0206473
0.599563	0.219453	1.18997		0.490671
0.963059	0.877316	0.142074		0.411563
1.26035	0.161482	0.095373		0.458182
0.483405	0.508708	0.0784985		0.276701
0.648284	1.0103	0.0734807		0.278417
1.51605	0.116847	-0.0130225		0.579188
1.52312	0.474419	0.0688193		0.494712
0.91931	0.156144	0.00604843		0.121047
0.799272	0.209969	0.429182		1.04835
0.384707	2.08838	0.0757119		0.140995
0.331901	0.363197	0.061101		0.196188
0.573343	0.317227	0.0564552		0.0457712
1.55504	2.54808	0.154966		0.180387
0.197929	0.565382	0.162243		0.415424
0.786142	0.764801	0.0400433		1.44598
1.77314	0.311984	0.355095		0.638846
1.39123	0.463383	0.0845029		1.43315
1.32054	0.316523	0.163958		0.66436
1.12819	0.0276764	0.132747		0.361806
1.23868	0.807352	0.0660669		0.686347
1.28096	1.03646	0.090811		0.770287
0.424576	0.124993	0.374196		0.108295
0.605306	0.418265	0.925383		1.31268
0.713491	0.84562	0.13462		0.126754
1.68655	0.90376	0.0995373		0.12676
0.962814	1.41539	0.438479		0.0456527
0.40742	0.199881	0.174185		0.794103
0.531085	1.15842	0.0732457		0.512755
0.506584	0.714643	0.285508		0.982696
0.554746	0.0597129	0.132406		0.225455
0.626209	0.365	0.0277313		0.141182
0.927723	1.46942	0.238611		0.432101
0.891163	0.929453	0.0693405		0.931676
0.301223	0.225863	0.33817		0.989613
2.17604	0.105421	0.865375		0.246371
1.0815	0.0727574	0.105727		-0.0243188
0.367407	0.804616	0.164382		0.0320081
0.723538	0.805375	0.218966		0.033614
0.417352	1.35954	0.0717501		0.106705
0.193905	0.61806	0.170045		0.290854
1.13781	0.265359	0.0379373		0.0105167
1.00555	0.0490943	0.339587		0.315257
0.426054	3.66963	0.137918		0.266074
1.693	0.601506	0.0471702		0.688232
1.1325	0.735005	0.0295142		0.0390674
0.896861	0.250427	0.375102		1.07927
0.158435	0.192138	0.193245		0.0296674
1.97739	0.886895	0.087775		0.554642
0.837959	0.104826	0.0421921		0.992431
0.606887	0.177785	0.131371		1.33929
1.24532	0.436317	0.00333287		0.0131453
0.326345	1.52687	0.0401834		0.0166902
0.444593	0.277825	0.289493		-0.0218138
0.925384	0.135155	0.0660437		0.423787
1.01806	0.706836	0.11243		0.526153
1.42345	1.32952	0.443244		0.348651
1.10417	3.27381	0.181012		0.0623451
0.550765	0.101569	0.125839		0.291059
0.693259	0.970727	0.274043		0.283072
1.70475	0.650139	0.0109109		0.404365
1.57509	0.0354602	0.135179		0.0809069
2.02834	0.817173	0.0579477		0.968498
0.681555	0.587981	0.109939		-0.0089652
0.404667	1.61198	0.055714		1.60174
0.47533	1.19608	0.243511		0.340253
0.848537	0.900467	1.18266		0.0865382
2.13566	1.93529	0.0549132		0.973713
0.529267	0.531121	0.120175		0.708234
1.11552	0.31313	0.16289		0.0671621
0.334355	0.749768	0.217667		0.0197788
0.803165	1.73639	0.491371		0.0767029
1.40194	1.04662	0.0764911		0.426853
1.1848	0.251053	-0.0042802		0.022882
1.362	0.450231	0.653885		0.0187928
0.501481	0.987985	0.0652848		0.0829933
1.52002	2.75794	0.116479		0.0199038
2.4056	0.0970721	0.0318355
1.13448	0.516436	0.219584
2.07854	0.416988	0.0183832
2.50718	1.71136	0.0186339
2.08279	1.16124	0.02626
1.41855	1.65969	0.0970186
0.884652	0.1314	0.115628
0.355199	0.812883	0.0846873
0.824526	1.20801	0.153332
2.12148	0.450403	0.0456997
1.38476	0.343209	0.0472482
0.780474	0.392104	0.054954
0.853023	1.72932	0.196958
0.6594	0.309805	0.241856
0.241888	1.18647	1.24865
1.25036	0.690391	0.210919
0.861342	1.70539	0.0730434
0.893908	0.404548	0.176751
1.91662	0.486534	0.284849
1.2074	0.25968	0.0515256
1.58638	0.588845	0.728272
1.0553	0.222023	0.0933732
1.18183	0.065307	0.0946798
-0.0089677	0.00418624	0.114259
0.686839	0.975202	0.0908588
0.969801	1.07154	0.0681447
0.487989	0.0613364	0.0422675
1.7068	0.0666331	0.14564
2.34609	0.220879	0.0695581
1.9492	1.77749	0.143602
0.752615	0.672606	0.713973
3.07637	0.287268	0.0862793
1.36896	0.262235	0.0860645
0.766512	0.667334	0.1269
0.575549	0.759555	0.0158647
0.667312	0.209447	0.294697
0.844919	0.0299022	0.24907
1.01569	0.897626	0.135462
1.80852	0.0700318	0.0150167
2.29343	2.83676	0.133529
0.734308	1.37045	0.291833
1.54789	0.176844	0.181318
1.37963	0.431368	0.18107
1.2636	0.453866	0.136023
0.573954	0.812921	0.180303
1.17557	0.623943	0.0555053
1.74588	0.600981	0.0668032
1.59138	0.488891	0.029425
1.93938	1.44833	0.127886
0.948667	1.08011	0.177127
0.236077	0.277918	0.0722766
0.983541	0.266964	0.189681
0.595761	1.04543	0.0926007
0.544133	0.576674	0.0984591
0.339813	0.929069	0.135062
0.875122	1.84222	0.0477378
2.00279	0.558404	0.101791
0.991004	0.852949	-0.0039451
1.13033	0.246595	-0.0020326
0.814074	0.175333	0.457889
0.550147	0.226071	0.0230171
1.13796	0.505545	0.512135
0.65482	0.956687	0.0939798
0.943625	0.383062	0.0581434
1.80778	0.272221	0.105856
0.85114	2.16296	0.0559361
0.332189	0.474132	0.314478
1.08583	0.259919	0.0805423
0.481619	0.388573	0.0876578
0.683285	0.888426	0.609632
1.20403	0.012079	0.240567
0.716032	0.566947	0.240929
0.986463	0.0327424	0.0252977
0.556305	0.143295	0.266731
1.66321	0.861123	0.352444
0.406181	0.107655	0.224774
0.502388	0.251452	0.272187
0.160445	0.792703	0.0107327
0.618869	2.56285	0.136674
1.22962	0.0328999	0.0945609
2.20617	0.260259	0.0268657
0.881966	0.386166	0.0111812
0.366381	1.08262	0.041537
1.33278	1.07073	0.161405
0.609343	0.350581	0.217361
0.875599	2.26525	0.122744
1.05663	1.65832	0.0217308
1.78087	0.0577487	0.133942
0.589168	0.524128	0.0331552
1.51197	0.110753	0.0327286
0.539477	1.87326	0.0962043
0.650188	0.640208	0.121993
0.543171	0.472492	0.0543414
0.420185	0.10641	0.0276307
2.37258	0.0754839	0.146288
1.04398	1.20344	0.195874
1.13287	0.147356	0.178474
1.6457	0.153967	0.0181842
1.00415	0.185258	0.0644491
0.744456	2.52948	0.0247433
0.804623	0.0744675	-0.001434
1.13319	0.209001	0.0576284
0.838904	3.00403	5.11295
0.355848	-0.485014	0.350612
1.8356	1.90822	0.0441018
1.43484	0.0204818	0.217016
1.02332	0.140551	0.0400918
2.07717	0.364612	0.0629793
1.12156	0.231592	0.0957467
0.699752	0.841658
0.277216	1.52433
0.313157	0.471834
0.982104	0.193456
0.600211	0.917976
0.675013	0.772847
0.610765	1.41375
1.92889	1.20235
0.738249	0.255366
0.399551	0.227555
1.51181	1.33682
0.930594	1.71199
1.43961	0.775403
0.600521	0.133823
0.660273	0.712438
0.713111	1.74216
1.26423	0.52134
1.17504	0.877325
0.518327	0.240926
1.15674	0.779189
1.42428	3.14524
0.757234	0.103649
0.595996	1.53648
0.181002	1.98339
0.610819	0.213119
1.00693	0.270715
1.1142	0.787664
1.11993	0.364518
0.266568	1.30145
1.27951	0.148523
0.527964	2.12393
1.45111	0.958153
1.84243	1.66273
0.570394	0.541591
0.283576	0.0860246
1.63928	1.50892
0.983559	0.075397
1.15705	0.558501
1.69137	1.9454
0.499684	0.0273397
1.37575	0.0158608
0.251338	4.023
0.269852	1.11079
0.317942	0.646377
1.46364	1.36854
0.60794	0.19733
0.68842	0.361431
0.454655	0.439341
1.02759	0.944077
1.61918	0.214389
0.525719	0.622171
0.678508	0.600325
1.31288	0.185183
2.18019	2.31433
0.802305	0.159769
1.45514	0.140102
0.522955	0.317158
0.587564	0.756058
0.748121	0.369682
1.39561	0.182275
0.900555	0.26478
1.03995	0.978083
1.17471	0.0315195
0.663872	0.272128
1.57992	1.14021
0.407389	1.89764
0.746749	1.087
1.75324	0.0494984
1.27235	0.532668
0.429633	0.139627
0.748408	0.265086
1.68519	0.340255
0.486039	0.692852
0.727912	1.67048
0.712643	0.586235
1.39453
1.07013
0.675362
1.1564
0.818202
0.944681
1.99521
1.00682
0.269015
0.701029
1.81971
2.08722
0.0708274
0.270604
0.614918
0.436576
0.868968
0.531399
2.35904
2.61171
0.855037
1.01554
0.36941
0.429569
0.61461
1.26585
0.670002
2.4398
0.562475
1.42304
0.401739
0.581238
1.92849
0.332606
1.15389
1.08956
0.630748
1.13718
0.447579
2.11197
0.377954
1.00056
0.370918
0.59615
0.888244
0.863675
0.61053
0.940514
0.703606
0.912471
1.91536
2.0386
0.996738
0.573186
1.47457
1.00966
1.12253
1.73839
0.135578
0.638734
1.06472
1.22241
0.586621
0.819344
0.67131
0.927982
1.81228
0.861671
1.53838
0.545366
0.963411
0.328826
0.479201
1.16548
1.70443
0.590848
0.761016
1.54135
2.12269
0.274118
2.46676
1.05693
0.390782
6.90321
0.844486
2.36145
0.928216
0.971486
2.25832
0.52507
0.629141
0.26875
2.13791
0.309983
0.700533
0.591412
0.839388
0.91619
12.0462
0.956883	0.0286793	0.070109	0.550849	0.594841	0.537611
1.66915	0.559108	0.208849	0.618538	0.487457	1.19865
0.191792	0.72992	0.0516348	0.284926	0.182935	0.681407
1.25888	0.191859	0.481027	0.273121	0.0143702	1.70388
0.928025	0.316077	0.17352	0.630651	0.709483	1.37183
0.714108	0.30873	0.201448	1.28057	0.0483019	0.418843
1.09973	0.114456	0.347056	0.36788	0.875326	1.12664
0.693787	0.0342813	0.463921	0.951048	0.828738	0.436278
0.429231	0.505893	0.187357	0.656806	0.599323	0.437149
0.185339	0.242943	0.361465	1.20133	0.37596	0.46988
2.12186	0.24468	0.186441	0.391012	1.13182	0.696344
1.42874	0.0309271	0.770849	1.23237	0.491223	1.13794
0.286273	0.170942	-0.0558567	2.38829	1.8095	0.815886
1.47659	0.115891	0.463909	0.894004	0.0559298	1.07784
0.703087	0.706987	0.273628	0.172504	1.04545	1.03877
0.312599	0.0267328	0.027053	0.297244	0.066669	0.565796
0.642172	0.14619	0.602346	0.86945	0.596433	1.2767
1.0776	0.132141	0.367127	0.830828	1.17072	1.31966
0.324277	0.353193	0.634706	0.514338	1.09898	0.618425
0.734313	0.33442	0.0645773	0.165848	0.392524	0.865137
2.04969	0.0622232	-0.0136385	0.562349	0.656205	0.855278
0.68146	-0.0708408	0.0582704	0.937038	0.321009	0.841045
0.480518	0.193683	0.771405	1.20884	0.383044	0.611722
0.151537	0.0492528	0.0101761	0.259389	0.254384	1.34961
0.697476	-0.0076078	0.315278	0.770091	0.0302374	0.44624
0.92316	0.0391282	-0.0559767	0.714499	0.178143	0.42513
0.390502	0.730351	0.401407	1.81978	0.224482	0.800448
0.712843	0.127668	0.583288	1.4636	0.748357	0.64644
1.13341	-0.0129408	0.0315032	1.17144	1.10013	1.35061
0.344957	0.49902	0.0242057	1.45928	0.364365	0.723997
0.554645	0.0899379	0.0723131	0.478588	1.25828	2.39605
1.12785	0.0986988	0.0942349	1.15928	0.0241446	0.822761
0.593241	0.771523	0.171891	1.18212	0.108106	0.68349
0.415929	1.64802	0.852543	0.179816	0.408412	0.414183
0.641722	0.0855132	0.127494	1.18875	0.077511	1.65288
1.99881	0.398599	0.565319	0.363685	1.70321	0.361152
0.225196	0.029043	0.112481	1.31843	1.10779	1.03528
0.261623	0.10553	-0.0266474	1.47309	0.953479	1.5135
0.444086	0.438026	0.102557	0.539638	0.638314	1.02036
0.688018	0.171445	0.208832	1.13077	0.349057	0.76797
0.367672	0.184408	0.665956	0.543621	0.617618	0.944078
0.818984	0.583928	0.137434	1.35408	0.541975	1.51085
0.558796	0.145681	0.334385	0.609585	0.910261	0.224508
0.174349	0.166772	0.198893	0.917996	0.217648	0.817431
0.883292	0.147332	0.261255	0.638597	0.139794	0.576528
0.529301	0.0265824	0.165637	0.237061	1.30475	0.966843
0.758955	0.00881118	0.544528	0.80683	1.62737	1.00151
0.513163	0.119408	0.534599	1.28083	0.0181389	1.05868
1.34739	1.24302	0.139808	0.464641	0.163492	0.765317
0.812166	-0.0038824	0.442669	0.921248	0.440116	1.22025
0.87079	0.873144	0.0642625	0.728707	0.470969	0.357295
0.835463	0.13189	0.181433	0.924148	0.0680539	0.460532
1.08426	0.464463	0.205397	0.231315	0.709098	0.558188
0.615566	0.104052	0.325644	0.953743	0.326639	1.26003
1.11854	0.106476	0.166824	1.10473	0.166451	0.427818
0.216816	0.287647	0.0255259	0.500299	0.215994	0.718756
0.742838	0.881413	0.0830066	0.42414	0.325851	0.338051
1.11025	0.215192	0.17594	0.622159	0.166624	0.686774
0.464374	0.792055	1.03226	0.176175	0.470548	0.887288
0.911681	0.196195	0.188806	0.474808	0.820479	1.03663
0.997071	0.0896035	0.015413	0.636388	0.27016	0.490594
0.302252	0.335017	0.380047	0.678945	0.695313	0.850772
0.932978	0.18058	0.39655	1.47274	0.0250472	0.688976
1.84072	0.0470229	0.805116	0.880948	0.303948	1.19977
0.236997	0.0352209	0.0232892	0.568047	0.0581425	0.324681
0.311936	0.0808012	0.406703	0.861321	0.495823	1.02257
0.717402	0.0178438	0.173838	0.797421	0.108066	1.28839
0.677746	0.161656	-0.0256274	0.576071	0.0254094	0.26072
0.426597	0.0549972	0.459015	0.635078	0.229325	1.08318
0.852481	0.195496	0.37115	0.519716	0.103556	1.42471
1.35969	0.651989	0.420232	0.144648	0.117997	1.27241
0.380078	0.102211	0.212662	0.440196	0.395681	1.35885
0.437563	0.098268	0.0509621	0.539683	0.215792	0.958878
0.120355	0.38089	-0.0001253	0.965358	0.497563	1.45025
0.678517	0.122503	0.0807945	1.04085	0.0764283	1.32625
0.792737	0.0468929	0.699616	0.705941	0.563695	0.811275
0.267192	0.269195	0.0295677	0.414961	0.254382	0.945864
0.286884	0.568251	0.339091	1.05737	0.176716	1.32001
0.183026	0.796831	0.290324	0.704859	0.636622	1.06097
0.674745	0.515903	0.114367	0.524508	0.0783493	1.85575
1.37161	0.0304226	0.298916	1.05048	1.07558	0.962639
0.349204	0.192534	0.192531	0.819692	0.676651	0.866456
0.726625	0.042669	0.0158178	0.355523	1.55536	1.7276
1.08718	0.043758	0.427075	1.08845	0.746733	0.904577
0.891521	0.00213716	0.0776447	0.491748	0.00471902	1.28754
0.969839	0.103218	0.374117	0.241839	1.00303	0.469987
0.583796	0.200562	0.135157	0.171913	0.507877	1.21242
1.40237	0.110665	0.00106776	0.950943	0.327869	1.03317
0.266197	0.0408037	0.0780644	1.32802	0.451479	0.723391
0.297447	0.0348362	0.333136	1.14096	0.172843	0.437883
0.812095	0.711554	0.122368	2.60571	0.0275101	0.797219
0.463159	0.10063	0.0139708	0.127925	0.134939	1.18941
0.554865	0.0701328	1.11581	0.884372	0.0844222	1.11888
1.3862	0.117315	0.296804	0.69356	0.0629769	0.404754
1.96305	0.216006	0.443103	0.232896	0.459066	0.286978
0.375734	0.295509	0.0930848	0.446339	1.8374	1.3879
1.43479	0.386262	0.00705981	0.352224	0.623566	1.20221
0.379277	0.226458	0.0414459	0.821228	0.893627	1.21472
1.67807	0.00434347	0.103638	1.30091	1.18258	2.54224
0.319696	0.245111	1.67768	0.245507	0.902227	1.55651
1.58857	0.0153445	0.259786	1.54009	0.192879	0.52324
1.30984	0.853758	0.13862	0.643583	0.00221981	0.377617
1.67914	0.147629	0.284875	0.566561	0.14768	1.02912
0.662851	0.378112	-0.0005286	1.38252	1.12291	0.207567
0.196895	0.111499	0.144743	0.521569	0.344531	0.394762
0.585146	0.856211	0.0382906	0.364462	0.23049	1.71459
0.759532	0.105598	0.0476787	0.436176	0.0375104	1.06555
0.282058	0.325585	0.123355	0.652367	0.00515671	1.41205
1.10984	0.159079	0.209065	1.4549	0.376183	0.540563
0.723197	0.330833	0.165555	1.52152	0.107444	1.30425
0.927145	0.218862	0.276632	0.820809	0.663952	1.60056
1.41524	0.0691247	0.346037	1.10592	0.311615	0.747742
0.106368	0.202953	0.170614	0.517654	0.24021	0.555655
0.866165	0.0483357	0.0401258	1.03354	0.339974	1.03407
1.05544	0.587977	0.00922545	0.664469	0.480136	0.660494
0.961458	-0.001913	0.853219	0.664006	0.227299	1.29809
0.364907	0.105123	1.09764	0.618862	0.424215	1.09488
0.858323	0.119376	0.109891	1.33403	0.20987	1.56621
1.12425	0.159531	0.131713	0.874254	0.467031	0.763147
0.469637	0.115359	0.109269	1.80201	0.192963	0.95635
0.496785	0.0069636	0.807112	0.792349	0.0378689	0.743742
0.669829	0.060527	0.0698935	0.748258	0.160831	0.997546
0.81786	0.363835	0.151521	0.969982	0.111074	1.06062
1.36868	0.0830749	0.0405164	0.488366	0.198694	1.02044
0.117117	0.12156	0.0983677	0.349656	0.0549498	0.801452
0.958375	1.2587	0.116018	0.548665	0.138534	0.817418
0.768206	0.00831211	0.164644	0.929301	0.0961407	0.160316
0.368189	0.0862779	0.0481255	1.30635	1.04881	1.16326
0.488948	0.119482	0.0480559	0.446641	1.5332	0.0913581
1.20276	0.205682	0.244003	0.413127	0.637167	0.763305
0.702516	0.368708	0.219414	1.7962	1.36909	0.478334
1.04031	0.469235	0.0353123	0.742313	1.58351	2.3165
0.725354	0.328644	0.12051	0.511023	0.161933	1.63709
0.742125	-0.0437001	0.247455	0.880887	0.0851526	0.508915
0.439823	0.071923	0.245536	0.838225	0.497469	0.914654
0.522578	0.0111417	0.0995864	0.782392	0.154511	0.576122
0.603937	0.149959	0.0091402	0.732297	0.00673856	0.908201
1.05546	0.230172	0.340021	1.10942	0.813556	1.57723
0.759266	0.0345615	0.029918	1.62627	0.0335092	0.408618
1.57142	0.43397	0.872655	0.628387	0.359539	0.580598
1.70549	0.30193	0.432708	0.715241	0.19102	0.792864
1.62083	0.00087265	-0.0301676	0.703162	0.289265	1.50545
0.6805	0.152405	0.196696	0.457439	0.492137	0.700743
0.679274	0.724337	0.182125	0.475846	0.11516	0.210318
0.807389	0.0761234	0.246284	0.454546	0.147495	0.940893
0.41244	0.118254	0.3302	0.691591	1.11253	0.76777
0.485512	0.0669041	0.754098	0.538691	0.186662	1.25521
1.22143	-0.0113353	0.427235	0.687569	0.557661	1.47005
1.76098	0.0899359	0.183532	1.32296	0.0542978	0.0548511
0.725258	0.031535	0.228194	1.03548	1.04985	2.02076
0.569096	0.219219	0.429647	1.61967	0.183391	1.46407
1.17387	0.0696976	0.0106481	0.772756	0.0315875	0.617988
0.379997	0.0514869	0.585269	0.880393	0.135755	0.768225
0.296343	0.0456071	0.492364	0.784237	0.120401	0.432052
1.84537	0.0709257	0.0375294	0.592212	0.950039	1.08766
0.410575	-0.0091857	0.0915727	0.792142	0.668064	1.03637
1.59474	0.0359578	0.133033	1.18218	0.196551	0.71771
1.30758	0.285592	0.217729	0.278107	0.687051	1.36004
0.456917	0.0169464	0.0557335	1.97347	0.127408	0.904485
0.675477	0.0030544	0.127766	0.810913	0.400186	0.832649
0.986013	0.16524	0.733096	0.528708	0.370082	1.29348
1.20738	0.738499	0.0765512	0.563421	0.464533	0.753636
1.00432	0.323775	0.0854232	0.907012	0.896542	0.69235
1.97575	0.0241332	0.259048	1.27124	0.423268	1.23386
1.30844	0.135856	0.0261737	0.56153	0.628787	1.75067
0.541365	0.013957	0.121809	1.09837	1.33744	1.08978
0.570193	0.740495	0.093305	0.92839	0.00213321	0.320575
0.45615	0.871152	0.111047	0.826633	0.79927	1.4989
0.349227	0.171965	0.48788	1.50848	0.157989	0.630551
0.736197	0.0411081	0.439188	0.556131	0.0576158	1.27333
0.354216	0.284241	0.0728937	0.659548	0.412717	0.242994
0.633117	0.287609	0.293351	1.20903	2.71743	0.777974
1.15826	0.0224123	0.404262	0.524427	0.00739432	0.997127
1.4004	0.223767	0.15566	0.226622	0.0676454	0.505313
0.65574	0.11358	0.756844	0.964264	1.42126	0.683722
0.170793	0.191347	0.124433	0.542347	0.528458	1.29096
2.36324	0.113535	0.0947086	1.14164	0.245453	1.63859
1.69957	0.183544	0.566079	1.31674	0.708294	0.572085
1.44776	0.0613226	0.311537	0.134873	0.0324774	0.90598
0.490985	0.11978	0.352943	0.215173	0.200619	1.19406
0.958878	0.398033	0.528693	0.303946	0.166085	0.513559
0.603645	0.666004	0.379042	0.126101	0.355507	1.42568
0.673464	0.09225	0.110451	0.842996	0.0511459	0.423174
0.83021	0.253725	0.947245	1.36584	0.790309	0.754406
1.76872	0.00952943	0.626647	0.342796	0.0498175	1.46107
0.558181	0.0177368	0.113684	0.871151	0.10103	1.06059
0.568304	0.338589	0.11067	0.237092	0.911306	0.3797
0.762672	0.0849277	0.33863	0.380497	0.27732	0.672136
0.152387	0.03103	0.0614223	0.429145	0.393568	1.48959
0.246927	0.0200758	1.71782	1.1247	0.277183	0.560523
0.205538	0.978009	0.109587	0.408824	0.0638859	1.38198
1.11481	0.0968513	0.508425	0.788644	0.138552	1.35601
0.221889	0.0322168	0.520946	1.22376	0.147325	0.853472
1.40004	0.192104	0.035704	0.459132	0.127287	1.46859
0.47826	0.0491512	0.114267	0.352055	0.117211	0.372511
0.30615	0.0302438	0.0255907	0.258729	0.604779	1.01624
0.888891	0.0120903	0.032687	1.10651	0.240707	1.38976
0.559171	0.0977308	0.533613	1.02221	0.108945	1.65072
0.883103	0.351557	-0.0209376	0.703145	0.312568	1.41731
1.73582	0.242113	0.70401	0.588288	1.46331	0.953539
1.19458	0.0181162	0.157179	2.55513	0.319245	0.324496
0.443481	0.0935494	0.0893375	0.753008	0.516294	0.732111
0.676392	0.0905758	0.0287313	0.151891	0.680351	0.591284
1.00152	0.0737231	0.72002	0.86452	0.0693433	2.02914
1.51108	0.0998642	0.734774	0.499627	0.769792	0.359681
1.33694	0.0320995	0.221347	0.677698	0.0674458	0.310532
0.532262	0.00424616	1.03985	0.784552	0.313502	1.63418
1.53548	0.0213115	1.11799	0.480094	0.350262	1.07216
0.329383	0.0754134	0.0485978	1.01095	0.361243	1.13623
0.797029	0.097509	0.360959	0.720124	0.170955	1.03396
0.491706	0.00392825	-0.0141813	0.618279	0.0740258	0.970267
0.304451	0.0375735	0.21779	1.36759	1.15725	0.716363
0.515566	0.514095	0.533585	0.651209	0.400045	1.63629
0.362238	0.070737	0.310727	0.334953	0.0142501	1.66562
0.476643	0.203584	0.097499	0.514612	0.0888189	0.453025
0.43226	0.0380859	0.211076	1.80252	0.0478245	1.10844
1.15733	0.203369	0.021049	1.12204	0.363955	1.11774
1.05811	0.0627494	0.147975	0.355	0.819163	1.73154
0.262117	0.0566742	0.100443	0.387797	0.611567	0.580814
1.03365	0.258466	-0.009441	0.0337616	0.745778	0.801516
1.69406	0.0993984	0.463248	0.495143	0.0763909	1.85576
0.666055	0.0541234	1.51681	0.386447	0.0791053	2.19728
0.822515	0.0131981	0.314225	0.310601	0.0363549	1.23893
0.476867	0.090112	0.19588	0.874107	0.0725131	0.523477
0.519598	0.0216912	0.29207	0.335677	0.981991	1.48973
0.437147	0.0382248	0.130986	0.246566	0.0513737	0.980486
0.928929	0.0766187	0.15313	0.882901	0.0682836	0.558723
1.20408	0.23178	1.2672	0.73504	0.0671997	1.15051
0.617893	0.0129471	1.24934	0.8378	0.106914	0.592271
0.819435	0.260462	0.493402	1.13817	0.951954	0.735
1.08255	0.104126	0.192145	0.13153	0.717879	0.974524
0.906637	0.298556	0.389042	0.988567	0.352835	0.702909
0.581056	0.0134071	0.345335	1.43552	0.0250161	0.305922
1.28288	1.85144	0.472398	0.991785	0.708488	0.855435
0.73784	0.0949958	0.0212974	0.365329	0.0194979	0.454
0.818394	0.0923736	0.574131	0.548304	0.19007	2.55477
1.09877	0.253872	0.0365073	0.392374	0.15966	1.15897
0.406584	0.402646	0.045014	0.916507	0.0219046	1.9865
0.45897	0.324942	0.0781181	0.383097	0.0513309	1.06322
1.08787	0.153209	1.79025	1.30895	0.388361	1.0434
0.496737	0.338851	0.484658	0.457578	1.00837	0.262743
1.37965	0.203344	0.384545	1.20741	0.170519	0.207578
0.654051	0.123518	0.453675	1.12899	1.29959	0.921413
0.893636	0.120312	0.646992	0.356026	0.262495	1.39924
0.711772	0.380691	0.284122	1.74683	0.53056	0.551005
0.985069	0.272067	0.0793735	0.561331	0.629732	0.930247
2.18183	0.15412	0.214804	0.820375	0.0724275	0.145626
0.939969	0.210069	0.447284	1.81286	0.296699	1.22728
0.222588	0.185935	0.130694	1.577	0.0623189	0.317867
0.875384	0.00804253	0.00458724	0.604934	0.123618	0.679067
0.995665	0.014474	0.439325	0.531494	0.152314	0.595804
1.46321	0.045844	0.0383082	1.39443	0.303233	1.11872
0.817032	0.122259	0.238532	1.61863	0.0721819	1.59269
1.38312	-0.0495601	0.988285	0.718653	0.0161146	0.608385
2.10728	0.0986573	-0.0135757	0.770616	0.198386	1.01342
0.350793	0.0820629	0.788059	1.0224	0.0598458	1.16253
0.808168	0.0944909	0.128095	0.699987	0.0628838	0.73852
	0.271392	0.0403013	1.00337	0.0907733	0.919249
	0.243417	-0.026333	0.600046	-0.0068806	1.38324
	0.138925	0.602414	0.820361	0.0270226	0.383249
	0.113528	0.42336	1.26585	0.357709	0.760603
	0.600938	0.0677353	0.808436	0.177664	0.393132
	-0.0026876	0.220357	0.863359	0.567264	0.556773
	0.10007	0.173995	1.58664	0.0552133	0.334317
	0.1254	0.345321	0.387956	0.257822	0.19881
	0.248943	0.682521	0.518021	0.0701626	0.902347
	0.995198	0.517733	0.388493	0.230909	0.684837
	0.30877	-0.0288549	1.50061	0.0475411	0.371008
	0.830089	0.356083	0.264472	0.596493	1.53889
	0.00832596	0.665112	0.40317	0.601142	1.27495
	0.195114	0.112803	0.354949	0.599307	0.520398
	0.0935925	0.281284	1.01154	1.01556	1.44155
	0.19541	0.136711	0.81204	0.675117	1.15297
	0.224286	0.0239422	1.19791	0.0418069	0.599153
	0.135893	0.722367	1.13298	0.0157351	1.28033
	0.172413	0.108842	0.0850283	0.442719	1.69849
	0.0860737	0.170639	0.257501	0.0256487	1.8744
	0.244516	0.561416	0.700802	-0.0113317	0.678359
	0.390316	0.117799	0.347521	0.027256	0.443443
	1.02656	0.463477	0.936388	0.159973	0.885228
	-0.0242679	0.200562	0.94542	0.0805598	0.415177
	0.0279687	0.157337	0.646296	0.0582064	0.593499
	0.0456235	0.232729	0.544662	0.0418246	1.52657
	0.127842	0.0570663	1.3966	0.0713778	1.06309
		0.304208	0.701662	0.0336481	1.34924
		0.543891	0.382931	-0.0085304	1.50179
		0.149336	0.255924	0.0466178	0.319021
		0.00951496	0.540056	0.109306	0.591303
		0.645177	1.35684	0.0458312	0.726019
		0.214425	0.56961	0.474387	1.41809
		0.0323082	0.200744	0.212479	1.24518
		0.110239	0.421049	0.0169691	1.01156
		0.321328	0.8618	0.895933	0.763233
		0.227108	0.249341	0.0685832	0.670179
		0.0522456	2.11223	0.372144	0.572162
		0.0838544	1.30273	0.447635	0.681572
		0.207743	0.169655	0.01499	0.806311
		0.384516	0.388646	0.0792738	0.411815
		0.252707	0.62722	0.0142942	0.449593
		0.00832874	1.99612	0.372114	0.591276
		0.239517	0.404398	0.0625296	1.26048
		0.0785984	0.272103	0.0454617	0.975682
		0.204589	1.0179		0.944065
		0.810851	1.79275		0.582112
		0.0269381	0.685899		0.177442
		0.0828436	0.495379		1.59167
		0.081394	1.72709		0.520373
		-0.0034806	1.47118		0.659633
		0.268514	1.59777		0.803067
		0.0751263	0.477253		1.59771
		0.13439	0.21645		1.01483
		1.28801	0.360631		1.19174
		1.12374	0.636123		1.48293
		0.160314	0.900102		1.1264
		0.312385	0.778664		2.10519
		0.0188927	1.32607		0.525098
		0.362375	0.348143		0.608039
		0.340094	0.338585		0.847661
		0.0446964	0.692899		0.834229
		0.461401	1.01393		0.852634
		0.0899968	1.03282		1.70842
		0.0852149	0.429803		0.824648
		1.07104	0.944303		1.09567
		-0.0234725	1.02832		1.05626
		0.127808	1.09598		0.865503
		0.284231	0.462287		0.606295
		0.176089	0.215833		1.25942
		0.101561	1.53713		0.629544
		-0.0035781	0.724375		0.770543
		0.146874	0.832072		0.572467
		0.561482	0.482376		1.46775
		0.727325	0.769338		0.654613
		0.406575	1.253		0.401692
			0.856508		0.72065
			1.05678		0.336816
			1.0459		0.783515
			0.702179		1.00239
			0.585836		0.915459
			1.44334		0.391326
			0.347704		0.957966
			0.987905		1.66069
			1.14657		1.0508
			1.9747		1.10508
			0.830948		1.05291
			1.28869		0.61657
			0.57		0.364039
			0.432789		0.324494
			1.11951
			0.165784
			0.853154
			0.651785
			0.598124
			0.399354
			1.40867
			2.20027
			0.323323
			0.689621
			1.09714
			0.503439
			0.852534
			0.574232
			0.988479
			0.264959
			2.02317
			0.149714
			0.837435
			0.740503
			0.887505
			0.373666
			0.534781
			0.79212
			0.556633
			0.593747
			0.431102
			0.191356
			0.560294
			0.932983
			0.613113
			0.357741
			0.511702
			0.623931
			1.28574
			0.916532
			0.983504
			2.49306
			1.96635
			1.26861
			0.345477
			0.334078
			1.15657
			1.08116
			0.437686
			0.857669
			0.0788491
			2.2706
			1.87866
			0.437019
			0.341959
			0.820075
			1.61768
			0.788018
			0.602273
			0.472152
			0.832367
			0.856437
			0.662789
			1.9028
			1.10351
			1.2856
			0.86289
			0.693667
			0.837529
			0.578818
			0.457457
			0.707568
			0.975415
			1.2516
			0.342638
			0.641811
			0.890983
			0.887937
			0.489472
			0.508872
			0.393921
			0.615274
			1.78736
			0.804275
			0.999455
			0.67121
			0.751257
			0.640583
			1.54751
			1.29803
			2.63091
			1.0914
			0.77609
			0.341798
			0.143501
			0.42819
			1.2575
			1.10496
			0.874083
			1.34358
			1.18013
			0.552629
			1.02231
			1.39707
			0.344343
			0.728661
			1.90843
			0.898222
			0.154575
			1.13842
			1.3234
			0.537611
			1.19865
			0.681407
			1.70388
			1.37183
			0.418843
			1.12664
			0.436278
			0.437149
			0.46988
			0.696344
			1.13794
			0.815886
			1.07784
			1.03877
			0.565796
			1.2767
			1.31966
			0.618425
			0.865137
			0.855278
			0.841045
			0.611722
			1.34961
			0.44624
			0.42513
			0.800448
			0.64644
			1.35061
			0.723997
			2.39605
			0.822761
			0.68349
			0.414183
			1.65288
			0.361152
			1.03528
			1.5135
			1.02036
			0.76797
			0.944078
			1.51085
			0.224508
			0.817431
			0.576528
			0.966843
			1.00151
			1.05868
			0.765317
			1.22025
			0.357295
			0.460532
			0.558188
			1.26003
			0.427818
			0.718756
			0.338051
			0.686774
			0.887288
			1.03663
			0.490594
			0.850772
			0.688976
			1.19977
			0.324681
			1.02257
			1.28839
			0.26072
			1.08318
			1.42471
			1.27241
			1.35885
			0.958878
			1.45025
			1.32625
			0.811275
			0.945864
			1.32001
			1.06097
			1.85575
			0.962639
			0.866456
			1.7276
			0.904577
			1.28754
			0.469987
			1.21242
			1.03317
			0.723391
			0.437883
			0.797219
			1.18941
			1.11888
			0.404754
			0.286978
			1.3879
			1.20221
			1.21472
			2.54224
			1.55651
			0.52324
			0.377617
			1.02912
			0.207567
			0.394762
			1.71459
			1.06555
			1.41205
			0.540563
			1.30425
			1.60056
			0.747742
			0.555655
			1.03407
			0.660494
			1.29809
			1.09488
			1.56621
			0.763147
			0.95635
			0.743742
			0.997546
			1.06062
			1.02044
			0.801452
			0.817418
			0.160316
			1.16326
			0.0913581
			0.763305
			0.478334
			2.3165
			1.63709
			0.508915
			0.914654
			0.576122
			0.908201
			1.57723
			0.408618
			0.580598
			0.792864
			1.50545
			0.700743
			0.210318
			0.940893
			0.76777
			1.25521
			1.47005
			0.0548511
			2.02076
			1.46407
			0.617988
			0.768225
			0.432052
			1.08766
			1.03637
			0.71771
			1.36004
			0.904485
			0.832649
			1.29348
			0.753636
			0.69235
			1.23386
			1.75067
			1.08978
			0.320575
			1.4989
			0.630551
			1.27333
			0.242994
			0.777974
			0.997127
			0.505313
			0.683722
			1.29096
			1.63859
			0.572085
			0.90598
			1.19406
			0.513559
			1.42568
			0.423174
			0.754406
			1.46107
			1.06059
			0.3797
			0.672136
			1.48959
			0.560523
			1.38198
			1.35601
			0.853472
			1.46859
			0.372511
			1.01624
			1.38976
			1.65072
			1.41731
			0.953539
			0.324496
			0.732111
			0.591284
			2.02914
			0.359681
			0.310532
			1.63418
			1.07216
			1.13623
			1.03396
			0.970267
			0.716363
			1.63629
			1.66562
			0.453025
			1.10844
			1.11774
			1.73154
			0.580814
			0.801516
			1.85576
			2.19728
			1.23893
			0.523477
			1.48973
			0.980486
			0.558723
			1.15051
			0.592271
			0.735
			0.974524
			0.702909
			0.305922
			0.855435
			0.454
			2.55477
			1.15897
			1.9865
			1.06322
			1.0434
			0.262743
			0.207578
			0.921413
			1.39924
			0.551005
			0.930247
			0.145626
			1.22728
			0.317867
			0.679067
			0.595804
			1.11872
			1.59269
			0.608385
			1.01342
			1.16253
			0.73852
			0.919249
			1.38324
			0.383249
			0.760603
			0.393132
			0.556773
			0.334317
			0.19881
			0.902347
			0.684837
			0.371008
			1.53889
			1.27495
			0.520398
			1.44155
			1.15297
			0.599153
			1.28033
			1.69849
			1.8744
			0.678359
			0.443443
			0.885228
			0.415177
			0.593499
			1.52657
			1.06309
			1.34924
			1.50179
			0.319021
			0.591303
			0.726019
			1.41809
			1.24518
			1.01156
			0.763233
			0.670179
			0.572162
			0.681572
			0.806311
			0.411815
			0.449593
			0.591276
			1.26048
			0.975682
			0.944065
			0.582112
			0.177442
			1.59167
			0.520373
			0.659633
			0.803067
			1.59771
			1.01483
			1.19174
			1.48293
			1.1264
			2.10519
			0.525098
			0.608039
			0.847661
			0.834229
			0.852634
			1.70842
			0.824648
			1.09567
			1.05626
			0.865503
			0.606295
			1.25942
			0.629544
			0.770543
			0.572467
			1.46775
			0.654613
			0.401692
			0.72065
			0.336816
			0.783515
			1.00239
			0.915459
			0.391326
			0.957966
			1.66069
			1.0508
			1.10508
			1.05291
			0.61657
			0.364039
			0.324494
1.29704	0.865884	0.416535	0.946286	0.620639	0.92221
1.42558	2.07708	0.0664904	0.949481	1.61649	0.488901
1.28227	2.3256	1.17985	0.902343	0.738702	0.225198
1.15839	0.665631	0.0630648	1.23117	0.516314	1.6886
2.06718	0.168234	1.15835	1.29258	0.952672	1.50688
1.55087	0.697208	0.154296	1.12381	1.33334	1.23037
1.24138	0.390008	0.763832	1.11684	0.0920171	1.21374
1.79194	0.750702	0.437206	0.679189	0.7005	1.3089
1.37823	0.101386	0.601341	0.372882	0.354329	0.838783
1.64997	0.378254	0.261997	0.629839	0.459241	0.341845
1.27454	0.282321	0.645872	0.519536	1.14266	0.959342
0.982609	0.980004	0.130683	1.35706	1.18291	1.16646
0.780348	0.297115	0.166225	0.62327	0.507324	1.02463
0.706961	1.93397	0.993688	0.515386	0.390552	0.902387
0.696037	0.0448795	0.112289	0.909393	1.06739	0.978774
1.5108	0.419251	0.20318	1.25904	0.572473	1.18248
0.303877	0.472797	0.192367	1.16249	0.480009	0.918237
0.678956	0.565728	2.70959	1.01134	1.01174	0.775775
0.415909	0.482223	0.0824617	0.960194	0.867016	0.834646
1.32746	0.437881	0.0977869	0.757061	0.263177	1.37093
1.04307	0.402815	1.58142	0.746236	0.597473	0.881378
0.688984	0.171204	0.0957498	0.678973	0.106283	1.27838
1.33174	0.07316	0.624871	0.603094	1.82553	0.901701
1.82681	1.2849	0.0177476	1.20601	1.28128	0.755755
0.700622	0.384396	0.344701	0.914082	1.06261	0.735637
0.802333	0.216248	1.40288	1.15491	0.357164	0.886703
1.24877	1.42035	1.68374	1.15845	0.376501	0.932941
1.092	0.481293	0.330118	0.823107	0.367602	1.29215
0.8053	2.2687	0.0901432	0.966623	0.484009	1.05512
1.18695	1.1009	0.238316	0.395488	0.217318	1.34089
1.13682	0.863753	0.269296	2.1793	0.413799	0.501214
1.37926	0.157569	0.860703	0.781716	1.56685	0.557073
1.26096	0.477324	0.169012	0.847835	0.700014	0.580711
1.14189	1.29629	1.00787	0.621288	1.03828	1.96282
0.692913	0.36013	0.338392	0.531029	1.5709	0.455049
1.35632	0.0301526	1.26716	0.776048	0.352186	0.714184
1.10763	0.770879	0.107505	1.36569	0.705046	1.4636
0.786813	1.07068	1.29051	0.790324	1.3067	0.448887
0.916815	0.629929	0.0833287	0.652763	0.945642	1.61034
1.08835	0.660176	0.184172	0.777675	0.795293	0.845838
1.37414	0.00241727	0.768067	0.41425	1.19478	0.373384
0.651468	0.472208	0.229942	0.806534	0.78045	1.2248
0.77501	1.38389	2.62346	0.732638	0.410585	0.600388
1.5516	0.248389	3.0907	0.817088	0.893429	1.20925
0.779866	1.84924	0.0904342	0.772327	1.43433	1.66937
1.13788	0.781127	0.610953	0.666502	1.42242	1.06629
1.69322	0.0937525	0.102034	1.05798	0.410546	1.20083
0.2165	0.0963429	0.56557	0.709347	1.22365	1.90873
1.28612	3.12605	0.177869	1.84627	0.634273	1.0906
1.32495	0.311815	1.19353	0.952917	0.648715	0.849568
0.991527	1.32738	0.638496	1.02563	0.565701	0.286052
0.63239	0.202018	1.54148	0.972124	0.387348	1.74886
1.18854	0.345186	0.123838	1.08781	1.34634	0.737055
0.746522	0.233147	0.695051	0.175796	1.09324	0.791407
1.2788	0.131027	0.143146	1.31958	1.60433	1.00133
0.773243	0.329449	1.62229	1.17364	1.07866	0.870002
1.37469	1.29827	0.33609	1.3113	1.23426	1.38931
1.5273	0.90245	2.2881	1.78025	0.25271	0.999138
1.86669	0.187863	0.711163	1.09287	0.915072	0.441716
1.66477	0.365595	3.14274	0.847511	0.298546	1.05164
0.891591	0.660574	0.0438008	0.409651	0.298213	1.85358
1.33222	0.771502	0.246203	0.744556	1.68773	0.728191
1.429	0.891522	1.45625	0.669352	0.386569	0.798817
1.05116	0.040387	0.22958	0.954003	0.636324	0.855802
1.50487	0.0771909	0.223153	0.874919	0.912604	0.938868
0.832738	0.398922	0.297833	1.36609	0.125298	0.848104
0.881087	0.255555	2.17366	1.19817	0.487356	0.846766
1.40891	0.214249	0.236677	1.2294	0.356445	1.20716
1.39382	0.802077	0.677997	1.02064	1.50096	1.30889
0.414767	0.746723	0.327132	1.18561	0.733674	0.910123
2.6903	0.0414168	2.76321	1.39367	1.20565	1.60766
1.44123	0.661005	0.518798	0.840907	0.604096	1.25868
0.906829	0.0734368	1.7574	1.33412	0.652039	1.01481
0.889838	0.0605012	0.405138	1.01892	0.345692	1.03147
1.21987	0.689998	0.5997	1.07417	1.35099	0.695643
0.480243	0.482517	0.093946	0.484645	0.910268	0.502095
1.30218	1.68768	0.797775	0.652116	1.2986	1.14363
0.821538	1.29095	0.444336	0.929228	0.290919	1.3708
1.53448	1.63161	1.0741	0.473968	1.03113	1.55048
0.864048	3.13572	2.96498	1.74754	0.163854	1.74909
1.37911	0.266098	0.173239	0.671431	1.05174	1.6306
1.23737	0.542687	1.53141	1.04374	0.36118	1.81519
1.23724	0.667835	0.259519	1.00539	0.921808	1.32874
1.71686	0.219616	0.48853	0.537653	1.19256	1.29836
1.35822	3.30798	0.0591693	0.771131	0.351073	1.17941
1.36552	1.26158	0.0433213	1.03804	0.951659	0.784774
1.12914	2.55258	0.95101	0.606843	0.595823	1.04667
1.50233	0.260784	0.118653	1.1904	0.850932	1.07924
1.37579	0.20101	0.138216	1.13717	0.71736	1.2439
0.441588	1.43254	0.0220741	0.520553	0.580743	1.17085
0.671609	1.90199	0.454816	1.45549	1.46121	1.08555
1.65623	0.131105	0.0987627	0.917719	0.966132	0.621573
1.48024	0.949277	0.157735	0.827114	1.09268	0.85972
0.458364	0.108183	0.879183	0.818687	1.08647	0.782173
0.975299	1.57732	0.258147	1.29074	0.282105	1.07607
2.33821	0.942591	0.0471536	1.71836	0.51017	1.58106
1.43083	0.311624	0.15057	0.787163	0.828598	1.28057
0.74079	0.407872	2.12447	0.902685	1.48132	0.857376
1.61319	0.358827	2.38093	0.986755	0.709442	0.603363
0.781411	0.109174	0.403859	1.04655	0.601832	1.1957
1.47382	0.387504	0.271012	1.08152	0.678857	1.25679
1.02648	0.214	0.74778	2.14009	0.851508	1.09081
1.63955	0.0928906	1.32112	1.09779	0.552067	1.83734
1.32417	1.20405	0.0830672	1.43242	1.39783	1.08372
0.431924	0.689895	0.511418	1.60357	0.164027	2.19339
1.06418	0.0620079	1.15818	0.73307	0.252432	1.5884
0.956904	0.30578	0.140518	1.06786	0.392259	0.655659
0.52478	0.211568	2.03439	1.41442	1.02543	1.2279
1.01679	2.13238	0.892593	1.48198	0.754634	0.543389
0.723722	1.49585	0.389701	1.50516	1.55609	1.53819
1.92036	0.959019	-0.031302	1.52108	0.536577	1.41303
0.561514	0.753486	0.325001	0.45867	0.682925	2.01241
1.93134	0.15872	0.32245	1.11013	0.0916278	1.37781
1.44798	0.738443	0.473847	0.970754	0.217916	1.02306
0.381587	1.23064	0.209285	0.846063	0.163873	1.33613
1.4178	0.481251	0.245937	0.503588	0.543044	0.211183
0.617525	1.31769	0.22052	1.23346	0.0398135	0.977195
1.51892	0.831506	0.47963	0.723536	0.617169	0.776901
1.66508	0.104013	0.695319	1.3344	0.700299	0.944093
1.00111	0.26576	0.274543	0.861524	2.47357	1.85786
1.69491	0.241846	0.00138372	0.783416	1.23462	1.20857
1.35662	3.35574	0.130099	0.678392	0.496768	0.608928
1.23513	0.147574	0.266411	0.757959	0.382925	0.918961
0.666727	1.23857	0.189059	0.674839	0.764284	0.989259
1.27354	0.344912	2.05523	1.83063	0.64476	1.51323
0.770312	1.38462	1.15385	1.01384	0.495441	0.663588
1.76519	0.173744	-0.0170196	1.40675	0.470656	1.19189
1.96945	0.123652	0.864996	1.00227	1.18317	0.978838
0.346713	2.37599	0.0330386	1.59525	1.18055	0.846097
1.8081	0.811043	0.0888964	0.880407	0.62726	0.623147
0.48847	0.479268	0.823089	0.63694	0.627282	0.991455
0.956374	0.979519	0.791992	0.539623	0.206866	1.16711
1.54244	0.999105	1.04912	0.380302	0.0540892	0.457681
2.00061	0.930816	0.0750258	1.21514	0.0320165	0.980454
0.893951	0.412392	0.68911	0.862828	0.147059	0.851572
0.784525	0.385506	0.00582786	1.1177	1.01466	0.771378
0.99114	1.20044	0.277952	0.686927	0.571681	1.61456
1.98156	0.162944	3.71631	0.872316	0.0975125	1.57988
1.14334	0.194477	0.0238671	0.579743	2.05213	1.86432
1.12141	0.622177	0.760676	0.633822	0.672255	1.28834
1.32809	3.39386	0.890358	0.531263	0.257221	0.876753
1.77358	0.392659	0.0577083	0.859744	1.66381	1.49991
0.696847	0.498822	0.127907	1.09112	0.31735	1.85803
0.51772	0.0433285	0.579563	0.637093	0.750357	0.942145
1.8156	0.0994366	0.0807367	1.78687	0.557371	0.407947
2.3967	0.208402	1.41184	0.723056	0.693925	0.809026
1.65323	0.5721	0.147358	0.799966	0.57031	1.05805
0.979181	0.0861221	2.08403	1.51401	1.09957	1.14716
0.932259	1.73361	0.347084	1.97247	0.316946	0.377253
1.07455	0.484339	0.10151	1.00907	1.28164	0.715935
0.663166	0.612264	1.54044	0.618304	0.301359	0.761715
1.56077	0.506202	1.17916	1.75509	0.0151714	0.726604
0.765609	0.204627	1.72022	0.398517	1.10456	0.272566
0.747171	1.3846	0.834855	0.76453	1.01284	1.0704
1.08396	0.334386	1.90618	0.533071	0.59304	0.651187
1.60907	1.20979	0.044668	1.43951	1.22872	1.13825
2.33724	0.852807	0.767269	0.859554	0.237181	0.874884
0.761287	0.63081	1.04119	1.02485	0.0782529	0.877007
2.15743	0.534733	0.934208	1.40705	0.320625	0.502847
1.86034	0.549408	0.218386	1.2733	0.658005	0.840393
1.98752	0.0837469	0.0715332	1.0702	0.197157	0.952003
1.38742	0.363695	0.177912	1.05826	0.156986	0.599146
0.804829	1.1294	0.312299	0.978072	1.02319	0.706483
0.463803	0.574865	0.533288	0.894309	0.209908	1.34518
0.863633	0.172122	0.428212	0.747153	0.900487	0.846151
1.05555	0.0310406	0.483934	0.773095	0.0137825	1.72345
1.5728	0.83538	0.0814514	0.876526	0.447993	0.723542
0.944342	0.309632	0.116957	1.40655	0.0345782	1.18749
1.51066	0.179517	0.36849	1.04203	0.916521	0.589851
1.0051	0.294565	0.419772	1.19497	0.0578064	0.644031
1.3911	1.29704	0.868029	1.00466	0.82331	0.974119
1.23921	0.257393	0.778272	0.838683	0.904341	0.655223
0.010998	1.08363	0.11199	0.56683	0.200374	1.05493
0.792838	0.602072	0.598758	0.764857	0.912731	1.24739
1.01098	0.097316	0.080572	-0.0042953	1.36144	1.17834
0.729403	1.60699	0.208334	0.791338	0.86226	1.71581
0.960469	0.780261	1.51481	0.961909	0.097866	1.18234
0.941494	0.534118	1.58285	1.41218	1.56339	0.793639
1.35344	0.0565797	0.0323189	1.53159	1.00127	0.396034
1.85142	1.245	0.484552	1.45904	0.238815	0.950288
0.465868	0.229721	1.10255	1.35123	0.793971	1.4427
1.19259	0.388724	0.691395	1.03195	0.709078	0.821843
1.02165	2.55971	0.0386671	0.82837	0.337625	0.936287
1.1943	0.406836	0.114546	0.950401	0.198792	0.584911
1.09019	0.986981	0.140141	0.790652	0.24519	1.12137
0.220702	2.07199	0.77532	0.722206	0.853722	1.72013
1.08555	2.1763	0.417739	1.54554	0.0769396	1.73559
0.30771	1.26277	0.0404713	0.530606	0.970906	1.26254
0.720246	1.3006	0.00765921	1.01659	0.73358	0.885568
1.22608	0.35932	0.108877	0.924739	0.486893	1.00567
1.0958	0.862141	0.00394917	1.16623	0.280013	0.744568
1.61508	1.81275	0.076394	1.03453	0.0686198	0.679156
1.68198	0.806401	0.484349	1.55911	0.657976	0.488133
1.2898	0.143638	1.77903	0.692169	0.644368	0.850436
0.596616	0.226351	1.25463	0.818197	0.126955	1.86336
0.764585	0.806459	1.18819	0.980602	0.96436	0.298948
1.66527	1.2264	2.4781	1.40885	0.590625	1.31019
1.34253	0.352357	0.832847	1.68011	2.4999	0.839345
1.57931	0.758801	0.730565	0.802564	0.603071	1.64135
0.919685	0.338984	2.45671	0.84381	1.01432	0.974614
0.720872	0.125615	0.779555	0.81315	0.719469	1.2072
1.2979	0.160121	0.236256	0.948041	1.0349	1.15828
0.897821	0.618392	0.0393831	0.99405	0.070496	0.977048
1.16405	0.253783	0.735746	0.755406	0.644677	0.799476
1.9163	0.092094	0.443824	0.77199	0.333555	1.16966
1.09173	0.18109	1.50556	0.628528	0.401851	0.8976
1.58082	0.339778	1.79233	1.9212	0.103898	1.11345
0.47011	0.0841854	0.145759	1.64187	0.631334	1.72699
0.776829	1.21085	0.880326	0.757014	0.543087	0.542519
1.05624	0.235242	0.457492	1.24536	0.0823085	0.783806
0.689694	1.58905	0.263155	0.678618	0.0106619	0.853123
0.571625	0.016511	0.550512	0.803381	1.0752	0.633049
1.0511	1.3188	1.62162	1.19373	1.24034	1.29631
0.979936	0.320707	0.528007	1.42868	0.821513	0.895153
0.694779	0.658059	2.13852	0.672554	0.931435	0.779893
1.02374	0.582548	1.42411	0.776794	0.769542	1.06721
0.623997	0.286563	0.189582	1.21969	0.0494325	0.921858
1.08198	0.13266	0.263989	0.973957	1.19675	0.522656
0.858121	0.162382	0.0221966	0.925355	0.00674617	1.01543
0.926698	2.93719	2.39276	0.804782	0.0800631	0.825911
1.35553	0.040271	0.24637	0.875934	0.776204	1.06229
2.46282	0.377155	0.961769	1.28197	0.0236935	1.0166
0.621952	0.0936488	0.356096	0.578354	0.271139	1.36595
1.27538	0.529093	0.39371	1.08768	0.253551	1.20232
1.20763	0.353832	0.0185804	0.916428	0.605422	1.16261
1.40991	0.926487	0.654724	0.745648	0.210268	1.35202
1.26549	0.969004	0.89704	0.5415	0.594996	0.849107
1.59124	0.474384	0.263002	0.694191	0.48323	0.840918
0.866128	0.780515	0.614244	0.59149	0.302706	1.0776
0.814393	0.485094	1.02377	0.598187	0.511865	0.510847
0.540577	3.20086	0.193999	0.995942	0.308269	1.67693
0.771664	1.42752	0.0817503	0.840438	1.0008	1.09785
0.815689	0.97564	0.201102	0.747147	0.367912	0.530873
0.957078	0.319431	0.0556796	0.470824	0.218495	0.618242
0.602577	0.860821	0.134975	0.796224	0.564279	1.19666
0.796391	0.224756	0.26623	1.15803	1.0906	0.603437
1.58742	0.620147	0.192328	0.90561	0.451315	1.02083
1.63675	0.300395	2.59714	0.7982	0.22814	1.42384
0.537525	0.98174	0.630297	0.917563	1.02996	2.49231
1.57797	0.354895	0.179564	0.84482	0.69943	0.66449
0.533636	0.106406	0.200819	1.49418	0.280822	0.791868
0.997081	0.120934	0.0377825	0.566946	0.157221	1.59498
1.54941	0.216196	0.22755	0.743506	0.539029	1.23526
1.28991	0.217164	0.319067	0.935045	0.272777	0.45644
1.43625	0.561813	0.24462	1.54287	0.316169	1.47667
1.99396	0.673797	0.34998	0.971962	0.124799	1.27394
1.48256	1.03576	1.25789	0.867965	0.429904	1.37847
0.815903	0.0388599	0.173215	1.07259	1.38399	1.12735
1.74899	0.233676	1.00631	1.12144	0.0571127	0.861572
1.84624	0.352869	0.114464	0.657075	0.6625	1.64051
1.15142	0.24042	1.33172	1.02875	1.20941	0.618918
2.57352	0.544858	0.0307201	0.507888	0.537371	0.810311
0.98115	0.0925853	0.144699	0.76374	0.217993	1.81289
0.639138	0.114705	0.205924	0.723558	0.361065	2.11395
1.49236	1.48426	0.0504154	0.640115	0.979444	0.916134
1.38591	0.637599	0.193502	0.930349	0.0800751	0.861855
1.79903	0.301882	2.11927	1.4363	0.0331151	1.20459
1.19278	0.354511	0.375379	0.673867	0.466897	1.1148
0.796655	1.24449	0.0267312	0.965662	0.0181462	1.26676
0.789152	0.3187	0.143789	0.250933	0.732384	0.794942
1.29945	0.0057928	0.387423	1.1704	0.990101	1.29969
0.576709	1.02011	0.0788849	1.19404	0.0642669	0.409778
1.2148	2.57926	0.946493	0.918921	0.293074	1.12952
0.91356	1.97743	0.0721423	1.31365	0.0737613	1.33254
1.38365	0.473901	0.161118	0.623526	0.0283632	0.992365
0.957768	1.02028	1.07091	0.892653	0.245229	0.464512
0.55144	1.27666	2.25164	0.790767	0.259515	1.39205
1.15342	0.404067	0.360492	0.491766	0.460723	0.711674
0.714757	0.442377	0.715656	0.548417	0.753839	0.508273
1.57453	1.63685	0.0621148	1.52712	0.300412	1.02937
1.01445	1.72148	0.047236	0.728298	0.594229	0.720241
0.824011	1.35185	0.0617245	0.95111	1.38571	0.583811
1.89134	1.20757	0.330147	1.00606	0.0399263	0.729729
1.59133	0.445779	1.06997	0.857674	0.038721	0.922682
2.05117	0.227707	0.0622997	0.647988	0.0686141	0.879939
0.787916	1.07533	1.84276	1.63752	0.156771	1.08963
1.383	0.0342481	0.0242181	1.29642	0.631149	1.17643
1.24171	0.487733	0.779486	0.716957	0.161583	0.908213
0.576356	0.297695	1.05854	0.81618	0.721474	1.21299
0.898797	0.433566	-0.0004807	0.667231	0.0186278	1.31693
0.700987	0.470836	0.083797	1.15923	0.739246	0.815175
0.49338	1.97515	1.351	0.99364	0.184032	0.950748
0.841823	0.223713	1.20967	0.633553	0.268753	0.851551
1.39873	1.93813	1.24869	0.53989	0.0921347	1.20977
1.36264	1.55071	1.22009	0.496343	0.211042	0.754779
1.39622	2.54412	0.315655	1.8903	1.55106	0.268749
0.881787	1.38608	0.103735	0.688424	0.885107	0.899281
1.09594	0.766788	0.241859	0.607543	0.559197	1.07561
0.840753	0.178169	0.120165	0.741992	0.372419	1.22395
1.17858	0.945477	0.738377	1.05283	0.318709	0.690844
0.841179	0.428863	1.70624	1.35574	0.617826	1.035
0.875393	1.61299	0.368436	1.36118	0.493741	0.693323
1.06937	1.86532	0.106387	1.02372	1.21995	0.731069
3.53874	0.46703	2.00454	0.654272	0.613707	0.849684
0.781826	0.746777	2.15006	0.899871	0.884782	1.55852
0.720216	0.11311	0.473748	0.425814	0.942855	0.589089
1.35246	0.220368	0.343357	0.426133	0.0493229	0.802295
0.680198	0.793764	0.0438994	0.926197	0.194012	0.729942
0.812481	0.660431	0.543444	1.39531	0.0355342	1.14391
1.4251	0.32092	1.54037	0.452508	0.948752	0.804031
1.03473	0.0610634	0.0396029	0.772349	1.12452	1.25866
0.581441	0.337199	0.41909	0.679187	0.356423	0.672127
0.882327	1.80609	0.916572	0.872161	0.61447	1.2139
1.82199	1.72928	1.69511	0.899076	0.938324	1.00584
0.757882	0.0847953	0.16883	0.95907	0.258885	1.08746
2.03359	0.549025	1.14859	1.05113	0.0361105	1.88963
1.11049	0.501295	0.269017	1.46057	0.0343089	0.576148
0.936829	0.626936	0.175306	1.09766	0.157473	1.95836
0.921192	0.252156	0.499136	1.03639	0.309187	1.00036
1.06453	0.124581	2.07499	0.764941	0.0286747	1.69591
1.59877	2.28667	1.53546	0.608372	0.118043	0.926147
1.67493	0.22889	0.297865	0.391206	0.0113943	0.978683
1.44289	0.869235	0.0595325		0.740797	0.820243
1.13058	1.5558	-0.0037368		0.0768843	1.20517
1.08332	1.36295	0.0924535		0.162373	0.826348
1.04568	2.1012	1.9662		0.232761	0.620544
0.84711	0.249218	0.313443		0.431353	0.880815
1.29115	0.319322	0.370679		0.0024105	0.485085
1.25542	0.118889	0.20726		0.120343	1.1477
0.856074	0.931621	0.65738		0.00237484	0.778803
1.28949	0.892767	1.87288		0.963945	0.573618
1.39232	0.182878	0.471699		0.674906	1.28067
2.01516	0.0373077	0.0625806		0.255705	0.854629
1.50049	0.253984	0.388204		0.0497857	1.04054
1.66775	0.615813	0.121922		0.103666	1.11481
1.32003	0.0520127	0.653176		0.0158739	0.79273
1.1046	0.0725203	0.12549		0.0529511	0.809743
0.691176	0.091991	0.0421853		0.364682	0.769692
0.34219	0.748245	2.44531		0.500257	1.49662
0.909076	0.276473	0.701183		1.49685	1.19259
1.56032	0.30428	1.5914		0.369901	0.526021
2.29285	0.14215	2.18961		0.746159	0.377834
1.19831	0.22533	0.496187		0.264648	0.309739
0.922421	0.936259	0.0765138		1.6022	0.754667
0.637517	0.0101989	0.0297607		0.0885242	0.97871
1.62024	0.142624	0.269291		0.0360896	1.32148
0.797666	0.0743551	0.023275		0.79934	0.845305
0.917954	0.849341	0.261565		0.0511544	1.54041
1.50509	0.618857	0.178614		0.838027	0.116174
1.23898	1.98659	0.0516151		0.745126	1.71694
1.62029	0.447144	1.62061		0.390213	0.619278
0.500572	0.0335216	0.173729		0.208607	1.22816
1.45674	1.16499	0.621916		0.0993301	1.25464
1.44121	0.27223	0.0248881		0.212418	1.22573
1.57146	3.39782	0.219377		0.959025	1.25841
1.88329	1.46876	0.401032		0.0612896	0.892234
1.49929	0.0884367	0.114691		0.181358	0.835599
0.812569	0.961367	0.956957		0.0898259	0.680621
1.23519	0.112513	3.08539		0.338555	0.720343
1.56875	1.50185	0.126828		0.104643	1.26767
0.522285	0.879965	0.120804		1.1722	0.897089
1.47921	0.863399	0.0899162		0.582229	0.81081
1.3225	0.854649	0.295494		0.477893	0.529698
1.05424	1.68862	0.105653		0.0153823	0.539234
0.711188	1.11945	0.233518		-0.0163212	0.397198
0.448319	0.550741	0.907439		0.102628	1.53059
1.38406	0.346139	0.471787		-0.0186564	0.957041
0.635594	0.284447	0.155164		1.22258	0.73141
1.60784	0.575845	0.189457		0.135987	0.830619
1.1958	1.04865	0.598748		0.0284956	1.03215
2.7763	0.131327	0.307008		0.0168409	0.939833
1.77178	0.765315	0.266499		0.0391103	0.455724
1.29939	0.160569	0.0187775		0.143366	1.20744
1.3108	2.11275	0.104353		0.0333278	1.02061
1.06564	0.569699	0.134906		0.669019	0.724312
1.39771	0.312742	0.210763		0.0699664	1.14422
1.31249	1.71096	0.236322		-0.0050712	1.54283
1.10759	0.876062	0.00821599		0.0592407	0.955609
0.908307	0.110375	0.00771711		0.142884	0.528002
0.656205	0.0367956	0.178608		0.404392	0.81751
0.430092	0.0764877	0.0587746		0.0812005	1.09937
2.174	0.529442	0.0887112			2.13775
0.787914	0.0357748	0.0375722			1.0185
0.886758	1.31664	0.0745358			1.17565
0.546233	0.28101	0.11669			0.376413
1.47393	0.361706	0.396587			0.67278
1.92211	0.35066	0.0884496			1.1538
0.519757	0.349146	0.070436			0.983188
1.36648	1.2911	0.127005			0.931133
0.915295	1.81852	1.7115			0.956235
1.3186	0.511424	0.058004			1.36516
1.42248	0.418461	0.303081			0.857291
1.67832	0.926393	-0.0207312			1.06574
1.49236	-0.0168145	0.815618			1.54097
1.34911	0.0636272	2.74304			0.356132
1.28027	0.252024	0.235381			1.37715
0.407011	0.65207	0.179873			0.936427
1.05144	0.11894	0.463686			0.764426
1.7605	0.205779	0.78285			0.904103
1.08034	1.22998	0.228156			0.18396
1.09852	0.272081	0.514331			0.965176
1.27319	0.0694761	0.11458			1.77114
0.964352	0.0864683	0.856017			0.426408
1.33327	0.189186	1.37392			0.81393
1.31026	0.769141	0.863212			1.11656
1.88395	0.535792	0.868417			0.776129
0.772275	1.0473	0.39381			1.13419
1.06018	1.26313	1.17374			1.42255
1.22679	1.08468	0.241167			0.850225
1.47135	0.162928	0.188681			0.564798
1.29845	0.568833	1.3693			1.0212
1.60124	0.112953	0.101549			0.990505
2.14186	0.193182	2.80156			0.574236
1.12786	0.455378	0.216844			0.983484
1.09969	0.184719	0.791079			0.561104
1.17442	0.683859	0.0951064			1.12205
1.20664	0.28559	1.04472			0.916552
0.631646	0.300136	0.042991			0.870054
0.876179	2.2519	0.459646			0.644156
1.32796	0.144804	0.0491329			0.681801
1.41645	1.06885	0.118955			0.752193
1.32023	0.454275	1.09939			0.909954
0.45992	1.54673	0.850178			0.954487
1.72795	0.392905	0.179352			0.412014
0.843966	1.40001	0.614855			1.50992
0.762329	0.766156	0.461497			0.163395
2.00014	1.12907	0.316814			1.29294
0.913004	0.196353	0.0798687			1.35744
1.46153	0.630959	0.0673541			0.428669
0.53905	0.0978588	0.943844			0.826315
0.761861	0.994955	0.258212			1.08807
1.49169	2.98558	0.108659			0.381114
1.80142	0.89076	0.148189			0.627659
1.08438	2.26346	0.288031			0.622518
0.701598	1.45697	0.0676024			0.978302
0.810721	0.150414	0.0851674			0.7873
1.02485	0.26232	2.0989			2.06399
0.536523	2.06549	0.158251			1.29951
2.0613	0.0351382	0.500316			0.981915
0.591634	0.209128	0.0624155			0.958098
1.21794	0.417895	0.0946636			0.930322
2.72945	2.31843	0.716262			1.2251
1.26021	2.23553	1.37398			0.518578
0.852859	0.0563691	0.161149			0.691338
1.28502	2.54115	0.958091			0.696424
0.403794	0.375233	1.06085			0.705381
1.02632	0.735025	0.140741			1.12103
1.12812	0.0683767	0.591053			0.317326
0.990837	0.409014	0.233249			0.524401
1.11777	1.66141	0.818913			0.844446
1.15803	0.163431	0.105605			0.139352
1.13602	2.54185	0.0659488			0.9869
1.32475	0.967873	0.700868			0.819618
0.592937	1.07496	1.0117			0.976473
1.4991	0.0903738	0.864458			1.08988
0.723215	2.17818	1.50175			1.83215
0.784657	0.512148	0.360859			1.26113
1.09022	0.341001	2.14797			1.10237
1.58697	0.120254	1.20157			0.257435
1.46399	0.153529	0.0617367			0.889076
0.725958	1.32375	1.07219			0.838731
1.42779	0.491666	0.395592			0.311701
0.746881	0.0812331	0.544456			0.651125
0.634898	0.260748	0.0457739			0.813488
0.821694	0.197359	0.345176			0.779504
1.04311	0.46157	0.105265
1.05455	0.860462	2.18153
0.939388	0.240502	0.0557859
1.13203	0.338196	0.71848
1.22996	1.21463	2.16894
1.30264	0.245159	0.0106402
0.344587	0.347819	1.57129
1.79368	1.40939	0.233238
1.54797	0.211505	0.166276
0.618937	0.156851	0.168939
0.620829	0.291506	0.0302596
0.898245	0.0757012	0.342909
0.649093	0.447982	1.80923
0.647034	0.473642	1.10896
1.30565	0.943734	0.509653
0.926239	2.92774	0.0063403
2.11313	1.20695	1.27927
1.23092	0.8134	0.142645
0.620227	0.0802807	0.152495
1.14099	1.48878	0.160057
1.29412	0.60434	1.1007
1.2788	0.205558	0.0470213
1.50472	0.0957926	2.33355
1.08246	0.31634	0.34377
1.21094	0.161772	0.596485
1.53302	0.0487201	0.490466
2.44578	0.378321	0.036543
1.17675	0.933138	0.42576
0.707903	0.259609	0.422887
1.22414	0.342173	0.247578
0.732596	0.55798	0.093062
0.837979	0.497249	1.88365
1.49587	1.23124	1.16613
1.23786	0.765948	0.0981448
0.458283	0.697043	0.0130589
0.867984	0.267627	0.0283468
0.592462	1.16528	0.195274
1.10733	2.8312	1.98245
1.66471	0.244716	0.241499
1.10624	0.12563	1.3845
1.42256	0.453102	0.35603
1.33293	1.05492	0.0920284
1.66235	0.286563	1.08919
0.528772	0.449538	1.0913
0.993455	0.538476	0.221699
0.740435	0.564819	1.06027
1.07382	0.18325	1.24572
0.537931	0.541839	2.58172
-0.012129	1.3777	0.428705
0.93234	1.95791	1.36295
0.224038	0.0559391	0.390191
0.693305	0.446523	0.0597527
1.7967	1.83659	0.518799
1.73512	0.106393	0.555691
1.12967	0.454361	0.00093433
0.930728	0.253387	0.491014
0.92884	0.472219	0.23668
[truncated: 791 more rows]

## Sheet: S4C Means Stack Norm .69811
EA1 FSK	EA1 FSK SAG	EA1 FSK SAG PTX	SSTR3 FSK	SSTR3 FSK SST	SSTR3 FSK SST PTX
1.03253	0.688688	0.156064	0.837031	0.745885	0.844666			Units are Ciliary pVASP/GFP Intensity (A.U.)
0.822349	0.217086	0.290398	0.870593	0.398462	0.938577			Consolidated all replicates, with a gap between sets of replicates.
1.14513	0.740399	0.620604	0.956382	0.584034	0.995731			Normalized all values to previously calculated mean of the first three replicates of the 'FSK' condition DMSO (.69811)
0.898354	0.380886	0.364928	0.932489	0.448525	0.929553			The fourth replicate's raw value mean, .62715, was not too far off from the mean of the first three replicates, so we did not change the normalization factor, because we only normalize for ease of reading the resulting graph
								These are the individual means plotted in the foreground of the superplot in S5C.
