# Supplementary material for: Smoothened and ciliary GPCRs regulate ciliary protein kinase A activity involved in Hedgehog signal transduction
Source: PLoS Biol. 2026 Jun 10;24(6):e3003841. doi: 10.1371/journal.pbio.3003841 (PMC13289941; doi:10.1371/journal.pbio.3003841)
Supplement: S6 Data — (XLSX) [file pbio.3003841.s013.xlsx]

## Sheet: 6C S5 pVASP|GFP Raw Values
Smo-/- DMSO TN84	Smo-/- DMSO TN88	Smo-/- FSK TN80	Smo-/- FSK TN84	Smo-/- FSK TN88	Smo-/- FSK TN89	Smo-/- FSKSAG TN80	Smo-/- FSKSAG TN81	Smo-/- FSKSAG TN84	Smo-/- FSKSAG TN88	Smo-/- FSKSAG TN89	Smo-/- FSKSAGPTX TN80	SMO FSKSAG TN79	SMO FSKSAG TN80	SMO FSKSAG TN81	SMO FSKSAG TN84	SMO FSKSAG TN88	SMO FSKSAG TN89	SMO FSKSAGPTX TN80	SMO FSKSAGPTX TN81	SMO FSKSAGPTX TN84	SMO FSKSAGPTX TN88	SMO FSKSAGPTX TN89	A635S FSKSAG TN81	A635S FSKSAG TN84	A635S FSKSAG TN88	A635S FSKSAG TN89	A635S FSKSAGPTX TN84	A635S FSKSAGPTX TN88	A635S FSKSAGPTX TN89	WRR FSKSAG TN80	WRR FSKSAG TN81	WRR FSKSAG TN84	WRR FSKSAGPTX TN80	WRR FSKSAGPTX TN81	WRR FSKSAGPTX TN84	GRL FSKSAG TN80	GRL FSKSAG TN81	GRL FSKSAG TN84	GRL FSKSAGPTX TN80	GRL FSKSAGPTX TN81	GRL FSKSAGPTX TN84	WRRGRL FSKSAG TN79	WRRGRL FSKSAGPTX TN79	WRRGRL FSKSAG TN80	WRRGRL FSKSAG TN81	WRRGRL FSKSAG TN84	WRRGRL FSKSAGPTX TN80	WRRGRL FSKSAGPTX TN81	WRRGRL FSKSAGPTX TN84
0.0422941	0.181293	1.05893	0.422506	0.68195	0.87011	1.05309	0.758856	0.767305	0.300066	0.57328	0.646813	0.518314	0.394154	0.45703	0.569411	0.214276	1.16128	0.0226774	0.15629	0.127504	0.146845	0.442346	1.22503	0.484294	0.300191	0.368627	0.0884677	0.0654117	0.769114	1.3909	0.690674	0.382632	0.314507	0.443916	0.355076	0.163197	1.38219	0.309264	0.104017	0.177534	0.175025	0.765105	0.80971	0.655313	0.716638	0.871889	1.10278	0.474033	0.158615
0.501683	0.763525	1.1351	0.335981	0.315454	0.791359	1.21763	0.527309	1.94777	0.394659	0.398069	0.333905	0.477537	0.229339	1.2414	0.25987	1.69936	0.151159	0.0354359	0.0658389	0.119503	0.479497	0.212589	0.41687	0.807276	0.507588	1.32927	0.767875	0.717015	0.431179	0.0109211	0.749074	0.422921	0.376891	0.127546	0.471845	0.092313	0.218899	0.268861	1.24837	0.127842	0.0803086	0.773996	0.515799	0.926756	0.289155	0.529682	0.41887	0.738611	0.299862
0.0220082	0.251749	0.577619	0.687522	0.622964	1.09928	0.814929	0.900359	0.423402	1.05625	0.791545	0.42735	0.927602	0.184232	0.559957	0.163973	0.216747	0.195111	0.272478	0.417455	0.0140838	0.277861	0.397907	0.768076	0.775668	0.293053	0.620127	0.281547	0.117134	0.595992	0.0726049	1.00642	0.801328	0.0395385	0.230468	0.680125	0.773934	0.586107	0.509312	0.608273	0.0287998	0.311625	0.615782	0.372312	0.335047	0.359667	0.823272	0.070571	0.527682	0.532862
0.231847	0.0646759	0.962515	0.361536	0.625301	1.40325	0.792516	0.361786	0.925521	0.799356	0.454699	0.484315	0.537092	0.159525	0.378998	0.706446	0.192205	0.201185	0.221399	0.0414144	1.14656	0.483686	0.196092	1.19234	0.934117	0.277627	0.805198	0.540397	0.0839399	0.432494	1.71001	0.372795	1.29916	0.0713772	0.151541	0.590925	0.175533	0.243986	0.164641	0.26581	0.139349	0.622785	0.278752	0.635564	0.116287	0.925768	0.782356	0.737149	0.419748	0.276584
0.0725066	0.308067	0.874004	0.988181	0.491819	0.762854	0.643579	0.726276	1.96258	1.36464	1.24099	0.542308	0.305245	0.0609947	0.540362	0.728802	0.368592	0.941192	0.0342093	0.0434054	0.0576095	0.0267155	0.339152	0.87469	0.822265	0.229026	0.248082	0.189314	1.12793	0.923922	0.441233	0.53961	0.550619	0.547533	0.768214	0.139792	0.0709277	0.602374	0.182582	0.29441	0.158514	0.0144144	0.751179	0.805907	0.11969	1.29709	0.280435	0.523111	0.458623	0.168491
0.500805	0.0428203	0.728119	1.21494	0.862948	1.06933	1.32959	1.25638	1.14424	2.37705	0.384597	0.356298	0.554841	0.335002	0.225944	0.27827	0.12243	0.56327	0.151979	0.363961	0.465819	0.0362899	0.408666	0.636768	1.64587	0.783879	0.985413	0.235637	0.120396	1.16126	0.447606	1.08066	0.706316	1.14254	0.0358666	2.19552	0.23368	1.00656	0.227422	0.142169	0.770027	0.0619398	1.0265	0.395421	-0.00356753	1.60014	1.54959	0.58428	0.117259	0.604941
0.344512	0.0977918	0.682068	0.363302	2.07661	1.02369	1.19358	1.43494	0.64693	0.499246	0.719038	0.42966	0.149444	0.145788	0.662665	0.422884	0.283485	0.193528	0.183806	0.733915	0.024512	0.079376	2.87121	0.439837	1.65297	2.02694	1.33421	0.627292	0.0299498	0.64174	0.072665	1.01729	0.355038	0.125457	0.503479	0.370527	0.258604	1.11633	0.379595	0.0572749	0.0252792	1.08386	0.574253	0.0772378	0.629406	0.65162	0.948236	0.949697	0.373129	0.0702902
0.215993	0.091358	0.511414	0.68942	0.517163	1.01727	0.91227	0.812583	0.790355	0.701505	0.752776	0.301318	0.466421	0.248537	0.054066	0.480222	0.0762291	0.0226402	0.164774	0.682196	0.194405	0.302141	0.186291	0.420333	0.890011	0.95155	0.662914	0.625634	0.526171	0.840815	0.336493	0.0786152	0.090413	0.0913486	0.234745	0.00799798	0.170848	1.0107	0.16702	0.198089	1.03904	0.658043	0.433706	0.57963	1.11728	1.17351	0.0562303	0.228836	0.233878	1.01975
0.385437	0.0442011	0.95152	0.743201	1.03347	0.699427	0.406599	0.676959	0.320714	0.920573	0.585412	0.430671	0.342541	0.0252122	0.871177	0.349588	0.981824	0.0239156	0.117131	1.48212	0.113764	0.0735944	0.829342	0.383306	0.766308	0.240411	0.874379	1.05906	0.211088	0.854065	0.112947	0.75863	1.28359	0.473584	0.668963	0.0477384	0.429344	1.52945	0.376376	0.0848088	0.340324	0.871209	0.377037	0.181988	0.108024	0.720454	1.09352	0.116239	0.814858	0.390103
0.716608	0.165005	0.376597	0.850211	0.753901	0.455027	0.535711	1.52757	0.78473	1.16057	0.896317	0.95058	0.455791	0.106636	0.933478	0.247434	0.811146	0.201615	0.171749	0.148241	0.0568416	0.291535	0.28629	0.258112	2.03139	0.362488	0.283356	0.525771	0.28491	0.442481	0.356106	0.0706656	0.714882	0.02026	1.58493	0.365504	0.596072	0.839023	0.890449	0.0597614	0.202175	0.074151	0.597288	1.10021	1.63837	2.28908	0.480147	0.560437	0.0694446	0.0673604
0.572404	0.519157	0.650607	1.67872	0.452006	0.951648	0.507933	1.14959	0.42345	1.12498	0.653357	1.03403	0.0203589	0.0638694	0.907715	0.720509	0.180525	0.410606	0.135991	0.529436	0.144394	0.106474	0.963161	0.405686	0.477947	0.901749	1.12426	0.0582633	0.648534	0.469001	0.389873	0.349025	0.183259	0.639697	0.417681	0.0209017	0.48736	0.243445	0.769503	0.237649	0.254692	0.265935	0.887038	0.227289	0.204136	1.75925	0.664275	0.0794284	1.22288	0.154317
0.0976582	0.13131	0.574054	0.377788	1.53041	0.573267	0.526179	0.79342	0.474618	1.02379	0.294931	0.421518	-0.0200889	0.115729	1.65077	1.44559	0.466649	0.2576	0.285914	0.145722	0.1104	0.544816	0.188009	0.47132	0.741481	1.03997	1.61497	0.405062	0.0665222	0.184422	1.35306	0.743957	0.707418	0.0833971	0.105907	0.246731	0.359167	0.849502	0.416152	0.282087	0.0425468	0.502866	1.41091	0.251338	0.856453	0.715808	1.59684	0.235794	0.493505	0.310765
1.01767	0.494301	0.449329	1.25176	0.479741	0.566232	1.00396	0.63268	0.699395	1.00724	0.548061	1.37442	0.555038	0.745781	0.449558	0.331466	0.592687	2.11793	0.0899376	0.0958126	0.0472605	0.0326998	0.376708	0.0886352	0.47152	0.438098	1.04257	1.45331	0.856631	0.37723	0.436842	0.106487	0.425722	0.31352	0.266582	0.189867	1.13761	0.906666	0.346135	0.448948	0.0615816	0.0781923	0.437418	0.42422	0.952701	0.359545	1.04613	0.353929	0.368847	0.192113
0.246648	0.310055	0.478586	0.71659	0.9118	1.30774	1.38248	0.673838	0.373057	0.964888	0.502004	0.727017	0.0618331	0.266115	0.147794	0.30229	0.0857789	0.964987	0.314721	0.330292	0.274189	0.101938	0.461314	1.66112	0.533728	-0.0203348	0.615543	0.108437	0.196794	0.709118	0.195587	0.487046	0.0963195	0.230188	0.14552	0.687122	0.962856	0.36916	0.944875	0.68341	0.0543721	0.0801059	0.496604	0.814939	0.258954	0.976937	1.01995	0.155067	1.01563	0.307554
0.218084	0.0707933	0.301542	2.37965	1.03429	1.01555	0.98582	0.697079	0.795569	0.950375	1.1023	1.05196	0.539045	0.0668845	2.56299	0.33699	0.184936	0.287672	0.0928288	0.408896	0.0760857	0.149645	0.0404071	0.241227	0.202666	0.108715	0.662298	1.18434	0.382409	1.23665	1.9744	0.509482	0.492561	0.105244	0.207303	0.717691	0.807604	0.564859	2.13824	0.049198	0.546406	0.187406	1.0288	0.507854	0.658904	0.854364	0.154021	0.343513	0.573589	0.473273
0.967432	0.225837	0.64389	1.09192	0.340338	0.939188	0.624702	0.626687	0.902134	0.61725	1.39649	1.03118	0.923433	0.030479	0.383486	0.534065	0.370081	0.189186	0.0564014	0.0466218	0.00371089	0.0113016	0.0512377	0.166704	0.161698	0.566187	1.50197	0.148408	0.0357535	0.415062	1.15168	0.861211	0.385248	0.222364	0.0487054	0.26241	0.0823241	0.18094	0.0418837	0.555259	0.19265	0.0092905	0.402293	0.693164	0.539535	0.395876	0.0297125	0.881697	0.41973	0.2927
0.105612	0.244961	0.351904	0.883752	0.995268	1.20647	0.279802	1.04896	0.672203	1.33792	0.832912	0.981316	0.304248	0.0114132	0.266069	0.809185	0.28616	0.17305	-0.00940556	0.189875	0.00464121	0.0163288	0.192872	0.916635	0.911221	0.502635	0.214792	1.06402	0.0967453	0.415676	0.68305	0.376556	1.4297	0.575935	0.0767717	0.363833	0.452411	1.25102	0.495316	0.116574	0.261274	0.087354	0.29059	0.14375	0.580718	0.371585	1.76836	0.279188	0.51746	0.147562
1.03968	0.0687639	0.377493	0.621241	1.04039	0.338618	0.592963	0.663778	0.869153	0.914538	1.52781	0.646406	0.135334	0.0557625	0.1959	0.068227	0.0286858	0.463302	0.203161	0.310196	0.0264148	0.0431725	0.051336	0.368918	0.989554	0.10233	0.494922	0.354861	0.535512	0.456833	0.30341	0.628535	1.04745	0.164611	0.0358699	0.342767	0.746655	0.55805	0.593863	0.395889	0.163433	-0.00945457	0.903212	0.254415	0.822058	0.349027	1.11091	0.0407534	0.782439	0.341052
0.274018	0.210176	0.384275	0.916249	0.581262	0.874578	0.743534	0.705671	0.33373	1.24666	1.09433	0.655957	0.891996	0.342159	0.360183	0.122831	0.110762	0.844312	0.0506371	0.0383453	0.0224057	0.0986592	0.307377	0.831814	0.370998	1.22985	0.931029	0.254911	0.129246	0.439735	0.23548	0.123132	0.693055	0.247185	0.101824	0.356617	0.0127356	0.387123	0.376539	0.665764	0.338165	1.33114	0.238537	1.15909	0.0396422	0.413452	1.13412	0.235892	1.45167	0.349535
0.0942405	0.292018	0.544702	0.891225	0.90301	0.807131	1.16936	0.483968	0.751829	0.493044	0.812452	0.501493	0.277589	0.0592507	0.149618	0.177662	0.876367	0.349358	0.100142	0.990242	0.312583	0.0488739	0.0611621	0.712353	0.473431	0.795754	0.734341	0.441708	0.454947	1.04112	0.0736486	0.397142	0.446152	0.323355	0.172121	0.583346	0.0380446	1.12628	0.751078	0.236599	0.151462	0.237563	0.600008	0.453531	1.81582	0.10394	0.782214	0.177649	0.225681	0.548433
0.700605	0.226954	0.653548	0.76448	0.13532	1.12923	0.859451	0.553203	0.768084	1.38277	0.473946	0.340651	0.0172387	0.577718	0.123329	1.34848	0.257853	0.101729	0.121882	0.0801956	0.496325	0.0179113	0.290754	0.651888	0.0221505	0.751506	0.865576	-0.0132715	0.281617	0.782283	0.4545	0.0608718	0.236084	0.332379	1.1308	0.143182	0.577954	0.270169	0.61193	0.545006	0.154024	0.264895	0.29103	0.479772	0.227662	0.648014	0.871864	0.105162	0.443392	1.15278
0.394	0.109162	1.2894	0.773476	1.53328	1.12864	1.10763	0.387479	1.14857	0.753359	0.613219	0.727311	0.639373	0.304553	0.173605	0.127519	2.11575	1.26548	0.16336	0.0872125	0.125498	0.0131134	0.416008	1.06512	0.939066	0.771792	0.483961	0.232635	0.239941	1.07281	1.36312	0.101614	0.651399	0.333958	0.359632	0.237146	0.716414	0.192725	0.0494066	0.0670228	0.882486	0.892788	1.2107	0.128178	0.76533	0.694979	0.295033	0.236724	0.536554	0.780519
0.263558	0.0432889	1.47441	0.447819	0.472972	1.08004	1.53729	0.715718	0.677219	1.15855	0.841521	0.711148	0.127517	0.118633	0.340585	0.139434	0.126067	0.113619	0.056908	5.57156e-05	0.421576	0.1026	0.0938274	0.182379	0.90733	0.778524	1.44118	0.022595	0.148758	0.577617	0.335212	0.520906	0.232604	0.329196	0.391253	0.864551	0.330561	0.954676	0.35993	0.223372	0.840646	0.130466	0.543741	0.275376	0.359683	0.784145	0.475556	0.220979	0.827193	0.0177303
0.326857	0.769835	1.31069	0.993701	1.54595	2.15765	0.534297	0.357418	0.612393	1.64166	0.663126	0.473742	0.233167	0.0150357	0.434948	0.0947846	0.285667	0.488088	0.362709	0.66971	0.0283468	0.0100857	0.374374	1.43026	0.127218	1.10291	0.921392	0.393864	1.0665	0.434595	0.576971	0.535383	0.020394	0.781238	0.130179	0.929353	0.46469	0.244452	0.209598	0.189187	0.17745	0.0750725	1.50484	1.50467	0.143285	0.427298	-0.00898086	0.264897	0.0608467	0.125445
0.330259	0.735124	1.25276	1.9214	0.75721	0.764781	1.30855	0.788302	0.674334	1.49294	0.757185	0.945848	0.123663	0.118499	0.689302	0.051914	0.29559	1.01175	0.00567549	0.113986	-0.00329049	0.0575356	0.194116	0.93924	0.178442	0.493619	2.81743	0.153372	0.570442	0.407004	0.489136	0.348463	1.00179	5.50038	0.771857	0.224252	0.15238	0.0712085	0.58708	0.4197	0.0969862	0.0408101	0.0519809	0.444332	0.0148852	0.761288	0.542941	0.16422	0.16184	0.414376
0.0647373	0.635312	1.19979	1.03754	1.63817	1.47367	0.764242	0.476591	0.752642	0.906785	0.597556	0.62421	0.0988013	0.0142847	0.32674	0.273379	0.280158	0.049852	0.103759	0.178302	0.119714	0.0519029	0.0107797	0.619833	1.02275	0.247957	0.531658	0.154157	0.475153	1.95319	0.189002	0.982728	1.17407	0.3516	0.178638	0.822943	0.144352	0.527179	0.0986612	0.596841	0.502748	0.611309	0.330826	0.831883	0.539222	0.20016	0.436597	1.57081	0.105396	0.78751
0.0383378	0.10898	0.687421	0.811852	0.453509	1.15921	0.695597	0.489715	0.968972	0.820944	0.911532	0.875085	0.182058	0.0513942	0.522875	0.0123001	0.438168	0.0680129	0.0148894	0.196137	0.0240638	-0.0170884	0.148517	0.806493	0.259582	0.74133	1.77323	0.0155569	0.276539	0.681612	0.616602	0.114202	0.739697	0.112154	0.653109	0.270743	0.0897078	0.284089	0.0569154	0.110291	0.189683	0.183028	0.355183	1.07205	0.827363	0.450624	0.0794464	0.820946	0.191471	1.24432
0.0857975	0.0435732	0.623907	0.873631	1.59012	0.499142	0.98297	0.781283	1.05329	0.364246	0.824779	0.419742	0.220143	0.129947	0.0544621	1.24252	0.987539	0.924704	0.176535	0.982185	0.176857	0.0617008	0.435716	0.546621	0.626747	1.34827	0.386801	0.209031	0.421613	0.433429	0.395764	0.360872	-0.0267604	0.0635112	0.463484	0.10453	1.24174	0.922273	0.0711751	1.25739	0.590902	0.0414403	0.431669	0.86519	0.208057	0.732736	1.63398	0.0236272	0.390991	0.278467
0.522889	0.496145	0.705249	0.500848	0.934959	0.996172	0.2347	0.752086	0.460514	0.92191	1.40435	0.8223	0.154072	0.00843886	0.231834	0.538302	0.0923264	0.485046	0.198532	0.190065	0.00412897	0.0223864	0.0338783	0.311498	0.903386	0.571693	1.01005	0.38612	1.52303	0.304329	0.26919	0.0131879	0.124013	0.0460335	0.523977	0.208347	0.168369	0.998553	0.107979	0.152074	0.400674	0.191061	0.680431	0.63462	0.187725	0.237132	0.946956	0.282717	0.370808	0.475494
0.522446	0.0421413	0.46533	0.810626	0.653424	1.0878	0.410422	0.711578	0.673441	0.992599	1.23613	1.03212	0.034805	0.0782987	0.85965	0.676415	0.0285895	1.16544	0.0245892	0.217829	0.0147789	0.0319808	0.204976	0.372559	1.04725	0.0189806	1.3799	0.840721	0.489215	0.53326	0.475312	0.263572	0.295097	0.283926	0.681399	0.271002	0.16463	0.69434	0.434935	0.120188	0.8739	-0.00223542	0.58446	0.174936	0.258439	2.06456	0.426101	0.722676	0.454873	0.144293
0.340039	0.1961	0.516811	0.68539	1.03233	0.296596	0.592916	0.853085	0.852924	0.760204	0.852446	0.525097	0.176946	0.384744	0.266853	0.415814	0.5476	0.20276	0.264896	0.0739467	0.309847	0.0752746	0.569701	0.1396	0.00403249	0.420249	1.06057	0.25072	0.849845	1.45868	0.974239	0.722613	0.202344	0.220098	0.075691	0.226919	0.351826	0.116964	0.0738102	0.34446	0.3896	0.062998	-0.00252815	0.350924	0.013575	0.293852	0.889408	0.188991	0.319613	0.237691
0.43656	0.300066	0.64889	0.83136	0.85724	0.736181	0.808283	0.565681	1.96291	0.963214	0.502621	1.07635	0.168042	0.0461291	0.742352	0.108105	0.29886	0.24721	0.064604	0.317653	0.0932404	-0.00149391	-0.00659188	0.795113	0.862825	0.838597	0.72624	0.438668	0.0821681	1.37276	0.596813	0.465738	0.48587	0.0505882	0.156535	0.49996	0.921723	1.35872	1.03537	0.566335	0.154308	0.161755	0.16971	0.21284	0.513351	0.570456	0.993769	1.15471	0.511301	0.0379997
0.423504	0.145214	0.55297	0.780465	1.53534	1.12876	1.48835	0.310858	0.556163	0.355583	0.715388	0.843724	0.20808	0.0507773	0.773252	0.115438	0.414298	0.955608	-0.00270121	0.0632717	0.103653	0.0516796	0.182718	-0.00472758	0.364578	0.170224	0.880151	0.0900148	0.223595	0.321344	0.577579	0.624238	0.605651	0.45155	0.257097	0.13838	0.0967736	1.39912	1.03695	0.415899	0.0326905	0.133805	0.21272	0.372075	1.06626	0.673548	0.442261	0.0542297	0.130721	0.313497
0.296028	0.0662106	0.481017	1.18612	0.696499	0.682242	0.49655	0.590554	0.817718	0.637157	0.923583	0.922024	0.0389805	0.217832	0.0318816	0.300319	0.876127	0.130562	0.0558829	0.213653	0.0446113	0.0513833	0.0550856	0.458153	1.14258	0.398737	0.471743	0.68708	0.0977898	1.5338	0.177703	0.355142	0.666838	0.124144	0.291729	0.450779	0.0629117	0.533034	0.751576	0.258949	0.053745	0.0982457	1.44835	0.460058	0.198463	0.177526	1.04693	0.159243	0.0420173	-0.00810367
0.70065	0.346351	0.285623	0.475986	1.50352	0.569591	0.933905	0.179046	1.66933	1.02914	0.677774	1.12816	0.35376	0.0738279	0.356472	0.212187	0.164807	0.299158	0.143014	0.0581923	0.121912	-0.0647792	0.013896	0.245328	0.0662145	0.172935	0.53163	0.116639	0.344595	1.99503	1.11752	0.127541	0.0115865	0.141537	0.046066	0.315915	0.925861	0.355445	0.594978	0.193821	0.366698	0.0514119	0.277323	0.163753	0.000532498	0.0634427	0.904714	0.0420689	0.391386	0.271164
0.784007	0.558463	0.648647	0.920814	0.652366	0.973009	0.494681	0.323792	0.595997	2.01348	0.903671	0.603252	0.296725	0.0414782	0.308155	0.328509	0.176775	0.354693	0.203359	0.0925806	0.00863704	0.0740174	0.0208637	0.295028	0.920683	0.0301556	0.552185	0.0584288	0.249609	0.635332	0.208416	0.905897	0.878912	1.12739	0.811842	0.26976	0.23687	0.472432	0.190477	0.298778	0.809186	0.0541956	1.35443	1.71435	-0.0646091	0.0839732	0.632373	0.12778	0.126781	0.365854
0.551882	0.0692082	0.581855	1.22779	0.769218	0.462628	0.217994	0.518405	0.991026	0.312983	0.591796	0.557849	0.394904	0.0571594	0.0538732	0.619688	0.262059	0.033419	0.044523	0.178992	0.0134322	0.0248767	0.0250036	0.537602	0.319932	1.09182	0.962603	0.1391	0.579274	0.356884	0.0428155	0.511174	0.0635681	0.796848	0.150963	0.249373	0.415015	0.76599	0.562493	0.050627	0.112424	0.0961225	0.18239	0.216159	0.418448	0.952147	1.6195	0.402525	0.301445	0.037657
0.725243	0.172789	0.709779	1.33513	1.04508	0.764311	0.626846	0.389675	0.635585	0.330333	0.926067	1.00239	0.011981	0.313426	0.161666	0.175427	0.0756989	0.351245	0.0228771	0.792217	0.067028	0.0554064	-0.00633024	0.410306	0.214053	0.829016	0.74771	0.152771	0.270196	1.71756	0.188265	0.443401	0.715394	0.193203	0.230368	0.494658	0.287155	1.45614	0.0828636	0.379864	0.27797	0.0352901	0.0253516	0.402794	0.53419	0.929675	0.120891	0.473755	0.147145	0.535375
0.308807	0.194394	1.08257	0.812073	0.550844	1.11575	0.54912	0.198255	0.734223	1.79985	1.32685	0.689892	0.271771	0.495654	0.154264	0.3065	0.226982	0.130313	0.079462	0.000339275	0.170082	0.038068	0.0750727	0.481283	0.182716	0.426636	0.575564	1.11729	0.251918	0.455628	1.34725	0.284669	0.988999	0.177791	0.378337	0.174638	0.257089	1.2461	0.336306	1.21076	1.01089	0.172599	0.315887	0.280328	0.0646483	0.994604	1.02888	0.702699	0.197324	0.03569
0.0930668	0.160415	0.907529	0.798149	0.850515	0.803815	0.532	0.541807	0.925437	0.620909	0.405323	1.71983	0.155277	0.259672	0.421167	0.0768644	0.0892359	0.310597	0.0848853	0.285339	0.0283334	0.078517	0.0338882	0.790668	0.485047	0.650348	0.754225	0.154543	0.24268	0.671141	1.00861	0.216367	0.721627	0.411917	0.104402	0.19508	0.23632	0.156309	0.183297	0.0692333	0.127582	0.0593809	0.931586	1.0396	0.0903572	1.10468	0.739693	0.0633086	0.163168	0.334645
0.261634	0.141192	0.702801	0.590688	1.6422	1.80044	0.350431	0.399157	1.89226	0.881004	0.953637	1.9253	0.156784	0.0958671	0.177618	0.0640515	0.17586	0.22576	0.127678	0.217124	0.0565336	0.0190002	0.00296419	0.717513	0.703149	0.230619	0.600366	0.19138	0.0595804	1.80691	0.3247	0.391342	0.372848	0.58446	0.0606486	0.630553	0.667355	1.02896	0.640011	0.558861	0.132194	0.190214	1.24615	2.04227	0.202222	0.303198	0.620307	0.0334391	0.306087	0.429993
0.215272	0.562652	1.39413	0.566665	0.549901	0.550294	0.209715	0.450019	0.830014	0.834743	0.617627	1.26725	0.988384	0.129603	0.0280421	-0.00442412	0.296336	0.316717	0.08903	0.335381	0.0517113	0.0609771	0.0606009	1.48328	0.961815	0.549351	0.528549	-0.00286868	0.152168	1.52791	0.288742	0.436598	0.474945	0.340147	0.569563	1.11859	0.120091	1.39934	0.304883	0.3499	0.335284	0.173797	0.672186	0.846519	1.21273	0.13846	0.181149	0.0706301	0.211279	0.545857
0.0452415	0.196113	0.874192	0.738909	0.767686	1.03256	0.665577	0.514394	0.60446	0.36627	0.772319	1.60691	0.210413	0.0327286	0.23645	0.0657314	0.149767	0.734238	0.139615	0.314203	0.0243322	0.157169	0.132951	0.102543	0.197175	0.43009	0.654519	0.138902	0.388748	0.743727	0.0868408	0.343795	0.371021	0.113424	1.28633	0.204123	0.827297	0.901025	0.17746	0.115859	0.0672082	1.16561	0.762644	0.215147	0.280688	1.72395	0.728979	0.00972671	0.0472263	0.322376
0.275379	0.441833	1.0099	1.08994	0.3512	0.522909	0.52736	-0.00165212	0.561158	0.854384	1.06411	1.34394	0.0381323	0.0269719	1.09909	-0.019207	0.957475	0.184279	0.15717	0.0398555	0.249362	0.00229472	-0.00914559	0.978325	0.24607	0.271482	0.830377	0.0321366	0.130707	0.302799	0.079687	1.34465	0.150921	0.184808	0.137491	0.110527	1.32953	0.367784	0.052568	0.314484	0.306263	0.0113542	0.400212	0.230351	0.0453747	0.320994	0.474489	0.277511	0.460215	0.434597
0.348295	0.164578	1.08366	0.78047	0.641925	1.36943	0.455493	0.187674	1.16885	0.640609	1.15309	0.81373	0.497105	0.02963	1.00596	0.143439	0.112699	0.229801	0.0385603	0.237466	2.15636	0.0102629	0.366109	0.465483	0.660422	0.649855	0.611555	0.207689	0.161289	0.490221	0.123725	0.557553	1.1045	0.244666	0.797931	0.199278	0.205507	1.92432	0.0639001	0.186583	0.0866789	0.0193916	0.651642	0.530634	0.919078	0.381454	0.562323	0.131602	0.55643	0.126459
0.0512893	1.00575	0.484727	0.716926	1.05508	0.963992	0.627587	0.814326	0.565797	0.90361	0.593995	0.740287	0.181821	0.0580098	0.29576	-0.0239426	0.0375587	0.155864	0.0803262	0.105974	0.022548	0.0360953	0.0257188	0.283955	0.596313	0.00973178	0.593362	0.366448	-0.00388948	1.9747	0.177319	0.249911	0.327016	0.374421	0.595743	0.702164	0.399224	0.374045	0.432408	0.847204	0.293137	0.232644	0.928196	0.263396	0.356171	0.166553	0.620418	0.659132	0.471951	0.25725
0.249764	0.185741	0.979782	0.636426	1.35486	0.71986	0.116295	0.777485	1.17889	0.802167	0.778914	0.792158	0.335227	0.0718883	0.0995253	-0.0177632	0.54265	0.392509	0.131602	0.0839703	0.0165357	0.0244205	0.00475586	0.694811	0.500558	0.111768	0.520322	0.401324	0.133541	0.648667	0.592027	0.979665	0.0446742	0.219237	0.845886	0.123365	0.2383	0.656003	0.604017	0.118269	0.157673	0.121813	0.160135	0.430638	-0.0341834	0.745216	0.441923	0.120092	0.0952279	0.339512
0.122304	0.133074	0.847848	0.644592	0.689217	0.800485	0.179494	0.844813	1.12273	0.809066	0.149401	1.20202	0.0997719	0.217397	0.110418	0.0656465	0.24635	0.218969	0.123852	0.323724	-0.019757	0.0524895	0.0677504	0.224335	0.702122	0.973623	0.199917	-0.00786748	0.200127	0.84941	0.229467	0.146783	0.728875	0.229736	0.0520154	0.0697869	0.618865	0.474308	0.400434	0.197399	0.132074	0.09639	0.0760042	1.47126	0.0293356	0.386541	0.117371	0.0197523	0.205321	0.13122
0.226137	0.0860893	1.67627	1.05655	0.548745	1.17385	0.797838	1.38854	0.450442	0.504162	0.505603	1.24327	0.179441	0.075189	0.119378	0.283412	0.066919	0.459724	0.0642653	0.372586	0.00904843	-8.58582e-05	0.104144	1.18456	1.48206	0.661562	0.210795	0.0564234	0.284822	0.253699	1.57144	0.0395277	0.512714	0.20493	0.239294	0.727868	0.368831	0.303749	0.186436	0.482649	0.794506	-0.000334712	1.28135	0.554372	1.76544	0.957336	0.348443	0.292882	0.140577	0.38842
0.19039	0.202608	0.665192	1.05049	0.349767	0.609044	0.467153	0.851745	0.889343	1.26862	0.321664	1.73194	0.0579316	0.242105	0.661119	0.39172	0.0389984	0.481411	0.298633	0.211469	-0.0244885	-0.0229908	7.58187e-05	0.505488	0.748986	0.756989	0.875648	0.387228	0.241129	1.32449	0.516771	0.111284	0.00484941	0.307453	0.904768	0.324948	0.325091	0.476004	0.405272	0.0968588	0.0307633	0.0423872	0.302984	0.124357	0.499858	1.10287	0.599714	0.0696877	0.0635652	0.0888343
0.143069	0.286297	0.72723	0.757748	1.41408	0.679247	0.591722	0.550573	0.337519	0.534364	0.586487	0.387088	0.0929869	0.0591795	0.240003	0.048449	0.329912	0.361585	0.00478975	0.245234	0.303017	-0.0363588	-0.0967541	0.686372	0.0185625	0.883919	0.424108	0.67681	0.760465	0.0939864	0.400911	0.0389114	0.142564	0.414385	0.396584	0.5707	0.329822	0.42034	0.166856	0.414259	0.0630164	0.249113	0.184516	0.578056	0.200923	1.48763	0.636826	0.158791	0.705179	0.459895
0.204649	0.192421	0.659244	1.05172	0.283098	1.31381	0.841205	0.817521	0.869025	0.561808	1.15893	0.480563	0.207366	0.41502	0.433376	0.235078	0.223494	0.0822648	0.00401643	0.0832912	0.0189114	0.0337349	0.724468	1.24373	0.888305	0.451521	0.988485	1.8196	0.57136	0.725112	0.237976	0.0565548	0.166677	0.117676	0.0662327	0.0300132	0.242331	0.52475	0.0912111	0.327771	0.365501	0.254966	1.46518	0.325444	0.403608	0.742423	0.447277	0.191205	0.0161463	0.969004
0.20556	0.319269	0.436576	0.165573	2.01391	1.30637	0.333055	0.787939	0.738201	1.92678	1.22668	0.315005	0.238629	0.0870332	0.11888	0.169659	0.0192439	0.340035	0.209486	0.0242884	0.0231415	0.052279	0.0466568	0.372579	0.374815	0.0638098	1.11937	0.0751525	0.449833	0.362778	0.286704	1.38012	0.0405329	0.166753	0.325767	0.207679	0.36122	0.89822	0.450445	0.331685	0.0374378	0.135493	0.535597	0.381257	0.287812	0.588734	0.754987	0.253575	1.48982	0.363064
0.462777	0.25413	1.11212	0.764039	1.67347	0.692366	0.584948	0.238528	0.473899	0.447483	0.677259	0.351888	0.0483935	-0.00137943	0.431326	0.00684517	0.237099	0.389058	0.0407742	0.0532147	0.072302	0.451896	0.0503154	0.197191	0.35562	0.869282	0.490684	0.985545	0.779546	0.59612	1.53248	0.615827	0.17042	0.214316	0.446763	0.561242	0.449457	0.276633	0.404017	0.263596	0.473933	0.104021	1.71327	1.75652	0.221096	0.5892	1.00175	0.0224362	0.159442	0.925301
0.197344	0.311483	0.693144	1.27482	0.531022	1.097	0.407222	0.917813	0.733723	1.09294	0.877834	0.671289	0.17056	0.0580933	0.190203	0.0426583	0.0274615	0.315254	0.0140049	0.0383607	0.0489175	0.0149107	0.00889095	1.30105	1.52159	0.702712	0.772123	0.0340631	0.0535712	1.92474	1.23649	0.242811	1.28746	0.293087	1.34222	1.08004	0.169422	0.497935	0.257114	0.471465	0.0761436	0.0287538	0.0901616	0.369436	0.125354	0.362391	0.023155	0.406636	0.355853	0.232769
0.102078	0.100346	1.15892	0.362555	0.523877	1.29585	0.345384	1.18059	0.534456	0.607085	0.816243	0.56499	0.523262	0.0909198	0.143691	0.109347	0.181728	0.380626	0.0502255	0.0906549	0.007591	-0.0553539	0.0883931	0.594099	0.0825119	0.0663885	0.456097	0.339473	0.43462	0.520839	1.25616	0.355764	0.337251	0.686585	0.688055	0.270354	1.52322	0.545802	0.417439	0.122783	0.485779	0.0708774	1.13525	0.114992	0.324405	0.693111	0.080588	0.0524734	0.0989702	0.218664
0.273242	0.0624994	0.139207	0.537416	0.623727	1.43752	1.22575	0.618139	1.12096	0.308771	0.228951	0.364009	0.00226162	0.139653	1.15606	0.123664	4.93414e-06	0.12001	0.170674	0.0977804	0.0153006	-0.011069	0.113753	0.27717	0.751051	0.355307	1.90347	0.188	0.0590592	0.299431	0.0878684	0.0281371	0.155669	0.274708	0.403781	0.706913	0.140125	0.124389	0.578182	0.267354	0.795764	0.0900946	0.418274	0.773888	0.130056	0.716815	1.6027	0.0899231	0.906005	0.439446
0.356004	0.269603	0.823183	0.673748	0.798244	0.983946	1.3265	0.764422	0.783947	0.797693	0.76244	0.481984	0.0787981	0.231135	0.399296	0.319543	0.139109	0.0905546	0.182287	0.201226	0.0429317	0.031215	0.0751537	0.612507	0.472302	0.0761704	0.769787	0.0814751	0.0670405	0.599768	0.233584	0.845878	0.12628	0.0646853	0.610895	0.0443143	0.299542	0.0395605	0.156524	0.193728	0.069369	0.00548818	1.28197	0.772671	0.329602	1.01714	0.363596	0.0749859	0.455238	0.0762737
0.453036	0.165529	1.0298	0.872466	1.87842	1.09268	0.639012	0.423448	0.776418	1.02497	0.963764	1.04942	0.0253397	0.0654349	0.282818	0.0738864	0.023043	0.452586	0.223736	0.0833387	0.0656573	0.0615267	0.127347	0.45859	0.166528	0.928637	0.381016	0.347457	0.412356	1.12123	0.252316	0.0659724	0.00881268	0.0467415	0.0327757	0.187563	0.237067	1.01514	0.311826	0.425534	0.0545405	0.0276356	1.10177	0.146051	0.662971	0.291367	0.127578	0.721963	0.429231	0.537715
0.283075	0.10457	0.285231	1.09126	0.433258	0.816995	0.609193	0.941736	0.766679	1.16132	0.815708	0.97461	0.0580866	0.158164	0.486496	0.165399	0.105452	0.138289	0.0117876	0.0352097	0.00553673	-0.0239576	0.829537	0.408224	0.494104	1.19354	0.729779	0.32819	0.183257	0.114962	-0.00231025	0.206843	0.293339	0.345166	0.304179	0.255124	0.164825	0.957237	0.307475	1.13707	0.0522339	0.0583803	0.00796157	0.286943	0.225815	0.363994	0.435998	0.159801	0.681366	0.33067
0.0519854	0.301735	0.897472	0.83177	2.38054	1.45036	0.681367	0.863415	0.930498	0.933191	0.359912	0.693605	0.18215	0.0863567	0.924804	0.0978902	0.138342	0.200779	0.386267	0.129614	0.0781971	0.0695243	0.0793642	0.129046	0.648596	0.125582	0.305573	0.234295	1.08383	0.380223	0.271512	0.127452	0.446026	0.0561047	0.73549	0.402271	0.222955	1.39119	0.213649	0.572863	0.0376642	0.0612879	0.419927	0.364782	0.474605	0.225241	0.742358	0.656984	0.273457	0.656753
0.334253	0.099108	1.21966	0.438298	0.81483	1.63745	0.668299	0.445136	0.754985	0.936139	0.447176	0.687327	0.434421	0.00859798	0.185626	0.213105	-0.0178217	0.13833	0.172548	0.225098	0.0112883	0.0101593	0.134759	0.15561	0.610541	0.715452	0.559957	0.5039	0.459068	0.714322	0.0858972	0.111022	0.115836	0.237073	0.186713	0.926463	0.0716709	0.517657	0.241168	0.560971	0.199221	0.0587854	0.216952	1.15683	1.06683	0.528685	0.730617	0.0288755	0.201552	0.0917107
0.139622	0.0847942	0.965963	0.551663	0.820717	0.909243	0.882362	0.427034	0.907558	0.412878	0.74518	1.00992	0.112895	0.403231	0.56603	0.225278	-0.0297723	0.13584	0.0162933	0.0441319	0.00894384	0.0505709	0.0882174	0.36922	0.0685966	0.546892	0.39279	0.0571264	1.15735	0.8524	1.25503	0.564876	0.167679	0.44507	0.728112	0.426877	0.129366	1.02422	0.576896	0.260209	0.129461	0.0454576	1.12694	0.699697	0.716596	1.24012	0.26727	0.78719	0.198809	0.303468
0.253535	0.143921	0.734464	0.631875	0.656734	0.800944	0.999819	1.15126	0.991681	0.45774	0.919232	0.675969	0.0795632	0.0173266	0.980433	0.0062663	0.300699	0.374072	0.00722958	0.0216015	0.0268645	0.0317224	0.115425	0.687502	0.00966181	0.191216	0.70898	0.0763675	0.361693	0.420355	0.149711	0.10044	0.217519	0.207114	0.707493	0.152504	0.239549	3.18304	0.255791	0.0639191	0.0243352	0.075747	0.239407	0.395133	0.168463	0.121275	0.646932	0.116128	0.154519	0.125355
0.442064	0.0787287	0.63134	0.416349	0.893445	0.763461	1.23091	0.495466	0.797233	1.06897	0.940513	1.01026	0.0888322	-0.0264178	0.621563	0.0939287	0.0633816	0.985165	0.202003	0.113195	0.287978	0.0282892	0.158005	0.494548	0.340368	0.946545	1.23318	-0.0120251	0.446271	1.02935	0.0615029	0.14553	0.176589	0.249259	0.317793	0.163265	0.126837	0.962244	0.586491	0.332158	0.158735	0.0415657	1.04856	0.418505	0.0353494	0.143251	0.0477339	0.192547	0.221719	0.243252
1.16138	0.260787	0.558008	0.816221	0.757275	1.27032	0.387444	0.576963	1.59211	0.829343	0.458458	0.722241	0.152329	0.138958	0.265918	0.0511029	0.166913	0.347812	0.104892	0.00578534	0.114105	-0.0183709	0.0804729	0.0775786	0.461041	1.01747	0.648125	0.363746	0.838454	0.553168	0.338773	0.122547	0.191231	0.675031	0.351744	0.13607	0.0553738	1.31426	0.672916	0.192626	0.0634322	0.0206636	0.249996	0.210124	0.11021	0.401977	0.0524539	0.420861	1.04038	0.391503
0.437258	0.131061	1.03725	0.37375	0.44484	0.875287	0.194448	0.42508	0.75812	0.305481	0.376429	1.12783	0.186845	0.0727668	0.970458	0.143325	0.232091	0.365354	0.6118	0.0167779	-0.0274697	0.0444314	0.105656	0.438088	1.02716	0.348707	1.32554	0.522336	0.278063	0.546618	0.023102	0.115659	0.381799	0.63429	0.768378	0.522417	0.0991077	0.886281	0.256757	0.196758	0.105135	0.0236887	0.309195	0.83749	0.682405	1.41295	1.31811	0.558162	0.474218	0.698344
0.0278037	0.564187	1.17092	0.632733	0.582258	0.722943	0.625406	0.644473	0.871591	1.32508	0.406125	1.42594	0.133639	0.0455205	0.0760588	-0.0120836	0.459844	0.310359	0.086996	0.122203	0.111085	0.0875499	0.468511	0.416561	0.311982	0.849538	0.768018	0.173885	0.340427	0.223919	0.223735	0.0795236	0.0748054	0.0986091	0.47855	0.132964	0.543727	2.17277	0.00398533	0.0116175	0.121375	0.0629772	0.25122	0.107652	0.0115444	0.877357	0.199638	0.226435	0.490798	0.934692
0.935764	0.578197	0.990526	1.11415	1.2341	0.787467	0.330931	0.855787	0.756443	1.30062	0.728925	0.93698	0.0511247	0.258921	1.08325	0.0576987	0.217151	0.0497606	0.0499773	0.079038	0.0116234	0.00337987	0.0136962	1.11991	0.840677	1.11104	1.18527	0.187065	0.111733	0.756765	0.599557	0.406763	0.0124716	0.3621	0.420909	1.09801	0.263334	0.611789	0.108691	0.176178	0.342937	-0.00964731	0.531303	0.656238	0.0140735	0.469678	0.264899	0.0621942	0.715545	0.495673
0.35257	0.250829	1.7667	0.476846	0.77095	0.905331	0.428687	0.787145	0.506868	0.523336	0.709002	0.447928	0.0905115	0.025855	0.592519	0.0865477	0.0565762	0.610267	0.0912261	0.100288	0.331542	0.00167559	0.0623851	0.413699	0.0808333	0.301317	1.13236	0.124296	0.188188	0.460586	0.254854	0.150117	0.135965	0.296626	0.284786	0.238578	0.105622	0.70121	1.2998	0.481261	0.0567769	0.239123	0.146849	0.592573	0.0563664	0.596527	0.620537	0.258885	0.052923	0.134663
0.35809	0.123643	1.04712	0.450525	1.05973	0.516191	0.173732	0.680482	1.84904	0.897862	0.690393	1.08364	0.628818	0.0604606	0.259764	0.239468	0.316895	0.177102	0.0032121	0.336222	0.0994243	0.0618382	0.021187	0.645014	0.117901	1.36716	1.619	0.15959	0.464442	0.737345	0.523008	0.0935581	0.754687	0.387411	0.0859978	0.49483	0.126833	1.19394	0.0270575	0.0735348	0.424864	0.107222	0.0561076	0.906195	0.0504538	0.394167	0.291334	0.0326375	0.436848	0.10999
0.349434	0.181036	1.02264	0.561378	0.851725	0.981497	0.229651	0.250144	1.14021	0.655341	0.66449	0.950092	0.0994762	0.0181209	0.119697	0.0331344	0.0599379	0.770301		0.00274746	0.0677992	0.0123003	-0.000842634	1.862	0.0114186	0.129602	0.499688	0.0639591	0.0839758	0.623766	0.0545416	0.744213	0.0282195	0.768414	0.250183	0.0505751	0.100989	0.400149	0.103504	0.318856	0.026263	-0.00284325	0.388143	1.42807	0.463712	1.64498	0.32513	0.253795	0.294449	0.28203
0.464083	0.312227	1.4092	0.614442	0.736109	0.763726	0.458378	0.706573	0.781202	0.134015	1.09859	0.940548	0.131527	-0.00228541	0.316389	0.092688	0.0813695	0.296851		0.00894033	0.0124381	0.00170801	0.0200984	0.236869	0.376702	0.461741	1.24319	0.74725	0.181803	0.959509	0.0871266	0.728102	1.17961	0.169015	0.0695877	0.381308	0.442008	1.95549	0.705822	1.26091	0.121817	0.0470155	0.2	0.115712	0.0743031	0.14305	0.533926	0.133436	0.274238	0.535821
0.203491	0.315459	0.498957	0.968001	0.261255	0.639715	0.588093	0.85688	0.880056	0.786762	0.923589	0.488623	0.303012	0.0995535	0.430352	0.0310191	0.195066	0.144087		0.145342	0.000876593	0.0167844	0.0845966	0.179537	0.0033406	0.412627	0.561538	0.123947	0.0764401	0.70703	0.0646141	0.267997	0.11741	0.230522	0.524953	0.540013	0.180665	1.01862	0.980916	0.331328	0.387861	0.0206603	0.700199	0.772913	0.0416001	0.730004	0.948853	0.0204906	0.0952033	0.0671486
1.62941	0.12893	0.341084	1.28479	0.84251	0.840272	0.392592	0.678452	0.535131	0.666217	1.2186	0.600236	0.437326	0.325387	0.457117	0.0369837	0.0119667	0.131137		0.0257559	-0.0142096	0.106485	0.0105936	0.733735	0.246706	0.979413	0.778712	0.511234	0.372882	1.58069	1.0485	0.325561	0.065211	0.0443464	0.660589	0.327843	0.362349	0.903182	0.387277	0.393968	0.380803	0.0358077	0.344148	0.337344	1.82328	0.84982	0.213324	0.00458174	1.08981	0.256922
0.510497	0.103297	0.493759	0.420691	0.414567	1.02676	0.675088	1.08852	2.12657	0.709379	0.60454	0.378806	0.225704	0.0418312	0.0535359	0.0998146	0.0437495	0.141497		-0.0149197	0.154316	0.0265381	0.0284858	0.668036	1.02325	1.28901	0.616609	0.0407511	0.289254	0.195257	0.657184	0.350738	0.571242	0.317092	0.112853	0.975528	0.0923167	0.951504	0.00342315	0.153497	0.100224	-0.0400864	0.0745661	0.294802	1.08801	0.657147	0.046184	0.780009	0.230429	0.350742
0.465304	0.246865	0.544126	0.988254	1.64989	0.957422	1.00516	0.489008	0.464853	0.832299	0.894638	0.28593	0.243987	0.010502	0.311934	0.143616	0.175826	0.541036		0.383604	0.0912436	0.0634227	0.0101482	0.535689	0.41951	0.363464	0.503355	0.102146	1.49272	0.657588	0.146233	0.115914	0.0530594	1.2101	0.553213	0.454505	0.541233	0.489059	0.251442	0.0890541	0.107694	0.0147582	0.903523	0.04393	0.0519529	2.1541	0.252057	0.297978	0.0513406	0.205748
0.798377	0.303267	0.476331	0.672315	0.624055	1.03891	0.795044	0.873831	1.72806	1.06028	1.11485	0.698065	0.162852	0.0174896	0.540785	0.470034	0.135761	0.372152		-0.00867751	0.00706249	0.0124932	0.00587723	0.370851	0.0214043	0.23429	1.03213	0.479649	0.0868081	0.259981	0.252982	0.406655	0.0630603	0.0499025	0.087871	0.299508	0.253072	0.383569	0.719566	0.0931313	0.100852	0.0788698	0.488786	0.317344	0.0976247	0.0771139	0.334249	0.6408	0.179494	0.391544
0.833906	0.229716	0.397738	0.501619	1.11593	1.38738	1.33691	0.436847	0.651657	0.609353	1.11164	0.376465	0.29379	0.165488	0.255225	0.297915	-0.0479003	0.132933		0.0529517	0.00969083	0.0120631	0.053483	0.164124	0.313932	0.156116	0.784131	0.402698	0.221084	1.96338	0.921564	0.44001	0.471424	0.63819	0.295014	0.320716	0.0979911	0.0541407	0.295097	0.115519	0.110818	0.0745614	0.949478	0.115076	0.0375677	0.487997	0.631303	0.23662	0.544309	0.165944
0.981579	0.410848	0.776596	1.84352	2.62683	0.973847	0.938779	0.734814	0.802248	2.00579	0.626111	0.442389	0.109512	0.415399	0.253758	0.0743381	0.731367	1.10844		0.0970673	0.0392501	0.287692	0.0299618	0.634005	0.179468	0.940616	1.13474	0.134252	0.0606436	0.819042	0.828064	0.69208	-0.0677456	0.162996	0.0626582	0.40547	0.684664	0.926805	0.643947	0.0905481	0.179361	0.0253458	0.320072	1.22887	0.178511	0.0310944	0.349534	0.126499	0.39095	0.199817
0.66266	0.271208	0.524148	1.74191	0.829653	0.670031	1.04175	0.791002	0.714814	0.795079	1.32328	1.09503	0.141144	0.31264	0.0981566	0.08854	0.0560495	0.625725		0.025135	0.0275567	0.17916	0.19653	0.541897	-0.00385858	0.563413	0.413729	0.260549	0.854226	0.694471	0.277749	0.952104	0.232784	0.118093	0.192282	0.34429	0.0611232	0.892493	0.132992	0.327529	0.176198	-0.0375692	0.100152	0.387635	0.157346	1.15008	0.175025	0.327972	0.100737	0.0967191
0.324749	0.231665	0.222768	0.802507	0.245337	1.55245	0.7782	0.739217	0.950328	2.00935	1.70681	0.802338	0.0520082	0.203683	0.48201	0.175164	0.0155871	0.60686		0.0811781	0.0191817	-0.0236098	0.0878439	0.235249	0.19361	0.0924414	0.561949	0.52715	0.403019	0.420287	0.615509	0.336238	0.0919091	0.442197	0.134419	0.0795944	0.0825659	0.369556	0.0318349	0.0539419	-0.000527804	0.0735657	0.122925	0.311592	0.708725	0.740605	0.656389	0.502136	0.137666	0.276097
0.427848	0.598317	0.478438	0.217124	0.871963	0.366345	0.564923	0.742856	0.972834	0.600065	1.15069	0.490464	0.00300803	0.0360966	0.607061	0.0388148	0.169428	0.228954		0.230354	0.0205339	0.0460529	0.0368978	1.50345	0.0926743	1.02112	0.97985	0.131875	0.188141	0.71449	0.113713	0.180527	0.434455	0.339464	0.37713	0.0908963	0.156649	0.931875	0.293609	0.464792	0.0990718	-0.0296489	0.786043	0.161013	0.132595	0.00755592	0.149115	0.0753745	0.147408	0.327122
0.639228	0.363674	0.342104	0.733223	0.594951	1.84369	0.835574	0.834658	0.923903	0.73081	0.243018	0.498932	0.441111	0.0426666	1.05733	0.0187989	0.0543257	0.23488		0.155754	0.207213	0.0254309	0.0371746	0.0622036	0.636136	0.41954	0.299836	0.196567	0.216072	0.809029	0.3166	0.305477	0.026565	0.31583	0.64276	0.42654	0.198946	0.376171	0.00946829	0.0741746	0.137163	0.041048	0.519719	0.792516	0.801271	0.650065	0.52636	0.391135	0.10976	0.148871
0.580643	0.24162	0.636171	0.94597	0.857021	0.779847	1.0801	0.627745	1.03241	0.924513	1.37735	0.679447	0.141823	0.0949039	0.250978	0.0420115	0.279174	0.13752		0.0841206	0.0138768	0.00318156	0.0376111	0.219931	0.108581	0.31472	1.08387	0.342953	0.34411	0.457835	0.387259	0.396672	0.0995821		0.37278	1.14554	0.749048	0.608028	-0.00323775	-0.064189	0.280977	0.0562111	0.537041	0.33228	0.427914	0.82964	-0.00943833	0.418607	0.0626406	0.18206
0.644977	0.283875	0.915941	0.242942	0.694053	1.35347	0.984039	1.43347	0.827496	0.831532	0.423034	0.489162	0.217557	0.215352	0.200802	0.260055	0.117724	0.942968		0.263986	0.0298775	0.116413	0.111161	0.68538	0.308214	1.39255	0.607836	0.0938693	0.566148	1.10261	0.404886	0.938112	0.112654		0.359313	0.0224348	0.211542	0.21235	0.0253031	0.0713567	0.0800683	0.0026284	1.44474	0.0496894	0.161333	0.808197	0.079206	0.470072	0.0499243	0.347762
0.457315	0.299726	0.713002	0.475131	1.23146	0.766327	1.26136	1.1635	0.771139	0.840687	0.341321	0.367572	0.0730315	0.0697303	1.22062	0.0875927	0.168593	0.01336		0.0707919	0.0182303	-0.0235935	0.0322529	0.118406	0.810442	0.987572	0.759446	0.311332	0.410478	0.890362	0.502367	0.831019	0.212628		0.0558269	0.0287638	0.02204	0.173084	1.38694	2.33423	0.477567	0.00400561	0.662263	0.233617	0.754056	0.674581	1.05057	0.0117756	0.568701	0.301699
0.282004	0.332599	0.604832	0.416415	0.998381	1.20596	0.935072	0.852905	1.42152	1.50896	0.53359	0.570582	0.0224687	0.0311464	0.0676233	0.0196146	0.173912	0.0894917		-0.012225	0.0762743	0.0168309	-0.0039749	0.0941755	0.384422	1.15391	2.04394	0.236825	0.379518	1.3795	0.97532	0.252982	1.38089		0.239778	0.276681	0.13688	0.3116	0.134063	0.374693	0.034106	0.138865	0.0458331	0.521604	0.137957	0.488844	0.5716	0.167164	0.182327	0.10993
0.43214	0.319211	0.494679	0.594314	0.446601	1.07233	0.922638	0.752228	0.724382	0.739211	0.947437	0.477605	0.0537281	0.128303	0.751538	0.0360731	0.0753135	0.163471		0.0198639	0.0372954	0.182674	0.0270209	0.355535	0.21276	0.152095	1.08495	0.582719	0.229491	0.986408	0.271366	0.352984	0.221951		0.801561	0.344005	0.0580729	0.240134	0.214275	0.0475317	0.0281061	0.0404998	0.0722362	0.618078	0.24359	0.395785	0.282451	0.787129	0.298859	0.340497
0.17141	0.153619	0.835123	0.727533	0.726215	1.24226	0.338047	0.774998	0.913879	0.912505	0.606845	0.408663	0.183317	0.171132	0.456013	0.260045	0.095196	0.0371745		0.357534	0.0142286	0.0116085	0.108121	0.453635	0.104071	1.36168	1.78331	0.0467472	0.574105	1.42788	0.197849	0.00998538	0.433794		0.208055	0.329828	0.182666	0.531987	0.107131	0.183884	0.130317	0.0697435	0.0186533	0.31039	0.66617	0.214706	0.767111	0.433443	0.248413	0.343645
0.228335	0.332361	0.583561	0.997249	0.612329	0.959565	0.881871	0.90654	0.634278	0.597378	1.51188	0.537178	0.0943414	0.114815	0.331125	0.109316	0.06133	0.768229		0.0593929	0.00805652	0.0117273	0.0629827	0.934733	1.28586	0.209023	0.470073	0.188366	0.218019	1.35163	0.620587	0.219838	1.03138		0.0200329	0.220266	0.759881	0.28696	0.0285236	1.7566	0.237415	0.527415	0.281426	0.310276	0.0539137	0.936407	0.16381	0.0565456	0.172768	0.629049
0.337893	0.375619	0.796377	0.283002	1.05939	0.706164	0.591647	0.548058	0.804071	0.53659	0.602017	0.54836	0.319131	0.175096	0.792405	0.159398	0.111862	0.122037		0.0443027	0.110821	0.0256614	0.160285	0.353896	0.306327	0.765233	0.358428	0.35501	0.875125	1.75746	0.175521	0.308101	0.13695		0.290756	0.70327	0.638796	0.173177	0.0996527	0.0193527	0.236125	0.0779123	0.87941	0.244005	0.600113	0.443332	0.440443	0.0814682	0.308838	0.522864
0.463004	0.22514	0.763406	0.717054	1.28402	0.588025	1.09169	0.620995	2.33961	0.890734	0.571729	2.02516	0.171665	0.227447	1.22445	0.174559	0.654432	0.1399		0.307007	0.239968	0.00602345	0.256815	0.716926	0.382673	1.43647	0.69693	0.216828	0.267755	0.938323	1.31851	0.0751413	0.395266		0.867392	0.48038	0.771205	0.759041	0.26663	0.103809	0.348754	0.0758597	0.523058	0.485768	0.687213	0.0762994	0.431498	0.521809	0.478321	0.308885
0.522189	0.122832	0.823337	0.614144	0.624699	0.545524	1.01593	0.814866	0.717938	0.77408	0.381511	2.94193	0.180502	0.0138367	2.26092	0.0368686	0.199785	0.51		0.0314219	0.0419384	0.154932	0.027675	0.418634	0.745159	0.665574	0.349998	0.326712	0.0147516	2.15181	0.054202	0.956258	0.0361464		0.258851	0.435247	0.0991964	0.440912	0.00932879	0.299268	0.0468536	0.506455	0.182268	0.332168	0.135557	0.59114	0.401527	0.101641	0.581869	0.261509
0.327219	0.263057	0.733788	0.948718	0.984055	1.59508	1.12535	0.685795	0.561917	0.622868	0.951698	2.26664	0.0683687	0.0305489	0.398241	0.039325	0.264355	0.300657		0.186082	0.0418442	0.0468329	0.109605	0.065141	1.14508	0.300955	0.832115	0.404698	0.256181	0.514243	0.228426	0.100807	0.369349		0.354192	0.542397	0.168777	0.272266	0.00579827	0.181985	0.0605722	0.00143557	0.960398	0.0746274	0.365985	0.144405	0.737652	0.223986	0.832013	0.322696
0.107034	0.23529	1.56557	0.596736	0.790622	0.496793	0.484654	0.389012	0.512325	0.402978	1.03135	1.35065	0.134076	0.635834	0.228833	0.151875	0.00751167	0.69294		0.479134	0.106346	-0.00343459	0.0803403	0.728725	0.19661	0.175367	1.75308	1.04722	0.124043	0.470343	0.384314	0.278448	0.0129207		0.323201	0.144119	0.30251	0.808104	0.76174	0.923293	0.0751113	0.016767	0.74834	0.0411869	0.158253	0.300127	0.136641	0.0878308	0.244575	1.49968
0.375755	0.146882	0.844325	1.21309	0.671746	0.824858	0.995573	0.894349	0.380607	0.767494	0.591414	2.83726	0.00714317	0.0933068	0.0304917	0.0936975	0.127785	0.160946		0.193263	0.0156466	0.0753768	0.117191	0.624357	0.500539	0.228615	1.1756	0.27753	0.368196	0.940061	0.368749	0.137538	0.107344		0.181042	0.374568	0.366519	1.4264	0.193964	1.06851	0.101113	0.0863432	0.582129	0.832395	0.24564	0.341469	0.0920008	0.117473	0.573035	0.28624
0.403732	0.40926	1.22551	0.559399	0.716851	0.861618	1.06859	0.303609	0.530437	1.02335	0.770431	2.12922	0.495547	0.303361	0.242893	0.0673359	0.501348	0.0483792		0.0735826	0.0624842	0.0501099	0.0460969	0.976595	0.308793	0.00840565	0.928275	0.38657	0.181197	0.774177	0.0523245	0.124221	0.162283		0.27304	0.695517	1.08636	0.463364	0.549879	0.0279898	0.0685793	0.0235497	0.360864	0.150404	0.140509	0.232834	0.110018	0.509543	0.137676	0.425715
0.18227	0.0095806	0.935487	0.371178	0.924444	1.31858	0.551622	0.682582	1.16761	1.11654	1.32162	0.573131	0.0493153	0.255806	0.334912	0.0742764	0.0849663	0.611676		0.0485509	0.0261439	0.0156523	0.131007	0.960456	0.308911	0.709761	0.384517	0.34596	0.129967	0.930355	0.154033	0.110386	0.251298		0.242837	0.37656	0.417885	0.276364	0.0498291	0.172603	0.116944	0.070359	0.858948	0.203098	0.567951	0.31444	0.846294	0.402312	0.463651	0.208925
0.340235	0.201959	1.29618	0.865363	0.699551	0.683774	1.06055	0.829975	0.7829	1.36891	0.551165	0.500987	0.0581381	0.0726063	0.207668	0.0912576	0.10649	0.191136		0.123023	-0.0198797	0.0964309	-0.0366144	0.654611	0.638025	0.712958	0.711985	0.0915419	0.959643	0.745194	0.0923344	0.0725447	0.103811		0.868693	0.225189	0.231804	0.453259	0.0958163	0.295786	0.0170992	0.144722	0.37698	0.269701	1.34657	0.0756942	0.331219	0.486954	0.0630974	0.551579
0.784507	0.385782	0.339908	0.474446	0.403541	1.67837	1.50164	0.561919	0.557364	0.817589	1.23291	0.786055	0.0555455	0.154063	0.129202	0.0651433	0.285532	0.117352		0.331655	0.185766	0.030334	0.11762	0.435761	0.43382	0.517426	0.898272	0.380412	1.67106	0.324241	0.408909	0.528682	0.0611231		0.192363	0.132026	0.194873	0.499538	0.0807357	0.00482781	0.0200833	0.0283606	0.0458728	0.521387	0.4649	0.549343	0.426514	0.349899	0.393426	0.0493836
0.464452	0.300088	1.07624	0.986027	0.945866	0.284053	0.719234	0.854369	0.74522	0.441299	0.712639	0.470469	0.120004	0.055986	0.637159	0.116315	0.000793555	0.163017		0.0438819	-0.00409361	0.0159014	0.088269	0.637491	0.643194	0.170009	0.653461	1.0845	0.158009	0.437194	0.952214	0.0370722	0.141076		0.184717	0.322912	0.268138	1.08574	0.0377049	0.0690024	0.232528	0.028709	0.54326	0.26144	0.191235	0.199679	0.51102	0.377567	0.261949	0.125049
0.39581	0.218781	0.88037	0.416088	0.931239	0.882056	0.837416	0.287045	1.03914	0.72047	2.22182	0.580995	0.0620023	0.19865	0.306302	0.135044	0.00131559	0.171942		0.0389653	0.0405164	-0.0170838	0.0241747	0.110334	0.293391	0.169693	0.781901	0.0733386	0.521723	0.292076	0.455579	0.467424	0.2745		0.459284	0.0528074	0.0734494	0.2607	0.364818	0.304687	0.128351	0.0568477	0.240226	0.25155	0.0769567	0.424708	0.343253	0.339899	0.185116	0.332867
0.677741	-0.00780122	0.925032	0.425047	0.870069	1.01106	0.718055	0.401689	1.07783	0.344951	1.36209	0.485148	0.236573	0.0282078	0.241057	0.0679145	0.0358788	0.0811721		0.0442374	0.0209967	-0.0323101	0.159328	1.89402	0.1621	0.958809	0.704391	0.123	0.23931	1.12356	1.11333	1.16358	2.32008		0.491937	0.177386	0.736551	0.339505	0.822544	0.134253	0.111075	0.125595	0.279154	0.0742394	0.0446944	0.0928878	0.290748	0.0389203	0.27028	0.351415
0.325771	0.0364675	0.735375	0.825586	0.93624	0.683366	0.510378	0.313867	0.666654	0.800734	0.302347	0.13402	0.069426	0.109551	0.442283	0.490381	0.0115528	0.453477		0.066433	0.0909474	0.0484458	0.097991	0.379059	0.0331308	0.123966	0.775838	0.0551252	0.207168	2.27048	0.689363	0.311952	0.283677		0.704351	0.136705	0.18869	0.287038	0.299994	0.309935	0.0994391	0.160461	0.227187	0.162549	0.260784	0.196541	0.0980924	0.0376015	0.276697	0.0850707
0.475007	0.214413	1.08184	0.933254	0.519948	1.37091	0.630557	0.471173	0.627593	0.733783	0.945644	0.379814	0.0323601	0.128642	0.408602	-0.00888807	0.0416691	1.18325		0.0597822	0.013914	0.025882	0.00590983	0.483182	0.130738	0.158877	0.833156	0.697598	0.339561	0.952384	0.1024	0.28006	0.109313		0.147849	0.247827	0.486611	0.865984	0.794107	0.405701	0.649078	0.0382926	0.834799	0.326404	0.0641408	0.521738	0.440512	0.022768	0.207665	0.137943
0.612063	0.87259	0.307553	0.973786	0.343605	1.15477	0.572242	0.294913	0.802883	0.781978	0.340129	0.350633	0.0524102	0.0650334	0.209472	0.0798768	0.0866508	0.351663		0.159192	0.0207236	-0.0324323	0.0662084	0.807724	0.174961	0.479165	0.650602	1.77475	0.403569	0.311554	0.495918	0.179165	0.29678		0.253912	0.129244	0.169536	0.449504	0.017092	0.321794	0.020001	0.108611	0.264431	0.352402	0.0870466	0.711964	0.168927	0.420602	0.255101	0.0989481
0.596609	0.147735	0.313069	1.71333	0.669975	1.01617	0.52322	0.604395	0.536832	2.17257	0.542281	1.42178	0.128767	0.346896	0.00266919	0.0221834	0.133693	0.124624		0.0846881	0.218763	0.0514692	0.101138	1.49321	0.00350991	0.404892	0.526524	0.4367	0.510283	0.815522	0.0828659	0.291015	0.0745264		0.152257	0.99409	0.186576	0.666751	0.142708	0.222573	0.0979146	0.0457627	0.471237	0.440834	0.245159	0.105795	1.35315	0.222317	0.388803	0.544673
0.399144	0.503757	0.46549	0.802738	1.24578	0.459967	0.900927	0.526537	0.544679	1.01339	1.02004	0.603076	0.165118	0.551001	0.115871	0.10682	0.335948	0.803124		0.051296	0.101995	0.0514557	0.324486	0.394189	0.406657	0.0259427	1.1179	0.235724	0.677614	0.656836	0.440149	0.500918	0.493059		0.104435	0.428682	0.499258	0.462682	0.428599	0.54431	0.594583	0.186825	0.543732	0.114548	0.0462304	0.664952	0.464524	0.0447658	0.0951827	0.245002
0.148761	0.598267	0.17354	0.404185	1.10378	1.73993	0.53994	0.352133	0.730678	1.05775	0.595981	0.666788	0.163021	0.738545	0.572123	0.0896288	0.056025	0.071131		0.0503514	0.0127802	0.0261776	0.150182	0.522407	0.201247	0.519242	0.988338	0.172574	0.156357	0.205333	0.0656974	0.119274	0.0461995		0.350156	0.106803	0.0115463	0.620628	0.241948	1.01925	0.312927	0.062281	0.462663	0.932173	0.306326	0.0489189	0.779488	0.464274	0.575512	0.474615
0.221489	0.632078	0.350698	0.375614	1.78862	0.662725	0.760321	0.35541	1.17809	1.11599	1.60316	0.781593		0.166986	0.185867	0.0798384	0.146063	0.165738		0.137075	0.00266678	0.122082	0.0394866	0.574577	0.420067	0.162976	0.452367	0.668037	0.285044	0.625031	1.30198	0.229045	0.126079		0.256398	0.378428	-0.000192265	0.76255	0.731569	0.0916185	0.0230951	-0.00120533	0.401956	1.43939	0.210916	0.0707821	1.326	0.133929	0.115546	0.252676
0.414597	0.163964	0.254606	1.33021	0.669015	0.938257	0.83973	0.79758	2.10547	1.08592	0.730155	1.33114		0.0832681	0.452429	0.0866737	-0.0227719	0.0555113		0.0698186	0.0294332	0.0163554	0.112261	0.600084	0.493252	0.818447	1.39892	0.284317	0.202736	1.41234	0.096915	0.283569	0.115642		0.586039	0.0885547	0.0950683	0.634378	0.445702	0.291448	0.0287102	0.057234	0.255941	0.608234	0.356488	0.260293	0.0999295	0.0304112	0.208107	1.57079
0.385246	0.653082	0.267493	1.30601	1.16621	1.55454	0.509261	0.930257	0.773363	0.858038	0.950863	0.872845		0.0873456	0.049826	0.961345	0.417147	0.226451		0.0846278	0.00161768	0.00939	0.222252	0.243903	0.0913164	0.126605	0.456066	1.74194	1.8942	2.43835	0.653338	0.178061	0.185771		0.493272	0.0914132	0.297682	0.171288	0.0628216	0.483946	0.388355	0.029743	0.135645	0.0940176	0.406115	0.773948	0.26816	0.227468	0.0823706	0.0611235
0.395078	0.401042	0.162485	1.0997	0.582176	0.625984	0.713489	0.386127	0.354321	2.64983	1.19639	0.782372		0.0535812	0.0743967	0.0306571	-0.081004	0.119354		0.0345448	0.0407222	0.00724669	0.121736	0.408098	0.290067	0.637013	0.734956	0.262973	0.267088	1.45691	0.567294	1.02572	0.0339833		0.111839	0.349542	0.334604	0.602208	0.0701192	0.224846	0.0376527	0.128867	0.0823711	0.721455	0.0139379	0.128878	0.121265	0.0843748	0.551863	0.345341
0.176906	0.550585	0.701653	0.326415	0.856287	1.41512	0.263787	0.582765	1.00505	0.673841	0.530545	1.08465		0.0253929	0.529753	0.0878762	0.261521	0.0400298		0.0959876	0.020292	0.087426	0.110632	0.400873	1.10292	-0.0822933	0.514646	0.22415	0.376962	0.485415	0.179656	0.132686	0.237957		0.133909	0.747247	0.591864	0.358209	0.692872	0.35106	0.199353	0.0267716	0.68802	0.497687	0.073986	0.229856	0.201844	0.214572	0.308378	0.207561
0.330679	0.162644	0.880727	1.28409	0.40974	0.989876	0.38938	0.479011	0.499798	0.519591	1.36158	0.424843		0.110179	0.50267	0.0978546	0.041492	0.108694		0.0396452	0.0877052	-0.0258266	0.0923416	0.42601	0.687314	0.222986	0.550433	1.03225	0.321163	1.20904	0.468723	0.0383765	0.0637019		0.244484	0.225467	0.115684	0.416959	0.330099	0.10007	0.0979406	0.0390168	0.0353946	0.406663	0.0793933	0.535243	0.479446	0.102287	0.261944	0.284629
0.928537	0.411352	0.390779	0.77081	0.55552	1.41303	0.344487	0.490782	0.762259	0.777195	0.456865	0.407676		0.123947	0.106092	0.036173	0.33839	0.224191		0.346759	0.00143352	0.0402003	0.521364	0.331207	0.573076	1.0028	1.78722	0.00596981	0.229024	0.881541	0.253488	0.228937	0.1605		0.633075	0.877102	0.263441	0.0473942	-0.00910569	0.0585559	0.084545	0.134119	0.195088	0.287307	0.619552	0.0945264	0.0519981	0.67105	0.0852593	0.364504
1.11533	0.283732	0.547326	0.525937	0.678388	1.23854	0.310668	0.678673	0.868605	0.733794	0.807861	0.60001		0.0180649	0.106033	0.106582	-0.00260308	0.603252		0.069893	0.130808	0.0630133	0.0973171	0.272713	0.320323	-0.0268865	0.540629	0.314045	0.130698	0.836171	0.290012	0.126387	0.20735		1.11373	0.132035	0.119786	0.284241	0.129845	0.324825	0.0818352	0.160772	0.250988	0.108698	0.0141829	1.39761	0.419918	0.398243	1.44035	0.0399347
0.916691	0.350327	0.418896	0.766783	0.791954	1.49955	0.219247	0.399427	0.554051	0.677031	0.967234	0.900145		0.128565	0.797069	0.182883	0.119866	0.395563		0.487005	0.0807659	0.0430679	-0.00241805	1.60927	0.210349	0.684297	0.249551	0.0596242	0.758322	0.132687	0.608052	0.324882	0.946892		0.223144	0.817828	0.0813112	0.141498	0.47977	1.07711	0.010454	0.185997	0.121576	0.683904	0.612716	0.0968225	0.0128006	0.2398	0.531461	0.0810681
0.242295	0.407506	0.67465	1.09102	0.935547	0.649704	0.309057	0.743188	0.363517	0.726411	0.482762	0.82636		0.0100767	0.361578	0.138725	0.113579	0.936366		0.114193	0.0732093	0.168417	0.352298	0.795559	0.309241	0.378329	0.661588	0.0623862	0.128836	0.72615	0.107535	0.596456	0.226125		1.64897	1.11624	0.090037	0.529801	0.0296995	0.0457776	0.119316	0.0719823	0.277798	0.545175	0.0443308	0.608319	0.139116	0.167892	0.50842	0.564783
0.498939	0.0827988	1.07065	1.18233	0.7784	1.43952	0.435044	0.387654	0.812866	0.555625	0.909885	1.08888		0.124348	0.333937	0.229616	0.165982	0.399304		0.032662	0.292159	0.0790836	0.25992	0.162931	0.179726	0.426957	0.360207	0.416819	0.351333	2.45666	0.331918	0.944777	0.305572		0.136378	0.44422	0.302885	0.442667	0.468986	0.276691	0.0411267	0.329633	0.155409	0.593949	0.00670126	0.130225	0.276637	0.066049	0.165678	0.928195
0.87111	0.631549	1.16268	0.694445	0.606858	1.0437	0.265281	0.553207	0.82179	1.34717	0.954828	0.78632		0.0301916	0.404591	-0.0159573	-0.0262376	0.588127		0.0319033	0.068134	0.0113288	0.0544614	0.22309	0.153438	0.127592	1.26045	0.0467861	0.0400005	0.321012	0.273545	0.37951	0.867788		0.0435922	0.439307	0.161786	0.0401332	0.592771	0.00217024	0.10895	0.017331	1.00925	0.563881	0.410609	0.512325	0.0561391	0.31781	0.368101	0.296123
0.00493319	0.0601506	1.06874	1.1	0.739986	0.9434	0.274692	0.861975	0.721007	1.49531	0.474281	1.16405		0.0425424	0.158723	0.0806074	0.0507288	0.589302		0.0897361	0.0499031	0.126612	0.0768071	0.681131	0.758518	0.374785	0.761072	0.311287	0.0236683	0.70462	0.283897	0.124898	5.91249e-05		0.195075	0.0855663	0.0165381	0.376086	0.0224061	1.2591	0.160717	0.149643	0.0986718	0.53747	0.24045	0.203425	0.750431	0.583212	0.386154	0.367594
0.362303	0.0627448	0.689571	0.926818	0.392031	0.584787	0.332693	0.454368	1.07125	0.773234	0.673182	1.7145		0.00396599	0.0626961	0.433532	0.116646	0.110754		0.101437	0.00950396	0.011158	0.0812629	0.557934	0.0518254	0.161865	0.254469	0.39657	1.11263	0.422468	0.125276	0.243253	0.242528		0.259956	1.49017	0.962582	0.102763	0.334937	0.115627	0.087813	0.0445094	0.0586209	0.287596	0.285495	1.60074	1.21228	0.0612924	1.04389	0.455627
0.53158	0.277233	0.426939	1.32462	0.775704	1.74741	0.222424	0.556214	0.818002	0.590014	0.456459	1.84937		0.0932495	0.516069	0.231376	0.0423405	0.317083		0.337444	0.0276447	0.135319	0.139764	0.727838	-0.00511309	-0.0668093	0.463914	0.0676958	0.597232	1.52561	0.554287	0.192275	0.493697		0.193173	0.737711	0.300042	0.244406	0.201158	0.137849	0.0408789	0.0582682	1.11196	0.376415	-0.0165434	0.225432	0.307231	0.030618	0.0209539	0.322147
0.600355	0.155943	0.255333	0.286173	1.34812	1.15259	0.696417	0.319021	0.723286	1.11065	0.184747	1.09569		0.0693429	0.104699	0.0741573	0.0769088	0.0687318		0.0169341	0.0947162	0.0422193	0.213667	0.00158259	0.156659	0.463632	0.68403	0.0675794	0.419324	1.33618	0.140198	0.131438	0.111969		0.643799	0.558855	1.70149	0.376514	0.0390807	0.0212993	0.136831	0.00774604	0.295708	0.224214	0.580623	0.438443	0.41765	1.38194	0.25818	0.0739851
0.242674	0.225773	0.612722	0.800102	0.681205	0.397243	1.21721	0.825258	0.682882	0.802949	1.02116	0.679914		0.182311	0.670307	0.107116	0.0381359	0.168427		0.0470676	0.0511837	0.0614318	0.0419195	0.574769	0.145591	0.930585	1.10416	0.144158	0.271458	0.290682	0.699917	0.876107	0.136241		0.214725	0.15309	0.212707	0.649883	0.0166545	0.886523	0.0902042	0.0208296	0.14837	0.388504	0.501615	0.107096	0.586157	0.865007	0.0534987	0.189798
0.756994	0.201169	0.418397	0.838685	0.516057	0.666947	0.6304	0.740693	0.764571	0.615684	0.346277	2.00619		0.099581	0.595997	0.0282415	0.0885901	0.0788622		0.0681728	0.0844674	0.0912417	0.0705981	0.886579	0.333824	0.170788	1.96577	0.0628864	0.474171	0.775385	0.537449	0.320769	0.311789		0.179225	0.112332	0.226359	1.19223	0.0993268	1.08624	0.0430681	0.0350311	0.627371	0.283194	0.0740366	0.262875	0.338802	0.174968	0.381644	0.325766
0.423691	0.235379	0.493563	1.81793	0.396087	0.916249	0.765078	1.05594	0.799149	0.820643	1.1774	2.08746		0.233184	0.0879666	0.12986	0.0589442	0.621402		0.0267859	0.0187359	0.0568085	0.00419702	0.353259	0.0501849	0.325808	0.874425	0.467777	0.11548	1.23141	0.718538	0.102344	0.299418		0.467068	0.501586	0.431435	0.808234	0.393278	0.182598	0.117775	0.0602746	0.0645529	0.656647	0.269661	0.675189	0.300531	0.0709551	0.422588	0.7327
0.299971	0.432162	0.538683	1.4163	0.332276	1.12036	0.722179	0.45073	0.399409	0.248325	1.17029	1.3731		0.116908	1.11591	0.0354114	0.0331122	0.103526		0.116361	0.0969233	0.060458	0.179403	-0.00651907	0.0890227	0.216575	0.464275	0.0764895	0.0460311	0.331677	0.0571973	0.464542	0.0276725		0.470111	0.596433	0.0864557	1.10504	0.103201	0.518097	-0.00671457	0.0939032	0.376809	0.408049	0.655323	0.541793	0.26104	0.0763851	0.277908	0.882754
0.711417	0.30211	0.357058	0.726821	0.589071	1.10586	1.01157	0.322268	1.57097	0.5696	0.634516	1.01562		0.0635278	0.21424	0.012561	0.0698014	0.0718629		0.0219499	0.0343116	0.0457195	0.0191843	1.20876	0.504105	0.0526853	0.79362	0.458141	0.641394	0.63215	1.21064	0.215899	0.188617		0.449624	-0.013769	0.790468	0.249306	0.221845	0.130936	0.0587697	0.032965	0.789551	0.294321	0.749698	0.489401	0.0533432	0.364913	0.159132	0.382678
1.3146	0.275352	0.554101	0.258056	0.594603	1.07536	1.57803	0.515311	0.607239	0.788366	0.897411	1.05545		0.140651	0.875797	0.113809	0.0729466	0.489787		0.0567268	0.0168751	0.144051	0.188168	0.198919	0.354264	0.165568	0.261019	0.360952	0.55807	0.943158	0.494052	0.237801	0.223329		0.190324	0.152703	0.512382	0.47092	1.51163	0.0742098	0.607384	0.0834499	0.449814	0.541923	1.0388	0.470616	0.157367	0.17118	0.220417	0.178493
0.151447	0.517499	0.286602	1.15197	0.664389	1.26837	1.33555	0.767388	1.26151	1.35736	0.655168	1.4615		0.0683916	0.32917	0.105405	0.11334	0.213293		0.145711	0.0837954	0.0778175	0.0320302	0.451721	0.543339	1.40101	2.07581	0.40589	0.792945	0.766961	0.551972	0.702976	0.309847		0.712589	0.641485	0.038908	0.270287	0.0488957	0.286331	0.0251123	0.275323	1.35098	1.43071	0.210294	0.372198	0.110921	0.800885	0.952643	0.72402
0.287468	1.36086	0.468344	0.62759	0.748992	0.602993	0.88265	0.807573	1.27397	0.863789	0.719824	1.36742		0.0317873	0.317332	0.0809068	0.0311486	0.0820472		0.0952071	0.154093	0.074069	0.0147562	0.15802	0.10629	0.455295	0.483009	0.101969	1.13786	2.04114	0.324337	0.266542	0.148347		0.848406	0.909606	0.190185	1.35246	0.193807	0.204727	0.0381278	0.00752843	0.358476	1.01717	0.0998415	0.16007	1.35986	0.184731	0.37024	0.22741
0.886485	0.452098	0.760822	0.782557	0.457589	0.790816	1.50126	0.772369	0.183729	0.772458	0.6587	0.743944		0.169577	0.783971	0.0595202	0.0484441	0.196186		0.0702414	-0.00754628	0.0186774	0.182498	0.723087	0.0806232	0.113339	0.309063	0.320947	0.0180373	0.8949	0.308592	0.70718	0.0715832		0.239435	0.687876	0.293723	0.598769	0.40405	0.0944245	0.1779	0.0652653	0.106851	0.334728	0.339796	0.0746277	0.153379	0.0580257	0.226552	0.345318
0.798183	0.144695	0.470514	1.44196	0.374059	0.697049	1.38873	0.571526	0.415713	1.20727	0.758929	1.13443		0.0670824	0.312259	0.0709806	0.0862728	0.380594		0.0552071	0.0446858	0.12314	-0.00389486	0.89647	0.365177	0.185417	0.314185	0.956387	0.286443	0.717324	0.340121	0.104662	-0.0447885		0.352283	0.399137	0.0708718	0.279442	0.426274	0.0971319	0.0908605	0.193705	0.663233	0.954281	0.261913	0.150927	0.104162	0.156694	0.0842945	0.46167
0.612575	0.0701123	0.686816	0.634666	0.621307	1.37154		0.465584	0.90242	1.31823	0.852671	1.83038		0.0508611	0.480784	0.347345	-0.00569806	0.0323098		0.148259	0.0150639	0.0132575	0.0734402	0.205579	0.217473	0.527533	0.999784	0.968914	0.221921	0.871081	0.0405156	0.371645	0.207482		0.439956	0.606724	0.192695	0.504522	0.170282	0.393973	0.0518812	0.049651	0.0795136	0.801978	0.441239	1.31286	0.148934	0.161404	0.12612	0.28089
0.368246	0.502702	0.434475	0.907813	1.00285	1.22624		0.83186	0.242031	0.676788	0.82545	0.734999		0.0149116	0.256701	0.81304	0.134431	0.0435093		0.138596	0.017107	0.250001	0.177901	0.902016	0.845956	0.271708	1.91515	0.161367	0.587476	0.630153	0.188904	0.00431313	0.190869		0.658712	0.274418	0.300195	0.908482	1.11452	-0.00365056	0.195269	-0.000287152	0.315451	1.22303	0.234565	0.276657	0.433957	0.0540249	0.218213	0.263061
0.490418	0.430294	0.436654	1.09205	0.42975	1.11587		0.728545	0.654045	0.376059	0.910769	0.644463		0.250464	0.604507	0.290345	0.0713192	0.337567		0.0827344	0.105477	0.0568072	0.134665	0.0815442	0.522866	0.315408	0.869804	0.456032	0.464881	1.09716	1.16869	0.319009	0.19413		0.16601	0.101458	0.449208	0.650914	1.02105	0.0117857	0.106329	0.44017	0.321063	0.319206	0.461079	0.547506	0.0975488	0.493021	0.475362	0.325842
0.181982	0.0593599	0.861476	0.675676	0.635598	0.785285		0.682894	0.835084	0.678744	0.618112	0.657712		-0.00871904	0.147497	1.12301	0.0162176	0.0148506		0.0365374	0.046682	0.103427	0.191262	0.309375	0.822885	0.74685	0.589518	0.208301	0.573499	1.09949	0.855371	0.0623476	0.248402		0.258803	0.438159	0.302517	1.07017	0.000638207	0.396657	0.0955771	0.0291798	0.0728915	0.269067	0.0701288	0.427372	0.298602	0.12305	0.261537	0.536472
0.284012	0.0992887	0.419916	0.582709	0.72484	0.485654		0.560998	0.47734	0.396077	1.09653	1.15888		0.0743179	0.213739	0.181052	0.0729019	0.475642		0.18069	0.0339461	0.07049	0.0710055	0.568669	0.369771	0.67827	1.21828	0.341445	0.220082	0.623237	0.973644	0.0936864	0.194207		0.267326	0.331007	0.413184	0.188872	0.879671	0.075264	0.100158	0.00082004	0.206415	0.666311	0.0478978	0.180794	0.504898	0.273131	0.292692	0.936831
0.289602	0.312646	0.423811	0.149005	0.644223	1.27697		0.702218	0.30823	0.820135	0.604569	0.770668		0.0671297	0.183169	0.0662487	0.125324	0.0722241		0.0818128	0.179962	-0.0046776	0.016566	0.478421	0.0256627	0.312296	1.16338	0.124216	0.482782	0.772338	0.403044	0.093431	0.306065		1.00228	0.820799	1.0657	0.062202	0.699522	0.291568	0.181112	0.0559829	0.359066	0.948172	0.0406158	0.621339	0.570416	0.167176	0.721888	0.243884
0.651538	0.123646	0.770883	1.26283	0.916772	1.34071		0.792851	0.879924	0.66905	1.08451	0.777081		0.0708276	0.132535	0.0465381	0.060872	0.0275617		0.0215269	0.00714762	0.142568	0.0475242	0.604348	0.0556997	0.886858	0.980527	0.20009	0.625483	1.46426	0.497263	0.0884704	0.375117		0.259185	0.421119	0.0229253	0.384613	0.190156	0.235131	0.00602565	0.38155	0.167784	0.618485	0.490757	0.0651615	1.0405	0.249514	0.906247	0.37947
0.496452	0.142384	0.958824	1.17594	0.544019	1.8051		0.880839	1.33578	0.277355	1.2434	1.12111		0.268366	0.307076	0.171219	0.0662059			0.0587141	0.0117797	0.450908	0.0854594	0.804972	0.418808	0.45308	0.524922	0.124763	0.455195	1.12782	0.42301	0.230495	0.155808		0.740847	1.40368	0.0440219	0.795112	0.651908	0.26219	0.0298767	0.0252134	0.0494531	0.147101	1.53529	0.0680178	0.999468	0.0649656	0.565367	0.261019
0.258775	0.216098	0.763356	0.731818	0.752489	1.55324		1.10206	1.12842	0.355554	1.91102	0.642604		0.21083	0.0143715	0.0168731	0.0242731			0.0663502	0.0684444	-0.0294336	0.159566	0.823352	0.787969	0.590669	1.5789	0.18304	0.610285	0.843078	0.109501	0.196632	0.0879317		1.13544	0.0855183	0.258718	0.821693	0.0560203	0.0179908	0.19395	0.0128892	0.278818	0.0257981	0.0266132	0.503423	0.0175565	0.137171	0.318764	0.107714
0.190145	0.056647	1.34494	0.844066	0.72055	1.32657		1.21433	0.588988	0.703232	0.622423	0.852746		0.0435504	0.117658	0.155581	0.10622			0.0180171	0.0187832	0.0564766	0.0368244	0.949723	0.322104	1.11745	0.526767	0.43195	0.113267	1.06103	0.551659	0.188629	0.0840827		0.306335	0.214048	1.51017	0.707211	0.402389	0.00256224	0.0279125	0.312812	0.0443938	0.365918	1.03885	0.0626017	0.381285	0.0886408	0.534364	0.137826
1.29578	0.0179383	1.02886	0.71782	1.04706	0.698736		0.476214	0.394322	0.417728	0.490054	0.899934		0.0360422	1.14286	0.204257	0.0116566			0.16511	-0.0250745	0.0436303	0.143047	0.578698	0.590478	0.289296	1.55912	0.307395	0.275634	0.918353	1.58357	0.346787	0.278743		0.317358	0.0739829	0.569964	0.677095	0.150859	0.300023	0.494079	0.0886143	0.0623078	0.219727	0.0188723	0.377889	1.00341	0.245023	0.494372	0.439168
0.133788	0.309613	0.669074	0.327979	0.395831	1.24922		0.710569	1.22784	0.4661	0.44523	1.40678		0.146046	0.455064	-0.0199786	0.0115155			0.280495	0.00355897	0.0403656	0.0327639	0.643392	0.33976	0.193528	0.69058	0.320646	0.199272	0.569987	0.441113	0.00334741	0.119559		0.15432	0.240199	0.187909	0.539489	0.348436	0.502227	0.168269	0.0570922	0.094156	1.25553	0.302004	0.449015	0.0225239	0.463368	0.100376	0.25876
0.483938	0.257209	1.21808	1.37444	1.86349	0.987168		1.1191	0.704942	2.61322	1.57531	1.40886		0.0287014	0.383573	0.141505	0.0219297			0.0900825	0.0810299	0.15631	0.0956641	0.799101	0.680004	0.361682	1.15382	0.102843	0.243729	1.33564	0.0863169	0.398384	0.230407		0.676977	0.222697	0.221588	0.141454	0.0547642	0.219051	0.0889393	0.0900036	0.61343	0.2331	0.0441896	1.54117	0.357696	0.0348151	0.0637034	0.51128
0.471212	0.596176	1.87217	0.679144	0.634625	0.917327		0.706166	0.877184	0.804548	0.445792	0.73645		0.0344311	0.37392	0.118077	0.111705			0.0478029	0.0317198	0.0060637	0.0474833	0.482773	0.11624	0.825866	0.930956	0.622199	0.444274	0.266376	0.159202	0.25363	0.144927		0.994746	0.129274	0.0564333	0.0225748	0.45057	0.19005	0.012652	0.0327736	0.140452	0.3984	0.0657026	1.00938	0.71317	0.358779	0.240127	0.985196
0.731114	0.176382	0.709517	1.19206	1.09086	0.678365		0.688199	1.13336	0.649946	0.855999	1.0046		0.0621639	0.282428	0.044387	0.0469766			0.240445	0.0624331	0.0357059	0.0273972	0.358733	0.0571082	0.11065	0.72799	1.49061	0.313745	1.18266	0.636032	0.245082	0.219528		0.646297	0.325103	0.335019	0.280681	0.122445	1.8959	0.130815	0.0345198	0.127184	0.52958	0.203219	0.512392	0.120794	0.0709293	0.259811	0.248166
0.0622468	0.156431	0.471812	0.359509	0.468853	1.21894		0.877647	0.795665	0.785162	0.695165	1.78764		0.0549435	0.461744	0.14225	0.0876881			0.0832034	0.00115541	0.1394	0.10499	0.139054	0.378405	1.09175	0.759482	0.186853	0.361808	0.717676	0.165221	0.33118	0.279838		0.10549	0.622324	0.0428541	1.05888	0.105342	0.268342	0.0328279	0.0570409	0.800557	0.256045	0.284508	0.534731	0.472043	0.937055	0.580647	0.570298
0.311813	0.545077	1.11326	0.567647	1.92934	0.88738		0.964166	1.21209	0.888124	0.481925	0.741284		0.101112	0.784209	0.148042	0.300413			0.031103	0.0592175	0.00271567	0.0333764	0.14217	0.610385	0.568971	1.32239	0.178721	0.37099	0.856921	0.110947	0.0382351	0.117005		1.25424	0.24845	0.334021	0.399326	0.437115	0.265655	0.0451683	0.0105921	0.137998	0.268022	0.377487	0.703449	0.385475	0.199475	0.179357	0.281704
0.238579	0.125579	0.4811	0.646105	0.596318	0.897445		1.36823	0.521345	0.948353	1.00441	0.933911		0.235317	0.924507	-0.00675754	-0.00934354			0.12092	0.0359305	0.175002	0.249278	0.923611	0.430935	0.109153	1.93013	0.317579	0.250706	0.797267	0.205104	0.0979828	0.0544711		0.436297	0.246569	0.1787	0.315609	0.345805	-0.00369237	0.112582	-0.0153503	0.262369	0.485423	-0.0526642	0.436581	0.617014	0.296267	0.672135	0.138169
0.623034	0.191401	0.738155	0.716142	0.661426	0.550736		1.11045	0.58577	0.704666	0.484736	1.13147		0.473031	0.0631606	0.0738805	0.0141451			0.0742062	0.0893818	0.0567529	0.0813938	0.671149	0.75604	0.403505	0.679696	0.870193	0.265345	1.01459	1.28217	0.423827	0.0450601		2.01385	0.32432	0.529312	0.104702	-0.00393754	1.46673	0.0625076	0.0242339	0.0406951	0.174384	0.290513	0.43704	0.754054	0.146245	0.223343	0.345699
0.465175	0.294833	0.481396	0.401298	0.937574	1.12167		1.36646	0.713475	1.82947	0.708081	1.49687		0.0843142	0.0872789	0.0803313	0.489927			0.0453097	0.0682634	0.030124	0.0642027	0.590764	0.000718707	0.284529	1.77025	0.360581	0.191114	0.688674	1.01759	1.47979	0.163848		0.495829	0.0625865	0.0811349	0.216064	0.00574724	0.0877082	0.123982	0.144182	0.204961	0.718594	0.0445952	0.2097	0.174737	0.440895	0.279426	0.278776
0.160503	0.651144	0.630255	0.889837	0.435539	0.763469		0.653324	0.405304	0.430736	0.980672	0.340824		0.195634	0.113633	0.0320491	0.249505			0.226473	0.145344	0.0320128	0.172228	0.425972	0.368614	0.248097	0.522035	0.142336	0.454343	3.22269	0.145449	0.123817	0.0702994		0.512858	0.544617	0.115151	0.525952	0.189575	0.29884	0.11347	0.125176	0.359865	0.312338	0.15253	0.61368	0.0715152	0.271773	0.587827	0.0180051
0.374247	0.386963	0.581454	1.15399	1.3718	1.8107		0.487166	0.944533	0.433731	0.456071	0.894715		0.128782	0.104642	0.154974	0.346115			0.0529603	0.0461126	0.0938075	0.0916332	0.0795685	0.539268	0.136332	0.849725	0.485281	0.233586	1.02815	0.529637	0.021227	0.0768832		0.293294	0.170035	0.461988	0.476848	1.13989	0.562358	0.0141882	0.0411715	0.151325	0.355143	0.0696111	0.123513	0.805371	0.0437833	0.32126	0.196637
0.635863	0.68779	0.553781	0.696146	1.48552	1.00094		1.10888	1.00829	2.77031	1.74835	0.894013		0.0761454	0.296502	0.158102	0.0677665			0.0740116	0.000633316	0.00797019	0.110451	0.307084	0.227051	0.372227	0.274481	0.128883	0.371669	0.555696	0.335519	0.496187	0.301848		0.0715913	0.101364	0.206051	0.439315	0.0535863	0.047044	0.104006	0.00609482	0.0876312	0.371101	0.0227983	0.817338	0.612422	0.35532	0.148443	0.351672
0.0369785	0.189948	0.597942	0.996655	0.458105	1.18364		0.747956	0.94259	1.24215	0.424089	1.81824		0.0133738	0.294543	0.333184	0.0318947			-0.00117009	0.108142	0.0521716	0.0626663	0.614483	0.61926	1.0888	0.328027	0.180854	0.337725	0.447669	0.480655	0.0519774	0.202		0.19266	0.14114	0.20642	0.0472546	0.260733	0.723348	0.0163707	0.0711266	0.522417	0.340246	0.149891	0.197574	0.0117672		0.051359	0.150247
0.123033	0.400502	0.360477	0.678167	0.824737	2.23173		1.0113	0.545252	1.21396	0.573147	0.635836		0.0815399	0.477336	0.0167378	0.609949			0.00679017	0.0170615	0.0694678	0.178178	1.0376	1.13487	0.210372	1.29511	0.918245	0.320085	1.24234	0.100355	0.191142	0.478949		0.588136	0.287814	0.385913	0.611838	0.084889	0.176908	0.104569	0.12207	0.247562	0.486568	0.00193453	0.117315	0.207703		0.368862	0.57578
0.287053	1.00672	1.28172	0.455436	1.73724	0.631524		1.30561	0.0645167	0.798393	1.13376	0.991565		0.0321235	0.0987848	0.0995048	0.169193			-0.00197228	0.0633353	0.0359508	0.0678629	0.206256	0.0441779	0.348188	1.30336	0.475782	0.0268437	0.683855	0.558759	0.279166	0.20585		0.329418	0.496941	0.00796542	0.342263	0.309439	0.578665	0.0427768	0.34271	0.71645	0.230004	0.574091	0.0364649	0.125488		0.0204775	0.137541
0.21604	0.35631	0.743501	1.27268	1.4404	1.58064		0.879087	0.382945	0.986049	0.879599	0.834422		0.10631	0.0975924	-0.046957	-0.00304151			0.040373	0.305929	0.0816753	0.146799	0.485969	0.402845	0.146023	0.88085	0.529434	0.245963	0.37441	0.506174	0.286758	0.0549776		0.101464	0.232545	0.665245	0.284403	0.542831	0.0937121	0.0924561	0.217377	0.193368	0.641411	0.0256763	0.700908	0.991714		0.289257	0.142056
0.379712	0.449644	0.687463	0.860775	1.19363	0.876778		0.837783	0.621647	0.523482	0.855846			0.0257103	0.0819046	0.0326912	0.0406884			0.081595	0.0364546	0.0844851	0.0764204	1.13487	0.349311	0.762103	1.34771	0.653652	0.280746	0.869551	0.390678	0.146614	0.00669173		1.07185	0.125316	0.0444187	0.392137	0.0377791	0.0564567	0.0596723	0.159534	0.249846	0.404944	0.196823	1.12899	0.2962		1.6441	0.434189
0.377756	0.592102	1.2178	0.54127	0.806907	0.862075		1.73369	0.489829	0.769912	0.572222			0.105227	0.613268	0.00320521	0.0761542			0.0667345	0.0355995	0.017422		0.257979	0.387225	0.131832	0.647968	0.0522789	0.340033	1.09032	0.141941	0.622892	0.195128		0.265802	0.281829	0.133276	0.211114	0.165263	0.535201	0.12476	0.035956	0.345883	0.608601	0.273735	0.0927832	0.289956		0.471089	0.267377
0.0240234	0.126058	0.788705	0.524737	1.03727	1.32395		0.780987	0.899139	1.87376	0.520985			0.15436	0.400381	1.74877	0.0602316			0.116104	0.00383479	0.0333402		0.472398	0.0482294	0.49299	1.47598	0.0387346	0.213323	0.433002	1.17122	0.100131	0.533315		0.388708	0.112931	0.382831	0.395818	0.005597	0.0662191	0.0182996	0.0572125	0.193257	0.614474	0.0497305	0.057743	0.251646		0.564245	0.655483
1.74896	0.32136	0.626698	1.37155	0.329933	0.518892		1.17111	0.292078	1.12534	0.613459			0.0100858	0.366584	0.024833	-0.106981			0.280309	0.0188954	0.0350822		0.5288	0.0939615	0.165545	0.898941	1.01879	0.327763	0.823566	0.124383	0.422353	0.454432		0.00311225	0.226442	0.0696123	0.358929	0.235253	0.259847	0.141535	0.0753393	0.204927	0.252183	0.223162	0.569087	0.342489		0.379418	0.431031
0.533653	0.0471867	0.953783	0.783508	0.449801	1.32665		0.87506	1.08407	1.00586	0.455902			-0.030182	0.340304	0.10131	0.0777691			0.0538118	0.077225	0.0511898		0.207225	0.0459356	0.736958	1.01468	0.188925	0.880018	1.05262	0.802331	0.551664	0.151927		0.0816715	0.419468	0.217317	0.21255	0.333149	0.528804	0.0669669	0.0560672	0.822635	0.169497	0.167202	0.252279	0.125132		0.188893	0.524073
0.498277	0.256918	0.843912	0.786089	0.465885	1.31713		0.331914	0.308739	0.967342	0.52183			0.0962094	1.63285	0.0774258	0.192414			0.221812	0.0197939	0.0280583		0.179475	0.0110756	0.565141	0.72968	0.172314	0.611288	0.930612	0.0153396	0.573005	0.0973879		0.814737	0.81943	0.652916	0.224126	0.377973	0.0861642	0.0625308	0.0296577	0.107123	0.416862	0.346475	0.171155	0.211695		0.609043	0.209272
0.335557	0.135131	0.648839	0.592666	0.268596	0.633599		0.454941	0.677442	2.30735	0.447461			0.329786	0.42354	0.119034	-0.0292145			0.0541105	0.0714015	0.0230191		0.715001	0.724462	0.821202	1.04111	0.148542	0.376808	0.379987	0.120057	0.594553	0.161951		0.239424	0.255297	0.581063	0.223725	0.0222552	0.377979	0.058451	0.060226	1.17958	0.36085	0.236239	1.04106	0.244675		0.134863	0.795404
0.37846	0.117407	0.793848	0.899382	0.32533	0.582102		0.608055	0.884755	0.475341	0.977877			0.0661535	0.478244	0.133762	0.133813			0.105195	0.0362652	0.0534484		0.721945	0.540814	0.520657	0.554188	0.0587086	0.388752	1.04908	0.244545	0.124536	0.11899		0.113949	0.863004	0.395466	0.218653	1.1105	0.350279	0.286427	0.0601957	0.132333	0.268893	0.369058	0.182196	0.64439		0.317931	0.362975
0.732659	0.85262	1.03345	1.30031	0.903659	0.494495		0.333678	0.903029	0.887684	1.03614			-0.00306363	0.148286	0.0259852	0.123469			0.0352553	0.206958	0.0378912		0.0739417	0.576974	1.05682	0.605538	0.134832	0.279251	1.06117	0.148885	0.0131511	0.0843247		0.887378	1.59349	0.382795	0.29259	0.20568	1.06726	0.523991	0.0690311	0.215076	0.843851	0.226603	0.00628377	0.504535		0.206142	0.344226
0.991999	0.10617	0.514861	0.91258	0.459131	0.450786		0.343968	1.04739	0.247694	0.71416			0.248415	0.286765	-0.00241787	0.153638			0.0391993	0.0277777	0.0699623		0.379833	0.236151	0.281777	2.55651	0.647002	0.432261	0.149929	0.0797352	0.224875	0.424311		0.19261	0.45821	0.387411	0.187311	0.0588601	0.201654	0.0308489	0.0692688	0.0924058	0.98792	0.302239	0.393598	0.298171		0.0572577	0.174086
0.79606	0.262092	0.505442	1.069	0.343324	0.966814		0.607942	0.227351	1.14147	0.473086			0.065135	0.101543	0.0201296	0.0996057			0.166578	0.0749171	0.0784845		0.822833	0.0267346	0.0447783	0.599094	1.62338	0.323795	0.672949	0.921499	0.167408	0.236276		0.698473	0.193843	0.0961641	0.168612	0.0119577	0.107422	0.00266957	0.0225687	0.592185	0.40437	0.0360427	0.075051	0.217538		0.173922	0.30568
0.888389	0.00766569	0.27878	1.08702	0.49201	1.00848		0.487617	0.418506	0.459331	0.377726			0.0218268	0.297443	0.227866	0.36743			0.0595711	0.0695125	0.0461515		0.0806708	0.225687	0.606267	0.672631	0.0587509	0.645028	0.708383	0.242424	0.0809979	0.290051		0.465691	0.336376	0.0996106	0.525634	0.024148	0.852868	0.130142	0.0254484	0.193097	0.513532	0.457044	0.253828	0.373151		0.296505	0.222868
1.2103	0.0710371	0.461579	0.870813	1.11906	0.729413		0.101032	0.76491	1.25176	0.62948			0.0269453	0.0731652	0.0886141	0.0945449			0.140321	0.0190975	-0.00312842		0.263359	0.000362629	0.257505	1.41495	0.712421	0.156498	0.526353	0.125244	0.261538	0.244298		0.750479	0.204749	0.0583097	0.149532	0.242351	0.0769803	0.0227891	0.0923143	0.200982	0.255164	0.0272847	0.157636	0.344635		0.845257	0.20624
0.0563021	0.146944	0.446731	0.736965	0.63038	0.671375		0.43041	0.603529	0.632276	0.700975			0.271383	0.240586	0.106012	-0.0151369			0.138388	0.0735208	0.0193929		0.360582	0.0357381	0.603189	1.36423	0.958716	0.214698	0.444743	1.14702	0.341387	0.6781		0.11732	0.339136	0.224401	0.245308	0.96048	0.540098	0.0547591	0.0858774	0.202956	1.1915	0.114985	0.411948	0.460931		0.410275	0.15965
0.258514	0.135837	0.732475	0.810034	2.08106	0.942731		0.451847	0.587998	0.958883	0.493437			0.0539392	0.309969	0.184189	0.123919			0.0430849	0.0763317	0.00388367		0.944413	0.0599498	0.106776	1.25379	0.172771	0.471679	1.10203	0.179201	0.155254	0.264594		0.226439	0.350212	0.147907	0.55235	0.0444249	0.233114	0.048141	0.0222526	0.184798	0.258824	0.394609	0.101057	0.0740705		0.350056	0.489477
0.00724958	0.355198	0.84652	0.632562	0.655977	1.32513		0.555853	1.30479	0.727347	1.13809			0.101551	0.40335	0.0174863	0.146159			0.0878898	0.0209909	0.0152076		0.0718171	0.0417128	0.0880586	0.566041	0.169611	0.436234	0.845431	0.285419	0.274896	1.59521		0.0428981	0.194882	0.300526	0.977267	0.241652	-0.0208985	0.0645047	0.0484613	0.438686	0.207147	0.905532	0.246122	0.200826		0.539783	0.237053
0.0226581	0.103897	0.580521	1.20268	0.675542	1.13668		0.413897	0.840082	0.849835	0.941707			0.45773	0.782126	0.0605907	0.23317			0.160088	0.021287	0.0987743		0.495085	0.136976	0.0295178	1.19988	0.474373	0.4212	0.934782	0.176821	0.0408361	0.285538		0.166786	0.173083	0.127931	0.478873	0.111706	0.0067173	0.0321441	0.22666	0.122756	0.380178	0.0541201	0.308047	0.139884		0.367379	0.270476
0.497256	0.083707	0.470511	0.946942	1.58225	0.837117		0.348303	0.841269	0.965732	0.699074			0.132048	0.291698	0.09339	0.0241686			0.0603594	-0.00221016	0.0117954		0.0949638	0.0176386	0.718591	1.05757	0.28996	0.225321	1.09685	0.734576	0.554559	0.278773		0.15972	0.820947	0.304839	0.288506	0.465485	0.211956	0.0582611	0.0366803	1.22547	0.382343	0.300975	0.412233	-0.0127019		0.412986	0.227159
0.11701	0.125783	0.799872	0.682234	1.97338	0.736859		0.611222	1.37422	0.588301	1.60863			0.112541	0.287255	0.175199	0.13144			0.00398874	0.0426263	0.051317		1.17173	1.15328	0.389137	1.13322	0.377423	0.436989	1.18977	0.14384	0.0358746	0.386552		0.338963	0.36114	0.185366	0.295008	-0.0359804	0.618394	0.174172	0.0302033	0.22465	0.77778	1.82064	0.770033	0.372703		0.172533	0.293045
0.215155	0.185123	0.315909	0.698505	0.63745	1.22414		1.78317	0.451689	0.382572	0.444257			0.0842958	0.114733	0.057432	0.0690559			0.110517	0.0535823	0.0273921		0.0167174	0.0990484	0.207527	1.09703	0.083185	0.710532	0.804301	0.0867155	0.159987	1.00892		0.213709	0.339544	0.0471229	0.0908309	0.617279	0.0953852	0.0747343	0.0422427	0.37265	0.217255	0.300548	0.844083	0.610812		0.191816	0.124566
0.164568	0.128697		0.391738	0.816337	2.13997		0.805307	0.961071	0.5108	1.08932			0.0193172	0.913676	0.120348	0.337275			0.0186624	0.0968724	0.00380544		0.407504	0.243988	0.0311077	1.25607	0.472555	0.543293	3.05221	0.79221	0.38032	0.00281361		0.0858159	0.0550115	0.222851	0.296764	0.0212105	0.165837	0.012918	0.0732187	0.229085	0.236	0.138474	2.32046	0.25717		0.0803697	0.306501
0.197042	0.465033		0.856755	1.12924	0.885621		0.975287	0.545943	0.389618	0.703398			0.00187752	0.0926857	0.114704	-0.0201525			-0.00105123	0.399022	0.0687223		1.25727	0.23342	0.412628	0.316164	0.741405	0.38592	0.819009	0.318952	0.565501	0.422652		0.0816352	0.114681	0.0365075	0.587335	0.135063	0.102915	0.150972	-0.00858607	0.758056	0.736791	0.0382332	0.0816109	0.243471		0.0555901	0.375636
0.349026	0.0124237		0.744698	2.05627	1.18528		1.94101	0.967553	0.704578	0.827539			0.235413	0.284965	0.21233	0.0415815			0.11367	0.0252596	0.0755336		0.179349	0.262306	0.250643	1.33681	0.36371	0.398313	0.513595	0.626357	0.0820525	0.0124517		0.134859	1.19472	0.120814	0.706504	0.434274	0.390728	0.0413908	0.239123	0.0616335	0.340403	0.246961	0.2912	0.662239		1.0066	0.320758
0.505038	0.365347		0.535652	0.946456	0.639968		1.01869	0.562021	0.451127	0.448114			0.0471332	0.353367	0.0389594	0.06933			0.00429823	0.094747	0.025703		0.826342	0.433422	0.27417	1.73499	0.572776	0.455617	0.313271	0.407114	0.108273	0.734829		0.204079	0.129449	0.166524	0.0945525	0.140132	0.0773913	0.178413	-0.00209478	0.27652	0.18458	0.071906	0.384266	0.325601		0.514076	0.297837
1.13434	0.591505		0.998992	1.372	0.653161		0.610705	0.91178	0.81468	1.33599			0.13248	0.204245	0.0257112	0.391653			0.115231	0.0539529	0.0443039		0.602489	0.475233	0.110522	0.335195	0.12849	0.800557	0.723338	0.162347	0.0712204	0.417462		0.713778	0.302013	0.210413	0.0671615	0.218604	0.346316	0.14462	0.10275	0.860598	0.334204	0.00853266	0.757447	0.472985		0.405343	0.685191
1.0601	0.13605		0.972083	0.72677	0.262866		1.42305	0.67193	0.758743	0.761187			0.0873993	0.198416	0.0593798	0.045401			0.0755663	0.026929	0.0695767		0.544279	1.13543	0.923672	0.543887	0.0757218	0.119	1.35214	0.273086	0.284248	0.309281		0.516359	0.238851	-0.00688714	0.555404	0.113746	0.247597	0.00113663	0.0700355	0.849615	0.806231	0.303	0.326663	0.160421		0.179935	0.141797
0.251001	0.44356		1.0521	0.94597	1.11276		1.14192	0.64865	0.689994	0.489608			0.0233001	0.0980593	0.072517	0.0542211			0.143871	0.0557494	0.0445293		0.741826	0.178997	0.287641	0.377869	0.0892384	0.0905506	0.882289	0.271175	0.0338495	0.60359		0.179334	0.360717	0.211584	0.192728	0.269605	0.204586	0.20921	0.0652767	0.142711	0.180747	0.242131	0.0583281	0.0988633		0.00375818	0.128728
0.578642	0.296729		0.955907	0.691679	0.444404		1.27901	0.841994	1.14996	1.99357			0.263179	0.274789	0.0498058	0.117412			0.0948	0.0359389	0.0978679		0.275155	0.160893	0.931447	0.363792	0.111121	0.488808	0.380368	0.106588	0.313662	0.145775		0.217959	0.769324	0.199654	0.0587216	0.127073	0.585522	0.0737172	1.54048e-05	0.719246	0.268117	0.2677	0.533941	0.344016		0.353218	0.228783
1.03951	0.0968242		0.535899	0.469871	1.49208		1.44916	0.759974	0.339571	1.33112			0.147833	0.6018	0.0110534	0.0611145			0.0507124	0.0309643	0.00811149		0.240881	0.338896	0.293723	0.59913	0.508552	0.573401	0.156308	0.260706	0.324172	0.312407		0.987124	0.204624	0.835948	0.131412	0.0696655	0.238953	0.10108	0.262678	0.0847962	0.850938	0.0795027	0.337837	0.0144581		0.0998171	0.070937
0.87958	0.123589		0.868892	0.770674	0.428006		1.1736	0.986089	1.05859	0.393373			0.315871	0.13681	0.0907533	0.02113			0.103648	0.264047	0.100676		0.089496	0.259706	0.266073	0.301305	0.194864	0.918849	0.53887	0.482736	0.496366	0.272044		0.371352	0.246803	0.384071	0.604312	0.0574481	0.0526775	0.237562	0.217044	0.689091	0.65219	0.0680728	0.815529	0.226429		0.172727	0.661201
0.325975	0.159455		1.18071	0.848114	0.476139		1.11773	0.554966	0.687264	0.34639			0.134018	0.375566	0.0830472	0.0818787			0.0133556	0.036397	0.0570083		0.128743	0.41625	0.357348	1.05301	0.362773	0.650322	0.660715	0.603529	0.0507636	0.229509		0.86987	0.319056	0.295416	0.730203	0.211366	0.738734	0.0576507	-0.0105254	0.147952	0.421218	0.181062	0.192603	0.487088		0.159541	0.19481
0.0748457	0.0510815		0.872485	1.20744	0.808897		0.560922	0.49307	0.56508	0.269347			0.0444059	0.117629	0.113512	0.111121			0.0803982	-0.00246957	0.0466571		0.456037	1.28483	0.6182	1.07917	0.146897	0.633409	0.726505	0.593207	0.445578	0.0574233		0.835932	0.323035	0.0901536	0.0813001	0.234494	0.148976	0.080999	0.128382	0.0164349	0.270328	0.0888328	0.193108	0.267769		0.383644	0.514101
0.807655	0.272601		0.292262	2.87256	0.967792		0.351925	0.474126	0.792137	0.895459			0.159919	0.0806508	0.113017	0.0444608			0.193017	0.151204	0.17447		0.579004	0.644966	0.0789237	1.05051	0.271921	0.429063	0.351576	0.199709	0.217952	0.276945		0.0808762	0.30245	0.206716	0.749277	0.372489	0.127488	0.0988612	0.127768	0.184597	0.501376	0.00742374	0.0784044	0.0758774		0.112655	0.292777
0.408528	0.479702		0.708872	1.07937	0.718649		0.488663	0.364534	0.850427	1.04867			0.0403892	0.137981	0.0414933	0.0920929			0.000218587	0.0585595	0.12605		0.191237	0.492695	0.890191	0.620274	0.250872	0.358763	0.573491	0.0157996	0.112072	0.117248		0.334686	0.424019	0.600542	0.773996	0.0872662	0.292739	0.019083	0.164734	0.0883973	0.482699	0.0344221	0.71628	1.18168		0.570784	0.285367
0.685289	0.360069		0.431428	0.54633	1.04946		0.366971	0.811175	0.77742	0.500636			0.0950712	0.0976428	0.254248	0.0554614			0.0899996	0.028476	0.123072		0.319043	0.281814	0.767181	0.56276	0.208642	0.43595	0.437261	0.169001	0.0202926	0.461618		0.189856	0.719333	0.105351	0.177008	0.0260098	0.205258	0.037439	0.0468919	0.860324	0.43053	0.0760609	0.0185232	0.30911		0.789349	1.20172
0.39733	0.0421116		0.837004	1.33906	1.67378		0.42313	1.37329	0.174679	0.658136			0.405837	0.389643	0.403432	-0.031255			0.0604827	-0.0151901	0.0380388		0.880246	0.353253	0.176115	1.3455	0.264292	0.404103	0.247427	0.761827	0.212624	0.0805538		1.57713	0.0553233	0.40848	0.422781	0.305029	0.177852	0.170236	0.0832713	0.170554	0.772505	0.0622208	0.0946048	0.249621		0.0996318	0.179587
0.464331	0.29799		0.594764	0.632976	0.986099		0.420401	0.700779	0.705102	0.902875			0.141117	0.402671	0.0202365	0.0871666			0.0621198	-0.0255645	0.171239		0.241564	0.270697	1.46374	0.386396	0.601351	0.309773	0.906301	0.497509	0.4416	0.0316347		0.561946	1.16925	0.327874	0.668906	0.189555	0.237333	0.119608	0.121213	0.0828655	0.429443	0.400622	0.0689828	0.312692		0.356008	0.418387
0.594806	0.350588		1.22103	0.620374	0.506365		0.453263	0.807559	0.612796	0.455675			0.0394122	0.323487	0.14279	0.0406508			0.0693206	0.0119071	0.0517566		0.445898	0.196279	0.908498	0.223265	0.345356	0.504563	2.3895	0.249378	0.584352	0.706739		0.508688	0.706531	0.20996	1.03323	0.0778974	0.380652	0.0216349	0.132175	0.353678	0.368363	0.037029	0.16394	0.57018		0.0865711	0.700229
1.00867	0.224143		0.525218	1.3749	1.1499		0.866351	0.930627	0.823455	0.611881			0.0988844	0.155498	0.0276706	0.139994			0.0976887	0.104676	0.163695		0.317976	0.224542	0.108725	0.780776	0.144664		0.346045	0.202974	0.161019	0.351443		0.783417	0.513085	0.200328	0.591716	-0.0241827	0.048309	0.0921291	0.0597067	0.114089	0.352742	0.27565	0.362846	0.116442		0.0990166	0.31239
0.404818	0.206036		0.921773	0.844358	1.08849		0.545404	0.516091	0.68042	1.74696			0.143046	0.136047	0.0894644	0.261118			0.0293579	0.104452	0.101542		0.289044	0.140745	0.58698	0.692732	0.694249		0.443425	0.501383	0.103863	0.269936		0.0436194	0.628969	0.0272166	0.331854	0.962384	0.0712	0.0693634	-0.0293712	-0.0055391	0.79576	0.189676	0.129401	0.224987		0.404025	0.193873
0.674718	0.192005		0.798825	0.369297	0.723156		0.620161	0.503694	1.66273	0.644272			0.0450868	0.913818	0.139263	0.155426			0.015932	0.0532768	0.0862213		0.751302	0.068566	0.0940077	0.355006	0.279975		0.282783	0.19469	-0.0536979	0.0927022		0.297468	0.104166	0.169936	0.150795	0.0331426	0.19071	0.111778	0.143438	0.14706	0.541955	0.39513	0.132583	-0.0113974		0.55947	1.46115
0.278986	0.244783		0.713952	2.0114	0.943677		0.453021	1.30116	0.892719	0.92827			0.145632	0.15075	0.0389325	0.249694			-0.0101499	-0.00705828	0.0751294		0.923003	0.455909	0.198632	0.699923	0.780456		1.23843	0.365359	0.177402	0.116738		1.0585	0.569489	0.284901	0.631729	0.34028	0.111222	0.349516	0.0375749	0.0367325	0.342015	0.399776	0.423727	0.313708		0.630199	0.156343
0.594189	0.19595		0.864774	0.958224	0.710641		0.392732	0.382583	0.366908	0.395951			0.0344933	0.580087	-0.0299182	0.173817			0.15658	0.0143634	0.0299632		0.463577	0.470478	0.679394	0.543106	0.48945		0.779055	0.451738	0.0807819	0.764619		0.0380395	0.955048	0.048821	0.42021	0.0803686	1.81501	0.875606	0.15093	0.0911475	0.522324	0.13313	0.477281	0.606059		0.0374491	0.0233806
0.423363	0.168235		0.411539	0.923058	1.07048		0.493989	1.03681	0.587012	0.332734			-0.0314295	0.0921202	-0.0257773	0.438627			0.0925659	0.141298	0.13696		0.170196	0.258437	0.629038	0.298009	0.644139		0.842928	0.3286	0.548962	0.0936499		0.330469	1.05939	0.011052	1.05263	0.141379	0.0846552	0.084171	0.066051	0.330331	0.834827	0.483121	0.0991091	0.616533		0.848047	0.546985
0.619574	0.070142		2.03257	0.430277	0.596953		0.885529	0.871096	0.884119	0.807459			0.184077	0.0815164	0.0603972	0.0476226			0.0451508	0.0667411	0.0317165		0.0382907	0.396732	0.125668	1.22106	0.185462		0.680756	0.0722695	0.151959	0.158557		0.210067	0.497178	0.143528	0.297208	0.446726	0.59104	0.00667992	0.141556	0.109382	0.660978	0.150133	0.154132	0.241878		0.952914	0.191041
0.38028	0.357701		1.25267	0.865146	1.75186		0.578846	1.25285	0.946941	0.970911			0.264765	0.349959	0.824149	0.00655039			0.0338498	0.0391851	0.136306		0.420017	0.432272	0.175569	0.482911	0.265374		0.85189	0.122273	0.109254	1.03163		0.40737	0.98552	0.388908	0.755294	0.00288368	0.308462	0.0133285	0.0372589	0.66184	0.313949	0.200445	0.134976	0.46189		0.43429	0.262648
0.276351	0.3114		0.597619	0.511321	1.00321		0.705332	0.566451	0.836841	1.01437			0.268335	0.139413	0.0720768	0.665505			0.0553291	0.0550304			0.656781	0.188177	-0.00148209	0.600751	0.816436		0.204081	0.64403	0.792753	0.156124		0.88071	0.672914	0.0338812	0.104737	0.921321	0.144443	0.182351	0.0284765	0.431271	0.398583	0.547716	1.05713	0.0112811		0.192831	0.235001
0.299306	0.118099		0.968663	0.865896	1.05109		0.333364	1.05283	0.422051	0.882271			0.0144622	0.671495	0.0965687	0.0620047			0.0468725	0.0220568			0.228532	0.66687	0.817648	0.605036	0.205975		1.08522	0.307468	0.282503	0.209337		0.0722705	0.334029	0.169193	0.583293	0.171521	0.0063475	0.0490761	0.0370623	0.328205	0.641356	0.252296	0.162273	0.493904		0.182674	0.141331
0.159585	0.0327767		0.669016	1.07968	0.991866		0.451765	0.416783	0.340263	0.667272			0.0831912	0.309574	0.262386	0.0712078			0.084481	0.00823936			0.222898	0.366652	0.260473	1.53782	0.0461199		0.964124	0.721638	0.0638644	0.181927		0.796455	0.338088	0.0670183	0.109922	0.10379	0.0844091	0.182421	0.0502768	0.28838	0.633573	0.377975	0.476948	0.424955		0.279074	0.720845
0.306196	0.417697		0.856746	0.954426	0.783514		0.188234	1.15308	0.911135	0.544793			0.0747383	0.144138	0.0989987	0.500008			0.128354	0.0254469			0.763353	0.457618	0.140425	1.62934	0.198645		0.694565	0.0316823	0.434603	0.47584		0.495152	0.164255	0.212864	0.0974168	0.0450676	0.286389	-0.00210185	0.0929895	0.450436	0.791756	0.499447	0.273977	0.541322		0.291615	0.521243
0.375571	0.264624		0.66519	0.727567	1.0999		0.679385	1.45784	1.00218	0.15488			0.0185819	0.456243	0.184177	0.0540229			0.232654	0.0313907			0.307343	0.153203	0.469953	0.749558	0.242102		0.911221	0.15841	0.815874	0.140393		0.129934	0.147486	0.264979	0.592801	0.0218984	0.0257486	0.0319438	0.330773	0.36853	0.371575	0.568661	0.153763	0.642192		0.352837	0.528576
0.432793	0.321863		0.849121	0.510266	0.657557		0.537263	0.547158	1.5268	0.743285			0.00616972	1.2507	0.235039	0.224149			0.125323	0.130059			0.5587	0.0551413	0.00077777	1.20978	0.273677		0.597463	0.62942	0.0867787	0.585277		0.134128	0.529022	0.17051	0.54124	0.758031	0.680973	0.0499542	0.0539912	0.404881	0.0946524	0.23961	0.656437	1.09154		0.720662	0.516703
0.796194	0.141929		0.349658	0.462154	1.18437		0.291427	0.625217	0.718777	1.31727			0.169424	0.418048	0.0212684	0.0361212			0.0371852	-0.015004			0.970684	0.52343	0.0964072	0.731498	0.187083		0.777393	0.494415	0.129551	1.32439		0.172998	0.198479	0.0321772	1.25815	0.110918	1.00228	0.0342328	0.00380187	0.414353	0.12375	0.129129	0.253203	0.244867		0.0921396	0.333986
0.330525	0.286757		0.869076	0.782775	0.932063		0.377922	1.77996	0.621474	0.820778			0.0200691	1.25637	0.133942	0.054136			0.0340673	-0.0112247			0.125109	0.124483	0.129799	1.67184	0.0580731		0.357342	0.0556956	0.638459	0.954296		1.41286	0.551503	0.0857397	0.602484	0.0856252	0.191588	0.127585	0.0252211	0.195743	0.473905	0.212113	0.207635	0.208437		0.21814	0.285652
0.427123	0.103344		0.259523	1.86652	1.34923		0.475728	1.03276	0.376844	0.252148			0.0656213	0.557573	0.0655297	0.213342			0.156179	0.0413789			0.578168	0.114966		0.562528	0.174788		1.31808	0.792639	0.124754	0.351631		0.201651	0.398599	0.0810253	0.322978	0.244616	0.173229	0.0896012	0.0524358	0.409303	1.01295	0.0319529	0.569616	0.064381		0.135045	0.672078
0.188655	0.114465		1.28048	0.765293	1.40959		0.742813	0.655094	0.42521	0.669015			0.112984	0.238471	0.0185033	0.151428			0.186478	0.00716042			0.231359	0.788435		1.3912	0.273748		0.887852	0.739416	0.198516	0.0916778		0.0658549	0.346084	0.407357	0.0624123	0.490321	0.139276	0.0811165	0.186327	0.072913	0.622789	0.0191613	0.32091	0.131865		0.107528	0.23947
0.336006	0.230712		0.646052	0.601846	0.475484		1.24386	1.39466	0.793427	1.14071			0.00687589	0.10772	0.0194212	0.0252646			0.0836282	0.101526			0.392838	0.186511		0.445347	0.150315		0.494331	0.356164	0.325935	0.321021		0.0819323	0.638764	0.311745	0.321772	-0.0163818	0.396849	0.145675	-0.056339	0.0609893	0.184852	1.41047	0.437382	0.449092		0.292765	0.537759
0.291033	0.0409833		0.729389	0.578505	0.924862		0.91108	0.811373	0.593048	0.61576			0.0766231	0.128624	0.0403619	0.061292			0.106714	0.0844073			0.56484	0.677184		0.994961	0.281296		0.7339	0.405844	0.534393	0.3183		0.229692	0.189117	0.241565	0.599663	0.0833677	0.897818	0.0859445	0.193327	0.0676247	0.238037	0.268125	0.231612	0.6354		0.279746	0.326661
0.219227	0.0594037		1.16382	1.61131	0.576115		0.627911	1.00322	0.917629	0.411774			0.213957	0.0215714	0.134145	0.174324			0.0121816	0.0084729			0.245721	0.273298		0.234574	0.00273926		0.858579	0.101583	0.0782378	0.0916723		0.246057	0.223192	0.16349	0.0934259	0.162721	0.207308	0.0636677	0.05509	0.0998259	0.309913	0.0863647	0.0270074	0.0344363		0.21655	0.262768
0.245336			1.03044	1.19686	1.44825		0.856094	0.771714	0.416707	1.20837				0.180593	0.0595183	0.00843586			0.0232294	-0.0119026			0.384659	0.600412		0.130622	0.36649		1.05516	0.159034	0.0374497	0.0525904		1.84125	0.602859	0.686111	0.609135	0.0356882	0.391345	0.0512233	0.0448756	0.72787	0.15066	0.390841	0.0654254	-0.0146574		1.09884	0.336844
0.0476647			1.28825	1.16005	1.44933		0.960246	0.775589	0.683655	1.03365				0.171826	0.193156	0.0555071			0.0271238	0.0256227			0.511863	0.374575		0.619639	0.175558		0.929015	0.598943	0.133793	0.187317		0.116433	0.693341	0.555104	0.766514	0.107161	0.0387339	0.0944517	0.0526217	0.465264	0.355129	0.0339213	0.135427	0.933842		0.172112	0.0734569
0.07984			0.590745	1.00212	0.443445		1.25375	1.34957	0.545111	1.41678				0.249394	0.00862276	0.231234			0.0881436	0.0382669			0.609666	0.558314		0.315441	0.580981		0.856394	0.0515682	0.00898418	0.248541		0.0641092	0.863981	0.860391	0.228505	0.0811383	0.0655829	-0.0290965	0.0246647	0.517947	0.207732	0.0803535	0.561249	0.560067		0.463848	0.0293043
0.209967			0.811254	0.274834	0.531742		1.22313	0.734975	0.409043	1.30237				0.57688	0.127616	-0.0180545			0.0164938	0.0804027			0.330279	0.613795		0.546745	0.104906		0.437742	0.312782	0.312216	0.357161		0.147335	1.01065	0.529264	0.568258	0.172528	0.746009	0.298161	0.0224492	0.0165453	0.715545	0.394853	0.400448	0.466309		0.291686	0.0481454
0.515212			0.384511	1.5216	0.902831		0.727788	0.578971	0.450802	0.500322				0.171443	-0.0277924	0.213637			0.0603045	0.026306			0.418643	0.25934		0.527611	0.259399		0.897063	0.396145	0.113704	0.0646997		0.133308	0.765269	0.255071	0.244828	0.166138	0.808165	0.0489495	0.0938241	0.215982	0.195147	0.0971809	0.0921472	0.43561		0.957384	0.302833
0.672442			1.49801	0.76916	1.18725		0.841879	1.03257	1.28694	1.31969				0.0968442	0.064814	0.0202841			0.12022	0.164933			0.640541	1.21336		0.978546	0.214331		0.973359	0.123413	0.25484	0.25885		0.0565108	0.840745	0.139543	0.793908	0.172867	0.199772	0.0129869	0.114011	0.183695	0.57832	0.32731	0.343172	0.502818		0.418293	0.478483
0.645676			1.2289	0.124502	1.4193		1.39767	0.547478	1.62675	0.611938				0.0109654	0.666537	0.22012			0.015447	0.0516768			0.295498	0.512132		0.679147	0.219093		0.178223	0.224402	0.193909	0.0204888		0.527484	0.342268	0.0379588	0.254492	0.0468235	0.204196	0.0882367	0.0290011	0.835666	0.210881	0.055207	0.500857	0.0701384		0.046605	0.813386
0.0512895			0.807552	0.602139	1.77049		0.989472	1.37022	0.641895	0.814542				0.142632	0.0870254	0.0413971			0.255146	0.0566839			1.48828	0.540533		0.734483	0.197111		0.720998	0.182707	0.811082	0.883614		0.159052	0.271504	0.291355	0.081351	1.61606	0.0181854	-0.00624205	0.149588	-0.0132675	0.435838	0.3279	0.6779	0.0120477		0.599136	0.171914
0.328276			0.809609	0.827639	1.15405		1.2938	0.56885	1.4519	1.5488				0.485217	0.123704	-0.0150902			0.0290014	0.0481337			0.419936	0.34148		0.890472	0.626065		0.761389	0.424144	-0.0089725	0.259748		0.167767	0.573993	0.244757	0.297794	0.00979006	0.482518	0.172792	0.112013	0.264826	0.452319	0.442273	0.709019	0.312024		0.550738	0.273438
0.407002			0.509747	0.573573	0.741788		0.811884	0.316078	0.809295	0.553622				0.242138	0.992612	0.0791713			0.0011151	0.116656			0.35425	0.363721		0.887407	0.689497		1.01086	0.620489	0.0365921	0.0766628		0.196128	0.281636	0.409451	0.123793	0.0461985	0.031774	0.0048248	0.00011337	0.181345	0.33943	0.444245	0.625304	0.216782		0.555927	0.148576
0.461513			1.30162	0.886738	1.25256		0.674681	0.423231	1.34878	0.56794				0.400784	0.0421101	0.00573298			0.0964974	0.000248186			0.219748	0.25673		0.488655	0.326965		1.12887	1.12197	0.362367	0.476322		0.632773	0.591704	0.312143	0.710098	1.21564	0.470998	0.0597028	-0.043643	0.636491	0.226438	0.800581	0.18122	0.410109		0.364265	0.47051
0.172172			0.673997	3.16175	1.12991		0.80703	1.16588	0.771685	0.728997				0.0179731	0.000943696	0.28488			0.177417	0.0772607			1.24882	0.317083		0.209518	0.35235		0.472166	0.214507	0.368454	0.14303		0.157613	0.453822	0.0137585	0.303908	0.0105691	0.104089	0.0234229	0.000997739	0.0231582	0.476973	0.71348	0.226592	0.15326		0.280222	0.379425
0.238709			1.14192	1.0543	1.61064		0.457882	0.509813	1.139	0.999839				0.311096	0.0612576	0.0442828			0.138194	0.0781603			1.03093	0.124232		1.0445	0.352298		0.528109	0.215244	0.271286	0.218108		0.0682878	0.0408373	0.170896	0.18112	0.414369	0.118492	0.226926	0.179648	0.451502	0.439887	0.210183	0.305499	0.441195		0.265932	0.132341
0.644949			0.65119	0.571486	1.00845		0.390995	0.707075	0.724521	0.84053				0.447919	0.0254812	0.011095			0.014463	0.0539156			0.366826	0.0752589		0.275336	0.130374		0.531522	0.161851	0.413411	0.140616		0.315315	0.872976	0.403082	0.566129	0.0221591	0.23056	0.0199345	0.061164	0.258089	0.408913	0.24423	0.103264	0.581311		0.662672	0.281598
0.358704			1.0401	0.901819	0.68559		0.394544	0.52794	0.561708	0.677228				0.293332	0.0217681	0.0813017			0.0976014	0.0668092			0.312207	0.00918496		0.746411	0.431937		0.420488	0.0771305	0.196479	0.190455		0.707005	0.605381	0.18899	0.204495	0.0914993	0.31006	0.0924605	0.00914104	0.376236	0.767969	0.0439776	0.774087	0.119852		0.219721	0.328723
0.579518			1.00178	1.04395	1.42723		0.153726	0.65922	0.988984	0.609437				0.841031	0.0520005	0.0739268			-0.0496876	0.120872			0.147711	0.243311		0.619553	0.240402		1.10499	0.0828311	0.0754612	0.17161		0.109089	0.443595	0.286688	0.302774	0.104803	0.0199541	-0.0201772	0.0612823	1.01486	0.737863	0.10594	0.267482	0.0968494		0.00126606	0.0776336
0.279591			1.60985	1.37701	0.39095		0.475663	0.772675	1.90003	1.04008				0.605599	0.0353864	0.101391			0.414971	0.0395094			0.422095	0.565753		0.681386	0.297811		1.10775	0.101687	0.234331	0.213944		0.15851	0.295994	0.151278	1.00011	0.323549	0.492485	0.464371	0.0645647	0.0492587	0.372747	0.111819	0.118305	0.295669		0.0490789	0.631197
0.374634			0.973799	1.07405	1.11873		0.608265	0.691046	0.67146	0.824787				0.0640647	0.321722	0.104493			0.0807172	0.115764			0.134788	0.138151		0.672282	0.629083		0.280583	0.129838	0.353321	1.4428		0.126217	0.303261	0.368221	0.356159	0.749417	0.653773	0.0698951	-0.0248934	0.015269	0.407173	0.0228114	0.296088	0.0218907		0.223369	0.0777874
0.100846			1.08649	0.497503	1.76816		0.521305	0.551655	1.13242	0.524474				0.13008	-0.0100031	0.276936			0.0730853	0.137605			0.8976	1.08822		1.32482	0.395427		0.40178	0.290934	0.248709	0.11941		0.187815	0.633706	0.321361	0.111326	0.0984517	0.164511	0.0111399	0.114017	0.364306	0.70594	0.104253	0.544297	0.171163		0.25591	0.639436
0.55202			1.21234	1.47732	0.742065		0.489065	1.33127	1.24088	0.528278				0.235792	0.0109759	0.325195			0.0649579	0.0627488			0.375171	0.229284		0.556113	0.211598		1.1213	1.024	0.525325	0.0509367		0.266257	0.179257	0.232405	0.247584	0.106773	0.819646	0.655104	0.0963918	0.403196	0.733045	0.223612	0.32429	0.0740312		0.203395	0.0371183
0.639523			0.977044	1.14071	1.21657		0.523957	0.626735	0.680827	0.646436				0.34314	0.181633	0.0253502			0.0320228	0.115711			0.986683	0.917504		0.740996	0.287332		0.94224	0.343248	0.199456	0.155263		0.488499	0.0648988	0.229895	0.60665	0.352742	0.0188276	0.0323202	0.174079	0.524552	0.0780015	0.275319	0.270898	0.256389		0.22736	0.386113
0.431165			0.319159	2.05976	1.50584		0.653437	1.06306	1.96563	0.754631				0.277558	0.0747039	0.220228			-0.0119913	0.0353737			0.394846	0.58411		1.09819	0.289733		0.189201	0.0273905	0.757717	0.325869		0.563557	0.571562	0.321474	0.813841	0.177071	0.0115441	0.130086	0.310402	0.532598	0.517155	0.794547	0.305139	0.770055		0.177116	0.343498
0.074728			0.556074	0.641672	1.27754		0.533255	0.572712	0.567563	1.1899				0.449533	0.173516	-0.0363809			0.0343453	0.109509			0.97037	0.113584		0.41072	0.377127		1.11297	0.939932	0.0634581	0.300368		0.186216	0.136655	0.303845	0.356003	0.163968	0.100083	0.029091	0.0694274	0.148281	0.590186	0.292608	0.0666193	0.278372		0.427361	0.18183
0.140372			1.13185	0.721178	0.784124		0.555418	1.90868	0.737292	0.5722				0.37283	0.0834276	0.0921296			0.0721176	0.0306041			0.267972	0.643548		0.434013	0.139823		0.937278	0.143859	0.00288569	0.174475		1.221	0.182347	0.495319	0.325809	0.122382	0.128586	0.112249	0.0479569	0.11233	0.427988	0.0831842	0.41203	0.919754		0.154916	0.806251
0.418237			0.354962	0.724679	1.14895		0.24122	0.729695	0.672054	1.17774				0.115412	0.0940737	0.0366183			0.057643	0.0349158			0.875069	0.415308		1.12341	0.148747		1.16289	0.587556	1.53905	0.116687		0.454228	0.399248	0.0514311	0.054288	0.0179296	0.404412	0.0681555	-0.0313888	0.583552	0.54369	0.739424	0.553568	0.0937815		0.0580509	0.222043
0.504882			0.902434	1.51767	1.53288		1.10245	0.381461	0.659498	0.503473				0.592522	0.0747534	0.00233221			0.0122421	0.0556898			0.337847	1.3116		0.834853	0.210017		0.808287	0.412287	0.436847	0.406046		0.912346	0.582274	0.00138737	-0.0133145	0.165969	0.0911215	0.0652105	0.0360744	0.30539	0.396232	0.357125	0.285516	0.043332		1.14551	0.651786
0.367491			0.624445	1.07537	1.59362		0.718588	0.756693	1.77854	1.23523				0.16452	0.0198618	0.134155			0.080764	0.0187159			0.128101	0.00102211		0.349284	0.0929231		0.382678	0.141163	0.11368	0.0614955		0.227138	0.256408	0.27204	0.0317662	0.0440997		0.0949945	0.135369	0.129502	0.331919	0.0683242	0.0303365	0.0687574		0.39016	0.388114
0.692066			0.47925	0.486959	0.928121		0.650688	1.05794	1.76572	0.786047				0.209861	0.0469382	0.133057			0.0313379	0.0177992			0.660647	0.773351		2.66089	0.422608		1.12779	0.17843	0.415733	0.358925		0.312303	0.453959	0.163629	0.281195	0.0799716		0.0251458	0.0396998	0.389347	0.570987	0.414456	0.190863	0.0828596		0.0414855	0.317426
0.182169			0.896152	1.31064	0.524678		0.619816	1.48607	0.684252	0.357203				0.441817	0.0141857	0.0569225			0.0622317	-0.00311491			0.795867	0.0958514		0.472459	0.387471		1.24596	0.31339	0.0143021	0.733584		0.275714	0.839467	0.342089	0.407526	0.376802		0.0317416	0.166267	0.0993332	0.19511	0.2315	0.196747	0.0361961		0.168518	0.721301
0.488547			1.54376	1.13132	0.488147		0.455028	0.687772	1.40914	0.727909				0.0356523	-0.00380398	0.0643474			0.0449044	0.0975075			0.872354	0.57519		0.519506	0.317		0.4413	0.239371	0.244609	0.0612604		0.0945422	0.527906	0.120847	0.357122	0.375848		0.0264658	0.338905	0.182843	0.550425	0.328392	0.4599	0.406689		1.04784	0.217318
0.502686			0.582294	1.32348	2.21843		0.447119	0.477607	0.617084	0.910447				0.216986	0.240459	0.0199579			0.0618039	0.0502358			0.569559	0.0930913		1.20975	0.0658221		0.698919	0.0932649	0.0603378	0.110943		0.711439	0.217105	0.289557	0.113554	0.548454		0.101025	-0.0622654	-0.000448865	0.540686	0.027789	0.239091	0.121163		0.398954	0.452534
0.515056			0.673226	0.699601	1.51598		0.528895	1.10654	0.343629	0.925327				0.063173	0.11686	0.0449884			0.0553333	-0.0433657			0.0410018	0.296537		0.140893	0.184954		1.37705	0.766339	0.0713461	0.493136		0.334194	0.257276	0.0419326	0.264717	0.152153		0.20723	0.0513273	0.287527	0.582927	0.155203	0.441515	0.251305		0.608422	0.123419
0.728072			0.698752	0.669649	1.32936		0.691481	0.855167	0.565598	1.40562				0.654342	0.0647133	0.114731			0.0270734	0.0980495			0.14722	0.124667		0.549761	0.709977		0.537665	0.247135	0.322933	0.949657		0.187504	0.828073	0.197887	0.799758	0.403795		0.0488024	0.13855	0.232672	0.123743	0.412749	0.326669	0.316161		0.289238	0.485713
0.315807			1.28636	1.80608	0.702179		0.655379	1.06693	0.783362	0.894141				0.904173	0.117366	0.0561865			0.0498681	0.0908662			0.310242	0.308083		1.54641	0.127786		3.28895	0.500801	0.0245736	0.174682		0.714984	0.467357	0.0167587	0.2873	0.00578864		0.13267	0.0841666	0.426678	0.619245	0.273162	0.210309	0.30708		0.173143	0.0430005
0.639845			0.628117	1.02951	0.610844		0.642437	1.31934	1.80808	0.858156				0.30728	0.06226	0.139521			0.119696	0.116502			0.7404	0.681015		0.229933	0.469815		0.983897	0.477335	0.321101	0.207437		0.0631741	-0.0112538	0.318276	0.0937925	0.0798477		0.0517244	0.00884674	0.602713	0.458912	0.624578	0.0944727	0.261002		0.933987	0.316891
0.556726			0.227215	0.575426	0.682497		0.868484	1.30863	1.1092	0.50996				0.471617	0.0505281	0.130406			0.0883613	0.0277812			0.394397	0.14673		0.77512	0.574941		2.07951	0.157035	0.246457	0.619448		0.468655	0.283444	0.57835	0.494282	0.614313		0.0678734	0.0629505	0.10762	0.531456	1.39776	0.0514068	0.531211		0.123878	0.34754
0.110581			0.466637	1.67659	0.422981		0.507331	0.370087	0.61278	0.801039				1.57345	0.300476	0.0278484			0.0133291	-0.00563742			0.235984	0.732187		1.17635	1.00935		0.840447	0.340223	0.458603	0.231482		0.482974	0.2158	0.0382381	0.107169	0.188411		0.083191	0.0545648	0.417209	0.362416	0.0375382	0.127322	0.138825		0.239844	0.567354
0.162509			0.648092	1.05713	0.882873		0.733609	0.44635	0.78331	1.31783				0.521744	0.125706	0.0369849			0.0327152	-0.0373268			0.0852706	0.0682142		1.01408	0.56165		0.452956	0.256355	0.200518	0.263837		0.49016	0.475051	0.128527	0.663484	0.393521		0.0816312	0.101298	0.14112	0.195456	0.116306	0.390904	0.0889198		0.15797	0.619009
0.206074			0.60224	0.857573	0.721916		0.414654	1.32101	0.84339	0.600202				0.269838	0.087678	0.0497441			0.0727342	0.117777			1.10593	0.580734		0.808091	1.08347		0.375281	0.09458	0.389763	0.148024		0.318703	0.319852	-0.00289699	0.149419	0.00596876		0.0543246	0.0574691	0.035859	1.10504	0.0951911	0.416101	0.535129		0.596992	0.508383
0.168335			0.776598	0.812557	0.438582		0.561913	0.357742	0.780681	0.643145				0.566734	0.00175225	0.0173833			0.0197273	0.0362201			1.12061	0.410726		1.04116	0.209657		0.576349	0.282067	0.386851	0.0989395		0.200828	0.203137	0.123125	0.33287	0.204751		-0.00356225	0.105296	0.175831	0.1494	0.0896608	0.0454767	0.675122		0.226012	0.253656
0.0267435			1.18516	1.31279	0.749153		0.625767	1.53368	0.898657	0.864437				0.292854	0.00588613	0.030975			0.0207221	-0.0432131			0.938718	0.22736		1.53084	0.939985		0.453334	0.234572	0.345283	0.0660289		0.0250578	1.17658	0.513282	0.139906	-0.0402952		-0.00483562	0.0148039	0.136241	0.0693561	0.0939824	0.335223	0.459526		0.374541	0.341436
0.13482			0.520414	0.60528	0.910038		0.572586	0.830951	0.485234	0.419324				0.388002	0.231843	0.0740311			0.066796	0.023076			0.160121	0.55294		0.524844	0.294651		0.991748	0.180205	0.486838	0.0975991		0.145833	0.303007	0.645968	0.198641	0.00181914		0.0465655	0.0388463	0.11078	0.351784	0.414953	0.58064	0.811535		0.0933075	0.814704
0.00542199			0.596032	0.342065	0.467674		0.984129	1.28622	0.423887	0.513223				0.369498	0.0451558	0.0348256			0.299368	0.0460445			0.725272	0.458679		0.574759	0.079832		0.821357	0.412547	0.423263	0.143731		0.19144	0.827508	0.330216	0.197495	0.138724		0.0840508	0.0700498	0.139736	0.465602	0.139097	0.33208	0.27892		0.38309	0.115224
0.0750136			1.36921	0.497959	1.33257		0.829694	0.658192	0.959468	1.34676				0.181341	0.029552	0.0213704			0.136972	0.0643648			1.11094	0.343413		1.28984	0.233573		0.768563	1.4579	0.287099	0.0792554		0.310987	0.906813	0.239787	0.308743	0.270126		0.0969678	0.0493522	0.416171	0.802102	0.331519	0.0987477	0.438976		0.266578	0.490342
0.0361723			1.25324	0.915375	1.31105		0.368106	1.14614	0.89987	0.274569				0.072571	0.462285	0.0987657			0.248022	0.0228857			0.529658	-0.00337383		0.880448	0.692413		0.40551	0.253216	0.12737	0.2907		0.321177	0.270732	-0.0175496	0.158989	0.080598		0.0417951	0.0021097	0.211686	0.412739	0.00470308	0.0782444	0.655915		0.255586	0.282838
0.156798			0.937004	1.57093	0.360116		0.688667	0.340932	1.22478	0.55363				0.12578	0.0377754	-0.0488741			0.106074	0.0326523			0.51616	0.0799685		1.01098	0.0834348		0.36336	0.299565	0.110151	1.3076		0.0458592	0.435065	0.261465	0.180523	0.116047		-0.00756642	0.0269197	0.000427079	0.220307	0.0367761	0.284466	0.0419304		0.272377	0.270862
0.297121			0.526762	0.641459	0.612391		1.09859	0.926659	0.728486	0.661375				0.339254	-0.0140953	0.102329			0.151768	-0.000685731			0.340956	0.317831		0.559922	0.20669		1.01228	0.155151	0.372373	0.158822		0.645328	0.904874	0.121877	0.0622448	0.00331135		0.0550281	0.112776	0.259574	0.271775	0.163862	0.098484	0.960792		0.483579	0.32483
0.611392			0.789742	0.954557	0.762245		0.916174	1.27784	0.881127	0.827807				0.68015	0.00970697	0.0438823			0.116788	0.0463571			0.171548	0.717498		0.318034	0.356336		1.34251	0.369405	0.330772	0.334252		0.309921	0.174506	0.123573	0.367322	0.722425		0.028657	0.0482933	0.038551	0.334868	0.0255104	0.668792	0.649181		0.153392	0.607169
0.542971			0.535717	0.534644	0.851191		0.673591	0.856301	0.838241	0.930156				0.260028	0.126167	0.186348			0.214467	0.216909			0.548964	0.11246		0.628033	0.490364		1.0405	0.600287	0.124745	0.193801		0.845746	0.254446	0.042919	0.236459	0.497147		0.113675	0.056746	0.192827	0.263832	0.204125	0.717434	0.571756		0.186822	0.14359
0.145512			0.453613	0.402312	1.67368		2.12964	1.11316	1.24757	0.632197				0.141339	0.124902	0.311007			0.08144	0.234265			0.166157	0.274688		0.459997	0.146499		1.01753	0.163003	0.0391435	0.172032		1.04927	0.193317	0.267757	0.14639	0.103376		0.03836	0.0446171	0.0610024	0.637983	0.521862	0.595482	0.243603		0.366165	0.50768
0.253319			0.921902	0.534321	1.26149		0.678576	0.639404	1.2164	0.368261				0.509407	0.0547816	0.0734725			0.166098	0.0360976			0.649994	0.128813		0.406035	0.413021		0.274908	0.160334	0.921517	0.348739		0.148584	0.767431	0.419713	0.231711	0.273468		0.0598355	0.00939113	0.0674055	1.61719	0.550649	0.297038	0.443512		0.231243	1.05824
0.349284			0.987495	0.923374	0.994762		0.466266	0.470417	1.14116	0.189733				1.03491	0.208847	0.208617			0.0187496	0.052733			0.877469	0.339213		1.73999	0.477361		1.28331	0.27142	0.193202	0.327403		0.147205	0.744086	0.320083	0.190141	0.203128		0.100121	0.174452	0.592979	0.398218	0.300037	0.0677486	0.0820185		0.12127	0.789933
0.421326			0.658149	0.844585	2.07678		0.741207	0.965791	0.694639	1.89583				0.124007	0.0693115	0.0683187			0.11099	0.0479841			0.223154	0.575375		0.2258	1.19827		0.839086	2.52774	0.0414151	0.696206		0.372496	0.461669	0.0685122	0.36034	0.67357		0.0769736	0.0397039	0.0430859	0.33809	0.233873	0.304404	0.054462		0.672587	0.175162
0.28986			1.15101	0.659584	1.11388		0.752344	0.650031	2.50691	1.36312				0.0900066	0.164362	-0.0084101			0.0309227	0.151435			0.0696644	0.381137		0.331859	0.18866		0.0472052	0.281846	0.294185	0.474758		0.486853	0.190924	0.334774	0.180935	0.0211613		0.163201	-0.000539632	0.0634287	0.153961	0.970527	0.282732	1.306		0.268214	1.09641
0.230614			0.826262	0.707419	1.38776		0.472211	0.480092	0.984144	1.12322				0.625944	0.194276	0.142555			0.0427092	0.134456			0.273916	0.271104		0.889672	0.343899		0.672257	0.144647	0.183531	0.196646		0.178743	0.0489521	0.0846172	0.217264	0.18198		0.0524364	0.0710686	0.134062	0.436282	0.0628491	0.0893565	0.298796		0.411508	0.789109
0.899332			0.652266	0.418215	0.718295		0.984216	0.975253	1.38205	0.491335				0.279028	0.0542092	0.0334146			0.132297	0.00982132			0.131288	-0.321555		0.206336	0.575677		1.02514	0.358235	0.238261	0.210692		0.144585	0.154033	0.402568	0.0523902	0.126635		0.276518	0.136419	0.42452	0.150624	0.234995	0.211029	0.381308		0.399295	0.564621
0.216134			1.49809	1.00172	0.907115		0.738755	1.59831	0.809794	0.825655				0.148134	0.0470126	0.244828			0.0590549	0.0252635			0.195581	-0.0486466		0.303848	0.120208		0.513961	0.0955161	0.144862	0.0298254		0.27726	0.0731447	0.184729	0.319441	0.0666443		0.281527	0.0499749	0.0339859	0.268882	0.0872862	0.428195	0.144467		0.542548	0.32995
0.235063			1.72056	0.46407	0.53445		0.782295	0.820207		0.594518				0.181104	0.218651	0.0173299			0.104039	0.0683284			0.60411	0.348391		0.154289	0.222779		0.8199	0.086312	0.3366	0.0211995		0.124785	0.408269	0.0535088	0.983037	0.162649		0.0388183	-0.0704072	0.279518	0.0772758	0.197201	0.102345	0.376288		0.176948	0.539194
0.387997			1.61675	1.27179	1.0863		0.900285	0.931243		1.32027				0.0101362	0.199216	0.0781045			0.0390512	0.0565953			1.03229	0.33587		0.184394	0.804008		1.1893	0.552875	0.51255	0.170254		0.628753	0.653886	0.305993	0.794526	0.130838		0.155867	0.0618449	0.522527	0.22448	0.516832	0.283946	0.107666		0.13271	0.687026
0.116207			1.17767	3.11845	1.04458		0.538422	0.673899		0.684309				0.205099	0.0648013	0.146182			0.0193555	0.0505855			0.114883	0.909022		0.449728	0.747271		0.580473	0.122476	0.201495	0.185411		0.458319	0.639334	0.188757	0.20092	0.105014		0.032076	0.0421534	0.232466	0.14694	0.219433	0.0189976	0.0905258		0.265859	0.142345
0.231849			0.922443	0.578144	0.98203		0.412332	0.578985		0.954293				0.135697	0.0561933	0.221746			0.096922	0.0414668			0.774968	0.663007		0.19459	0.5874		0.787648	0.21961	0.280365	1.3076		0.93896	0.123109	0.192618	0.576913	0.184367		0.0192022	0.065302	0.199701	0.565885	0.0274561	0.0247281	0.167778		0.840567	0.432215
1.29628			0.597688	0.802025	0.959263		0.844756	1.1285		0.397098				0.318734	0.0885367	0.023021			0.103944	0.0770663			0.421141	0.199033		0.487987	0.378435		0.925499	0.356957	0.406144	0.385778		0.155099	0.383076	0.513005	0.0883094	0.392721		0.0578302	0.337444	0.182177	0.553648	0.541563	0.340944	0.0579942		0.101452	0.0549816
0.395437			0.535342	1.37337	0.609971		0.768177	0.00414169		1.41191				0.494013	0.0142003	0.0533937			0.180484	0.0509143			0.259506	0.317107		0.349738	0.171618		0.908591	0.568507	0.192576	0.0992306		0.0734484	0.299894	0.117529	0.337217	0.535592		0.0602437	0.0906065	0.584048	0.189893	0.190246	0.11677	0.162084		0.0302936	0.851827
1.46444			0.568867	0.817011	1.23492		0.933473	1.16794		0.697539				0.122328	0.234589	0.252456			0.0555683	0.0384653			1.22944	0.376721		1.00993	-0.000974846		0.601057	0.685401	0.0935535	0.0584368		0.367362	0.132822	0.017764	0.45726	0.109553		0.158125	0.136919	0.17059	0.295237	0.031071	0.626985	0.43814		0.516856	0.235099
0.362581			0.539974	0.518155	0.87679		0.760351	0.894698		0.42796				0.169044	0.128259	0.0972663			0.0687208	0.123002			0.498048	0.389825		1.33838	0.299609		0.706306	0.676849	0.515396	0.294515		0.576134	0.252046	0.294806	0.47769	0.562256		-0.012967	0.257311	0.102525	0.258981	0.00397549	0.218523	0.251448		0.0771532	0.210695
1.23801			1.62254	0.918051	0.252685		0.805718	0.659051		0.796301				0.381055	0.249566	0.0495926			0.0985856	0.0756966			0.270771	0.937748		0.245201	0.285599		0.541558	0.101041	0.347202	0.723051		0.11683	0.690809	0.663809	0.203178	0.100935		0.108154	0.117831	0.0475049	0.640986	0.0808797	0.151546	0.416797		0.424327	0.712945
0.267999			0.198636	0.904054	1.08324		0.450526	1.61186		0.661941				0.261908	0.0757619	0.27483			0.0335451	0.0901049			0.180712	0.68915		0.367092	0.31602		1.12479	0.270089	0.894747	0.439797		0.100136	0.148971	0.198435	0.1585	0.0758988		0.00174237	0.0822545	0.0984592	0.156156	0.0208871	0.16113	0.450141		0.202363	0.626901
0.740182			0.784966	0.86557	1.11709		0.814388	0.786748		1.18227				0.113566	0.0558929	0.181679			-0.000972401	0.013357			1.38985	0.526282		0.18759	0.167369		1.30555	0.535867	0.168303	0.330439		0.229236	0.129804	0.0470086	0.401205	0.196978		0.0884802	0.0483292	0.360941	0.541095	0.348733	0.303704	0.698473		0.238297	0.348366
0.369618			1.20006	0.279405	0.863493		0.884455	0.576613		0.516017				1.11353	0.0823948	0.028339			0.0971021	0.0282101			1.16882	0.301654		1.38699	0.188533		0.522353	0.30231	0.0456836	0.58852		0.160246	0.567933	0.212255	0.166068	0.143538		0.182628	0.0389299	0.16738	0.241709	0.219962	0.0408443	0.342292		0.884402	0.042135
0.575081			0.451856	1.15701	1.20985		0.290711	0.811208		0.614638				0.141759	0.0383968	0.079256			0.118598	0.0466656			0.0377697	0.754759		1.80915	0.305954		1.30743	0.338312	0.104556	0.702162		0.41585	0.0258943	0.0949459	0.225894	0.0453737		0.0673111	0.0734373	0.278503	0.199022	0.225763	0.159977	0.574429		0.104692	0.201207
0.136322			0.50885	0.855568	0.552015		1.05091	1.33604		1.76588				0.074427	0.0801352	0.177589			0.0766634	0.154667			1.47612	0.500147		1.10519	0.282512		1.60104	0.43356	0.198517	0.227054		0.441238	0.212929	0.0962922	0.44607	0.004914		0.0647779	0.015339	-0.00284679	0.409943	0.339901	0.0616701	0.667189		0.204013	0.366093
0.239033			1.22484	1.04665	1.27723		0.503683	0.722637		0.508854				0.2431	0.0888953	0.0888806			0.0765024	0.0166701			0.0319578	0.278806		1.09493	0.405171		1.10317	0.671216	0.0629254	0.343317		0.310446	0.756324	0.507219	0.535123	0.713328		0.0699994	0.110311	0.212914		0.114569	0.196133	0.0657114		0.0426817	0.299371
0.227452			0.380669	0.443206	1.11194		0.79066	0.580493		0.711265				0.317024	0.0422732	0.083204			0.079596	0.0346763			0.409412	0.141771		1.4395	0.0757715		0.314432	0.0837277	0.281867	0.700595		0.226111	0.395995	0.292042	0.354973	0.283988		0.0342039	0.0292348	0.107768		0.609739	0.539124	0.433738		1.03818	0.211897
0.501498			0.763027	0.501183	0.408823		0.382148	0.359076		0.301505				0.122812	0.438741	0.0102249			0.0301236	0.0675908			0.546962	-0.00860225		1.1852	1.4268		0.442209	0.250891	0.0212402	0.346595		0.425849	1.05596	0.148504	-0.0325543	0.360746		0.161159	0.0198198	0.140281		0.105153	0.167467	0.212297		0.0996887	0.57294
0.738436			0.782017	0.888675	0.917616		0.383058	0.620544		0.317317				0.273396	0.0968104	0.0611132			0.0377701	0.116496			1.14605			0.256104	0.421648		0.29688	0.394149	0.129901	0.168451		0.764781	1.09071	0.00893505	0.133727	0.0107647		0.0739686	0.0535001	0.271885		0.848935	0.0357498	0.754861		0.236851	0.0824753
0.21258			0.508135	0.789107	1.27774		0.507984	0.386094		0.94456				0.418336	0.0165417	0.0815624			0.13165	-0.0880279			0.113809			0.306615	0.486288		0.147876	0.291141	0.025122	0.405946		0.156443	0.465541	0.336583	0.220432	0.129718		0.04857	0.0634512	0.123953		0.148569	0.167728	1.16075		0.363229	0.590948
1.20076			1.64315	1.2604	1.47895		0.386827	0.91434		0.704384				0.297531	0.0946731	0.0282864			0.0516358	0.0226525			0.343521			1.47068	0.291419		0.349595	0.216642	0.286398	0.450708		0.466192	0.485436	0.564072	0.371159	-0.00278241		0.0414429	0.0120062	0.143076		0.177357	0.0861347	0.175273		0.0463478	0.310824
1.07365			0.669856	1.04631	0.781663		0.604356	1.28212		0.817843				0.0678825	0.0579047	0.0113563			0.0513175	0.0625875			0.119868			0.20105	0.389404		1.26218	0.561775	0.286303	0.154345		0.170225	0.354108	0.108577	0.101199	0.106833		0.0225535	0.0909387	0.198594		0.224766	0.300841	0.644592		0.300244	0.210744
0.597436			0.768792	0.413501	0.966749		0.146202	0.203716		0.821488				0.0143128	-0.0574406	-0.00854526			0.122924	0.125998			0.572428			0.540317	0.253304		0.632444	0.236447	0.16653	0.307189		0.599294	0.566106	0.15456	0.181717	0.0222269		0.0360913	0.115974	0.361792		0.0632179	1.11947	0.0307002		0.121087	0.478893
0.180854			1.26467	0.818127	0.852441		0.212649	0.626235		0.829248				0.185306	-0.00556849	0.173934			0.179049	0.0532503			0.0355265			0.138562	0.376861		0.55345	0.303958	0.0318329	0.114175		0.2616	0.370747	0.104643	0.10291	0.369828		0.0230063	-0.0056536	0.193791		0.0120625	0.535272	0.634611		0.24239	0.251611
1.16299			0.311628	1.97148	0.311289		0.187265	1.01524		0.581869				0.31304	0.287251	0.117656			0.0739372	-0.00252874			0.444153			0.55427	0.241775		0.427517	0.288721	0.365738	0.309445		1.68084	0.435752	0.0984682	0.816259	0.412961		0.113606	0.0423546	0.0938216		0.283944	0.259341	0.391469		0.527172	0.351166
1.18518			0.90002	0.604913	0.716912		0.627529	1.28309		0.500871				0.555846	0.0632949	0.0109362			0.0238639	0.0802377			0.138571			0.642712	0.71322		1.91248	0.355389	0.507351	0.293135		0.132272	0.286656	0.246669	0.0744725	1.2288		0.0260072	0.094588	0.220712		0.669973	0.102516	0.510885		0.143218	0.417637
0.530191			0.543322	1.67277	1.35601		0.296029	0.407111		0.573378				0.117193	0.110311	0.104411			0.0518795	-0.0138531			1.22699			0.217463	0.713367		0.948747	0.45499	0.0890058	0.0152308		0.486334	0.543621	0.0410954	0.161546	0.431055		0.0579099	0.0593519	0.16549		0.037704	0.0740073	0.0394017		0.352866	0.393211
0.580838			0.779551	1.48692	1.11464		0.273032	1.69342		1.46511				0.270137	0.12453	0.0331879			0.123487	0.0322211			0.514648			0.396738	0.603723		1.04365	0.535606	0.487485	0.052584		0.0945701	0.293276	0.515035	0.384788	0.134748		0.231283	0.0346669	0.767964		0.0089145	0.305755	0.352079		0.277057	0.297123
0.0933183			0.215319	1.08819	0.973177		0.558837	1.36694		0.902334				0.294665	0.513024	0.256816			0.027808	0.0128603			1.36127			0.392369	0.28895		0.342635	0.03796	0.430487	0.060453		0.156419	0.353589	0.221372	0.320638	0.753191		0.00894767	0.104	0.696444		0.518941	0.0350441	0.214061		0.123862	0.740764
0.146412			1.04976	0.652407	1.37019		0.236101	0.859231		0.687401				0.229615	0.0300603	0.256169			0.00668211	0.0445566			0.563163			0.248049	0.441527		1.00279	0.0528336	0.554267	0.286757		0.28389	0.605498	0.0759256	0.0640928	0.134469		0.164556	0.000892525	0.386908		0.351909	0.0629087	0.496671		0.376922	0.927928
0.0194064			0.523994	1.43022	1.16109		0.400291	1.07194		1.0473				1.58775	0.0555284	-0.0202863			0.0266952	0.013532			0.851536			1.14031	0.274042		0.660223		0.45967	0.397234		0.368056	1.49713	0.0759471	0.275716	0.114983		0.0438807	0.0625641	0.556683		0.203335	0.168726	0.800546		0.149556	0.248141
0.421054			1.06899	1.12867	1.02083		0.518176	1.00716		1.06557				0.109084	-0.00581966	-0.0258194			0.0207723	0.049299			1.93552			1.85827	0.255041		0.63502		0.00596847	0.037611		0.494968	0.31472	0.162358	0.0899923	0.174261		0.490882	0.121887	1.03787		0.330723	0.672497	0.867755		1.43745	0.336814
0.231273			0.895843	1.65483	1.06222		0.650577	0.888746		0.676066				0.371997	0.0452452	-0.0179358			0.0652262	0.0817883			0.528533			0.606079	0.251798		1.51421		0.0585431	0.227555		0.088734	0.694787	0.196342	0.145779	0.967497		0.00386554	0.0510686	0.348777		0.0853433	0.0324612	0.497711		0.300084	0.106067
0.641147			0.591326	0.74209	1.09446		0.60787	0.511999		1.46697				0.00766228	0.0524733	0.485321			0.174032	0.0880226			0.540718			0.624706	0.184449		1.88076		0.0818212	0.63247		0.0994956	0.611186	0.192064	0.137946	0.420559		0.113535	0.136884	0.484348		0.194009	0.151329	0.186318		0.71756	0.295912
0.201136			0.904606	0.913636	0.885968		0.576359	1.02628		0.64474				0.117971	0.0286292	0.0746187			0.0801291	0.0146942			0.880927			0.419157	0.189791		0.205616		0.101313	0.136809		0.544812	0.451608	0.205635	1.06386	0.101231		-0.0172284	0.0305196	0.641242		0.0262783	0.420425	0.164931		0.254343	0.279396
0.159443			0.438577	1.22694	0.559563		0.540082	0.742141		2.25602				0.443521	0.598372	0.258477			0.112076	0.0592503			0.773605			0.2439	0.502312		1.34795		0.173789	0.346715		0.51124	0.256316	0.0584983	0.82264	0.0492015		-0.00725112	0.0187162	0.216355		0.13244	0.181646	0.372856		0.246332	0.0984856
0.102291			0.628077	1.20004	0.943849		0.688523	0.357357		0.582576				0.104545	0.0271625	0.197132			0.0734238	-0.0076389			0.0414705			0.462444	0.32425		1.14537		0.34244	0.0553586		0.270456	0.366644	0.251969	0.297692	-0.034961		0.0719246	0.127856	0.386202		1.39872	0.257586	0.293256		0.203631	0.109595
0.303433			0.559736	0.825465	0.876186		0.60199	1.32849		0.528664				0.130831	0.0363642	0.0928963			0.177348	0.030837			0.255573			0.44806	0.387942		0.412673		0.118299	0.397425		0.516199	0.398353	0.416274	0.032925	0.0191904		-0.086453	0.150849	0.177487		0.0371408	0.241214	0.168575		0.142595	0.403377
0.17496			1.01776	1.17671	0.679981		0.74023	1.70203		0.886198				0.480081	0.0208037	0.0269039			0.168469	0.00707409			0.191862			0.144171	0.0617279		0.754618		0.423077	2.24242		1.05304	0.59382	0.102442	0.11918	0.00289178		0.0812084	0.117179	0.512896		0.143724	0.0396136	0.306828		0.0703011	0.326069
0.203724			1.45712	0.683102	1.10409		0.576401	0.82987		1.14488				0.438328	-0.00367607	0.144485			0.0610681	0.0174164			0.425015			0.636691	0.135311		1.41009		0.329003	0.0477854		0.132584	0.607394	0.216843	0.26571	0.190723		0.0417611	0.00209744	0.66913		0.0842479	0.255919	0.0358584		0.0643491	0.0810188
0.10491			0.844204	0.523594	1.50077		0.634087	0.842263		0.627258				0.813842	0.00866454	0.166076				0.160475			0.762061			0.692633	0.281041		1.02321		0.34716	0.528953		0.136786	0.577767	0.12581	0.138869	0.349845		0.186895	0.0500109	0.374671		0.190217	0.480373	0.32905		0.633523	0.194338
0.0999164			1.5372	0.844404	1.2911		0.593339	0.249296		0.697801				0.0697753	0.0366612	0.0861689				0.139758			0.206767			0.959636	0.201192		0.97301		0.020483	0.11359		0.489564	0.293057	0.473209	0.0490304	0.244032		0.0270371	0.0352125	0.258009		0.231721	0.147759	0.518487		0.233664	0.927643
0.112959			0.698189	0.992075	1.15114		0.47287	0.658091		0.419183				0.263559	0.174608	0.185753				-0.0177191			1.28849			0.11447	0.107501		0.06704		0.161737	0.45951		0.281333	0.691616	-0.00970615	0.181923	0.152384		0.0530447	0.0246823	0.869878		0.295095	0.801004	0.270275		0.34172	0.110005
0.148239			0.342915	0.97033	0.665121		0.605434	1.74183		0.618769				0.0261318	0.0679311	0.0944416				0.0342998			0.295797			0.248399	0.396622		1.455		0.0476329	0.236298		0.356306	0.260901		0.134071	0.00618349		0.00541248	0.0849504	0.0613242		0.127098	0.103503	0.182049		0.397944	0.713124
0.0583591			0.850261	1.95225	1.1764		0.82641	0.722401		0.577194				0.38603	0.00679581	0.0748461				0.0465892			0.0744246			0.482587	0.209349		0.583194		0.0925363	0.158319		0.653784	0.302971		0.229144	0.129124		0.0779546	0.026859	1.02123		0.310497	0.0514626	0.299645		1.32631	0.106502
0.105289			0.859406	0.917441	0.296017		0.731058	0.786775		0.601309				0.0650228	0.136374	0.0164343				0.115006			0.564671			0.359179	0.509952		0.741696		0.318401	0.0398603		0.184114	0.0999386		0.603378	0.427428		0.231521	0.140947	0.179291		0.177582	0.77297	0.407124		0.336873	1.03847
1.20061			0.219489	1.45734	0.610325		0.518881	1.20652		0.34714				0.0311019	0.00622097	-0.00548256				0.0846838			0.4672			0.206668	0.453304		0.888571		0.0182735	0.249805		0.287611	0.474285		0.680793	0.327382		0.510394	0.0579594	0.672694		0.168406	0.078643	0.671089		0.395693	0.273609
0.420192			0.998394	0.996992	1.71804		0.640722	1.10267		0.487933				0.297414	0.156106	0.211276				0.0745781			0.119107			0.425734	0.954759		0.243755		0.693485	0.256232		0.105403	0.758631		0.03179	0.683691		0.159164	-0.0505412	0.598135		0.439539	0.377481	0.0016891		0.0777382	0.356682
1.09443			0.834936		0.800179		0.65426	0.494837		0.840593				0.10054	0.0504687	0.107841				0.0888801			0.341385			0.312165	0.550779		1.35839		0.226559	0.51224		0.117686	0.136258		0.248856	0.268405		0.0533942	0.0587994	0.852364		0.0209703	0.0742765	0.510945		0.720686	0.183338
0.583896			1.07037		0.695832		0.711958	0.215941		0.754764				0.206494	0.0375575	0.0856021				0.153833			0.360162			0.228942	0.263931		0.525385		0.369259	0.344039		0.268154	0.321691		0.30404	0.101162		0.0344665	0.0244923	0.498949		0.0795134	0.158338	0.64754		0.219231	0.699001
0.226452			0.10901		0.961554		0.415144	1.00383		0.437858				0.366413	-0.0074004	0.27742				0.0481292			1.38429			0.16801	-0.0107874		1.05552		0.289396	0.278311		0.63416	0.335538		0.0571049	0.215559		0.0397937	0.0453363	0.127889		0.310778	0.46232	0.230112		0.208301	0.195642
0.684749			1.27228		1.94879		0.501785	1.00355		1.6518				0.25582	0.00881581	0.0836888				0.204301			1.0767			0.323137	0.593504		0.56755		0.176696	0.457413		0.112311	0.368297		0.25685	-0.015235		0.104095	0.133482	0.220211		0.341875	0.0691957	0.533319		0.131766	0.0597572
0.335967			1.03146		0.989307		0.730338	1.79655		0.943274				0.556988	0.0405249	0.109994				0.0667621			0.15977			0.204846	0.185745		0.730632		0.123744	0.445639		0.0717538	1.01666		0.241194	0.170108		0.268614	0.0738205	0.076112		0.0590706	1.33875	1.31522		0.480326	0.305287
0.132894			0.91297		1.08309		0.853009	0.526821		0.73789				0.415727	0.0309681	0.00686303				0.0701947			0.210249			0.058888	0.193316		0.389292		0.129513	0.298065		0.217532	0.349316		0.111674	0.271683		0.0216249	0.195953	0.188506		0.0469658	0.0919072	0.714293		0.310418	0.0976854
0.642588			0.866466		1.10985		0.936308	0.662819		1.1005				0.144079	0.149341	0.0988041				0.048097			0.326787			0.660466			0.909462		0.178507	0.210999		0.433824	0.614677		0.684393	0.468086		0.126911	0.0315895	0.11301		0.156411	0.488686	0.343416		0.15898	0.136665
0.20349			0.79068		0.567795		0.972817	1.17221		0.418213				0.207062	0.111963	0.405389				0.0586852			0.557314			0.55176			0.817553		0.221246	0.0654274		0.481492	0.177937		0.259586	0.340758		0.117435	-0.0674497	0.683065		0.412683	0.180544	0.256182		0.540811	0.36451
0.49463			1.46354		1.07842		0.858649	0.482007		0.678366				0.234157	0.0635727	0.242288				0.0549668			0.268681			0.360568			1.05466		0.940826	0.0792334		0.309683	0.378539		0.360968	0.145513		0.021474	0.105194	0.725187		0.138232	1.07935	0.393045		0.395572	0.466695
0.339769			0.46812		0.977513		0.618069	0.846626		1.0494				0.249636	0.0842799	0.149861				0.0701997			0.590093			0.393597			0.705956		0.21662	0.246869		0.154966	0.107536		0.697701	0.19032		0.108069	0.0679265	0.451417		-0.00414303	0.612563	0.0379125		0.304012	0.729719
0.990174			0.466392		0.690488		0.902379	0.988378		0.86998				0.145076	0.0999763	0.0871595				0.0581816			0.227634			0.482592			0.337437		0.415625	0.0614747		0.0990575	0.779619		0.132339	0.122952		0.0784087	0.0647125	0.186748		0.197799	0.612794	0.0897628		0.200984	0.358064
0.408766			0.604158		0.872405		1.04704	1.27019		0.382881				0.332538	0.0837631	0.0302588				0.128593			0.317158			0.110065			1.08809		0.0448919	0.245513		0.388852	0.1072		0.108772	0.0400029		0.0239387	0.137543	0.203399		0.0833656	0.0474054	0.815695		0.661622	0.326218
0.722873			0.437489		1.01407		1.37049	0.920152		0.437999				0.017999	0.0778891	0.14012				0.0137262			0.44421			0.447313			0.22837		0.22508	0.207615		0.620551	0.646054		0.68869	0.17353		0.0217756	0.0617625	0.328419		0.056454	0.252599	0.372346		0.240131	0.180484
0.270805			0.725659		1.48818		0.52994	1.30848		0.982177				0.280015	0.0664806	0.0624734				0.0162823			2.49897			0.857891			0.330319		0.0466221	0.0836385		0.259647	0.342863		0.0929437	0.116555		0.0577874	0.192918	0.602527		0.222116	0.0226826	0.110646		0.747501	0.568098
0.917468			1.18588		1.4371		0.18119	0.5277		0.859696				0.115439	0.0144969	0.159699				0.0689489			0.0514528			0.38173			0.400812		0.11225	0.184446		0.0459868	0.784054		0.0725533	0.219867		0.0367343	0.0530583	0.449369		0.223805	0.968915	0.496832		0.202843	0.18344
0.543773			0.406565		1.61383		0.499684	0.658957		1.29101				0.518976	0.0881949	0.112068				0.298773			0.214945			0.60384			1.19924		0.33047	0.206975		0.499258	0.203225		0.17931	0.211207		0.00615404	0.0611915			-0.00851993	0.146792	0.449473		0.384205	0.243067
0.571119			0.394961		0.81818		0.516324	0.869462		0.431063				0.500499	0.0422717	0.00701558				0.176974			1.11276			0.4501			0.921505		0.743443	0.0666916		0.481031	1.0136		0.192467	0.0133896		-0.00492479	0.00392803			0.0171451	0.0578555			0.164274	0.153452
0.291415			0.462889		1.17045		0.276832	0.328306		0.983994				0.568018	0.191527	0.0603966				0.0783557			0.140374			0.633559			0.379299		0.275083	0.0317255		0.0552106	0.139336		0.0168678	0.154999		0.083646	0.0799937			0.0504659	0.372162			0.188223	0.914381
1.22478			0.731511		1.23247		0.588271	0.406661		0.407392				0.767883	0.000657327	0.107056				0.207924			0.502263			0.492133			1.09137		0.690675	0.21843		0.740675	0.608821		0.221419	0.0505254		0.0504868	0.0785417			0.242262	0.0810584			0.177152	0.627194
1.13882			0.404036		1.12963		0.711998	0.781039		0.456555				0.344049	0.0172626	0.181093				0.0419367			0.569519			0.273365			0.869583		0.196951	0.184519		1.50364	0.386875		0.128587	0.20867		0.00337019	0.0883098			0.588545	0.111042			0.336645	0.265674
0.416955			0.507874		1.64336		0.722073	1.69804		0.882197				0.687067	0.0424355	0.252062				0.0193813			0.480946			0.474194			0.934721		0.00228826	0.577557		0.67189	0.83622		0.158982	0.258126		0.0491074	0.0534848			0.326316	0.0609012			0.302528	0.618644
1.12636			1.24421		1.25802		0.820701	0.438022		0.969556				0.414072	0.23804	0.243451				0.0897292			0.215585			0.162516			0.41728		0.142547	0.481612		0.730223	0.704248		0.0629637	0.0418693		0.161869	0.0620211			0.265479	0.170052			0.253187	0.0812808
0.70883			0.476605		1.08689		1.08854	0.765214		0.731705				0.0293014	0.0240851	0.00435108				0.0531636			0.34083			0.479714			0.532433		0.138683	0.165277		0.166598	0.737971		0.377608	0.275773		0.0721436	0.17048			0.0900781	0.428989			0.689382	0.748399
0.66668			0.509176		0.406522		1.11008	0.679539		0.594799				0.518582	0.259772	0.0809355				0.100338			0.551779			0.607913			0.0410226		0.101877	0.857853		0.155198	0.68501		0.149807	0.219599		0.0413622	0.310195			0.343245	0.823542			0.429073	0.52023
1.2987			0.71333		0.861528		0.68855	0.64787		1.02834				0.0698345	0.0874977	0.0644256				0.0691615			0.270898			0.0957604			0.492798		0.193233	0.469896		0.313135	0.680669		0.298795	0.124632		0.170822	0.0323504			0.137461	0.166639			0.314322	0.788542
0.553288			0.874854		0.551102		1.37319	0.711157		0.6233				0.299488	0.0486323	0.171358				0.0693635			0.475485			0.514335			1.60181		0.183166	0.389275		0.741939	0.690124		0.0264678	0.194852		0.0394021	0.21245			0.0716934	0.210008			0.251885	0.42781
0.17817			0.655624		0.876686		0.445317	0.659699		0.591501				0.483107	0.055034	0.24384				0.0486279			0.603118			0.21465			0.713612		0.237945	0.450972		0.74192	0.893854		0.221732	0.0396424		0.0560616	0.0583638			0.121547	0.479771			0.278088	0.552957
0.52444			0.531074		0.600768		0.739956	0.473809		0.691895				0.00837971	0.0420901	0.0302793				0.118681			0.307166			0.360654			1.31029		1.08241	0.327276		0.189102	0.179419		0.315816	0.00292796		0.0139919	0.0700449			0.0451134	0.284011			0.682344	0.127565
0.0742127			1.0901		0.856534		0.397355	0.803511		1.35315				0.459044	0.0860247	0.0051436				0.224197			0.252555			0.609843			1.19548		0.0594988	0.945448		0.818544	0.935815		0.545412	0.0812989		0.00206387	0.0607108			0.0351884	0.0958843			0.693783	0.473981
0.73301			0.635373		1.05309		0.889521	0.566899		0.529776				0.0631287	0.0970585	0.260047				0.0523321			0.879361			0.319223			0.700613		0.13342	0.459018		0.311614			0.818055	0.0203622		0.219286	0.0385787			0.155585	0.106509			0.550276	0.846215
1.2252			0.914676		0.547837		0.995577	0.682356		0.768052				0.0593564	0.119532	0.0433826				0.107455			0.39548			1.42274			0.294096		0.242618	0.042052		0.0900289			0.392016	0.239897		0.0941014	0.0947468			0.317177	0.313336			0.305457	0.217884
0.868697			0.306491		1.3523		0.659989	0.472868		0.737959				0.11458	0.177017	0.17897				0.0637055			0.777076			0.149031			1.14817		0.167526	0.632577		0.134892			0.0676138	0.487457		0.0501465	-0.00838491			0.270432	0.129531			0.100884	0.264164
0.505209			0.485463		1.34195		0.956251	0.732983		3.26256				0.590358	0.116474	0.162338				0.0225232			0.441755			1.05346			0.763873		0.158355	0.683569		0.299814			0.100552	0.102827		0.0517245	0.00733334			0.187059	0.205162			0.133308	0.323821
0.405528			0.603278		1.1699		1.03873	0.789202		0.823617				0.207415	0.0529005	0.0802783				-0.0103447			0.33873			0.42068			2.13637		0.411342	0.741959		0.326913			0.0899439	-0.021917		0.0777633	0.0190422			0.397822	0.0984269			0.479514	0.0984535
0.429503			0.79893		1.8304		0.790716	1.13351		0.811529				0.344266	0.00353379	0.0651715				0.0223906			0.534336			0.672686			1.14221		0.366446	0.133384		0.300817			0.104907	0.0496111		0.0477791	0.18503			0.229646	0.363184			0.206807	0.384048
0.702625			0.878406		1.18808		0.890215	0.978004		0.93374				0.160084	0.080148	0.306517				0.0561354			0.467846			0.0857923			0.667607		0.0923829	0.463002		0.360332			0.0746692	0.0241717		0.0219184	0.0529273			0.132241	0.121461			0.368341	0.220336
0.566083			1.02531		0.389742		0.684577	0.616469		0.506564				0.25413	0.0200062	0.348206				0.0325863			0.225279			0.539187			0.540315		0.117256	0.110814		0.202632			0.641063	0.114276		0.040035	0.0692768			0.0224375	0.349981			0.516904	0.437337
0.797801			0.571627		1.09128		0.625613	0.756627		0.342082				0.343604	0.118045	0.202898				0.117277			0.564378			0.138454			0.366486		1.60198	0.248245		0.152037			0.0749114	0.18526		0.0731839	0.0962078			0.622431	0.0451506			0.774661	0.104466
0.251664			0.905883		0.943057		0.934875	0.637727		0.829138				0.0784994	0.0826939	0.0302068				0.0949647			0.160718			1.47054			2.53859		0.544433	0.348887		0.429377			0.957564	0.0582282		0.0374938	0.16741			0.366286	0.183759			0.409577	0.963701
0.485502			0.977973		0.415822		0.893669	1.3673		1.12065				0.582927	0.0893972	0.1082				0.016038			0.0903162			0.0801952			0.684106		0.192363	0.334242		0.222981			0.0144551	0.167187		0.146053	0.181458			0.457237	0.568141			0.138981	1.10718
0.272173			0.684935		0.765288		0.702827	0.94352		0.655484				0.187854	0.102874	0.227696				0.276232			0.802112			0.187424			0.350584		0.489149	0.242722		0.562544			0.79042	0.0566505		0.0753693	0.121998			0.122786	0.0367169			0.193243	0.401594
0.709281			0.408926		1.18274		0.780498	0.66388		0.750154				0.189862	0.252221	0.0882738				0.298003			0.82629			0.501741			1.04341		0.0393333	0.237804		0.425803			0.826472	0.0171556		0.0412751	0.0304196			0.0288475	0.478397			0.181141	0.190402
0.224616			1.16375		1.07785		0.950901	0.453839		0.736266				0.384248	0.014283	0.0331136				0.110578			0.205256			0.190741			0.351227		0.674288	0.109988		0.771541			0.454134	0.0740953		0.123268	0.0136439			0.235	0.484414			0.430394	0.369912
0.350848			0.653643		0.440382		0.697684	0.813102		0.428079				0.317974	0.0181452	0.00460278				0.106206			0.259823			0.284138			0.851001		0.350171	0.329563		0.0419204			0.479841	0.119495		0.0220068	0.126699			0.310944	0.174526			0.134015	0.322624
0.171875			1.2035		1.2321		0.659874	0.498691		0.740531				0.155272	0.0799092	0.112427				0.0259797			0.226503			0.438917			0.412065		0.196986	0.131376		0.0653584			0.147195	0.279148		0.0415133	0.0807018			0.462467	0.572745			0.366245	0.286745
0.178356			2.30076		1.21558		1.13295	0.286478		0.883494				0.355231	0.0142453	0.21725				0.142223			0.80414			0.325463			0.0679148		0.0853074	0.421561		0.0944028			0.728004	0.267929		0.0337968	-0.00759811			0.0888394	0.283176			0.369656	0.0624431
2.95555			0.305839		1.08783		0.809005	1.12221		0.602902				1.11434	0.0290593	0.141173				0.128296			0.634981			0.2113			0.544515		0.469851	0.249135		0.422943			0.422156	0.058325		0.0437906	0.103509			0.264199	0.348645			0.272428	0.305879
0.32858			0.736792		1.1497		0.486523	1.02622		0.792146				0.460331	0.00409978					0.0885677			0.220689			0.392723			0.494485		0.0461833	0.389352		0.487503			0.875805	0.203135		0.109572	0.0500065			0.578974	0.0441691			0.285177	0.573108
0.98176			0.523286		1.27745		0.699305	0.858225		0.606183				0.325665	0.1991					0.0655707			0.664304			0.444131			0.470995		1.07222	0.414565		0.176741			0.0591302	0.359422		0.0402541	0.123118			0.0632123	0.272914			0.458567	0.331202
0.853498			0.427515		1.01946		1.17941	1.78725		1.08631				0.358949	0.0366711					0.163249			1.29289			0.255558			0.45082		0.388443	0.0878251		0.146323			-0.00199324	0.235511		0.11002	0.137428			0.169665	0.310415			0.272701	0.263193
1.03551			0.425124		0.653086		0.562681	1.39189		1.49144				0.151799	0.0568963					0.0183983			0.536232			0.588052			0.505297		0.166369	0.48214		0.453333			0.223425	0.253959		0.06358	0.33226			0.358827	0.12093			0.539188	0.312294
0.0739209			0.342629		0.791365		1.10222	0.557454		0.855904				0.432971	0.066637					0.0194502			0.332352			0.25523			0.693608		0.151595	0.0677174		0.0369554			0.0180996	0.258618		0.0409942	0.0928859			0.289153	0.202077			0.216869	0.18456
0.796516			0.685972		0.655957		0.84827	0.500563						0.2742	0.0770884					0.0315353			0.668029			0.238614			1.12622		0.0550823	0.227652		0.0641839			0.0483429	0.0657878		0.120891	0.0647028			0.159812	0.107347			0.0485062	0.101609
0.499297			0.400868		0.542334		0.961991	0.491273						0.00309087	0.035735					0.12082			0.456285			0.837162			0.650105		0.739744	0.0988327		0.434119			0.0853335	0.317117		0.0888022	0.135394			0.26796	0.340989			0.256594	0.160057
0.0751622			0.713056		1.11256		0.923091	0.952393						0.660688	0.213395					0.292926			0.0431578			0.411176			0.539743		0.344843	0.0413849		0.184367			0.043664	0.140888		0.0840704	0.0879377			0.216557	0.682162			0.306497	0.944758
1.35941			0.487581		0.765979		0.991164	0.79119						0.0374362	0.0405766					0.156306			0.949626			0.117668			1.8085		0.569452	0.25142		0.350642			0.040673	0.0713302		0.261586	0.011634			0.167997	0.0757102			0.521447	0.466508
			0.407103		1.18478		1.42994	0.379052						0.0603033	0.0362456					0.153384			0.167991			0.113358			0.953296		0.0346218	0.265001		0.171992			0.418124	0.00426222		0.0723437	0.0449594			0.13369	-0.00306602			0.155298	0.158367
			0.62567		1.15918		1.5363	1.06645						0.328828	0.0364739					0.0592491			0.815973			0.378293			0.668502		0.0027278	0.583462		0.677842			0.0153356	0.172239		0.357553	0.0285414			0.184968	0.0572829			0.453189	0.388696
			0.571161		0.697901		1.36068	0.613027						0.141898	0.144645					0.111645			0.192072			0.833115			2.06988		0.0503466	0.187884		0.207939			0.102249	0.0649133		0.0876714	0.241725			0.440094	0.720907				0.194445
			1.05328		0.416545		1.59883	0.959697						0.122369	0.0705947					0.0865297			0.6435			0.646091			0.160668		0.380693	0.251948					0.0534827	0.253872		0.0952903	0.0157706			0.195377	0.14921				0.350378
			0.605919		0.208533		1.37548	0.489512						0.0582308	0.0655736					0.0928851			0.451146			0.777233			0.318814		0.0734002	0.437081					0.0654916	0.0297185		0.0842577	0.0193177			0.064618	0.470309				0.466664
			0.65474		0.155715		1.14276	0.882904						0.185996	-0.00110507					0.270996			0.21424			1.3212			1.0903		0.100644	0.229676					-0.00128591	0.14281		0.0660924	-0.0307046			0.0343712	0.389004				0.611225
			1.44761		0.430832		1.3924	0.416461						0.0879254	0.0822995					0.14159			0.347525			0.382773			1.49573		0.132887	0.0966187					-0.00382818	0.0854814		0.0718012	0.0410822			0.0382983	0.0420906				0.122498
			0.740925		0.133816		0.800338	0.61703						0.0222225	0.176267					0.20204			0.502347			0.391473			0.553597		0.0484422	0.186105					0.061872	0.314169		0.0773953	-0.000202076			0.0867775	0.331086				0.446441
			0.977345		0.369871		0.874744	0.825652						0.179362	0.0147279					0.111782			0.629779			0.118465			0.482027		0.589312	0.250382					0.306499	0.190459		0.126502	0.0843741			0.106056	0.381082				0.950416
			1.37613		0.314445		0.654947	0.44838						0.660387	0.0307691					0.0546154			0.719833			0.293116			0.481356		0.036412	0.0362952					0.355067	0.453642		0.171557	0.135953			0.0864152	0.605249				0.0512837
			0.992837		0.218775		0.634592	0.762952						0.0390525	0.0857081					0.361982			0.440545			0.230383			0.289641		0.242704	0.105909					0.1326	0.0937569		0.224643	0.137593			0.0327113	0.12591				0.131811
			1.55902		0.144671		0.87846	1.4938						0.923947	0.0585065					0.0361232			0.505678						1.27986		0.0593301	0.506891					0.119502	0.169469		0.0314331	0.0529897			0.355516	0.195128				0.611075
			0.468528		0.18986		0.58201	0.624959						0.470156	0.0347308					0.0399062			0.841269						1.54178		0.597164	0.172806					0.0239622	0.126129		0.191122	0.459197			0.258644	0.613214				0.369
			2.24562		0.481947		0.814918	0.873323						0.202611	0.0705268					0.118016			2.42182						2.40185		0.878074	0.107935					0.181274	-0.0148047		0.0400167	-0.0882929			0.413722	0.152022				0.33057
			0.908211		0.222493		0.456873	1.09013							0.239					0.123982			0.258763						0.982976		0.661874	-0.00683452					1.29882	-0.0579204		0.159648	0.11557			0.122412	0.352648				0.540461
			0.708615		0.354154		0.571362	0.293012							0.060279					0.051835			0.275979						0.297437		0.0842516	0.0899482					0.126304	0.134836		0.0737471	0.0944511			0.0899784	0.0988143				0.618021
			0.471632				0.414086	1.14495							0.106639					0.142745			0.104342						0.478035		0.0663249	0.694377					0.33702	0.377988		0.12847	0.187387			0.353246	0.0752622				0.0990986
			1.22958				0.942609	0.965612							0.420417					0.136887			0.714784						0.508711		0.357247	0.219654					0.0921516	0.0763275			0.0385794			0.162327	0.204549				0.402697
			0.538421				0.319436	0.611702							0.117793					0.0414371			0.445185						1.11815		0.374229	0.0598589					1.09235	0.0364341			0.0748128			0.562548	0.191738
			0.494022				0.420532	1.50921							0.252123					0.123234			0.332969						0.259961		0.0420792	0.112839					-0.0120449	0.0336421			0.185515			0.155149	0.0332939
			0.864057				0.523805	0.609205							0.0393578					0.0499885			0.106391						0.241381		0.0536864	0.166759					0.817815	0.362967			0.0678529				0.28146
			1.49079				0.55101	0.441239							0.0742594					0.0643057			0.81012						0.146819		0.0650482	0.0475823					0.181745	0.13431			0.0682449				0.0944279
			0.754354				0.380204	0.321424							0.0636087					0.00665391			0.247444						1.3953		0.509512	0.358233					0.256158	0.26541			0.118488				0.204076
			1.07775				0.608443	1.13575							0.043267					0.0425471			0.286211						0.636459		0.297179	0.649613						0.221463			0.278054				0.588458
			0.666257				0.462269	1.04884							0.0235397								0.588172						0.639139		0.100942	0.0537332						0.0707557			0.104644				0.0242886
			0.870917				1.01037	0.632733							0.0362783								0.159878						0.227851		0.514267	0.517004						0.0195335			0.147854				0.870514
			0.485449				1.28834	1.29801							0.0177332								0.25534						1.85306		0.6012	0.201735						0.148132			0.179137				0.514781
			1.13808				0.704639	0.929259							0.0207667								0.831891						0.118647		0.359874	0.215361						0.161697			0.0482299				0.613196
			0.889678				1.25672	1.19266							0.124354								0.493718						0.0565856		0.276209	0.170561						0.123508			0.11673				0.517807
			0.630697				1.17676	0.607808							0.0351445								0.227431						0.506369		0.399366	0.0875372						0.058119			0.11079				0.0775067
			0.983893				1.17122	0.627077							0.131668								0.321533						0.460248		1.21735	0.155358						0.269953			0.124388				0.150451
			0.449336				0.787434	0.856675							0.121651								0.0648301						0.428584		0.0679096	0.154113						0.133461			0.0602223				0.10982
			0.782004				1.30659	0.877986							0.129657								0.298803						0.072196		0.994335	0.130026						0.0927309			0.0776113				0.0738286
			1.17586				0.892995	1.41048							0.291024								0.331019						0.0691206		0.0396523	0.245241						0.305847			0.134968				0.187298
			0.976822				0.975163	0.791767							0.0608165								0.672446						0.835648		0.919218	0.0527265						0.0382204			0.05065				0.609325
			0.407698				0.548769	0.483129															0.0686862						1.29579		0.49208	0.450738						0.0160473			0.105639				0.15797
			0.349964				0.411645																1.01244						0.214782		0.395759	0.473341						0.410183			0.117688				0.320117
			0.430898				0.857175																0.377292						0.403986		0.839225	0.297237						0.0617559			0.0466771				0.774979
			0.914133				1.02423																0.553449						0.151825		0.316553	0.332608						0.061006			0.0665511				0.957372
			0.545899				0.946559																0.420778						0.600847		0.312618	0.107313						0.0810348			0.0514778				0.13845
			0.982341				1.29377																0.639468						0.213315		0.163795	0.980513						0.141799			0.0901263				0.657944
			0.75652				0.968498																0.702493						0.335419		0.174068	0.0276059						0.0597092			0.137215				0.152615
			0.217024				0.622081																0.834218						0.32483		0.0752283	0.0350526						0.112721			0.202123				0.635943
			1.6906				1.07678																0.304187						0.748309		0.243759	0.519016						0.243356			0.106937				0.151068
			1.7282				1.15487																0.906682						0.972635		0.0871297	0.23832						0.369768			0.0749709				-0.00233609
			0.956003				0.904613																1.18242						0.292641		0.0610188	0.482726						0.0450808			0.0271112				0.19327
			0.997769				0.333144																0.329608						0.708708		0.663877	0.449567						0.14122			0.204189				0.0781184
			0.755999				0.716634																1.02504						0.131632		0.29244	0.0914068						0.369004			0.00639575				1.54313
			0.544441				0.514253																0.228363						0.443752		0.122015	0.110528						0.122372			0.0538947				1.02137
			0.823669				0.694827																0.568888						0.642037		0.24039	0.0495288						0.0632917			0.138002				0.521232
			1.27921				0.837811																0.8455						0.508124		0.114919	0.263437						-0.0091472			0.0609393				0.324733
			1.05984				0.928394																0.719728						0.113548		0.417752	0.322531						0.0935115			0.18468				0.229359
			0.877574				0.484787																0.177246						0.968472		0.149084	0.137178						0.110261			0.097624
			0.70784				0.74528																0.376171						0.196053		0.306101	0.0959507						0.200021			0.0461895
			0.574674				0.695521																0.142403						0.332469		0.089692	0.198194						0.230069			0.0358832
			0.351195				0.603868																0.171389						0.17401		0.0969432	0.0538523						0.0767226			0.0975603
			0.494257				0.627255																0.131994						0.138564		0.569609	0.179281						0.0668656			0.0239401
			0.732422				0.822766																0.0331372						0.158255		0.0233459	0.0808931						0.0740438
			0.564186				0.615796																0.240269						0.357306		0.166809	0.0878854						0.106898
			1.79868				0.507261																0.242895						1.20644		0.0962161	0.32035						0.082103
			0.679444				0.424354																0.662596						0.518958		0.0771772	0.172503						0.282448
			0.966135				0.819477																0.635229						0.950256		0.0965206	0.418158						0.0955815
			1.2337				0.833878																0.182102						0.39777		0.0612213	0.128217						0.142864
			0.90209				0.62596																0.522019						0.296763		0.198036	0.247081						0.0201314
			0.579653				0.480874																0.320011						0.274061		0.0947524	0.247378						0.17953
			0.544521				1.02849																0.946423						0.480421		0.396914	0.139614						0.108101
			0.470486				0.319331																0.501507						0.303321		0.190001	0.250804						0.0926641
			0.843195				0.824641																0.413678						0.344304		0.187449	0.415253						0.123128
			0.426064				0.492883																1.62394						0.217483		0.207933	0.311502						0.0511756
			0.691474				0.628306																0.40062						0.93528		0.224748	0.59564						0.0660516
			1.33029				1.03472																0.521116						0.540418		0.0526019	0.0865849						0.351197
			0.518989				0.414101																0.223108						0.545084		0.422087							0.027003
			0.896968				0.43559																1.03288						0.494286		0.736225							0.059373
			0.890989				0.501859																0.754177						0.103436		0.132348							0.00866292
			1.02006				0.950046																0.337574						0.653228		0.357949							0.047655
			0.904583				0.438077																0.524886						0.571354		1.07842
			1.61765				0.711479																0.36396						0.489507		0.228553
			0.31881				0.926129																0.183745						0.783727		0.261314
			0.822343				0.783879																1.05544						0.70891		0.15233
			0.533104				0.710882																0.517126						0.23941		0.0269294
			0.902284				0.850924																1.23039						0.561027		0.00765217
			1.43302				0.785382																0.850765						0.32829		0.202696
			0.788369				1.13783																1.01188						0.146339		0.388673
			0.73259				1.32789																0.0420981						0.429421		0.119684
			0.196945				1.34841																0.0448108						0.851317		0.0341763
			0.84306				0.8068																0.348207						0.300226		0.128634
			0.724555				0.818322																1.11333						1.21693		0.034348
			1.05572				1.10173																1.27663						1.27037		0.32907
			0.448779				1.08511																0.378134						0.490927		0.0558474
			0.886561				1.6239																0.142804						0.400377		0.0216305
			1.01367				1.201																0.441005						0.592597		0.310311
			0.56271				1.27521																0.0391898						0.518139		0.0267464
			0.608035				1.1994																0.14098						0.124558		0.118561
			0.20426				0.733137																0.0949515						0.0980699		0.250745
			0.652912				0.958891																0.903599						0.172641		0.183423
							1.07397																0.483112						0.0412368		0.114659
							0.916742																0.322203						0.090681		0.0469729
							1.14903																0.237833						0.671418		1.00336
							1.07509																0.573121						0.932464		0.122994
							0.902558																0.110176						0.305625		0.336655
							0.721852																0.417046						0.591527		0.219215
							1.09088																0.658605						0.269978		0.236329
							0.993698																1.44245						0.358947		0.158228
							1.13893																0.404636						0.882991		0.0239202
							1.00305																0.629426						0.464827		0.111398
							1.31781																0.407205						0.733038		0.0379962
							0.581311																0.0984842						0.209489		0.103013
							1.02578																0.582304						0.265219		0.054834
							0.70033																1.01372						0.225193		0.0405217
							0.819172																0.287941						0.480332		0.296818
							0.990499																0.818663						0.469095		0.0366555
							0.993615																0.733664						0.664041		0.200472
							1.0154																-0.0339688						0.754282		0.473271
							0.711912																0.176129						0.58157		0.161108
							0.740399																1.70344						0.500114		0.0195819
							0.892415																0.941002						0.257422		0.0671777
							0.643218																0.181062						0.903603		-0.00101964
							1.1291																0.243635						0.352847		0.112425
							1.39636																0.946944						0.584092		0.140575
							0.930106																0.5442						0.662649		0.104352
							0.61426																0.909984						1.96353		0.535537
							1.39699																0.103391						0.625004		0.542433
							1.26493																0.25987						0.360707		0.0231258
							1.39722																1.15712						0.576556		0.0171426
							0.8883																0.555077						0.405918		0.292232
							1.27527																0.311545						0.554053		0.13854
							1.17318																0.41099						0.299934		0.082303
							1.13016																0.718862						0.72528		0.145636
							1.68474																0.355255						1.52128		0.00825807
							2.16651																0.883142						0.255043		0.476179
							1.52202																0.50075						0.332195		0.398952
							1.84307																0.121909						0.33818		0.316767
							1.2557																0.193862						0.192464		0.670536
							0.679507																0.475003						0.266972		0.475048
							1.79491																0.205987						0.203843		0.0687834
							0.710948																0.637839						0.175304		0.47502
							1.76819																0.457115						0.340518		0.110726
							0.813867																0.82466						0.097217		0.0445322
							1.47829																0.17846						0.510139		0.246994
							1.02783																0.219848						0.495347		0.262145
							1.3582																0.0832671								0.359963
							1.04446																0.665966								0.0635148
							0.975101																0.691133								0.873978
							1.06015																0.294385								0.0318726
							1.119																0.173628								0.368401
							0.930978																0.320212								0.121305
							1.03579																0.111801								0.0102739
							1.15942																0.237758								0.162512
							0.899763																0.270518								0.128705
							1.42007																0.542865								0.263712
							0.545457																0.598714								0.0017705
							0.852713																0.660646								0.0685244
							1.09745																0.568319								0.0484606
							0.623278																1.26803								0.28581
							1.451																0.266948								0.0462215
							1.56973																0.464929								0.339138
							1.33425																0.305834								0.687142
							1.26432																0.192965								0.502991
							0.826689																1.22601								0.408347
							0.715375																0.149902								0.198729
																							0.32812								0.0408453
																							0.201257								0.188353
																							1.17641								0.438993
																							0.267103								0.211159
																							0.287799								0.200774
																							0.766101								0.306432
																							1.20039								0.199136
																							0.19239								0.969937
																							0.737963								0.586225
																							0.383266								0.642833
																							0.453808								0.000958545
																							0.333777								0.273743
																							0.431801								0.132492
																							0.257182								0.117777
																							0.453485								0.861674
																							0.582359								0.0837415
																							0.312056								0.393816
																							0.343128								0.0538378
																							1.28289								0.244414
																							0.249018								0.0979265
																							0.220069								0.2891
																							0.476075								0.0820025
																							0.469515								0.0833229
																							0.602506								0.0854134
																							0.564161								0.148727
																							0.108345								0.0817372
																							0.125112								0.836502
																							0.605078								0.11714
																							0.202901								0.198356
																							0.398229								0.167139
																							0.878215								0.205768
																							0.5286								0.783026
																							0.332651								0.0427863
																							0.926583								0.278932
																							0.01997								0.257996
																							0.504385								0.204661
																							0.624817								0.0373088
																							0.548376								0.138451
																							0.289638								0.131024
																							0.852171								0.485896
																							0.177551								0.237413
																							0.0741863								0.0310507
																							0.534802								0.0113571
																							0.29869								0.0585646
																							1.16437								0.182825
																							0.4994								0.595945
																							0.640955								0.0967866
																							0.478992								0.547346
																							0.294672								0.546053
																							0.0592315								0.140244
																							0.640104								0.414514
																							1.12611								0.406263
																							0.661371								0.130442
																							1.64642								0.0877251
																							0.328882								0.245326
																							0.467313								0.131478
																							0.429799								0.194874
																							0.0594766								0.078452
																							0.513632								0.122473
																							0.142093								0.66347
																							0.518309								0.176767
																							0.848958								0.00984011
																							1.04072								0.159275
																							0.368026								0.14653
																							0.295137								0.125854
																							0.332779								0.215943
																							0.415012								0.0836854
																							0.353412								0.542827
																							0.2466								0.0329234
																							1.62509								0.096261
																							0.493665								0.291523
																							0.230749								0.630833
																							0.601264								0.115299
																							0.289923								0.135324
																							0.419191								0.08878
																							0.260938								0.192914
																							1.47029								0.2195
																							0.376387								0.0820593
																							0.25381								0.0388787
																							0.378857								0.506186
																							0.402714								0.311571
																							0.468138								0.0106936
																							0.42402								0.29674
																							0.290898								0.0659333
																							0.709358								0.127042
																							0.640228								0.0685823
																							0.485446								0.413122
																							0.28626								0.242103
																							0.397478								0.0703736
																							0.70525								0.106996
																							0.700045								0.169342
																							0.154925								0.0779713
																							0.355997								0.203023
																							0.327415								0.102218
																							0.297141								0.09221
																							0.114377								0.121739
																							0.373947								0.148472
																							0.429253								0.383927
																							0.120577								0.192526
																							0.377949								0.0647069
																							0.25359								0.336062
																							1.9251								0.017759
																							0.170745								0.022936
																							0.591929								-0.0186412
																							0.901584								0.797898
																							0.299927								0.374075
																							0.631225								0.94262
																							0.168174								1.18012
																							0.467909								0.0623277
																							0.800588								0.743868
																							0.309544								0.0229352
																							0.648151								0.307168
																							0.825745								0.155801
																							0.482355								0.0843853
																							0.155848								0.370344
																							0.389201								0.339611
																							0.431355								0.335719
																							0.247004								0.357794
																							0.17732								0.100137
																							0.507971								0.555767
																							0.802564								0.428996
																							0.734451								0.405287
																							0.16892
																							0.12939
																							0.401077
																							0.275148
																							0.459393
																							0.194833
																							0.192766
																							0.563977
																							0.592774
																							0.234063
																							0.500683
																							0.639866
																							0.633831
																							0.694749
																							0.409518
																							0.360409
																							0.49784
																							0.324496
																							1.11493
																							1.73169
																							2.11338
																							0.158618
																							0.23857
																							0.184487
																							0.622323
																							1.01574
																							0.171715
																							0.230432
																							0.358076
																							0.091508
																							0.578316
																							0.627104
																							0.252034
																							0.599341
																							0.13981
																							0.436756
																							0.175713
																							0.293089
																							0.118706
																							0.322829
																							0.546998
																							0.484654
																							0.597653
																							0.262157
																							0.306615
																							1.08892
																							0.632645
																							0.455895
																							0.867666
																							0.377435
																							0.524461
																							1.12239
																							0.73484
																							0.327968
																							0.658484
																							0.952635
																							0.799562
																							0.428935
																							0.293884
																							1.47366
																							0.486404
																							0.124624
																							0.503147
																							0.493395
																							0.932714
																							0.940672
																							1.24624
																							0.0391697
																							0.160149
																							0.370305
																							0.420868
																							0.431562
																							0.635335
																							0.530307
																							0.144777
																							1.16839
																							0.584247
																							0.882269
																							0.336319
																							0.531357
																							0.374523
																							0.0690875
																							0.392034
																							0.707787
																							0.474879
																							1.1603
																							0.282091
																							0.131247
																							0.261227
																							0.580831
																							0.514977
																							0.290186
																							0.925653
																							0.469486
																							0.320859
																							0.259332
																							0.385239
																							0.528886
[truncated: 7 more columns]

## Sheet: 6C S5 pVASP|GFP Raw Means
Exp Reference	SMO KO; FSK	SMO KO; FSK SAG	SMO KO; SMO-Halo FSK SAG	SMO KO; SMO-Halo FSK SAG PTX	SMO KO; A635S-Halo FSK SAG	SMO KO; A635S-Halo FSK SAG PTX	SMO KO; WRR-Halo FSK SAG	SMO KO; WRR-Halo FSK SAG PTX	SMO KO; GRL-Halo FSK SAG	SMO KO; GRL-Halo FSK SAG PTX	SMO KO; WRRGRL-Halo FSK SAG	SMO KO; WRRGRL-Halo FSK SAG PTX	SMO KO; M2 FSK
79			0.224								0.394	0.477			Units are Ciliary pVASP/GFP Intensity (A.U.)
80	0.724	0.729	0.131	0.124			0.424	0.379	0.291	0.333	0.296	0.298	0.378
81	0.816	0.772	0.367	0.122	0.521		0.289	0.389	0.448	0.135	0.41	0.359	0.37
84	0.911	0.832	0.143	0.0799	0.425	0.361	0.316	0.433	0.254	0.101	0.434	0.372	0.276
88	0.97	0.889	0.153	0.0659	0.492	0.395
89		0.807	0.352	0.153	0.738	0.753
Average of pVASP/GFP values for SMO KO; FSK conditions	0.85525

## Sheet: 6C S5 Stacked Norm by .8553
FSK	FSK SAG	SMO-Halo FSK SAG	SMO-Halo FSK SAG PTX	A635S-Halo FSK SAG	A635S-Halo FSK SAG PTX	WRR-Halo FSK SAG	WRR-Halo FSK SAG PTX	GRL-Halo FSK SAG	GRL-Halo FSK SAG PTX	WRRGRL -Halo FSK SAG	WRRGRL -Halo FSK SAG PTX	M2-Halo FSK
														Units are Ciliary pVASP/GFP Intensity (A.U.)
		0.558327								0.904941	0.603062			Consolidated all replicates, with a gap between sets of replicates.
		1.08453								0.71996	0.4353			Normalized all values to previously calculated mean of the first three replicates of the 'SMO KO; FSK' condition (.8553)
		0.627957								0.325912	0.743088			These are the individual values plotted in the background of the superplot in 6C and S6
		0.356886								0.878264	0.942251
		0.648709								1.20017	0.462319
		0.174727								0.671406	0.0903049
		0.54533								0.50708	0.677693
		0.400492								0.440824	0.212777
		0.532901								0.698337	1.28634
		0.0238032								1.03711	0.265742
		-0.0234876								1.6496	0.293859
		0.648939								0.51142	0.49599
		0.072294								0.580619	0.952811
		0.630241								1.20285	0.593773
		1.07966								0.470353	0.810434
		0.355721								0.339752	0.16807
		0.158229								1.05602	0.297457
		1.0429								0.278893	1.35518
		0.324551								0.701518	0.530259
		0.0201552								0.340267	0.56094
		0.747543								1.41553	0.149863
		0.149091								0.635731	0.321964
		0.272615								1.75942	1.75923
		0.144584								0.0607751	0.519505
		0.115516								0.386796	0.972621
		0.212859								0.415274	1.25342
		0.257387								0.504699	1.01156
		0.180138								0.795547	0.741985
		0.0406933								0.683339	0.204532
		0.206882								-0.0029559	0.410294
		0.196472								0.198422	0.248849
		0.243283								0.248708	0.435023
		0.0455752								1.69338	0.53789
		0.413609								0.32424	0.191456
		0.346925								1.58357	2.00439
		0.461714								0.213247	0.252728
		0.0140079								0.0296406	0.470939
		0.317749								0.369329	0.327754
		0.181546								1.08919	1.21548
		0.183308								1.45697	2.38778
		1.1556								0.785907	0.989734
		0.246011								0.891669	0.251545
		0.0445836								0.46792	0.269322
		0.581205								0.761887	0.620406
		0.212581								1.08523	0.307958
		0.391941								0.187227	0.503493
		0.116651								0.0888626	1.72017
		0.209798								1.49813	0.648161
		0.0677325								0.354243	0.145396
		0.108718								0.215733	0.675851
		0.242448								1.71306	0.380502
		0.279001								0.626209	0.445758
		0.0565807								2.00313	2.05369
		0.199416								0.105415	0.431937
		0.611788								1.32731	0.134447
		0.00264424								0.489037	0.904815
		0.0921292								1.49886	0.903391
		0.0296267								1.28817	0.17076
		0.0679137								0.00930852	0.335488
		0.212967								0.49097	0.426496
		0.507917								0.253656	1.35255
		0.131994								1.3176	0.818073
		0.0930237								0.27991	0.461982
		0.103861								1.22595	0.489308
		0.1781								0.29229	0.245672
		0.218456								0.361505	0.979177
		0.156248								0.293721	0.125864
		0.0597739								0.62119	0.767261
		0.105824								0.171693	0.692824
		0.735202								0.0655999	1.05951
		0.116306								0.453809	1.66968
		0.153778								0.233837	0.135288
		0.354276								0.81866	0.903674
		0.511313								0.402371	0.394416
		0.263889								0.0871813	0.344676
		0.285265								1.05638	0.0513621
		0.190403								0.571479	0.371033
		0.343494								1.11011	0.134544
		0.128039								0.374222	1.43677
		0.165023								0.117096	0.453215
		0.060807								0.143722	0.364307
		0.00351693								0.919027	0.188254
		0.515738								0.607645	0.926595
		0.165817								0.627898	0.388495
		0.254364								1.68916	0.0580958
		0.085387								0.774305	0.273141
		0.0262699								0.0535872	0.609849
		0.0628179								0.0844571	0.722645
		0.21433								0.021809	0.362901
		0.110302								0.329038	0.362768
		0.373122								1.02819	0.285285
		0.200708								0.611549	0.567951
		0.21104								0.213105	0.388364
		0.0799354								1.12288	0.0872529
		0.156759								0.874944	0.048155
		0.00835165								0.680614	0.97322
		0.579383								0.421915	0.175849
		0.0576585								1.00427	0.237458
		0.0679739								0.440757	0.315329
		0.0649427								0.0536336	0.609596
		0.140306								0.635169	0.30567
		0.0724919								0.280868	0.294108
		0.276597								0.326382	0.0867993
		0.0811715								0.265623	0.19005
		0.0378348								0.976031	0.381625
		0.061277								0.309167	0.412021
		0.150552								0.550961	0.515415
		0.193053								0.635721	0.133928
		0.1906								0.540936	1.08988
										0.46996	1.6829
										0.299241	0.711135
										0.158593	0.109924
										0.0963067	0.843512
										0.804419	0.581886
										0.0413826	0.475463
										0.228093	0.335913
										0.293451	0.127087
										0.142144	0.799607
										0.324796	0.637408
										0.181701	0.694433
										1.17999	0.659279
										0.115365	0.6284
										0.0685383	0.336251
										1.30008	0.440097
										0.345736	0.262147
										0.173471	0.454231
										0.73351	0.331105
										0.075474	0.767739
										0.440558	0.477083
										0.923127	0.344114
										0.525914	0.633606
										1.57954	1.67276
										0.419124	1.18925
										0.124928	0.391358
										0.775439	1.11573
										0.0929657	0.937657
										0.368819	1.42994
										0.375381	0.37321
										0.0852233	0.314588
										0.241337	0.779038
										0.419813	1.10858
										0.19617	0.72312
										0.0578196	0.171987
										0.325989	0.0301626
										0.0519044	0.427825
										0.0728491	0.256901
										0.110085	1.46794
										0.71721	0.272536
										0.164213	0.465801
										0.148701	0.619174
										0.935995	0.299362
										0.161345	0.313367
										0.306756	0.567547
										0.0475799	0.203886
										0.239636	0.840167
										0.420747	0.365179
										0.176927	0.415226
										0.102457	0.433884
										0.6108	0.397808
										0.289444	0.568885
										0.83766	0.268916
										0.226082	0.749925
										0.292115	0.473452
										0.4044	0.711564
										0.225952	0.718431
										0.239596	0.294847
										0.961808	0.198172
										0.125246	0.487387
										1.37915	0.421899
										0.154722	0.314385
										0.251463	0.986614
										0.108039	1.15506
										0.692371	0.472782
										0.225766	0.600412
										0.234984	0.298332
										0.237292	1.39308
										0.216063	0.302612
										0.512903	0.242193
										0.143524	0.444496
										1.43279	0.447028
										0.262656	0.909365
										0.435695	0.254011
										0.267842	0.275926
										0.886305	0.861441
										0.0720607	0.397992
										0.323302	0.215807
										1.00619	0.390745
										0.993353	0.942629
										0.166854	0.211326
										0.840928	0.313477
										0.0991421	0.9949
										0.805672	0.762527
										0.172983	0.49248
										0.0192154	0.316062
										0.215827	0.586199
										0.103352	0.564363
										1.00587	0.503367
										0.199408	0.903198
										0.0968848	0.502096
										0.413513	0.430683
										0.133391	0.412418
										-0.0064762	0.930386
										0.171939	0.633644
										0.0429469	0.399878
										0.106568	0.610692
										0.386216	0.976063
										0.127887	0.772803
										0.77381	0.367062
										0.504233	0.466015
										0.38373	0.749861
										0.337168	0.740761
										0.526641	0.925705
										0.430878	0.434439
										0.473379	0.110666
										0.484454	0.144686
										0.228859	0.554081
										0.478549	1.18433
										0.0852485	0.728153
										0.0713075	0.216125
										0.0790654	0.278308
										0.116715	0.362345
										0.851011	0.176149
										0.543977	0.41521
										0.605574	0.242876
										0.0193444	0.836602
										0.252522	0.228162
										0.214773	0.67616
										0.977045	0.246557
										-0.0155121	0.509573
										0.30963	0.528842
										0.212025	0.396855
										0.744173	0.264747
										0.0270761	0.557667
										0.527887	0.514307
										0.301752	0.478093
										0.439888	0.897894
										1.18655	0.862695
										0.0575923	0.435808
										0.0178522	0.476058
										0.425939	0.825371
										0.471409	0.857062
										0.613296	0.0911978
										0.622703	0.604648
										0.173367	0.690033
										0.131335	0.500395
										0.682278	0.635672
										0.357056	0.463267
										0.151411	0.388073
										0.455217	0.667587
										0.116138	0.228118
										0.213777	0.643546
										-0.0005248	0.63216
										0.336171	0.681547
										0.272035	0.144678
										0.498864	0.724009
										0.704681	0.536551
										0.125827	0.621367
										0.487793	0.42373
										0.164995	0.228523
										0.0419257	1.292
										0.205578	0.174676
										0.15929	0.0810898
										0.129522	0.411299
										0.163376	0.544373
										0.486579	0.937802
										0.247499	0.482566
										0.00049933	0.257579
										0.303488	0.317754
										0.0450731	0.391521
										0.22545	0.308467
										0.0713228	0.745918
										0.0788092	1.89079
										0.6933	0.465588
										0.0503752	0.395288
										0.0741596	0.180008
										0.156743	0.510093
										0.49634	0.176106
										0.0397356	0.314371
										0.326807	0.0903494
										0.610928	0.262458
										0.271794	0.1718
										0.233487	0.661622
										0.212997	0.647314
										0.682858	0.222019
										0.19945	0.345185
										0.119871	0.302795
										0.0555418	0.749429
										0.115117	0.182575
										0.422006	0.632638
										0.195698	0.282601
										0.325621	0.232693
										-0.0033284	0.479297
										0.248935
										0.126
										0.164014
										0.317882
										0.144923
										0.167281
										0.232192
										0.423
										0.226577
										0.109694
										0.258052
										0.193488
										0.897888
										0.814268
										0.452365
										0.650863
										1.21346
										0.407783
										0.56629
										0.749728
										0.252958
										0.45154
										0.207515
										0.599668
										0.782333
										0.438058
										0.301659
										1.01704
										0.0716991
										1.194
										0.209624
										0.786501
										0.699328
										0.996567
										0.583362
										0.149525
										0.257467
										0.0889887
										0.220397
										0.132129
										0.798626
										0.847874
										0.527788
										0.218342
										0.23781
										0.38398
										0.704463
										0.525393
1.23808	1.23125	0.460837	0.0265139			1.62622	0.367715	0.190807	0.121615	0.766179	1.28935	0.169062
1.32714	1.42363	0.268138	0.0414309			0.0127688	0.440654	0.107931	1.45957	1.08354	0.489735	0.801728
0.675341	0.952799	0.215401	0.318575			0.0848882	0.0462276	0.904869	0.711181	0.39173	0.0825103	0.221792
1.12535	0.926594	0.186513	0.258855			1.99931	0.0834528	0.20523	0.31078	0.135961	0.86186	0.0323446
1.02187	0.75246	0.0713139	0.0399968			0.515881	0.640165	0.0829273	0.344219	0.13994	0.611612	0.15529
0.851303	1.55454	0.391678	0.177691			0.523332	1.33583	0.273215	0.166221	-0.0041711	0.683129	0.208559
0.797461	1.39551	0.170453	0.214902			0.0849585	0.146682	0.302355	0.0669647	0.73589	1.11037	0.630292
0.597935	1.06661	0.290584	0.192651			0.393421	0.106803	0.199752	0.231602	1.3063	0.267551	0.598257
1.1125	0.475387	0.0294776	0.136948			0.132055	0.553705	0.501981	0.0991568	0.1263	0.135904	0.539721
0.440309	0.626343	0.124677	0.200805			0.416353	0.0236876	0.696916	0.0698718	1.91555	0.655252	1.4517
0.760677	0.593866	0.0746749	0.158998			0.455832	0.747921	0.569812	0.277854	0.238672	0.0928661	0.875888
0.671172	0.615198	0.135308	0.334285			1.58197	0.0975062	0.419931	0.32981	1.00135	0.275686	0.352313
0.525347	1.17381	0.871953	0.105153			0.510747	0.366561	1.33008	0.524902	1.11388	0.413807	0.517536
0.559554	1.61637	0.311137	0.367965			0.228677	0.269131	1.12575	0.79903	0.302764	0.181302	1.68178
0.352557	1.1526	0.0782	0.108534			2.30843	0.123049	0.944234	0.0575214	0.770378	0.401629	0.272557
0.752823	0.730389	0.0356355	0.0659434			1.34652	0.259984	0.0962517	0.649198	0.630813	1.03086	0.174881
0.411439	0.327139	0.013344	-0.0109968			0.798608	0.673371	0.52895	0.136296	0.678964	0.326421	0.196072
0.441358	0.69328	0.0651965	0.237532			0.354741	0.19246	0.872974	0.462866	0.961134	0.0476481	1.6944
0.449286	0.869326	0.400046	0.0592039			0.275319	0.289004	0.0148902	0.778398	0.0463489	0.2758	0.130941
0.636855	1.3672	0.0692748	0.117084			0.0861086	0.37806	0.044481	0.276626	2.12302	0.207704	0.513695
0.764115	1.00485	0.675457	0.142502			0.531392	0.388612	0.675732	0.637211	0.266178	0.122953	0.365085
1.50754	1.29502	0.356077	0.190997			1.59374	0.390457	0.837617	0.0783618	0.894808	0.276774	0.670586
1.72385	1.79737	0.138703	0.0665357			0.391923	0.384889	0.386486	0.261162	0.420534	0.258364	0.125679
1.53243	0.62469	0.0175795	0.424072			0.674583	0.913408	0.543306	0.221194	0.167526	0.309713	3.76253
1.4647	1.52994	0.138547	0.00663567			0.571888	6.43093	0.17816	0.490705	0.0174035	0.192003	0.0275576
1.40278	0.893537	0.0167014	0.121313			0.220978	0.411084	0.168773	0.697815	0.630448	1.83656	0.722716
0.803719	0.813278	0.060089	0.0174083			0.720919	0.131128	0.104885	0.12895	0.967337	0.959834	0.801815
0.72946	1.14927	0.151931	0.206401			0.46272	0.074256	1.45181	1.47011	0.243256	0.0276244	0.0933167
0.824563	0.274406	0.00986655	0.23212			0.314732	0.0538214	0.196854	0.177802	0.219484	0.330547	0.285927
0.544055	0.479858	0.0915453	0.0287493			0.555725	0.331961	0.192482	0.140522	0.302162	0.844939	0.125199
0.604245	0.693226	0.449835	0.309712			1.13906	0.257334	0.411348	0.402736	0.0158716	0.220965	0.614717
0.758669	0.945028	0.0539332	0.0755337			0.697782	0.0591467	1.07766	0.662147	0.6002	1.35006	0.168371
0.646521	1.74015	0.0593678	-0.0031582			0.675294	0.527944	0.113146	0.486261	1.24665	0.0634043	0.313918
0.562395	0.580557	0.254685	0.0653372			0.207767	0.145147	0.0735551	0.302758	0.232039	0.186184	0.0122197
0.333945	1.0919	0.0863181	0.167209			1.30659	0.165482	1.0825	0.226611	0.00062259	0.0491862	0.289295
0.758385	0.578371	0.0484955	0.237763			0.243676	1.31812	0.276944	0.349325	-0.0755397	0.149398	0.0962353
0.680293	0.254874	0.0668297	0.0520554			0.050059	0.931659	0.485227	0.0591921	0.489241	0.470624	0.2127
0.829859	0.732896	0.366451	0.0267474			0.220115	0.225889	0.335736	0.44413	0.624564	0.553905	0.352382
1.26572	0.64202	0.579509	0.0929055			1.57518	0.20787	0.300583	1.4156	0.0755855	0.821582	0.0947068
1.06107	0.622004	0.303604	0.0992462			1.17925	0.481606	0.276301	0.0809462	0.105644	0.0740192	0.0308795
0.821701	0.409717	0.112086	0.149278			0.379633	0.683339	0.780258	0.65341	0.236434	0.0390963	0.623609
1.62998	0.245195	0.151529	0.104092			0.337591	0.397693	0.140408	0.409096	1.4179	0.0825793	0.11585
1.02209	0.77818	0.0382657	0.163236			0.101533	0.132613	0.96726	0.13546	0.328175	0.0113723	0.456808
1.18076	0.616579	0.031535	0.18376			0.0931685	0.216074	1.55447	0.367688	0.0530512	0.32446	0.26896
1.267	0.532553	0.0346428	0.045084			0.144657	0.286058	0.240275	0.218149	1.07457	0.153866	0.69379
0.566734	0.733763	0.067824	0.0939158			0.207318	0.437766	0.466765	0.990534	0.416428	0.770644	0.244951
1.14554	0.13597	0.0840503	0.153867			0.692186	0.256328	0.278616	0.138278	-0.0399666	0.140409	0.295196
0.991287	0.209861	0.254177	0.144805			0.268289	0.268603	0.723565	0.230795	0.0342987	0.023094	0.101426
1.95986	0.932816	0.0879095	0.0751377			1.8373	0.2396	0.43123	0.564303	2.06411	0.342432	0.854307
0.77773	0.546186	0.283064	0.349156			0.604199	0.359468	0.38009	0.113245	0.584425	0.0814775	0.691332
0.850263	0.69183	0.0691916	0.00560008			0.468738	0.484491	0.385621	0.484343	0.234916	0.185656	0.413776
0.770775	0.98352	0.485234	0.00469593			0.278237	0.137585	0.283329	0.383224	0.471891	0.223553	0.125957
0.510436	0.389402	0.101757	0.244927			0.335208	0.194965	0.422331	0.387799	0.336505	0.296475	0.0394918
1.30027	0.683909	-0.0016128	0.0476724			1.79175	0.250574	0.525496	0.308191	0.258502	0.026232	1.14395
0.81041	0.476116	0.0679215	0.0163743			1.44568	0.342672	0.198085	0.551227	0.146562	0.47543	0.132423
1.35498	0.403816	0.106302	0.0587227			1.46868	0.802742	1.78092	0.143555	0.379288	0.0613509	0.484485
0.162758	1.43312	0.16328	0.199549			0.102734	0.321184	0.163831	0.312585	0.152059	0.105136	0.154009
0.96245	1.55092	0.270239	0.213127			0.273102	0.0756287	0.350219	0.226503	0.385364	0.0876721	0.606072
1.20402	0.747121	0.0765052	0.261588			0.295003	0.0546492	0.277174	0.497527	0.775133	0.844105	0.507935
0.333487	0.712256	0.184922	0.0137818			-0.0027011	0.403561	0.19271	1.32944	0.264019	0.186836	0.013438
1.04931	0.796641	0.100967	0.451616			0.317446	0.0655965	0.260675	0.669781	0.554899	0.768133	0.563014
1.42601	0.781362	0.0100526	0.20174			0.100429	0.277181	0.0837962	0.655877	1.24731	0.0337607	0.128591
1.12938	1.03164	0.47145	0.0190499			1.46736	0.520367	0.151252	0.304232	0.83783	0.920367	0.353044
0.858721	1.16897	0.020258	0.00845268			0.175039	0.242154	0.280076	0.074733	0.196964	0.135774	0.252289
0.73815	1.43915	-0.0308872	0.236178			0.071908	0.291428	0.148295	0.388352	0.0413298	0.225123	0.628198
0.652412	0.452991	0.162467	0.122638			0.396086	0.789233	0.0647419	0.225215	0.128856	0.492063	0.202176
1.21273	0.227345	0.0850776	0.715304			0.0270104	0.741599	0.115875	0.230046	0.797854	0.652592	0.237068
1.36902	0.731213	0.0532217	0.101714			0.261587	0.115292	0.635715	0.013583	0.0134974	0.264743	0.58495
1.1581	0.386918	0.302726	0.0584325			0.700991	0.423361	0.307885	0.205984	0.0164544	0.0727163	0.581237
2.06559	0.501213	0.0302291	0.10666			0.29797	0.346809	0.123491	0.56268	0.0659025	0.302683	0.832578
1.22427	0.203124	0.0706893	0.00375552			0.611491	0.452953	0.148291	0.0859755	0.0589896	0.0381591	0.786313
1.19565	0.268503	0.0211866				0.063769	0.898414	0.118075	0.372801	0.542163	0.296732	0.789024
1.64761	0.535926	-0.0026721				0.101867	0.197609	0.516787	1.47423	0.0868737	0.15601	0.326746
0.58337	0.687587	0.116396				0.0755456	0.269522	0.211229	0.387382	0.048638	0.0239572	0.711353
0.398789	0.459011	0.380436				1.22589	0.051849	0.423651	0.46062	2.13174	0.00535688	0.647014
0.577294	0.7893	0.0489082				0.768366	0.370738	0.107935	0.179466	1.27208	0.911971	0.344523
0.636182	1.17521	0.0122787				0.170972	1.41483	0.632799	0.10412	0.0607424	0.34839	0.807253
0.556917	0.92955	0.0204485				0.295782	0.058345	0.295887	0.108887	0.114141	0.74921	1.31136
0.465028	1.56308	0.193486				1.07747	0.74616	0.114569	0.135063	0.0439234	0.276651	0.0182226
0.907981	1.0976	0.485676				0.968156	0.190572	0.800496	0.105867	0.208711	0.1479	0.224874
0.612824	1.21799	0.365533				0.324739	0.138072	0.071464	0.382941	0.183966	0.383458	0.0992847
0.260456	0.909856	0.238142				0.719641	0.517009	0.0965344	0.0630678	0.828628	0.587088	0.710552
0.55938	0.660496	0.0422035				0.132951	0.396895	0.183151	0.543426	0.155028	0.0881264	0.762572
0.399981	0.976937	0.049885				0.370162	0.369263	0.232603	0.0867235	0.93683	0.457307	1.20576
0.743798	1.26283	0.11096				0.452775		0.875772	-0.0750485	0.500309	0.489427	0.173973
1.0709	1.15052	0.251785				0.473385		0.247331	0.0834289	0.188627	0.549599	1.17246
0.833628	1.47476	0.0815273				0.587357		0.0257688	2.72914	0.881628	0.0137678	0.404557
0.707158	1.09327	0.0364158				1.14032		0.160037	0.438084	0.161297	0.195445	0.118801
0.578369	1.07873	0.15001				0.317276		0.0678977	0.0555732	0.284801	0.920296	0.382579
0.97641	0.395238	0.200085				0.231321		0.21357	0.214994	0.778873	0.506774	0.226099
0.682288	1.03107	0.134239				0.725578		0.888438	2.05378	0.0630348	0.066112	0.00442299
0.931108	0.691742	0.204719				0.205216		0.746868	0.0226268	0.70164	0.095251	0.560319
0.892559	1.27639	0.265927				1.54158		0.901678	0.121372	0.803476	0.610088	0.228011
0.962629	1.18781	0.0161776				0.0633719		0.115978	0.349898	0.158491	0.118836	0.290739
0.85793	1.31574	0.0357172				0.267071		0.197331	0.212773	0.427902	0.26188	0.493384
1.83043	0.566648	0.743405				0.449332		0.353689	1.0795	0.185027	0.10269	0.685818
0.987168	1.164	0.109092				0.431134		0.428527	1.24928	0.287197	0.137347	0.1253
1.43284	1.24937	0.354684				0.0611768		1.27015	0.0327251	0.16428	0.595747	0.171
1.09375	0.644946	0.299084				0.180092		0.488583	0.201804	0.664037	0.470376	0.784564
1.51547	1.23997	0.0848899				0.107956		0.271021	0.345828	1.57438	0.569337	0.386004
0.397414	1.75569	0.180128				0.478088		0.227842	0.00564458	0.543552	0.409095	0.127663
1.25832	0.840914	0.0654577				1.11331		0.313502	0.0806762	0.223589	0.441444	0.224963
1.02931	0.979091	0.232258				0.532654		0.0858756	0.356234	0.0899762	0.397404	0.141929
1.08153	0.839536	0.03298				1.30168		0.861161	0.156965	0.0522558	0.0455048	0.114562
0.859786	0.596723	0.128085				0.80599		0.220613	0.36237	0.304904	0.043963	0.0759105
1.26487	0.737235	0.150406				0.119724		0.568936	0.474337	0.0749922	0.0266199	0.382036
0.359585	0.669054	0.0760358				0.579818		0.198218	0.376235	0.101773	0.49176	0.903677
0.366034	0.611739	0.405584				0.0968852		0.218141	0.260228	0.286635	0.259928	0.660977
0.544242	1.05335	0.644219				0.514613		0.583722	0.636396	0.0540517	0.0523393	0.102248
0.2029	0.631287	0.863492				0.0768121		0.0134997	1.19168	0.35815	0.542821	0.164796
0.41003	0.888952	0.195237				1.52225		-0.0002248	0.107119	0.246599	0.156587	0.346331
0.297681	0.981796	0.0973554				0.113311		0.111152	0.340756	0.416799	0.0355562	0.255902
0.312747	0.595418	0.102123				0.76387		0.348044	0.565821	0.474822	0.265951	0.193609
0.189975	0.834198	0.062646				0.663269		0.391212	0.262886	0.0162959	0.0986493	0.576631
0.820359	0.308415	0.0296888				0.21005		0.691996	0.410452	0.0865029	0.250873	0.0704321
1.02973	0.455256	0.128819				0.548022		0.135255	0.117	0.0928251	0.119592	0.0507833
0.456892	0.402767	0.144917				0.296374		0.30801	0.0684624	0.724368	0.784578	0.0615729
0.639923	0.363227	0.0211211				0.339077		0.140051	0.379779	0.0165823	0.465618	0.0705642
0.489765	0.256339	0.150315				0.710923		0.0950675	1.25933	0.716375	0.280369
0.788787	0.361343	0.0117815				0.125728		0.105269	0.0535222	0.0518307	0.196295
1.25178	0.508645	0.145385				0.388073		0.354127	0.323501	0.00783498	0.0772232
1.35938	0.310161	0.0352995				0.319824		0.189156	0.00253741	0.480076	0.371577
1.24955	0.321165	0.0497398				0.331927		0.0193361	1.47212	0.281129	0.68188
0.806232	0.388978	0.00463696				0.146471		1.12543	0.135189	0.333795	0.0716618
0.499168	0.260053	0.109025				0.648061		0.350804	0.161171	-0.0193422	0.0357979
0.29853	0.814237	0.0810743				0.163917		1.98935	0.0249027	0.678853	1.61573
0.716382	1.42314	0.213154				0.818329		0.248693	1.03651	0.586478	1.01135
0.489182	0.737052	0.116428				0.628375		0.264655	1.27	0.0865621	0.204569
0.577064	0.894514	0.272634				0.840101		0.504426	0.21349	0.315282	0.0829593
0.629817	0.844357	0.136687				0.0668739		0.101082	0.605749	0.766191	0.089308
0.417465	1.18271	0.0742755				1.41545		0.9242	0.153088	0.876532	0.426649
0.647844	1.845	0.164446				0.577635		0.599067	0.0867646	1.21455	0.20014
0.33509	1.5615	0.0799621				0.645355		0.0454905	0.334772	0.245872	0.936379
0.547579	1.03198	0.0371651				0.379209		0.22236	0.239362	0.116733	0.215984
0.889538	1.75525	0.198266				0.3608		0.343416	0.110399	0.397283	0.0678425
0.550115	1.62367	0.0784314				0.397663		0.0828619	0.113565	0.306223	0.183204
0.803012		0.0594658				0.04737		0.225295	0.460626	0.515888	0.188711
0.50798		0.0174344				0.220863		0.350982	-0.0042682	0.274249	0.0631648
0.510527		0.292837				1.3664		0.525205	0.0137796	0.539085	0.57643
1.00722		-0.0101941				1.00008		0.353697	0.463763	0.0819932	0.143867
0.490958		0.086891				1.13837		0.483086	0.0879972	0.0560012	0.319339
0.495512		0.0784868				0.471231		1.246	0.340896	0.0474872	0.195459
0.901302		0.0828102				0.58139		0.0268038	0.274911	0.573783	0.291727
1.12104		0.313768				0.494575		0.0514696	0.306548	1.79503	0.0759565
0.892501		0.246499				0.128027		0.302488	0.0210345	0.0311157	0.160377
1.57248		0.0509183				0.644989		1.76566	0.00299572	1.2146	0.103637
1.20293		0.0421398				1.85148		0.66639	0.350781	0.0220651	0.286477
0.782268		0.170754				0.515741		0.2197	0.587194	0.353097	0.541761
1.42415		0.0335572				0.10092		0.259076	0.25611	0.0516656	0.0407051
2.1889		0.0402562				0.186136		0.0659807	0.222202	0.0768183	0.419477
0.829553		0.0726808				0.743636		0.391698	2.21665	0.2376	0.0829292
0.551634		0.0642388				0.193173		0.0501042	0.31374	0.332641	1.09559
1.3016		0.118219				0.129718		0.390531	0.310599	0.44135	0.233223
0.562493		0.275128				0.239804		0.208932	-0.0043171	-0.061574	0.34639
0.863036		0.553059				1.49908		0.618861	1.71488	0.339663	0.170987
0.562839		0.0985785				1.18974		0.0948613	0.102547	0.0521399	0.515486
0.736882		0.228732				0.170056		0.134632	0.349398	0.178336	0.317751
0.679825		0.15057				0.619242		0.540147	0.657498	0.0813879	0.0511906
0.64747		0.0890278				0.392282		0.24091	0.0550029	0.0266553	0.415433
0.699102		0.0156364				0.561973		0.241342	0.845725	0.17525
0.421463		0.0953349				0.117333		0.451202	0.206837	0.00226182
1.49856		0.0375582				0.65329		0.00931302	0.676564	0.671216
0.869287		0.124295				0.591809		0.777792	0.109566	0.0300202
0.803769		0.0300599				0.456773		0.0519335	0.0660081	0.230122
1.42383		0.123029				0.165955		0.155824	0.625746	0.320045
0.922138		0.180475				1.36937		0.447598	0.0774221	0.058144
0.732723		0.0117921				0.145426		0.0813893	0.303808	0.260917
1.11514		-0.0352883				0.93807		0.254083	0.618267	0.195489
0.986685		0.112486				0.0179348		0.763377	0.100741	0.405092
0.75861		0.385579				0.140368		0.679368	0.441925	0.276206
0.928152		0.0773454				0.285918		0.462371	0.409539	0.431495
1.20829		-0.0035819				0.174073		0.447557	1.24782	0.264939
0.601965		0.290442				0.0932248		0.452953	0.23577	0.353372
0.590953		0.0761546				1.0774		0.112433	0.125596	0.0421405
0.325944		0.0255195				0.283437		0.116463	0.997156	0.534367
0.539669		0.0315039				0.146433		0.0681746	0.0900038	0.0319007
0.52231		0.317296				1.34108		0.262365	0.631472	0.134438
0.856396		0.0630646				0.209518		0.17293	0.272552	0.461369
0.989734		0.118732				0.333706		0.351369	-0.0244341	1.05873
0.678734		0.535169				0.206735		0.149575	0.00785373	0.0632762
0.550112		0.154388				0.858852		0.356412	0.247815	0.351895
0.935194		0.131581				0.168175		0.216726	0.723014	2.12865
0.369354		0.098557				0.101386		0.0550952	0.111522	0.351395
		0.0225853				0.926236		0.260553	0.193894	0.161901
		0.00219516				0.372912		0.0426838	0.120326	0.0447015
		0.27524				0.732324		0.141254	0.456831	0.288742
		0.0551072				0.47599		0.194696	0.0904844	0.084071
		0.154893				0.189813		0.246011	0.404906	0.00997621
		0.102186				0.319286		-0.0080523	0.289486	0.354262
		0.027242				0.317052		0.24738	0.239198	0.283095
		0.307704				0.124621		0.233432	0.68458	0.31299
		0.172843				0.304812		0.977374	0.27938	0.092953
		0.36931				0.564405		0.449048	0.0615895	0.0795893
		0.156691				0.705634		0.345394	0.863714	0.211695
		0.0519185				0.693565		0.105406	0.17418	0.103862
		0.186974				0.233495		0.241688	0.149057	0.00867969
		0.0472223				0.0184726		0.702141	0.342265	0.0402456
		0.111155				0.197592		0.123175	0.239984	0.0889289
		0.474497				0.890714		0.477586	0.207941	0.0727473
		0.164992				0.581678		0.383343	0.277485	0.468399
		0.04608				0.291568		0.245481	0.445051	0.0432935
		0.115614				0.237313		0.23422	0.056482	0.322284
		0.167246				0.586207		0.0318211	0.0832456	0.221766
		0.0527146				0.227628		0.198686	0.222974	0.461978
		0.17027				0.427171		0.333101	0.130038	0.46741
		0.0403288				0.528163		0.0570806	2.12207	0.155653
		-0.0367467				0.384192		0.0129218	0.0989772	0.564856
		0.215219				0.0844961		0.16781	0.691033	0.175533
		0.309558				0.142959		0.454704	0.360647	0.234356
		0.313732				0.752987		0.0396132	0.16888	0.640378
		0.0169089				0.359486		0.197817	0.00742137	0.29498
		0.0972655				0.843724		0.0783564	0.0986894	0.441922
		0.0873826				0.0370424		0.248877	0.334841	0.583944
		0.0217256				0.18521		0.309809	0.0301047	0.664867
		0.00721352				0.735905		0.199357	0.796181	0.280147
		0.198087				0.57806		0.0376209	1.17185	0.150975
		0.0234645				0.0651182		0.100245	0.224	0.247998
		0.0767231				0.926738		0.0947332	0.202536	0.0373588
		0.132099				0.864511		0.476274	0.162838	0.022403
		0.00803916				0.41642		0.364486	0.463988	1.6491
		0.0895863				0.474505		0.282433	1.04971	0.313486
		0.250154				0.118768		0.19115	0.24238	0.100976
						0.18594		0.802188	0.457553	0.456964
						0.700272		0.649017	0.045287	0.0396601
						0.0602925		1.00595	0.0766783	0.0939478
						0.365699		0.618805	0.872219	0.461654
						0.463164		0.298224	0.94489	0.113622
						0.144292		0.163151	0.23357	0.382684
						0.262366		0.0443807	0.238742	0.064547
						0.213617		0.340647	0.021262	0.383375
						0.495901		0.286165	0.56415	0.517097
						0.725463		0.478722	0.0371495	0.519402
						1.31179		0.364951	0.550682	0.936023
						0.250797		0.0160862	0.121699	0.834186
						0.251659		0.199808	0.138538	0.245741
						0.189233		0.471275	0.269566	0.285549
						0.0901795		0.220964	0.362516	0.0514178
						0.0968445		0.33519	0.0233299	0.123863
						0.118891		0.176871	0.575804	0.130737
						0.151804		0.430516	0.764379	0.0266706
						0.340155		0.375729	0.192343	0.12189
						1.19724		0.271723	0.958314	0.261442
						0.401319		0.268789	0.0220128	0.321898
						0.0320244		0.375862	0.0134971	0.928969
						1.09895		0.35525	0.117015	0.342111
						0.168197		0.579117	0.150341	0.0972573
						0.686959		0.0601323	0.47283	0.86452
						0.482037		0.00162209	0.106537	0.417544
						0.165045		0.318064		0.0798834
						0.208617		0.191311		0.484574
						0.366409		0.399963		0.270665
						0.279868		0.141291		0.383949
						0.109043		0.338544		0.0324903
						0.895989		0.0490267		0.181461
						0.288946		0.231366		0.482578
						0.585526		0.0195939		0.319375
						0.558091		0.372122		0.730245
						0.183602		0.676196		1.63423
						0.397782		0.0447072		0.0438889
						0.299725		0.150271		0.135983
						0.110581		-0.0033871		0.111296
						0.329788		0.143955		0.10483
						0.274257		0.60012		0.109882
						0.210692		0.755253		0.485155
						0.482342		0.386082		0.16263
						1.70455		0.280355		0.387605
						0.296055		-0.0205186		0.00549875
						0.350246		0.3057		0.0429979
						0.1814		0.142496		0.191585
						0.431901		0.144479		0.0298263
						0.701843		0.05018		0.238659
						0.19058		0.313056		0.610151
						0.18746		0.49072		0.643808
						0.317339		0.374235		0.350797
						2.95538		0.0801031		0.273439
						0.329528		0.391411		1.13472
						0.169119		0.0989328		0.073482
						0.418841		0.470674		0.274752
						0.111676		0.215982		0.102053
						0.100914		0.0625614		0.230564
						0.64641		0.357761		0.60427
						0.143197		0.220691		0.256556
						0.256764		0.225205		0.0321012
						0.417347		0.599796		0.633185
						0.664687		0.137412		0.222432
						0.801357		0.0207693		0.0363276
						0.791358		0.344681		0.00464807
						0.118135		0.776113		0.094563
						0.315782		0.232006		0.0244208
						0.626525		0.0549615		0.407732
						0.353455		0.248164		0.257175
						0.395547		0.111009		0.263958
						0.50691		0.112583		0.397406
						0.784773		0.59303		0.133952
						0.0978927		0.341449		0.712895
						0.293337		0.173628		0.122943
						0.460831		0.0104467		0.992558
						0.340397		0.393527		0.173704
						0.253294		0.659502		0.207363
						0.656817		0.126946		0.262792
						0.276449		0.180709		0.0739131
						0.355382		0.122347		0.0141033
						0.337567		0.115127		0.331982
						0.415514		0.2884		0.78332
						0.531966		0.0480479		0.0440828
						0.62622		0.602168		0.0104227
						0.0443821		0.258823		0.606736
						0.061772		0.0887708		0.411446
								0.0887958		0.237736
								0.189826		0.386675
								0.229559		0.0997817
								0.224557		0.226832
								0.240424		0.0307241
								0.0683951		0.154846
								0.294598		1.63535
								0.486699		0.0434244
								0.119773		0.168039
								0.253529		0.098501
								0.147095		0.222398
								0.553267		0.270924
								-0.0113482		0.345019
										0.148601
										0.363027
										0.207625
										0.196897
										0.513901
										0.0245181
										0.0929655
										0.363356
										0.399713
										0.0690642
										0.0549114
										0.182872
										0.4825
										0.161618
										-0.0048439
										0.231263
										0.0974695
										0.0660049
										0.259694
										0.261668
										-0.0099613
										0.0200457
										0.0590037
										0.283248
										0.688115
										0.381523
										0.310393
										0.105318
										0.401315
										0.160717
										0.0838225
										0.142111
										0.0527457
										0.0411416
										0.181906
										0.370838
										0.316184
										0.218706
										0.465126
										0.268498
										0.154613
										0.0262335
										0.727734
										0.428254
										0.534592
										0.143559
										0.033728
										0.274758
										0.363549
										0.540708
										0.103869
										0.308897
										0.676925
										0.0739066
										0.198369
										0.419533
										0.338072
										0.186849
										0.313293
										0.253195
										0.196419
										0.156308
										0.216261
										0.514549
										0.228431
										0.0755501
										0.0401861
										0.0447776
										0.101459
										0.123998
										0.101035
										0.0382454
										0.415662
										0.302402
										0.483716
										0.143122
										0.105201
										0.413008
										0.189789
										0.65772
										0.181398
	0.887239	0.534351	0.182732	1.43228		0.807522	0.519018	1.61603	0.20757	0.837879	0.55423	1.11284
	0.616519	1.45143	0.0769775	0.487396		0.875802	0.149124	0.255932	0.14947	0.338075	0.863569	0.709456
	1.05268	0.65469	0.48808	0.89802		1.17668	0.269459	0.685264	0.0336721	0.420515	0.616956	0.653081
	0.422993	0.443117	0.0484209	1.39407		0.435864	0.177179	0.285264	0.162925	1.08239	0.490761	0.203031
	0.849148	0.631781	0.0507488	1.02267		0.630901	0.898181	0.704284	0.185332	1.51653	0.536213	0.845263
	1.46893	0.264169	0.425536	0.744497		1.26349	0.0419345	1.17685	0.9003	1.87086	0.137096	1.31115
	1.67771	0.774774	0.858079	0.514249		1.18939	0.588658	1.30519	0.029556	0.761862	0.436256	0.307492
	0.950056	0.0632129	0.797611	0.491445		0.0919154	0.274459	1.18169	1.21482	1.37205	0.273445	0.0814848
	0.791487	1.01856	1.73287	0.448154		0.886976	0.782139	1.7882	0.3979	0.842341	0.952716	2.0323
	1.786	1.0914	0.17332	0.30178		0.0826208	1.85307	0.980969	0.236379	2.67635	0.0811932	1.09383
	1.34408	1.06128	0.619006	0.47432		0.408074	0.488344	0.284631	0.297781	2.05688	1.42977	1.17136
	0.927651	1.93004	0.170376	0.551058		0.86982	0.123824	0.993221	0.0497449	0.836909	0.576997	1.15349
	0.739717	0.525615	0.112022	0.103631		0.124503	0.311683	1.06006	0.072	0.420373	0.431249	0.0953943
	0.787839	0.172798	0.386171	1.94215		0.569444	0.170139	0.431614	0.0635708	1.14222	1.18745	0.299138
	0.815012	2.99659	0.478073	0.282037		0.595677	0.242375	0.660422	0.638847	0.998905	0.670629	0.439528
	0.73271	0.448365	0.0545093	0.194907		1.00691	0.0569453	0.211551	0.225243	0.462851	0.49074	1.19611
	1.22642	0.311082	0.221998	1.07171		0.440262	0.0897599	1.46267	0.305476	0.43445	0.605004	0.432114
	0.776076	0.229043	0.362675	0.431331		0.734871	0.0419384	0.652462	0.191082	0.408076	0.914812	0.343968
	0.825056	0.421119	0.0448326	0.97254		0.143964	0.119051	0.452617	0.395376	0.4834	1.69726	0.796925
	0.565846	0.17493	1.15777	0.832869		0.464331	0.20124	1.31682	0.177087	0.121525	0.263862	0.138667
	0.646795	0.144194	0.0937631	0.762174		0.0711701	1.32211	0.315877	0.180082	0.757646	0.518406	0.116884
	0.453033	0.202976	0.101967	1.24531		0.118805	0.420474	0.22533	1.03179	0.812556	0.627328	0.753554
	0.836803	0.398205	6.5142e-05	0.213234		0.609033	0.457446	1.11619	0.982867	0.916807	0.967138	0.603487
	0.417887	0.508533	0.783012	1.67223		0.625959	0.152202	0.285808	0.207471	0.499589	0.0711407	0.423362
	0.921668	0.805918	0.13327	1.09814		0.407416	0.90244	0.0832555	0.113394	0.890083	0.18922	1.00897
	0.557221	0.382018	0.208468	0.724697		1.14899	0.20886	0.616368	0.587803	0.234023	0.123227	0.297299
	0.572565	0.611336	0.22932	0.942936		0.133523	0.763602	0.332152	0.221773	0.526861	0.223864	0.585052
	0.913461	0.063676	1.14835	0.639099		0.421925	0.541897	1.0783	0.690871	0.856701	0.457139	0.138488
	0.879324	0.271056	0.222221	0.364197		0.0154191	0.612624	1.16749	0.46846	0.27725	0.433542	0.259315
	0.831963	1.00509	0.254681	0.435588		0.308163	0.796678	0.811808	1.02175	2.41384	0.531829	0.675534
	0.99741	0.311999	0.086457	0.163217		0.844865	0.0884964	0.136752	0.455513	0.343566	0.373685	0.251185
	0.661383	0.867944	0.371393	0.929631		0.544531	0.183017	1.58859	0.180414	0.666966	0.597803	0.503458
	0.363449	0.904071	0.073976	-0.0055274		0.729847	0.300592	1.63582	0.0382211	0.787499	0.152837	0.651922
	0.690464	0.0372753	0.249799	0.535664		0.415225	0.341084	0.623213	0.0628376	0.20756	0.0491258	0.200772
	0.209337	0.416781	0.0680373	0.286833		0.149118	0.0538595	0.41558	0.428736	0.074176	0.4576	0.779925
	0.378571	0.360288	0.108243	0.344941		1.05916	0.94919	0.552358	0.946084	0.0981798	0.14823	0.421669
	0.606109	0.0629875	0.209274	0.628554		0.597655	0.176503	0.89558	0.131443	1.11323	0.352443	0.199619
	0.4556	0.189017	0.926245	0.479722		0.518416	0.269342	1.70249	0.324997	1.08696	0.172039	0.0415942
	0.231796	0.180362	0.00039667	0.562707		0.332829	0.442344	1.45691	1.18192	1.16287	0.230708	0.0908234
	0.63347	0.492421	0.333613	0.924434		0.252973	0.122064	0.182754	0.149166	1.29157	0.190773	0.513401
	0.466687	0.207667	0.253858	0.838902		0.457549	0.0709091	1.20304	0.154559	0.354493	0.357871	0.171901
	0.526154	0.0327863	0.392121	1.73422		0.510462	0.665922	1.63608	0.392007	0.161884	0.247024	0.243148
	0.601419	0.276453	0.36736	0.119892		0.401958	1.50396	1.05346	0.0785785	2.01561	0.055216	0.663879
	-0.0019316	1.28503	0.0465983	1.14384		1.57213	0.160752	0.430006	0.358076	0.3753	0.538074	0.365339
	0.219425	1.17614	0.27764	0.544233		0.65188	0.932925	2.24988	0.101343	0.445988	0.650567	0.526336
	0.952094	0.345797	0.123903	0.331995		0.292191	0.696531	0.437326	0.34273	0.194731	0.551796	0.189002
	0.90902	0.116363	0.0981764	0.812359		1.1454	0.988994	0.766986	0.184349	0.871292	0.111339	0.495022
	0.987739	0.129098	0.378492	0.262289		0.171615	0.0608154	0.554551	0.154418	0.451936	0.240058	0.50288
	1.62345	0.139575	0.435621	1.38497		0.046215	0.279778	0.355137	0.928921	1.1193	0.16436	0.0941204
	0.995843	0.772968	0.247246	0.591006		0.130111	1.05784	0.556535	0.0359679	1.28946	0.0743192	0.178678
	0.64372	0.280607	0.286723	0.802493		0.0454944	0.463678	0.491453	0.0736775	1.73931	0.824481	1.01845
	0.95583	0.506695	0.0973824	1.45414		0.0661227	0.077438	0.613527	0.427336	0.868026	0.018878	1.29071
	0.921243	0.138993	0.0283976	0.435612		1.61361	0.38088	1.05018	0.0437716	0.688337	1.74187	0.609813
	0.278882	0.504298	0.0622175	0.230552		0.720013	0.522347	0.323434	0.554114	0.688881	0.186417	0.393267
	1.07309	0.222382	0.0448506	1.52116		0.28389	1.56929	0.582176	0.0890256	0.423701	0.416056	-0.0103597
	1.38032	0.168001	0.105992	0.694609		0.415953	0.80446	0.638142	0.567963	0.810372	0.115714	0.550247
	0.722716	1.35164	0.114323	0.324062		0.0328973	0.472092	0.145433	0.930392	0.838086	1.05928	0.12055
	0.893747	0.466849	0.23527	0.716131		0.988983	0.714247	0.0462534	0.0811049	1.18922	0.532256	0.729618
	0.495088	0.330665	0.097438	0.536174		0.0771336	0.0383207	1.18688	0.0637676	0.340661	0.501848	0.685609
	1.10106	0.568801	0.0411665	0.477288		0.241837	0.35564	1.11918	0.0610708	0.425575	0.79664	0.147167
	1.00949	1.08126	0.151542	0.150878		0.149014	0.859921	1.62655	0.0440363	0.263347	0.319721	0.160747
	0.520444	0.217031	0.26318	0.181936		0.129805	0.218301	0.605235	0.232925	0.618128	0.235651	0.429156
	0.49928	0.661792	0.0515982	0.431684		0.660442	0.851294	1.1975	0.151363	1.44992	0.232444	0.304494
	1.34603	1.1463	0.025256	0.803814		0.117433	0.827187	3.72155	0.0284523	0.141792	0.180661	0.584938
	0.579289	0.726719	0.132345	0.578216		0.17015	0.371557	1.12504	0.185589	0.167486	0.25923	0.299939
	0.674574	0.310907	0.00676411	0.0907034		0.14328	0.411252	1.53661	0.0741636	0.469984	1.21639	0.276743
	0.496995	1.13464	0.0196164	0.512204		0.135227	0.898373	1.03622	0.122922	1.65199	0.554446	0.668475
	0.753505	0.0889265	0.142878	0.487035		0.0929774	0.559511	2.54037	0.141909	1.02579	0.573832	0.781044
	1.00057	1.26652	0.0924096	1.30938		0.475579	0.492119	0.715291	0.400955	0.549138	0.836601	2.31537
	0.920314	0.692761	0.117255	0.483689		0.175514	0.332966	0.819841	0.0663824	0.697447	0.0618766	0.228567
	0.795606	0.303711	0.393105	0.754137		0.109386	0.100547	1.39593	0.496742	0.460852	0.510754	0.163066
	0.292464	0.139948	0.00321228	2.17701		0.870119	0.292509	0.467846	0.0307062	1.92328	0.344264	0.209952
	0.826111	0.369915	0.0104528	0.276943		0.851283	0.0813606	2.28633	0.142426	0.167251	0.320634	0.0897952
	1.00185	0.503159	0.169931	0.209911		0.313337	0.613764	1.19095	0.453479	0.853506	0.11131	0.284267
	0.793232	0.534453	0.0301133	0.857869		0.380639	0.772348	1.05598	0.445227	0.993593	1.27418	0.461007
	1.27268	0.0625931	-0.0174438	0.781055		0.410076	0.131945	1.11248	0.11718	0.768323	0.269413	0.0635329
	0.571739	0.364708	0.448502	0.626317		0.135524	0.646806	0.571798	0.125913	2.51853	0.0600264	0.220111
	1.02167	0.632275	-0.0101456	0.433592		0.475453	0.102737	0.448461	0.117914	0.0901601	0.20986	0.106649
	0.510753	0.298404	0.06191	0.19189		0.514451	0.344925	0.0633002	0.129566	0.570556	0.636396	0.161098
	0.85913	0.296689	0.113489	0.741266		0.809166	0.0732588	1.0836	0.209706	0.0363549	0.457091	0.0736755
	0.924824	0.114763	0.0293873	0.633576		1.11318	0.224812	1.04349	0.206007	1.34465	0.11778	0.874531
	0.864279	0.563556	0.0949118	0.275049		0.393123	0.15716	0.432078	-0.0006171	0.865901	0.160956	0.834217
	0.868533	0.709764	0.269326	1.75781		0.211069	0.440933	1.08953	0.115833	0.00883423	0.172347	0.419746
	0.975866	1.23621	0.182104	0.0727272		0.357157	0.751502	0.439811	0.160369	0.760043	0.128329	0.0512673
	0.733947	0.293438	0.0983521	0.257139		0.463781	0.435848	0.710895	0.328512	0.969999	0.0732382	1.19793
	1.67599	0.234774	0.308648	0.801333		1.09682	0.420102	0.248275	0.0936143	0.944928	0.0583706	1.07084
	1.36034	1.42712	0.0827684	0.138438		0.971612	0.0652717	0.202367	0.558362	0.788707	0.664914	0.668463
	0.9972	0.0790639	-0.0142932	0.110108		0.295781	0.280343	0.364317	0.0398761	0.571547	0.213173	0.305902
	0.87949	0.878684	0.0232244	0.415685		0.412702	0.93717	0.280759	0.0328611	0.462744	0.34942	0.789669
	0.906112	0.533161	0.418022	0.530381		0.0116747	0.243254	0.621989	0.152364	0.251031	0.29044	0.416969
	1.05991	0.387145	0.069441	1.09287		0.25703	0.0234221	0.335508	0.277581	1.09483	0.201997	0.221667
	0.640779	0.926465	0.0517979	0.413768		0.360226	0.339947	0.202475	0.276073	0.518335	0.361088	0.591417
	0.726055	1.4316	0.358946	0.838216		0.0878538	1.01414	0.887456	0.407756	0.0892078	0.559244	0.230225
	0.952725	2.64342	0.0367378	0.489458		1.11804	0.302644	0.515506	0.0547803	0.691149	0.68031	0.392945
	0.801818	0.465616	0.217563	0.0761616		0.117862	0.414115	0.318328	0.0708198	0.168835	0.972773	1.0821
	0.454825	0.267547	0.560194	0.852011		0.325556	0.377881	0.94482	0.0878187	0.350902	0.285952	0.282413
	1.04566	0.0356503	0.225959	0.729986		0.160806	0.211671	1.66771	0.11822	0.399239	0.669981	0.91015
	0.354973	0.283986	0.0860314	1.14182		0.145237	0.319233	0.541756	0.0801816	0.272225	0.160968	0.430568
	0.798061	0.391573	0.0567648	1.12295		0.129062	0.28392	0.323119	0.136729	0.367637	0.542091	0.419542
	0.970391	0.242801	0.143836	0.765359		0.0848179	1.01566	0.529942	0.0199921	0.0885002	0.0737722	0.473635
	0.656985	0.151061	0.387764	0.509484		0.618125	0.224907	0.58405	0.023481	0.642281	0.459986	0.16247
	0.998911	0.744953	0.0513059	0.745342		0.0433441	0.215967	1.26942	0.271867	0.233461	0.306266	0.166177
	0.335607	0.358122	0.0455575	0.129		0.546503	0.536986	0.304806	0.150065	0.496561	0.216434	0.452377
	0.469647	0.281839	0.0517215	2.21445		1.36044	0.575163	0.396943	0.129867	0.108603	0.316006	0.231471
	0.366968	0.517109	0.0776721	0.443188		0.364728	0.823513	0.335599	0.116262	0.229792	0.323509	0.612246
	0.550886	0.47773	0.0698962	0.564927		0.327441	0.172862	1.01249	0.758889	0.610005	0.242798	1.04046
	0.344806	0.244911	0.186125	0.944376		0.209476	0.296869	0.525551	0.0233848	0.832414	0.298259	0.591573
	0.706647	0.00312076	0.0990157	1.74584		0.34025	0.178016	0.779552	0.11448	0.123693	0.45458	0.343094
	0.615617	0.135474	0.0599743	0.460878		0.585663	0.122104	0.540959	0.695175	0.777448	0.111286	0.776239
	0.411707	0.668915	0.0588699	0.610788		0.139453	0.409396	0.725626	0.365868	0.057195	0.672877	1.05046
	0.415538	0.217313	0.160265	0.671785		0.267794	0.299775	0.891558	0.0270024	0.0827571	0.135094	0.431138
	0.932514	0.528971	0.0816305	0.701606		0.331544	0.685186	0.741702	0.0335674	0.30433	0.243314	0.159678
	1.08764	0.0582556	0.0989451	0.285167		0.208185	0.576724	0.200267	0.454057	0.904885	0.0963061	0.118325
	0.451452	0.0869832	0.0403891	0.47714		1.19926	0.13076	0.70409	0.0440228	0.150682	0.645227	0.150011
	0.681357	0.619377	0.112227	0.468692		0.155134	0.156563	0.418812	0.23308	0.268743	0.36055	0.143742
	0.56005	0.587712	0.0463523	0.498082		0.044869	0.285846	0.487501	0.11451	0.625796	0.30626	0.126315
	0.573813	0.12404	0.405424	0.387241		0.267669	0.740179	0.0554123	0.0988483	0.110518	0.0996835	0.552971
	0.793492	0.123971	0.0817176	0.31885		0.147769	1.30215	0.332329	0.0956801	1.63406	1.68402	0.634617
	0.467002	0.931918	0.569397	1.88153		0.379845	0.260895	0.165437	0.0122226	0.113203	0.621374	0.208701
	0.86892	0.422749	0.133512	0.930152		0.697365	1.92794	0.619433	0.139502	0.711234	0.594434	0.113767
	0.453237	0.390432	0.0381878	0.190496		1.10461	0.15945	0.517558	0.0480845	0.152256	0.193707	0.308167
	0.646799	0.473039	0.0373008	0.260832		0.443716	0.0509671	0.0469229	0.127382	0.599	0.430376	0.169842
	1.0078	0.185576	0.104918	0.796366		0.146028	0.228078	0.439713	0.187907	0.237841	0.451484	0.398409
	0.531238	0.0733031	0.118598	0.652325		0.284406	0.303936	0.120148	0.102669	1.87155	1.22049	0.370713
	0.650314	0.603378	0.394533	0.850974		0.224804	0.225854	0.285755	0.0477948	0.26357	0.0244989	0.111336
	0.372993	0.122412	0.019799	0.00185033		0.153675	0.752717	0.440213	0.15998	0.512619	0.301859	0.426929
	0.964875	0.78371	0.0550305	0.672008		1.02433	0.251052	0.75983	0.105465	0.125215	0.0625496	0.414183
	0.866004	0.696828	0.0797063	1.03657		0.375036	0.209547	1.39393	0.0503543	0.307349	0.446211	0.478202
	1.23459	0.102849	0.0313176	0.413023		0.119658	0.546087	0.944972	0.1377	0.789418	0.494082	0.564124
	0.526984	1.3047	0.136047	-0.007622		0.543134	0.549645	1.29199	-0.0078505	0.633453	0.324925	0.364934
	0.376789	0.250485	0.0256634	1.41326		0.252425	0.525692	0.291483	0.0687124	0.572198	0.186054	0.312211
	0.602492	1.02396	0.0663238	0.232572		0.278032	0.222523	0.550591	0.710141	0.550235	0.257707	0.398386
	0.897215	0.384859	0.170362	0.528144		0.821906	0.833145	0.316014	0.0293609	0.435167	1.11381	0.458064
	0.944199	0.371018	0.111314	0.184754		0.311636	0.99194	1.58126	0.0445783	0.18715	0.432877	0.352035
	0.903038	0.916604	0.0821249	0.845419		0.826821	0.279942	0.700069	0.207997	0.0872533	0.26488	1.00651
	0.668217	0.365087	0.0645471	1.04814		0.122369	0.411882	0.326718	0.106232	0.176461	0.0985555	0.4598
	0.544352	0.562124	0.173341	0.240359		0.434521	0.514388	0.589877	0.0606584	1.53497	0.147457	2.30496
	0.972594	0.30013	0.162043	1.05462		0.00504282	0.770153	1.06218	0.228305	0.323462	0.25513	0.261066
	0.851801	0.706778	0.0967315	0.0953399		0.372979	0.194096	0.761035	0.124318	0.640134	0.555784	0.404807
	0.798426	0.17245	0.0427188	0.361716		0.0728956	0.302587	1.25123	0.111747	0.499675	0.305784	0.29481
	0.655908	0.2499	0.21126	0.664876		0.109536	0.312552	0.220825	0.117103	0.211381	0.34221	0.16561
	0.821019	0.214158	0.0956539	0.559361		0.109238	1.17184	0.0727253	0.211753	0.726457	0.844017	0.517221
	0.926986	0.154957	0.0251688	0.706592		0.103438	0.303035	0.449682	0.00704507	0.0761855	1.05957	0.268378
	1.02986	0.359027	0.0686474	0.941157		0.26949	0.866184	0.929629	0.0349313	0.0795251	0.661016	0.368877
	1.28851	0.0168029	0.0775754	0.962647		0.229898	1.32753	0.960708	0.226762	0.588592	0.372693	1.09243
	1.41978	0.137563	0.0210652	1.1104		0.220542	0.358161	0.826858	0.0326348	0.0731927	0.624768	0.231027
	0.55678	1.33621	0.193044	0.676603		0.405457	0.371049	0.791646	0.577668	0.441821	0.57801	0.516781
	0.830784	0.532052	0.327949	0.752242		0.00391373	0.180428	0.63076	0.196737	0.52498	0.117357	0.343261
	1.30843	0.448466	0.105323	0.934294		0.465783	0.791508	0.165385	0.103986	1.80191	0.0744808	0.130689
	0.825636	0.43718	0.0558902	0.564448		0.29654	1.16304	0.026394	0.0147925	1.18015	0.280751	0.352382
	0.804628	0.33021	0.281123	0.419424		0.286545	0.755638	0.328166	0.152947	0.599078	0.303765	0.320144
	1.02613	0.539862	0.0972798	0.162579		0.387209	0.123337	1.23802	0.0383817	0.625197	0.678881	0.256322
	1.12728	0.916882	0.0363651	0.166223		0.0447037	1.46643	0.466884	0.0528099	0.822459	0.209701	0.276792
	1.5997	1.08092	0.141378	1.07987		0.11456	0.51011	0.369004	0.131629	0.510442	0.785847	0.318127
	1.29832	0.0738461	0.0867604	0.784694		0.49553	2.35455	0.122416	0.0730826	0.510978	0.261128	0.287305
	1.59764	0.102045	0.0529753	0.690709		1.73014	0.579714	0.252618	0.144957	0.245177	0.3267	0.344138
	0.763854	0.132857	0.264788	0.498038		0.144764	0.599624	0.614933	0.132667	0.717503	0.687276	0.328059
	0.569585	0.122345	0.0619201	0.09303		0.0248182	0.342913	0.557521	0.0165885	0.144409	0.375611	0.115514
	1.29648	0.346665	0.0865329	0.359037		0.580132	0.0837031	0.513639	0.121601	0.955615	0.173556	0.667518
	0.874495	0.344374	-0.0013681	0.718441		0.0607709	0.225254	0.0552491	0.0191403	0.231	0.0600479	0.26221
	1.18239	0.558092	0.00793894	1.21314		0.223479	0.687637	0.71535	0.12226	0.137162	0.431266	0.27638
	1.52649	0.115497	-0.002306	0.241151		0.326395	0.385149	0.400167	0.0500137	0.042634	0.0239419	0.223689
	1.02781	0.114103	0.0472033	0.568186		0.335272	0.11863	0.332518	0.108098	0.819488	0.338194	0.159996
	0.979519	0.0957612	0.0953992	1.32686		0.171418	1.25319	0.458479	0.0697676	1.31999	1.92225	0.412479
	2.02699	0.71702	0.0780247	0.301624		0.728273	0.310771	0.24683	0.145867	0.10848	0.550788	0.396632
	0.913114	0.468117	0.135747	0.552318		0.117071	0.45447	0.462783	0.0213955	0.067512	0.659705	0.406362
	1.36923	0.428603	0.327731	0.618262		0.493807	0.00363878	0.419653	0.16548	0.665366	0.443608	0.679795
	1.0231	0.397877	0.0629157	0.242283		0.644995	0.0954887	0.248509	0.0782964	0.29496	0.22085	0.683084
	0.388067	1.90909	0.259338	0.209839		0.669947	0.952575	0.262043	0.0731098	0.200111	0.712081	0.312257
	0.531908	0.495195	0.0632649	0.835965		0.695139	0.27993	0.261575	0.0683398	1.21719	0.157679	0.426413
	0.710926	0.559154	0.122992	0.844083		0.145605	0.133227	0.255645	0.334885	0.21302	0.371719	0.476935
	0.39013	0.173373	0.0412198	0.0864512		0.015376	1.0375	0.342091	0.61264	0.00734686	0.241018	1.15023
	0.40216	0.33528	0.0458311	0.444094		0.262919	0.225196	0.219	0.036068	0.460188	0.0669446	0.376233
	0.710794	0.118722	0.194759	0.96204		0.19573	0.816641	0.197137	0.0031212	0.0877482	0.203346	0.243547
	0.570113	0.347765	0.0696494	0.0943187		0.0947012	0.544477	0.61456	0.152159	0.29677	0.346667	0.0656605
	0.118124	0.0855433	0.164061	0.307915		0.305785	0.877445	0.17483	0.0266445	0.184305	0.988258	0.00840157
	0.503227	0.281288	0.161801	0.421585		0.399143	0.137168	0.286809	0.0640232	0.481642	0.479686	0.14758
	0.52829	0.362409	0.050374	1.10419		0.18152	0.264748	0.645797	0.0562855	0.118154	0.409279	0.0496606
	0.649892	0.471589	0.102759	0.0839672		0.321403	0.0501556	1.1426	0.0754177	0.287762	0.631103	0.275292
	0.48392	0.914446	0.187172	0.578844		0.0477448	0.195003	0.559889	0.0375822	0.360162	0.429532	0.173745
	0.407229	0.341047	0.0705711	0.11103		0.648379	0.186741	0.337315	0.0681177	0.481975	0.482855	0.694528
	0.714628	0.335853	0.00466355	1.36997		0.0419439	0.396308	0.344918	0.203638	0.900308	0.201722	0.879996
	2.08485	0.134144	0.129215	0.0195457		0.187054	0.249865	0.106198	0.0873779	0.986885	0.224268	0.258147
	0.941549	1.06825	0.0218197	0.476446		0.444663	0.100334	0.34697	0.0151035	2.71303	0.0939666	0.174251
	1.14029	0.108366	-0.0012291	1.46997		0.661172	0.0954462	0.686701	0.176513	0.0954178	0.0649949	0.515601
	2.26939	0.333175	0.132901	0.209692		0.0959342	0.157675	0.826031	0.0483933	0.340465	1.17689	0.203104
	1.19103	0.41315	0.0050254	0.966143		0.12659	0.238606	0.110549	0.208596	0.449277	0.601047	0.0241355
	0.714025	0.2388	0.134725	0.704418		0.0832695	0.834535	0.0785239	0.169087	0.885592	0.473919	0.193681
	1.6638	0.231984	0.0883506	0.636361		0.332338	0.603716	0.649368	0.00132893	0.381928	0.210376	0.50585
	1.33511	0.114649	0.168211	0.867328		0.0395762	0.209674	0.225334	0.244604	0.0681961	0.00439399	0.811486
	1.49539	0.321278	0.110838	0.321705		0.366727	0.254833	0.0686561	0.0861887	0.624274	0.412975	0.265499
	1.69433	0.703612	0.0592919	0.281633		0.379016	1.15413	0.153644	0.118181	0.394992	0.116704	0.199342
	1.37215	0.159955	0.121183	0.104637		0.580342	0.434178	0.706549	0.277752	0.9535	0.201949	0.166933
	1.30683	0.439105	0.0156151	0.150524		0.0593518	1.01703	0.85374	0.0674041	0.225187	0.186532	0.301182
	0.655819	0.13753	0.0940001	0.53319		0.520961	0.977356	0.0950545	0.0947024	0.225779	0.448549	1.02271
	0.411463	0.0942953	0.225672	0.67696		0.254825	0.0945589	0.876039	0.115587	0.0916688	0.131714	0.365339
	0.571335	0.161325	0.00025557	0.22359		0.131032	0.391308	0.904941	0.0223115	0.837461	0.667349	0.105579
	0.429055	0.114162	0.105226	0.373019		0.0237257	0.221976	0.206954	0.0437729	0.021657	0.922891	0.503066
	0.494716	0.455563	0.0707152	1.02917		0.248596	1.84394	0.494308	0.199037	0.11061	0.116488	0.669819
	0.491524	0.470796	0.0726292	0.282432		0.516311	0.657016	0.782072	0.139843	0.0806534	0.416238	0.212166
	0.529946	0.378214	0.0810483	0.521335		0.683213	0.594748	1.20804	0.0252951	0.191675	0.101217	0.127981
	1.01292	0.181806	0.114216	0.371771		0.18826	0.915956	0.691823	0.107716	0.424233	0.115768	0.212825
	0.637675	0.159063	0.0343247	0.337945		0.121435	0.050999	0.387998	0.0810983	0.151293	0.472379	0.437887
	0.72508	1.06842	0.0186274	0.878407		-0.0627825	0.347793	0.176306	0.130689	0.155013	0.654122	0.18858
	0.529663	0.176254	-0.0118671	1.07916		0.207415	1.23758	0.738605	0.408648	0.495413	0.736816	0.114994
	0.459175	0.678227	0.18307	0.542005		0.0944486	0.044475	0.491301	1.02374	0.558028	0.0437848	0.177416
	0.577562	0.107705	0.108226	0.19899		0.641835	0.386378	1.23071	0.0984111	0.115876	0.99152	0.13563
	1.03534	0.0953073	0.0527895	0.0447687		0.177668	0.245606	0.34749	0.00781003	0.180208	1.11413	0.412114
	0.676775	0.409165	0.0395765	0.491076		0.127738	0.476289	0.883075	0.0155835	0.157811	0.507763	1.22881
	0.82466	0.162999	0.0646897	0.767896		0.926871	1.02971	0.122456	0.213201	1.23598	0.225455	0.276435
	0.389763	0.785099	0.0548024	0.267195		0.330297	0.0844972	0.681975	0.0573788	0.189727	0.213579	0.313942
	0.528194	0.361947	0.0987735	0.260608		0.074669	0.9312	0.128519	0.213283	0.557638	0.326288	0.260611
	0.220079	0.168524	0.150069	0.892498		0.508129	0.578922	0.113898	-0.0024574	0.320329	0.34095	0.171726
	0.794324	0.533431	0.272014	0.35934		0.953904	0.151917	0.693091	0.0373481	0.179776	0.41253	0.258007
	0.628158	1.46229	0.146525	0.653221		0.10146	0.156819	0.632807	0.0584055	0.767494	0.842584	0.130986
	0.340731	0.488774	0.0434762	1.1349		0.151469	0.202266	1.47101	0.0400243	0.29604	0.107728	0.339918
	0.441859	1.46892	0.0398308	0.146275		0.746474	1.65189	0.704413	0.14917	0.242762	0.255045	0.109242
	0.556212	0.651903	0.182601	0.675983		0.14586	0.235767	0.37762	0.10476	0.665984	0.157891	0.0926808
	0.868482	0.278815	0.218027	0.2705		0.232101	0.0769962	0.0729712	0.0948398	0.375202	0.12572	0.184701
	1.4543	0.125944	0.0977764	0.459298		0.381077	0.0957936	0.37621	0.17032	0.511378	0.342295	0.401601
	1.06522	0.150385	0.124768	0.6604		0.624802	0.268552	0.701114	0.100485	0.270797	0.327074	0.120681
	0.734142	0.0252208	0.0142425	0.287292		0.0914741	0.287686	0.109232	0.074439	0.0315765	0.253187	0.312413
	1.00093	0.211146	0.0271593	0.449736		0.0437855	2.15275	0.712189	0.0598893	0.0764941	1.28474	0.337152
	1.1227	0.200895	0.0317126	0.59846		0.156429	0.136131	0.896193	0.110431	0.158338	0.20123	0.241881
	1.46586	0.291587	0.103056	0.712809		0.0105041	0.0749553	0.267163	-0.0340191	0.656201	0.542322	0.0339197
	1.43006	0.674476	0.0192842	0.386155		0.365036	0.172261	0.664396	0.348604	0.468196	0.341033	0.547031
	0.850916	0.200448	0.0705069	0.489469		0.132941	0.155861	0.286248	0.0572308	0.107737	1.11935	0.723345
	0.984309	0.113228	0.140559	0.748908		0.297954	0.0660714	0.928222	0.015184	0.40123	0.48906	0.401848
	1.63413	0.0128206	0.0180604	0.34549		0.226715	0.616724	0.297547	0.103165	0.585592	0.0544897	0.632885
	1.15687	0.166762	0.298312	1.74007		0.948301	0.18596	0.0951139	-0.0072981	0.792588	0.700498	0.560492
	1.51268	0.567307	0.0339079	0.490981		-0.0104905	0.19615	0.348174	0.202025	0.828971	0.643912	0.212943
	0.949239	0.283103	0.00130375	0.414182		0.0427828	0.229309	0.144736	0.00564106	0.731093	0.649978	0.352988
	0.788824	0.468588	0.112823	0.256925		0.423673	0.739826	0.830233	0.0698033	0.211878	0.425892	0.0517147
	0.943563	0.0210138	0.207432	1.46009		0.43079	0.184278	0.355324	0.0273856	0.264927	0.32763	0.463473
	0.535346	0.363728	0.161573	1.20535		0.317183	0.0798408	0.211762	0.265317	0.357184	0.310923	0.826544
	0.457144	0.523698	0.0169099	0.428886		0.483352	0.36866	0.661907	0.0233071	0.120735	0.774783	0.248247
	0.461293	0.342958	0.114114	0.365026		0.229719	0.826616	0.239091	0.108103	0.905047	0.256894	0.0257433
	0.179733	0.983317	-0.0580938	0.172701		0.0882277	0.127544	0.353997	-0.0235908	0.312735	0.00148025	0.224547
	0.556136	0.708054	0.485176	0.493505		0.273975	0.185327	1.16931	0.542934	0.138319	0.0573821	0.304349
	0.711172	0.0749032	0.0943729	0.157592		0.413096	0.14757	0.416414	0.0817199	0.34618	0.261158	0.28934
	0.609499	0.152087	0.0854499	1.04946		0.290785	0.21959	0.13016	0.0130245	0.636382	0.299205	0.390892
	0.571805	0.275683	0.0759474	0.438642		0.6142	0.311303	0.28947	0.765935	0.379153	0.237805	0.0804314
	0.6126	0.401193	0.0374405	1.15361		0.2332	0.571144	0.709283	0.0377882	0.316729	0.265824	0.313744
	0.763986	0.324515	-0.01402	0.461647		0.885907	0.6589	0.951527	0.152094	0.356762	0.207081	0.54393
	0.623471	0.525585	0.0401558	1.13454		0.0741939	0.21772	0.416232	0.0340127	0.0778899	0.499662	1.06247
	0.649384	0.435906	0.0843184	0.313308		0.0033739	1.42756	0.380929	0.131239	0.481738	0.181125	0.492725
	0.28203	0.134937	0.0673951	1.02311		1.79943	0.531075	0.0634724	0.0796861	0.647221	0.067872	0.168276
	1.28896	0.692765	0.0143133	0.395004		0.510753	1.0667	-0.015567	0.0762429	0.33382	1.33931	0.530972
	0.840159	0.192354	0.0944276	0.149773		0.132912	0.265566	0.0371404	0.111066	0.0354688	0.456168	0.106457
	0.760772	0.245365	0.0366396	0.772415		0.486067	0.365138	0.328768	0.0294	0.223153	0.0485041	0.0104996
	0.724676	0.516564	0.0727601	0.930513		0.0167218	0.322359	0.476472	0.0371117	0.230033	0.197028	0.781178
	0.53201	0.0416839	0.0525014	1.01994		0.285992	0.110537	0.417539	0.0309433	0.537706	1.22511
	0.522763	0.253695	0.07226	0.665917		0.0705458	0.8318	0.132765	0.118116	0.27954	0.46645
	0.618374	0.0738606	0.0646946	0.0479385		0.0834165	0.390733	0.309502	0.242289	0.516211	0.711355
	0.808466	0.765043	0.0316537	0.172126		0.377567	0.219226	0.935061	0.0570588	0.381935	0.338172
	0.766257	1.05714	0.0583048	0.362729		0.028731	0.835945	0.335906	0.155115	0.245889	0.202436
	0.751125	0.359265	0.139947	0.865661		0.375425	0.0738619	0.10966	0.0604752	0.110456	1.092
	1.01541	0.551406	0.10331	0.461122		0.288153	0.547943	0.577905	0.0793562	0.0601038	0.144836
	0.593161	1.83964	0.0155842	0.275908		0.53619	0.564684	0.1253	0.0972653	0.148862	0.28042
	0.857721	0.610013	0.03825	0.0996967		0.234441	0.573085	0.775732	0.0954416	0.457037	0.184696
	0.484806	0.315489	0.0850394	1.29303		0.455703	0.372622	0.174698	0.0635153	0.486497	0.697991
	0.656978	0.662614	0.0230648	1.3102		0.452298	0.234805	0.389186	-0.0041649	0.0531705	0.264249
	0.731634	0.342399	0.0242279	1.09753		0.403699	0.029297	0.163576	-0.0056537	0.391937	0.437906
	0.669457	0.453644	0.0780965	0.18721		0.569201	0.170505	0.232247	0.0544435	0.678872	0.109093
	1.15062	0.43201	0.350015	0.847974		0.494871	0.223828	0.230908	0.0982705	0.388262	0.447901
	0.970062	0.21202	0.160145	1.2989		0.33567	0.3636	0.360977	0.113373	0.115454	0.311677
	0.430383	0.0848485	0.289982	0.619265		0.148919	0.375514	0.185887	0.0488661	0.0914818	0.298826
	0.805176	0.14706	0.124019	0.603484		0.128786	0.0536177	0.211063	-0.0088465	0.332592	0.318458
	1.28445	0.39665	0.177445	0.398639		0.435372	0.754505	0.0727754	0.0643378	0.115146	0.565391
	1.07117	0.795218	0.136547	0.200571		0.386733	0.362354	0.429465	0.0335053	0.781938	0.179343
	0.787549	0.30402	0.250751	0.641838		0.145849	0.98883	0.276463	0.132906	0.83881	0.218428
	2.48993	0.165251	0.0952181	0.194267		0.0457658	1.22678	0.171157	0.0448497	0.696226	0.428113
	0.793377	0.595588	0.194198	0.75996		1.07742	0.173722	0.270912	0.0699585	0.34729	0.270365
	0.545149	1.21	0.0219217	1.02592		0.225888	0.17211	0.222309	0.11706	0.0792103	0.141787
	0.866605	0.144986	0.129768	0.260908		0.0484217	0.435515	0.421303	0.089996	0.355904	0.786376
	0.879626	0.105234	0.0361542	0.0814503		0.343956	0.569219	0.211546	0.190812	0.330564	0.313591
	0.5521	0.731841	0.0499348	0.320257		0.214581	0.208983	0.25402	0.0613076	0.104474	0.481127
	1.15073	0.326234	0.154679	0.1535		0.27857	0.169045	0.0612536	0.323299	0.246731	0.466848
	0.863737	0.173196	0.0690458	0.22867		0.16937	0.324167	0.373484	0.329156	0.500637	0.634337
	0.914644	0.211743	0.12164	0.706313		0.393546	0.145897	1.14935	0.0453856	0.11966	0.206884
	1.0526	0.011851	0.0456579	1.20693		0.599264	0.735126	0.928945	0.182237	0.331984	0.155162
	0.629513	0.239798	0.02263	0.13432		0.235584	0.535858	0.234911	0.0375026	0.0222117	0.310837
	0.482091	0.158654	0.113319	0.906077		0.327797	1.09781	0.674515	0.0224509	0.0289116	0.982774
	0.987672	0.372658	0.12153	0.49239		0.474856	0.181339	0.10325	0.0676139	0.398625	0.118615
	0.898137	0.57759	0.211019	0.303409		0.225156	0.0858745	0.394267	0.0704358	0.136525	0.0354187
	1.0914	0.143024	0.0649694	1.43744		0.109381	0.429512	0.534619	0.184877	0.733059	0.604298
	0.888987	0.197643	0.080347	0.582308		0.602591	0.673605	0.558506	-0.0151607	0.255493	0.090206
	0.94203	0.445522	0.115264	0.31658		0.405942	0.136596	0.237552	0.126452	0.177185	0.496115
	0.526747	0.306218	0.0392203	0.211285		1.04612	0.117077	0.185315	0.00203714	0.18839	0.236599
	0.952167	0.13278	-0.0011369	1.62498		0.196776	0.268019	0.469081	0.103449	0.355085	0.278612
	1.03409	1.30192	0.11353	1.36657		0.0534123	0.187356	0.194163	0.213525	0.0477543	1.03403
	0.339893	0.165742	0.138662	0.0441595		0.122245	0.486204	0.26411	0.0786988	0.187041	0.122404
	1.22871	0.0870185	0.0896334	1.72585		0.232102	0.515887	0.521536	0.0757371	0.0721035	0.238528
	0.588897	0.284228	0.0894452	0.0373644		0.0735711	0.362967	0.625656	0.0818419	0.229315	0.0499026
	0.924424	0.370658	0.093062	0.478677		0.329553	0.264364	0.415027	0.0399905	0.630334	1.21382
	0.4468	0.14359	0.0352199	0.639497		0.0248336	0.497894	-0.0380618	0.188424	0.1958	0.116554
	0.447864	0.319649	0.0441601	1.33994		0.151878	0.894167	0.156351	0.0864827	0.0417979	0.276921
	0.593925	0.48911	0.153923	0.133063		0.0293721	0.18291	0.257725	0.0567871	0.196104	0.42468
	0.45227	0.347867	0.0603715	0.401638		0.334851	0.545063	0.433952	0.0484542	0.100707	0.0541889
	0.706601	0.0793669	0.0599994	0.140147		0.334739	0.199023	0.11832	0.0263691	0.351738	0.351039
	0.170937	0.0167342	0.143721	0.669271		0.194704	0.700683	0.21246	0.0421972	1.30886	0.141573
	0.248625	0.216656	0.209341	0.0415369		0.0372184	0.305858	0.12032	0.0268985	0.625829	0.283398
	0.218947	0.366	0.0864459	0.519296		0.427613	1.9652	0.954354	0.132826	0.303217	0.616359
	0.733695	0.649884	0.0279012	0.162014		0.593185	0.154649	0.0870718	0.0304071	0.119859	0.167448
	0.346111	0.13702	0.0606565	1.43457		0.104064	0.568613	0.188877	0.0677071	0.0865279	0.412563
	0.319223	0.315839	0.144379	0.601717		0.569957	0.110569	0.449886	0.270411	0.357483	0.323929
	0.653381	0.344517	0.0325126	1.59157		0.503317	0.182881	0.374884	0.0104614	0.0409729	0.144817
	0.276045	0.268462	0.0078126	0.658439		0.648038	0.331919	0.074936	0.192396	0.0735516	0.44069
	0.468012	1.85637	0.0312115	0.995599		0.537437	0.430324	0.322361	0.0513045	0.197271	0.174858
	0.605841	0.127539	0.0242865	2.26298		0.00697822	0.578707	0.105217	0.573929	0.78627	1.68064
	0.760642	0.434932	0.0762612	0.617951		0.0684475	0.103746	0.170442	0.00451951	0.037953	0.350852
	0.71071	0.00895859	0.203475	0.632197		0.0956637	0.116328	0.161284	0.132743	0.176931	0.838957
	0.673867	0.137929	0.0936853	1.02996		0.118454	0.636984	1.24385	-0.0201431	0.491552	0.297372
	0.631453	0.518556	0.131037	0.904483		0.20319	0.597731	0.961815	-0.0084779	0.212377	0.288007
	0.805007	0.122232	0.0858456	0.0484865		0.400374	0.316211	0.348055	0.0840928	0.301164	0.238081
	0.703835	0.152965	0.207351	0.298811		0.138312	0.60353	0.0384952	-0.101079	0.282023	0.16672
	0.865462	0.561301	0.196971	0.224322		0.494653	1.2312	0.139343	0.0949472	0.0463154	0.0821947
	0.673917	0.512484	0.0713996	0.496919		0.384664	0.155015	0.310663	0.0488263	0.299216	0.0752357
	0.741362	0.951528		0.890987		0.405893	0.159927	0.162363	0.218513	0.561643	0.740703
	0.69372	0.0815799		0.241748		0.0239483	0.572388	0.0573253	0.0316112	0.172756	0.273196
	0.55287	0.308148		1.50647		0.1891	0.328929	0.212701	0.0620189	0.936518	0.399532
	0.707862	0.0305528		0.345841		0.0556915	0.416586	0.156753	0.00632817	0.121014	0.465268
	0.966222	0.451339		0.0870158		0.108192	0.764391	0.26791	0.091143	0.060169	1.5507
	0.854739	0.0760234		0.660202		0.372268	0.215263	0.705458	0.27069	0.903741	0.393865
	0.606666	0.0363638		0.546241		0.0213651	0.336269	0.79597	0.596743	0.0919478	0.462637
	0.749119	0.347731		0.139257		0.810809	0.123235	0.0371683	0.186091	0.441343	0.09089
	0.764948	0.117549		0.39914		0.264889	0.137596	0.290957	0.0624274	0.0868426	0.842612
	0.832408	0.241428		0.421094		0.43173	0.31352	0.355477	0.0402975	0.185125	0.256321
	0.485378	0.428403		1.61848		0.338357	0.741447	0.066766	0.046526	0.540536	0.243541
	0.586677	0.2991		1.25886		0.206589	0.131311	0.300304	0.121705	0.0809023	0.154058
	0.853896	0.651219		0.1868		0.144679	0.0838931	0.281999	0.314058	1.56523	0.561588
	0.997321	0.48606		0.245818		0.151424	0.254334	0.130567	0.0252834	0.107456	0.362935
	1.09471	0.168455		0.382074		0.208707	0.507218	0.800179	0.148382	0.571362	0.185876
	1.1374	0.242092		0.6516		0.258676	0.562951	0.303503	0.137303	0.211088	0.632305
	1.00392	0.273772		0.314137		1.1	0.362075	0.422037	0.025107	1.26195	0.462495
	0.722635	0.29187		0.689925		0.253268	0.181183	0.815739	0.126352	0.716196	0.355445
	1.05504	0.16962		0.266146		0.48594	0.115816	0.154728	0.091674	0.716467	0.234987
	1.22418	0.388796		0.370815		0.0524867	0.454638	0.127174	0.0279886	0.0554255	0.773556
	1.60235	0.0210441		0.519362		0.263159	0.725536	0.805203	0.0254596	0.295334	0.280756
	0.619595	0.327388		2.92175		0.0545097	0.303574	0.108668	0.0675639	0.02652	0.873963
	0.211843	0.134968		0.0601576		0.131241	0.0537668	0.0848279	0.0429491	1.13284	0.23716
	0.584221	0.606776		0.25131		0.386379	0.583722	0.209645	0.00719518	0.171627	0.449205
	0.603676	0.585174		1.30101		0.869219	0.562413	0.225029	-0.005758	0.0676435	0.192066
	0.323666	0.664116		0.164123		0.321622	0.0645512	0.0197215	0.0977972	0.435125	0.220066
	0.687794	0.897794		0.587236		0.807524	0.865983	0.258879	0.0590282	0.0947719	0.207123
	0.832454	0.402255		0.665871		0.230271	1.75802	0.150342	0.00394036	0.129828	0.393599
	0.844233	0.803305		0.562312		0.00267539	0.78556	0.185878	0.0574154	0.0712045	0.35371
	0.959547	0.484125		0.252058		0.166663	0.853763	0.0736159	0.189254	0.198821	0.296022
	1.2727	0.0342587		0.398492		0.162146	0.194784	0.441492	0.0843489	0.501566	0.806012
	1.29788	0.606315		0.645129		0.119112	0.181454	0.175152	0.0483599	0.962869	0.501664
	0.80504	0.0816492		0.316729		0.225925	0.366111	0.349345	0.199721	0.194832	0.367499
	1.6055	0.350155		0.555928		0.214154	0.867461	0.0309457	0.0460682	0.245537	0.294499
	0.520656	0.56484		0.705154		0.278201	0.867438	0.259245	0.0655461	0.560939	0.325135
	0.865143	0.00979739		0.359133		1.26554	0.221094	0.369246	0.0163591	0.332061	0.797784
	0.46458	0.536705		0.295283		0.0695648	0.957025	0.637685	0.00241303	0.112106	0.811157
	1.04001	0.0738089		1.02813		0.155992	0.364333	0.956454	0.256385	0.124528	0.643372
	1.16401	0.0693983		0.462387		0.283664	0.10526	0.458338	0.110021	0.366346	0.357135
	0.771646	0.133965		0.908542		0.195868	0.157713	0.0790527	0.0586303	0.151445	0.117951
	1.11803	0.690234		0.516491		0.185146	0.350537	0.117563	0.0604753	0.239872	0.155861
	1.21446	0.242505		0.396036		0.480933	0.38222	0.105161	0.0909193	0.115079	0.560639
	0.92449	0.402509		0.624735		0.428441	0.35171	0.122655	0.0558623	0.424628	0.241795
	1.04082	0.187167		0.546997		0.108012	0.421293	0.0873017	0.0256266	0.14201	0.430657
	0.800394	0.297123		0.263391		0.137093	0.236914	0.749519	0.0468081	0.409191	0.604354
	0.731454	0.401735		0.65986		1.873	0.177759	0.087585	0.0855651	0.0527892	0.905719
	1.09304	0.0917799		0.187908		0.636541	0.502019	1.11956	0.043837	0.214848	0.47887
	1.04486	0.681547		0.105596		0.224907	0.260705	0.0169006	0.170762	0.664259	0.162493
	0.821732	0.219636		0.937813		0.571903	0.657716	0.924144	0.0881204	0.0429286	0.225936
	0.912543	0.221983		0.966082		0.0459878	0.49784	0.966295	0.048258	0.559333	0.211786
	1.11177	0.449255		0.239982		0.788365	0.90207	0.530964	0.144123	0.566367	0.503208
	0.815718	0.371769		0.30378		0.409413	0.0490125	0.561021	0.0257299	0.204052	0.156688
	0.771512	0.181541		0.264823		0.230312	0.0764158	0.172097	0.0485365	0.669642	0.428206
	1.32462	0.41533		0.940184		0.0997398	0.110374	0.851168	0.0395146	0.331084	0.432194
	0.945873	1.30286		0.742408		0.549341	0.494496	0.493577	0.0511991	0.407629	0.318517
	0.568834	0.53821		0.258025		0.0539967	0.569979	1.02397	0.128109	0.0516417	0.333424
	0.817613	0.380761		0.776691		1.25362	0.206642	0.0691338	0.0470643	0.319086	0.536147
	1.37894	0.419676		1.51162		0.45416	0.171078	-0.0023305	0.128633	0.362932	0.318837
	0.657876	0.177481		0.626952		0.194515	0.530028	0.261224	0.0743365	0.141389	0.630407
	1.28869	0.506222		0.388579		0.177241	0.0432075	0.0211617	0.0479297	0.236264	0.253559
	0.991781	0.320589		0.781047		0.0644012	0.0750425	0.0565216	0.141344	0.125508	0.0567125
	1.12474	0.00361379		0.533479		0.864894	0.507563	0.0997702	0.103826	0.398678	0.300005
	1.07926	0.772464		0.0504592		0.403184	0.215558	0.0510511	0.0982935	0.79757	0.35835
	1.15885	0.0437697		1.11028		0.665792	0.409964	0.047554	0.305841	0.0885189	0.609666
	1.67186	0.0705054		0.196411		0.0404791	0.20109	0.488863	0.0845828	-0.0035847	0.181571
	1.79621	0.384459		0.95402		0.00318929	0.79252	0.0179301	0.418044	0.0669741	0.52986
	1.59088	0.165905		0.224567		0.0588643	0.243118	0.119548	0.102504	0.84287
	1.86932	0.143071		0.752368		0.445098		0.062531	0.111412	0.174453
	1.60819	0.0680823		0.527471		0.0858181		0.0765715	0.0985125	0.549876
	1.33609	0.217462		0.250486		0.117671		-0.0015035	0.077274	0.454816
	1.62796	0.102801		0.406319		0.155369		-0.0044758	0.0839486	0.0492115
	0.935739	0.0259821		0.587335		0.0566377		0.0723396	0.090489	0.387099
	1.02273	0.209707		0.736325		0.689012		0.358352	0.147904	0.445553
	0.765751	0.772112		0.841615		0.0425722		0.415138	0.200581	0.707645
	0.741952	0.0456594		0.515076		0.283765		0.155033	0.262648	0.147211
	1.02708	1.08026		0.591229		0.0693676		0.13972	0.036751	0.22814
	0.680475	0.549697		0.983595		0.698192		0.0280162	0.223457	0.716958
	0.952786	0.236889		2.83154		1.02663		0.211942	0.0467867	0.177741
	0.534167			0.30254		0.773851		1.51855	0.186657	0.412309
	0.668025			0.322669		0.0985054		0.147673	0.0862237	0.115532
	0.484141			0.121995		0.0775458		0.394037	0.150205	0.0879951
	1.10208			0.835712		0.417687		0.107742		0.239154
	0.373479			0.520502		0.437541		1.27716		0.224177
	0.491678			0.3893		0.0491982		-0.0140827		0.0389266
	0.612422			0.124391		0.0627691		0.956174		0.329078
	0.64423			0.947176		0.076053		0.212492		0.110403
	0.444528			0.289307		0.595712		0.299495		0.238602
	0.71138			0.334632		0.347456				0.688013
	0.540476			0.687679		0.118019				0.0283978
	1.1813			0.186926		0.601271				1.01779
	1.5063			0.298538		0.702911				0.601871
	0.82385			0.972631		0.420758				0.716937
	1.46933			0.577246		0.322938				0.60541
	1.37585			0.265908		0.466931				0.0906193
	1.36936			0.37593		1.4233				0.175905
	0.920653			0.0757981		0.0793986				0.128399
	1.52764			0.349354		1.16256				0.0863189
	1.04407			0.387021		0.0463607				0.218985
	1.14014			0.786211		1.07473				0.712411
	0.64161			0.0803065		0.57533				0.184695
	0.481287			1.18373		0.462713				0.374275
	1.00219			0.441122		0.981205				0.90609
	1.19751			0.647082		0.370108				1.11934
	1.1067			0.491966		0.365507				0.161873
	1.51265			0.747654		0.191506				0.769255
	1.13235			0.821342		0.203517				0.178434
	0.727325			0.975352		0.0879555				0.743532
	1.25895			0.35565		0.284998				0.176626
	1.35025			1.06007		0.10187				-0.0027313
	1.05766			1.38246		0.071342				0.225967
	0.389505			0.385371		0.776192				0.0913345
	0.837874			1.19846		0.341916				1.8042
	0.601254			0.266998		0.142658				1.19417
	0.812378			0.665132		0.281059				0.609414
	0.979552			0.988542		0.134361				0.379671
	1.08546			0.841492		0.488427				0.268162
	0.566803			0.207233		0.174307
	0.871367			0.439811		0.357887
	0.813189			0.166495		0.104866
	0.706031			0.200385		0.113344
	0.733374			0.154325		0.665976
	0.961962			0.0387434		0.0272956
	0.719977			0.280918		0.19503
	0.593079			0.283988		0.112494
	0.496146			0.774695		0.0902341
	0.958116			0.742698		0.11285
	0.974954			0.21291		0.0715788
	0.731861			0.610334		0.23154
	0.562229			0.374151		0.110783
	1.20249			1.10654		0.464065
	0.373355			0.586352		0.222145
	0.964155			0.483664		0.219162
	0.576269			1.89868		0.243111
	0.734603			0.468398		0.26277
	1.20977			0.609278		0.0615011
	0.484159			0.260853		0.493496
	0.509283			1.20762		0.86078
	0.586764			0.881769		0.154739
	1.11077			0.394685		0.418507
	0.512192			0.613687		1.26087
	0.831847			0.425535		0.267219
	1.08281			0.214831		0.305524
	0.916496			1.234		0.178101
	0.831149			0.604613		0.0314853
	0.994883			1.43854		0.00894676
	0.918253			0.994698		0.236988
	1.33033			1.18307		0.454428
	1.55254			0.0492203		0.139932
	1.57654			0.0523919		0.0399583
	0.943295			0.407117		0.150396
	0.956766			1.30169		0.040159
	1.28812			1.49261		0.384742
	1.26869			0.442106		0.0652957
	1.89863			0.166964		0.02529
	1.40418			0.515614		0.36281
	1.49095			0.0458199		0.0312714
	1.40232			0.164831		0.138619
	0.857169			0.111015		0.293166
	1.12112			1.05647		0.214455
	1.25566			0.564846		0.134057
	1.07184			0.376714		0.0549198
	1.34342			0.278069		1.17311
	1.25697			0.670082		0.143803
	1.05525			0.128816		0.393611
	0.843975			0.487602		0.256301
	1.27543			0.770028		0.276311
	1.16181			1.68648		0.184998
	1.33161			0.473093		0.027967
	1.17275			0.735913		0.130245
	1.54076			0.476096		0.0444244
	0.679658			0.115146		0.120441
	1.19932			0.680818		0.0641109
	0.818812			1.18522		0.0473772
	0.95776			0.336655		0.347034
	1.15807			0.957165		0.0428569
	1.16172			0.857785		0.234388
	1.18719			-0.0397156		0.553339
	0.832354			0.205927		0.188364
	0.86566			1.99163		0.0228948
	1.04339			1.1002		0.0785428
	0.752038			0.211694		-0.0011921
	1.32013			0.284853		0.131445
	1.6326			1.10715		0.164357
	1.08746			0.636268		0.122007
	0.718181			1.06393		0.626139
	1.63334			0.120883		0.634202
	1.47893			0.303835		0.0270383
	1.63361			1.35288		0.0200428
	1.03858			0.648985		0.341672
	1.49102			0.364252		0.161978
	1.37165			0.480521		0.096227
	1.32136			0.840479		0.170275
	1.96977			0.415357		0.00965517
	2.53304			1.03255		0.556739
	1.77952			0.585467		0.466447
	2.15488			0.142534		0.370357
	1.46814			0.22666		0.783978
	0.794466			0.555364		0.555416
	2.09857			0.240835		0.0804202
	0.831226			0.745749		0.555384
	2.06733			0.53445		0.129459
	0.951558			0.964176		0.0520662
	1.72839			0.208652		0.288781
	1.20171			0.257042		0.306495
	1.58798			0.0973543		0.420861
	1.22117			0.778634		0.0742603
	1.14007			0.80806		1.02184
	1.23951			0.344189		0.0372648
	1.30831			0.203003		0.430727
	1.08848			0.374385		0.141828
	1.21102			0.130716		0.0120121
	1.35557			0.277982		0.190006
	1.05198			0.316284		0.15048
	1.66031			0.634708		0.308327
	0.637737			0.700005		0.00207003
	0.996976			0.772414		0.0801173
	1.28312			0.664467		0.0566592
	0.728725			1.48256		0.334163
	1.69648			0.31211		0.0540413
	1.83529			0.543586		0.396513
	1.55997			0.357576		0.803393
	1.47821			0.225611		0.588087
	0.966549			1.43343		0.477431
	0.836402			0.175263		0.23235
				0.383631		0.0477556
				0.235306		0.220219
				1.37544		0.513261
				0.312291		0.246883
				0.336489		0.234741
				0.895711		0.358274
				1.40347		0.232826
				0.224939		1.13403
				0.862812		0.685403
				0.448107		0.751588
				0.530584		0.00112071
				0.390246		0.320055
				0.504853		0.154907
				0.300693		0.137702
				0.530206		1.00745
				0.680883		0.097909
				0.36485		0.460442
				0.401179		0.0629461
				1.49993		0.285764
				0.291147		0.114494
				0.2573		0.338011
				0.556617		0.0958757
				0.548948		0.0974195
				0.704438		0.0998637
				0.659606		0.173889
				0.126675		0.0955655
				0.146278		0.978021
				0.707446		0.136958
				0.237228		0.231914
				0.465601		0.195415
				1.02679		0.24058
				0.618029		0.915498
				0.388929		0.050025
				1.08334		0.326122
				0.0233485		0.301644
				0.589718		0.239286
				0.730524		0.0436207
				0.64115		0.161874
				0.338639		0.153191
				0.996342		0.5681
				0.207589		0.277578
				0.0867372		0.0363039
				0.625281		0.0132785
				0.349222		0.0684726
				1.36136		0.213755
				0.583889		0.696768
				0.749392		0.113161
				0.560028		0.639946
				0.344525		0.638435
				0.0692524		0.163971
				0.748397		0.484642
				1.31662		0.474994
				0.773263		0.15251
				1.92497		0.102566
				0.384523		0.286831
				0.546373		0.153721
				0.502513		0.227843
				0.0695389		0.0917246
				0.600529		0.143193
				0.166132		0.775716
				0.605997		0.206672
				0.992585		0.0115049
				1.21679		0.186222
				0.430288		0.17132
				0.345069		0.147146
				0.389078		0.252476
				0.485223		0.0978433
				0.413203		0.634662
				0.288319		0.0384934
				1.90002		0.112547
				0.577184		0.340843
				0.269787		0.737558
				0.702986		0.134806
				0.338972		0.158218
				0.49011		0.1038
				0.305084		0.225551
				1.71904		0.256635
				0.440064		0.0959421
				0.296749		0.0454562
				0.442952		0.591822
				0.470846		0.364283
				0.547338		0.0125028
				0.495755		0.346942
				0.340112		0.0770879
				0.829367		0.148535
				0.748543		0.0801851
				0.567574		0.483014
				0.33469		0.283062
				0.464723		0.0822794
				0.824564		0.125097
				0.818479		0.197992
				0.181135		0.0911625
				0.416225		0.23737
				0.382807		0.119511
				0.347411		0.10781
				0.133727		0.142335
				0.437212		0.17359
				0.501874		0.44888
				0.140977		0.225098
				0.441891		0.075654
				0.296492		0.392918
				2.25078		0.0207635
				0.199632		0.0268164
				0.692072		-0.0217949
				1.05411		0.932887
				0.350668		0.437361
				0.738016		1.10209
				0.196626		1.37977
				0.54707		0.0728724
				0.936032		0.869716
				0.361913		0.0268154
				0.757805		0.359135
				0.965445		0.18216
				0.56396		0.0986616
				0.182214		0.432999
				0.455046		0.397066
				0.504331		0.392516
				0.288793		0.418326
				0.207319		0.117079
				0.59391		0.649792
				0.938342		0.501574
				0.858705		0.473854
				0.197498
				0.15128
				0.468932
				0.321698
				0.537113
				0.227795
				0.225378
				0.659391
				0.69306
				0.273661
				0.585389
				0.748119
				0.741062
				0.812287
				0.478801
				0.421383
				0.582064
				0.379395
				1.30355
				2.02466
				2.47092
				0.185453
				0.278931
				0.215699
				0.727608
				1.18758
				0.200766
				0.269417
				0.418656
				0.106989
				0.676156
				0.733198
				0.294674
				0.700737
				0.163463
				0.510646
				0.20544
				0.342674
				0.138789
				0.377445
				0.639539
				0.566648
				0.698764
				0.306508
				0.358488
				1.27314
				0.739676
				0.533024
				1.01446
				0.441289
				0.613189
				1.31228
				0.859161
				0.383454
				0.769886
				1.1138
				0.934832
				0.501502
				0.343603
				1.72297
				0.568695
				0.145708
				0.588269
				0.576868
				1.09051
				1.09982
				1.45708
				0.0457965
				0.187243
				0.432953
				0.492071
				0.504573
				0.742822
				0.620025
				0.169271
				1.36605
				0.68309
				1.03153
				0.393217
				0.621252
				0.437885
				0.0807758
				0.458359
				0.827531
				0.555219
				1.3566
				0.329816
				0.153452
				0.305421
				0.679096
				0.602101
				0.33928
				1.08226
				0.548914
				0.375142
				0.303205
				0.450414
				0.618363
0.493986	0.897118	0.665744	0.149075	0.566227	0.103435	0.447366	0.415148	0.361585	0.204636	1.0194	0.18545	0.0760193
0.392823	2.27729	0.303835	0.139721	0.943852	0.897784	0.494471	0.551671	0.314347	0.0938952	0.619293	0.350593	0.604995
0.803837	0.495033	0.191714	0.0164665	0.906896	0.329179	0.936897	0.795189	0.595477	0.364346	0.962553	0.623012	0.82742
0.422701	1.0821	0.825963	1.34054	1.09215	0.631821	1.51896	0.690898	0.192495	0.728148	0.914715	0.323377	0.397872
1.15536	2.2946	0.852101	0.0673559	0.961377	0.221343	0.643773	0.163442	0.213471	0.0168531	0.327879	0.196997	1.10398
1.42048	1.33782	0.325348	0.544627	1.92432	0.275502	0.825811	2.56696	0.265897	0.0724188	1.81175	0.707285	0.162157
0.424765	0.756378	0.494428	0.028659	1.93262	0.733418	0.415103	0.433213	0.443815	1.26722	1.10866	0.0821819	0.302502
0.806056	0.924067	0.561466	0.227294	1.04058	0.731479	0.105709	0.00935108	0.195276	0.769371	0.0657433	1.19227	0.718022
0.868936	0.374972	0.408731	0.133011	0.895952	1.23823	1.50075	0.0558148	0.440051	1.0186	1.27852	0.4561	1.72018
0.99405	0.917491	0.289295	0.0664581	2.37506	0.614722	0.835826	0.42734	1.0411	0.0866959	0.561378	0.0787565	2.34897
1.96272	0.49509	0.842405	0.168823	0.558806	0.0681203	0.214263	0.0244378	0.899687	0.310926	0.776657	0.180424	1.72561
0.441702	0.554914	1.69015	0.129078	0.866925	0.47359	0.827099	0.288473	0.486556	0.587941	1.86699	0.36334	0.436106
1.46354	0.817719	0.387544	0.0552561	0.551292	1.69918	0.497746	0.221989	0.404694	0.0914209	1.22311	0.224615	0.17246
0.837823	0.436171	0.353432	0.320576	0.624025	0.126783	0.112615	0.803369	1.10473	0.0936583	1.19251	0.359586	0.641281
2.78224	0.930163	0.394002	0.0889579	0.236953	1.3847	0.575892	0.83911	2.49999	0.219111	0.180078	0.553341	0.737455
1.27665	1.05476	0.624418	0.0043387	0.189055	0.173516	0.450424	0.306804	0.0489696	0.0108623	0.0347393	0.342219	0.871746
1.03327	0.785927	0.946083	0.00542641	1.06538	1.24404	1.67158	0.425386	0.579114	0.102133	2.06753	0.172527	2.60435
0.726343	1.0162	0.0797697	0.0308837	1.15697	0.414897	1.22466	0.400757	0.694333	-0.0110541	1.29885	0.398752	0.900523
1.07126	0.390191	0.143612	0.0261963	0.433763	0.298037	0.810306	0.41695	0.440242	1.55634	1.32599	0.40867	0.680255
1.042	0.879024	0.207719	0.365466	0.553527	0.516436	0.521633	0.682036	0.878146	0.277754	0.91455	0.641217	0.330441
0.893815	0.898029	1.57662	0.580294	0.025898	-0.0155168	0.276025	0.167405	0.715457	0.30971	1.01937	1.34781	0.0623727
0.904333	1.34289	0.149093	0.146729	1.09794	0.271992	0.761603	0.277267	0.0577653	1.04383	0.344947	0.912568	0.508916
0.523582	0.791791	0.163024	0.492899	1.06083	0.0264177	0.271956	1.01082	0.420824	0.152539	0.556011	0.0207299	0.468287
1.16182	0.715998	0.11082	0.0331426	0.148741	0.460498	0.0238442	1.08658	0.245058	0.0877733	-0.0105002	0.146667	0.47067
2.24647	0.788419	0.0606968	-0.0038472	0.20863	0.179319	1.17128	0.262191	0.686402	0.0477144	0.634796	0.48448	0.98122
1.21307	0.879974	0.31963	0.139967	1.19578	0.180237	1.37269	0.962169	0.115353	0.71473	0.51046	0.920742	0.383088
0.949202	1.1329	0.014381	0.028135	0.303498	0.0181888	0.864839	0.316547	0.0665444	0.213993	0.0928872	1.45483	2.29969
1.02143	1.23149	1.45272	0.206778	0.73278	0.244395	-0.0312878	0.122215	0.0832165	0.0484511	1.91042	0.325578	0.119034
0.585581	0.538424	0.629372	0.00482752	1.05622	0.451443	0.144994	0.243595	0.126247	0.223385	1.10716	0.555938	0.480881
0.947768	0.787374	0.790851	0.0172792	1.22443	0.982955	0.345021	0.31685	0.508518	-0.0026136	0.498189	0.168704	0.343722
0.801345	0.997222	0.486162	0.362267	0.00471471	0.293137	0.236577	0.265309	0.0862974	0.0736561	1.03988	0.277904	0.614225
0.972009	2.295	0.126395	0.109015	1.0088	0.512882	0.56807	0.584543	1.21053	0.189121	1.1619	0.0444285	1.04098
0.912504	0.650255	0.134968	0.121189	0.426258	0.105244	0.708115	0.161791	1.21239	0.156442	0.517083	0.366535	0.644162
1.38679	0.956059	0.351127	0.0521587	1.33589	0.803321	0.779654	0.527041	0.878728	0.114867	1.22405	-0.0094747	0.018241
0.556513	1.95175	0.248085	0.142538	0.0774167	0.136372	0.0135467	0.369362	0.695636	0.0601098	1.05777	0.31704	0.257779
1.0766	0.696828	0.384087	0.0100982	1.07644	0.0683138	1.02761	0.315399	0.222702	0.0633644	0.739359	0.427749	0.686914
1.4355	1.15869	0.724528	0.0157046	0.374058	0.162633	0.0743226	0.291562	0.657656	0.112385	1.89349	0.0440279	0.437125
1.56101	0.743114	0.205106	0.0783678	0.250266	0.178617	0.836424	0.578344	0.0968825	0.0412605	0.141343	0.62595	0.285983
0.94946	0.858439	0.358353	0.198857	0.213628	1.30632	1.15632	0.204183	0.393203	0.2018	1.20294	0.0417281	1.13513
0.93318	1.082	0.0898684	0.0331268	0.567108	0.180688	0.843713	0.228084	0.214307	0.069427	0.864835	0.39126	0.0711959
0.690621	2.21239	0.0748878	0.066098	0.822107	0.223758	0.435927	0.73723	0.748288	0.222394	0.725251	0.50274	0.0639265
0.662533	0.970436	-0.0051726	0.0604598	1.12454	-0.003354	0.555297	1.30784	0.356463	0.2032	0.211795	0.638205	0.473516
0.863918	0.706722	0.0768519	0.0284487	0.230533	0.162401	0.43379	0.238656	0.207483	1.36281	0.852307	0.376915	0.833716
1.27434	0.656095	-0.0224564	0.291549	0.287701	0.0375735	0.176454	0.129225	0.0614614	0.0132751	0.554763	0.508122	1.05506
0.91251	1.3666	0.167706	2.52118	0.772153	0.242826	1.29136	0.232991	0.0747107	0.0226723	0.657457	0.147853	0.523221
0.838215	0.661519	-0.0279933	0.0263627	0.697197	0.428444	0.38234	0.820956	0.505563	0.272003	0.72538	0.300771	0.0651123
0.744097	1.37834	-0.0207684	0.0193332	0.585243	0.469221	0.0522322	0.144237	0.706205	0.142421	0.516688	0.396951	0.183881
0.753645	1.31268	0.0767526	-0.0230995	0.820907	-0.0091985	0.852186	0.0815935	0.468179	0.112697	0.137228	0.15342	0.465189
1.2353	0.526648	0.33136	0.0105793	1.73279	0.0659691	0.599456	0.851009	0.217977	-0.0003913	0.407393	0.454133	0.0784007
1.22821	1.0398	0.457991	-0.0286315	0.8757	0.452739	0.00566983	0.379922	0.473836	0.0495583	0.701173	0.103863	0.102085
0.885944	0.394621	0.0566456	0.354281	0.0217029	0.791313	0.166683	0.667252	0.195085	0.291259	0.744565	0.537701	0.0471936
1.22965	1.01605	0.274849	0.0221109	1.03859	2.12744	0.194875	0.0350908	0.106642	0.298102	0.522948	1.13294	0.261719
0.193585	0.86309	0.198362	0.0270566	0.438227	0.0878668	0.0473903	0.242814	0.526652	0.158416	0.882716	0.424487	0.0671363
0.8933	0.554073	0.00800324	0.084534	0.415784	1.15228	0.199252	0.656193	0.472369	0.121619	1.17122	1.08184	0.670665
1.4905	0.857854	0.0498753	0.0571934	1.77902	0.0398259	1.50527	1.26277	0.300613	0.0336184	0.0270723	0.272149	0.340891
0.423893	0.624875	0.127846	0.00887525	0.0964713	0.396905	0.394307	0.316092	0.488062	0.0828684	0.0942219	0.255658	0.28567
0.628336	1.3106	0.144585	0.0178891	0.878114	0.219805	0.182005	0.826509	0.675999	0.105337	1.87385	0.513791	1.64813
0.787733	0.916576	0.373603	0.0501949	0.552206	0.0952591	0.147644	0.0518114	0.183005	0.00641667	0.425109	0.0891777	0.703694
1.02007	0.907773	0.0863865	0.0767653	0.194701	0.40624	0.0103036	0.219295	0.364581	0.0323109	0.149162	0.628686	0.199001
1.27588	0.896386	0.193381	0.00647344	0.577696	0.383714	0.342966	0.298286	0.359493	0.0682572	0.50976	0.386613	0.407144
0.972489	1.08792	0.114451	0.0914265	0.758325	0.273933	0.521485	0.470327	0.249795	0.0716566	0.867951	0.767862	0.113862
0.51245	0.882714	0.249158	0.0131981	0.713832	0.58915	0.135433	1.0832	0.281969	0.0687307	0.854223	0.107226	0.155631
0.644993	1.0611	0.263391	0.010457	0.0802018	0.066791	0.196047	0.499096	0.674495	0.0531482	0.312487	0.354809	0.422259
0.738775	1.15945	0.00732644	0.0314095	0.0112964	0.0892874	0.254319	0.178305	0.299065	0.088562	0.75638	0.146562	0.0683346
0.486787	0.932109	0.10982	0.336698	0.397952	-0.0140595	0.206464	0.190886	0.685714	0.0485978	0.0558095	0.284406	0.224023
0.954309	1.86147	0.0597485	0.133409	0.539041	0.425285	0.223583	0.159091	0.78676	0.0241595	0.061328	0.457738	0.624411
0.436981	0.886378	0.167573	-0.0321171	1.20093	0.610705	0.446392	0.6108	0.300195	0.0276964	1.54111	0.81649	0.263028
0.739779	1.01905	-0.0141279	0.129878	0.364763	0.203303	0.087461	0.155459	0.00465957	0.0736317	0.233412	1.09282	0.121693
1.30264	0.884419	0.0674602	0.0135899	0.982903	0.218712	0.0145815	1.28377	0.12708	-0.0112794	0.309715	0.579531	0.406105
0.557519	0.592621	0.10119	0.387632	0.0945087	0.145324	0.158967	0.27894	1.51971	0.279578	0.72552	0.157446	0.170341
0.526745	2.16186	0.279981	0.116245	0.137847	0.186589	0.882366	0.578545	0.0316351	0.125361	0.340622	0.128598	0.0474074
0.656352	1.33311	0.0387401	0.0792695	0.0133504	0.0747797	0.0329937	0.0591314	0.121015	-0.0033243	0.380135	0.329744	1.01445
0.718394	0.913367	0.108369	0.0145424	0.440433	0.87367	1.37918	0.445818	0.825233	0.0549696	0.624255	0.626471	1.541
1.13177	1.02894	0.036267	0.0010249	0.00390576	0.144916	0.137273	0.631373	1.14687	0.0241556	1.10938	0.0785089	0.318235
1.50215	0.625665	0.0432406	-0.0166136	0.288444	0.597724	0.0762434	0.383308	0.452797	0.0418656	0.249414	0.300389	0.0781556
0.491864	2.48635	0.116701	0.180424	1.19636	0.0476454	0.667885	1.14057	0.00400227	-0.0468682	0.0539975	0.41008	0.0895529
1.15545	0.543497	0.167913	0.10668	0.490483	0.119427	0.0620361	0.531399	0.293981	0.017255	0.2947	0.240557	0.0965174
0.786058	2.02041	0.549554	0.00825732	0.0250255	0.560797	0.0737289	0.350179	0.841302	0.092213	0.390797	0.457785	0.197381
0.586483	0.761905	0.348316	0.0113303	0.367043	0.470826	0.551179	0.374975	0.345022	0.0871757	0.738107	0.194019	0.321713
2.15541	0.937973	0.0869146	0.0458905	0.20983	0.156965	-0.0792068	0.474068	0.75289	0.0296338	0.408668	0.233622	0.188866
2.03661	0.835746	0.103519	0.0322187	-0.0045114	0.304629	0.272166	0.402537	0.155492	-0.0439251	0.204636	0.113082	0.255308
0.938276	1.1111	0.204799	0.0224269	0.226365	0.616334	0.107458	0.0930602	0.0372207	0.0860116	0.767437	0.322807	0.652585
0.253857	1.13742	0.0453815	0.0240078	0.108353	0.154185	0.507956	0.106274	0.343282	-0.0346649	0.174343	0.382464	0.438764
0.85727	1.08021	0.0219794	0.242269	0.743758	0.229823	0.0310592	0.498702	0.0110701	0.0479925	0.615409	0.174057	1.42132
1.10601	1.20708	0.049119	0.0162245	0.126951	0.400974	0.116429	1.33935	-0.0037855	0.0657209	-0.0110351	0.212861	0.162742
0.284043	0.967492	0.304051	0.0349322	0.360358	0.10975	0.131713	0.0262303	0.029584	0.00307307	0.0926061	0.406596	0.458998
0.555514	0.901601	0.102412	0.0213145	0.947553	0.364003	0.2486	0.03363	1.62158	0.00468328	1.2283	0.35274	0.150986
0.486864	1.66202	0.022933	0.0891784	0.449458	0.276891	1.61451	0.32349	0.156744	0.162358	0.668303	0.128527	0.393396
0.69486	0.846933	0.0421759	0.0436051	0.248755	0.681304	0.2595	0.402204	0.250526	0.0473516	0.330237	0.398103	0.303116
0.850617	1.06849	0.30404	0.0166358	0.121678	0.054656	0.507184	0.385629	0.125255	0.0815428	0.896891	0.401783	0.138423
1.16596	0.741586	0.12781	0.00941952	1.50341	0.220234	1.20587	0.257531	0.0333492	0.616644	0.191523	0.735471	0.448251
0.330881	0.940104	0.186364	0.129569	0.358152	0.415071	0.16012	0.822249	0.116512	0.0910935	0.514958	0.611322	0.0947835
0.838365	2.73542	0.204091	0.280566	0.447414	0.253511	0.462137	0.561651	0.311739	0.0886937	0.504499	0.361142	0.0615916
0.718045	0.839399	0.043106	0.0490335	0.871225	0.381985	0.0422616	0.508883	0.010907	0.592137	0.469457	0.305751	1.37133
1.10922	0.656982	0.045978	0.0489234	1.3388	0.473165	0.431836	0.63416	0.00677922	0.00167844	0.862449	0.37729	0.271027
0.697692	0.599	0.17757	0.124337	0.229873	1.22439	0.0151067	0.168501	0.890611	0.0196037	0.159758	1.7534	0.246579
1.41832	0.444998	0.109549	0.0182937	0.585221	0.324483	0.125505	0.437937	0.226779	0.100951	0.107565	0.334666	0.178996
0.654038	0.620177	0.0787278	0.0730553	0.361035	0.45197	0.189738	0.813185	0.642907	0.0275339	0.12863	0.497738	0.164085
0.433974	1.36514	0.0868426	0.0305669	0.361172	0.40449	0.293813	0.440267	0.0582592	0.0822623	0.989471	0.244271	0.0984058
1.01177	0.915352	0.106697	-0.023243	0.745966	0.107029	0.121374	0.263286	0.112027	0.169206	0.387255	0.644896	0.163001
0.554713	0.651659	0.0761643	0.217194	0.507214	0.44477	0.0714639	0.154362	0.0943946	0.0331587	0.498672	0.0577384	0.239483
1.15284	0.871296	0.135993	-0.0047862	0.75201	1.26797	0.164943	0.377543	0.0440839	0.033566	0.597474	0.146205	0.36584
0.486482	1.21494	0.15789	0.047371	0.343027	0.0857461	0.32094	0.0617414	0.426538	0.0664652	0.401325	0.389182	0.190039
0.496956	1.26018	0.0794043	0.024549	0.189524	0.143809	2.71259	0.207396	0.961703	0.146843	0.339937	0.410867	0.489089
0.965259	0.779439	0.573344	0.106334	0.0387359	0.0644513	0.33167	0.159833	0.350748	0.187608	0.114688	0.099463	0.0621187
1.09114	0.733769	-0.0103918	0.016268	0.152857	0.815618	0.127807	0.289755	0.928455	0.044771	0.515038	0.16128	0.234305
1.13853	0.938715	0.0933903	0.0242296	0.204561	2.075	0.346989	0.15111	0.0199836	0.126986	0.197506	0.115688	0.404261
2.00319	0.627654	0.0259363	0.255774	0.00410372	0.510581	0.0871349	1.16227	0.166851	0.0535049	1.58207	0.63682	0.406998
0.938546	0.636828	0.124892	0.119251	0.475455	0.275604	0.576475	0.501207	0.50111	0.218432	0.543112	0.286452	0.0240675
0.472565	0.854294	0.104792	0.0149424	0.235294	0.201771	0.0540156	0.124872	0.28288	0.0728178	0.911362	0.55491	0.135281
0.439161	1.3774	0.0933455	0.00311795	0.491134	0.781056	0.147409	0.442451	0.855336	-0.0014092	1.55034	0.295424	0.231865
1.55525	2.46168	0.101337	0.0344127	0.576701	0.332418	0.135207	0.103536	0.521107	0.0669169	0.116836	1.83654	0.166827
1.52696	0.9042	1.12399	0.00189136	0.106765	2.03664	0.2172	0.106878	0.0734498	0.034775	0.313527	0.0714645	0.0722976
1.28575	0.414265	0.0358437	0.0476116	0.339141	0.307462	0.0397326	0.408678	0.081982	0.150669	0.141781	0.403766	0.0595473
0.381638	1.17508	0.102743	0.023725	1.28951	0.262072	0.278214	0.873666	0.810093	0.0313008	0.235992	0.242676	1.27141
1.50134	0.584354	0.11441	0.102543	0.803594	1.20688	0.0744791	0.263612	0.385945	0.0456177	0.560559	0.332783	0.0120224
0.901216	0.891218	0.0422928	0.00167604	0.670029	0.00697978	0.187654	1.02549	-0.0106462	0.156809	0.0607952	0.426171	0.0527393
0.614915	1.01556	0.124614	0.152938	0.374516	0.367175	0.24243	0.154372	0.151812	0.187972	0.49096	0.0466909	0.239925
0.896508	0.647786	0.213823	0.0944299	0.245936	0.0697114	1.10709	0.956189	0.560937	0.217464	0.0149662	0.0947832	0.0394891
1.2756	0.425017	0.162194	0.0855949	0.361558	0.0729407	0.264381	1.30508	0.0347241	0.0841603	0.162652	0.660333	0.166736
1.38236	0.950387	0.268462	0.341587	0.210132	0.487336	0.357268	0.519373	0.548329	0.385401	0.323438	1.08523	0.114104
0.811932	0.960821	-0.0186569	0.079661	0.179397	0.0547014	1.0146	0.513629	0.693056	0.0202631	0.0656367	0.346221	0.231424
1.2861	0.842988	0.0942446	0.0583457	0.886845	0.36395	6.9128e-05	0.100042	0.0261967	0.174959	0.877389	0.429783	0.169161
1.08362	1.25248	0.506877	0.0111118	0.0605933	0.463662	0.283559	1.74228	0.391602	0.0520396	1.41737	0.53271	0.0958834
1.54872	0.956392	0.27052	0.0323216	-0.0059781	0.0791486	0.577221	0.862517	0.23519	0.068126	0.359208	0.376648	0.0602982
0.334588	0.845652	0.0867032	0.11074	0.183162	0.0790125	0.130911	0.653403	0.0456924	0.00905652	0.488308	0.0865019	0.32468
0.935463	0.798413	0.125238	0.0598429	0.170222	0.168547	0.15929	0.17899	0.0194721	0.0243535	0.685323	0.221909	0.0443923
0.980574	0.893921	0.0330194	0.0987577	0.390301	0.0735255	0.364538	0.131336	0.116131	0.0409577	0.396121	0.380879	0.113372
2.12548	0.934349	0.15183	0.0219057	0.0586752	0.546916	0.350074	0.586444	0.459813	0.0704719	0.351375	0.856658	0.328125
1.65591	0.466981	0.0414024	0.113321	0.104084	0.0894301	0.0323542	0.697338	0.120661	0.10979	0.305202	1.0321	0.2382
0.849785	1.83675	0.014686	0.0401165	0.58939	0.53565	0.220527	-0.0160985	0.259377	0.038542	0.0623678	0.447419	0.0260907
0.301713	0.709972	0.133064	0.01973	0.414199	0.422019	0.261112	0.178537	1.76737	0.097568	0.18399	0.208691	0.152191
1.34686	1.47493	0.123238	0.0979719	0.635261	0.474559	0.362267	0.750011	0.0571679	0.321902	0.129687	0.84651	0.0639709
0.733766	1.48951	0.0945946	0.180162	0.124273	0.11922	0.173445	1.06349	0.226596	0.00880209	1.58992	0.265884	0.307492
0.914951	0.214813	0.0695899	-0.008823	0.0942631	0.375245	0.0836936	0.804251	0.472407	0.0763069	0.179328	0.403739	0.238767
1.68591	0.486043	0.0829892	0.0522458	0.426958	1.11819	-0.0523659	0.466664	0.498391	0.226476	0.121785	0.539775	0.0372621
0.742039	1.05509	0.40611	0.0176125	0.254265	1.13284	0.242583	0.709369	0.199091	0.0580509	0.17413	0.328412	0.206407
1.0614	0.282977	0.95059	0.0200011	0.989076	0.188667	0.22316	0.320844	1.30308	-0.0003357	0.507374	0.307566	0.130663
1.2768	0.764697	0.339466	0.123321	0.611324	0.533183	0.226973	0.118622	1.1938	0.514638	0.114052	0.380968	0.0337633
0.789987	0.976364	1.313	0.0545796	0.962101	0.243541	0.290427	0.512287	0.00074618	0.0341164	0.349119	0.627232	0.117043
0.681292	0.558097	0.211683	0.0396891	0.432329	0.39921	0.227063	0.387007	1.02849	0.00095877	0.590317	1.09532	0.0170564
0.174214	0.360376	0.0774567	0.210408	0.0300043	0.145231	0.357845	0.959662	0.817867	0.0654541	0.66692	0.285144	0.0102621
1.47648	1.02879	0.0544115	0.00835686	0.065123	0.233941	0.438579	0.492364	0.222326	0.446101	1.21653	0.443669	0.0540845
1.37489	1.56177	0.200186	0.0137726	0.489663	0.14587	0.182168	1.64116	0.762198	0.029479	1.16856	0.305179	0.123028
0.855628	1.31932	0.0197277	0.0800238	0.921278	0.214007	0.102808	0.0999863	0.0654978	0.0150698	0.0205267	0.125937	0.175295
0.986866	0.688633	0.181902	0.021961	0.376598	0.505027	0.0983078	0.25026	0.470465	0.365734	0.445791	0.161144	0.163572
0.839261	0.461034	0.238813	-0.0293166	0.690375	0.3594	0.3259	0.0864993	0.176382	0.103606	1.17316	0.513467	0.0185346
0.383467	1.43557	-0.0233586	0.00416108	0.397241	0.374893	0.139786	0.280836	0.407384	0.066751	0.0263344	0.302538	0.375492
1.60697	0.824204	0.165445	0.0947386	0.795048	0.120242	0.269387	0.260373	0.0640292	0.10523	0.418212	0.597779	0.127903
0.794041	1.02559	0.138054	0.0370862	0.135906	0.727463	0.169446	0.151145	0.526798	0.0383183	0.833825	1.15187	0.0338973
1.39373	1.3251	0.0518964	0.0729955	0.0667697	1.74279	0.256668	0.380105	0.143161	0.0403599	0.141229	0.29015	0.102308
0.420331	0.930276	0.166316	0.00135088	0.442424	0.218465	0.327181	0.72761	0.123163	0.0666911	0.551904	0.666782	0.677156
0.663682	1.41716	0.173088	0.069236	0.713651	0.208957	0.1368	0.290482	0.511067	0.0123841	0.45069	0.329363	0.261003
0.755413	0.609546	-0.0079008	0.0420092	0.50384	0.371307	0.0636865	0.288284	0.404309	-0.0179473	0.721401	0.161545	0.423665
0.837299	0.684871	0.0863796	0.104503	0.883947	1.01741	0.0526834	0.379189	-0.0046037	0.0283339	0.881625	0.404185	0.128699
0.46919	0.834181	0.0939218	0.0798123	0.0008403	0.421584	0.191568	0.0731749	0.00671956	0.168575	0.204299	0.32594	0.0273997
1.04038	0.473873	0.0374712	0.169933	0.430976	0.166417	0.0821926	0.636755	0.221647	0.146354	0.0836142	0.0210512	0.193266
1.34923	1.10433	0.181192	0.0539139	0.630501	0.567381	0.0898903	0.198801	1.33273	0.0481369	0.941624	0.229904	0.121748
0.81392	1.17887	0.184849	0.00074046	0.265464	0.150687	0.352915	0.118512	0.062652	0.00712594	0.716031	0.411168	0.0494539
1.16527	1.10206	0.389552	0.126437	0.724027	0.211451	0.236174	0.165018	0.304843	0.0831598	0.0137579	0.175666	0.351779
0.792899	0.637498	0.0195695	0.0199479	1.32687	1.07359	0.559978	0.336506	0.0992505	0.142722	0.242842	0.67319	0.0730399
0.532487	0.0754317	0.116339	0.0740504	0.0516519	0.556275	0.240675	0.581014	0.361791	0.400689	0.146718	0.16081	0.0667027
1.48799	0.447732	-0.0549012	0.357686	0.470999	0.619004	0.0642788	0.271887	0.634668	0.254153	1.15949	0.166089	0.069037
1.0064	0.726817	0.038222	0.042622	0.408407	0.764237	0.00782384	0.146517	0.0441705	0.186524	0.346311	0.507645	0.0397403
0.632842	0.572698	0.00374746	0.0416222	0.452735	0.0611235	0.22814	0.329509	0.193222	0.0420391	0.33901	0.312611	0.0465407
0.613513	1.05126	2.04463	0.00448357	0.0563888	0.0452878	0.623542	0.132036	0.00654391	0.0668917	0.294219	0.766378	0.0776859
1.60359	0.341492	0.0290342	0.0220921	0.109858	1.19115	0.531313	0.264752	0.275053	0.0880852	0.400431	0.503953	0.331219
0.916063	1.26747	0.118449	0.0902899	0.0537071	0.220887	0.17763	0.490434	0.389512	0.0655527	0.146302	0.612736	0.058222
0.91908	0.360972	0.0905248	0.0231427	0.0129494	0.201466	0.113864	0.958062	0.441919	0.0346752	0.24751	0.244677	-0.0008379
0.692933	0.792052	0.139172	0.0834813	0.847026	0.173672	0.18935	0.298488	0.0260204	0.0704151	0.286069	0.929971	0.0887945
1.05154	1.03444	0.156392	0.0424006	0.632309	0.068641	0.139121	1.00901	1.29838	0.0703797	0.753408	0.424383	0.0369758
1.5203	1.0558	0.0303814	0.241971	0.674587	0.157643	0.0985908	1.86307	0.240477	0.0807098	0.589893	0.402463	0.224972
1.06697	1.22459	-0.0028269	0.0324772	0.276103	0.756462	0.496096	0.53573	0.0688181	0.0809877	0.348616	0.203538	0.140741
1.24985	0.265814	0.0235351	0.0875916	0.0312576	1.89802	0.27625	0.226637	0.0139808	0.0263868	0.254341	0.357395	0.0389449
1.27092	0.489309	0.266417	0.0812727	0.263869	0.0686904	0.339123	0.393284	0.0282334	0.0297538	0.436281	0.260573	0.750545
1.01814	0.894318	0.103606	0.0223285	0.00042398	0.832949	0.285629	0.239389	0.283352	0.107932	0.40294	0.241131	0.049329
0.861645	0.705634	0.123947	0.085959	0.0417843	1.12091	0.792821	0.396511	1.12297	0.100406	0.538912	0.18666	0.174615
0.947076	0.687475	0.21535	0.0892455	0.0700922	0.202	0.309358	0.409461	0.0519407	0.0260173	0.0866018	0.572287	0.0211424
0.739579	1.52553	0.0204446	0.0245421	0.0487698	0.198306	1.86509	0.227853	0.282534	0.05666	0.234802	0.277157	0.0722494
1.40615	0.982207	0.0708415	0.0248883	0.16015	0.554628	0.333845	0.202365	0.130605	0.265006	0.16355	0.316235	0.0075475
1.10715	0.983595	0.10919	-0.0025841	0.0206228	0.339015	0.325936	0.959836	0.544236	0.0428859	-0.0148508	0.26559	0.138943
0.797654	1.60671	0.204839	0.0498379	1.34839	0.441276	0.451949	0.422238	-0.0420676	0.0353131	0.435757	0.342623	0.133571
0.816678	0.528106	0.0671484	0.0626474	0.115805	0.0972583	1.17961	0.396989	0.721711	0.0493893	0.714149	0.14564	0.0289082
0.458012	1.12367	0.140709	0.113261	0.285266	0.552502	0.00328962	0.0643183	0.0247989	0.0856059	0.300678	0.358356	0.109919
1.0017	0.638305	0.13411	0.466529	0.27291	0.866836	0.494157	0.134083	0.157913	-0.0100387	0.284661	0.439186	0.118108
0.870687	1.13124	0.248252	0.029533	0.306683	0.425243	0.0145583	1.39684	0.507744	0.279578	0.774277	0.375024	0.0683025
0.626274	0.657103	0.0455506	0.110776	0.506748	0.669679	0.859148	0.151349	0.16384	-0.0024492	0.380686	0.348225	0.0327771
1.168	1.06604	0.030061	0.0630807	0.555634	0.150228	0.488088	0.353108	0.255588	0.120133	0.553005	0.801111	0.0792518
1.13654	0.785607	0.0694257	0.0314848	1.32752	0.0885324	0.361606	0.279259	0.13299	0.0818842	0.187561	0.165786	0.03977
1.2301	0.758389	0.0847855	0.0651811	0.20928	0.104336	0.705705	0.421743	0.315217	0.0763203	0.115589	0.150506	0.0134722
1.11763	0.984443	0.058232	0.042019	0.188113	0.12992	0.170437	0.899479	0.148571	1.8011e-05	0.402217	0.267489	0.0583361
0.626563	0.888546	0.0129235	0.0362029	0.39623	0.594589	0.36526	0.239243	0.0814515	0.307118	0.0169041	0.0829381	0.25339
1.01589	1.15292	0.106107	0.308718	0.303643	0.227831	0.318069	0.288557	0.0671672	0.253763	0.264736	0.773063	0.146843
1.38046	0.648856	0.0970971	0.0425547	0.486672	0.424148	0.268338	0.373034	0.247125	-0.0123061	0.569493	0.227768	0.341933
1.02009	0.576488	0.132716	-0.0028874	1.5022	0.171749	0.0671382	0.377687	0.274165	0.150102	0.31307	0.601076	0.238963
0.341707	0.554338	0.132138	0.176785	0.754082	0.317924	0.323798	0.353618	0.435506	0.149383	0.0887143	0.342309	0.043283
0.828799	0.426206	0.0485131	0.0684666	0.57605	0.293315	0.137084	0.495755	0.10203	0.192603	1.3816	0.333645	0.107066
0.504417	0.948409	0.297262	0.0332936	0.329491	0.24394	0.539715	0.841031	0.0304101	0.0548251	0.361405	1.40502	0.086351
0.978609	1.60563	0.471685	-0.01776	0.413016	0.309005	0.094182	0.0646829	0.356634	0.0973591	0.291852	0.20997	0.0323342
0.695387	0.819337	0.0236601	-0.0298895	0.316494	0.703088	0.0369867	1.36706	0.221624	0.14172	0.365593	0.48917	0.0762372
1.42761	0.944182	0.166948	0.0139215	0.229485	0.403783	0.826306	0.826063	0.0910761	0.154536	0.666644	0.818693	0.0174402
0.614074	1.08807	0.0323519	0.122385	0.26253	0.169138	0.4109	0.599889	-0.0282739	0.0698079	0.136141	0.365241	0.0538926
1.07772	0.603404	0.1046	0.122123	0.164556	0.811702	0.315604	0.735378	1.1252	-0.0343402	0.26305	0.226673	0.0517997
0.933971	0.588909	0.162823	0.0622902	0.0801661	0.327341	0.108386	0.121789	0.0387497	0.167705	-0.0133256	1.70835	0.150243
0.834739	1.5213	0.0455191	-0.0082524	0.53304	0.912494	0.136488	0.665836	0.397849	0.0439318	0.366782	0.182793	0.0386203
1.01108	0.447309	-0.0349798	0.0167933	0.550073	0.572256	0.893977	1.11662	0.0939655	0.176464	0.708592	0.0273362	-0.0045318
0.481164	1.21222	-0.0301383	0.165203	0.302159	0.753115	0.109494	1.23861	0.165298	0.0772255	0.720838	0.639524	0.0410099
2.37644	1.01847	0.0706152	0.0780324	0.463851	0.216838	0.185382	0.581291	0.522303	0.165505	0.282799	0.223361	0.0769051
1.4646	1.46481	0.963579	0.0458145	0.505404	0.31027	1.20617	1.15225	0.00337154	0.0435624	0.540033	0.307083	0.121268
0.698724	0.662284	0.0842708	0.0643405	0.220013	0.954561	0.182537	0.786758	1.07719	0.0332942	0.0131896	0.274758
1.13254	1.23095	0.112906	0.0257884	0.779692	0.240822	0.244753	0.39054	0.200539	0.0433325	0.577463	0.165241
0.782201	0.487295	0.306777	0.0096333	0.428682	0.0539225	0.212706	0.395286	0.121349	0.0587827	0.496849	0.842798
1.00169	1.34816	0.115747	0.029752	0.535038	0.232252	0.556343	0.192043	0.0526922	0.108721	0.632903	0.609427
0.777728	1.70448	0.215336	0.0367014	0.179121	0.283061	0.164145	0.172438	0.0256032	0.386734	0.750838	0.618001
0.992776	0.639727	0.274803	0.152063	0.0644701	0.319978	0.684295	0.618522	0.886274	0.0631254	1.2762	0.604119
0.408813	0.730992	0.0248666	-0.0175424	0.611985	0.218734	1.54845	0.232058	0.129684	0.00444507	0.286293	0.39049
1.01611	2.0811	0.156603	-0.0131237	0.145543	0.0678979	1.11574	0.644807	0.100111	0.029488	0.2437	0.333979
0.303429	1.20748	0.076616	0.0483794	0.134416	0.204359	0.41112	0.466034	0.286001	0.0613069	0.075273	0.785781
1.49711	0.765923	0.0216337	0.00837182	0.921822	0.320061	0.107188	0.404634	0.573274	0.21785	0.154173	0.279983
0.755351	1.63061	0.0227069	0.118702	0.218065	0.175745	0.375331	0.746831	-0.0191533	-0.0658704	0.52507	0.628737
0.852787	0.948642	0.0471903	0.0986874	0.79175	0.328885	0.37215	0.221112	0.0974719	0.226034	0.742897	0.381926
1.36071	1.17295	0.156839	0.00990635	0.319535	0.00320269	0.107181	0.260952	0.190251	0.0644101	0.0402623	0.307223
1.20477	0.902273	0.0695877	-0.0139163	0.70199	0.428493	0.0614876	0.70485	0.0417259	0.0524676	-0.0171371	0.393831
1.5062	0.906803	0.225834	0.0299576	0.437946	0.205259	0.219007	0.81064	0.12529	0.0615242	1.09183	0.0858844
0.690688	1.57789	0.0100816	0.0447409	0.65277	0.679272	0.29059	1.01015	0.0948653	0.0288375	0.65482	0.034262
0.948502	0.859319	0.149206	0.0940052	0.717638	0.122655	0.417585	1.18163	0.201717	0.0262472	0.545199	0.0562907
0.449562	0.676921	-0.0324943	0.0307564	0.303215	0.303284	0.0756456	0.894738	0.194245	0.109697	0.509307	0.354066
1.75144	1.20726	0.0757793	0.192837	1.41864	0.250592	0.302643	0.982982	0.202113	0.133299	0.587884	0.559433
1.43681	0.640101	0.779302	0.0604195	0.598775	0.256159	0.0239551	0.400173	0.0547451	0.0339076	0.0820044	0.950995
0.944174	1.60204	0.101748	0.0662737	0.631981	0.230458	1.0331	0.317437	1.88947	0.174895	0.0140859	0.200999
0.946579	0.665088	0.144632	0.0562769	0.399252	0.731982	0.303692	0.671101	0.0114463	0.130963	0.364813	0.319699
0.595986	0.369552	1.16054	0.136392	0.425255	0.806146	0.0896327	0.329284	0.0540144	0.00013255	0.253457	0.173712
1.52183	0.494833	0.0492344	0.00029017	0.300164	0.382281	0.556907	0.691809	1.4213	-0.0510265	0.479492	0.550111
0.788024	1.36312	0.00110335	0.0903317	0.370727	0.41196	0.167228	0.5306	0.0123571	0.00116654	0.179189	0.443617
1.33511	0.596064	0.0716212	0.0913835	0.14525	0.4119	0.255008	0.0477461	0.484472	0.210041	0.515837	0.154731
0.761359	0.826698	0.0297921	0.0630371	0.0879912	0.152431	0.164406	1.02067	0.025908	0.0715118	0.679657	0.329239
1.21607	0.617257	0.0254509	0.078112	0.0107389	0.505012	0.222676	0.707799	0.106979	0.0106875	0.140128	0.384336
1.17127	0.770748	0.060798	0.141321	0.284474	0.281073	0.200644	0.518642	0.122534	0.0716501	0.113234	0.0907676
1.88221	0.903396	0.0413731	0.0461937	0.661467	0.348195	0.250139	0.34607	0.378287	0.0754878	0.34569	0.737983
1.13855	0.807958	0.376151	0.135349	0.161524	0.735511	1.6869	0.354567	0.876204	-0.0291049	0.0255941	0.0909476
1.2703	0.644984	-0.0116954	0.160885	1.27233	0.462326	0.139612	0.740917	0.115108	0.133306	0.20012	0.747616
1.41744	1.5565	0.0128328	0.0733647	0.268075	0.247396	0.0595541	0.209584	0.124837	0.112699	0.0865558	0.043398
1.14234	0.732766	0.212362	0.135288	1.07273	0.335943	0.18153	0.0758784	0.412419	0.20353	0.299765	0.451436
0.373154	1.24291	0.0873424	0.0413582	0.68293	0.33875	0.381	0.668259	0.207028	0.362916	0.900334	0.401611
0.65015	0.669603	0.202871	0.128036	0.1328	0.440929	0.351184	0.159774	0.191708	0.0811732	0.325467	0.212593
1.32334	2.23159	0.0975419	0.0357817	0.752424	0.163479	0.203993	0.213197	0.143086	0.0560703	1.07536	0.942653
0.415014	0.853145	0.109989	0.0408228	0.48557	0.173912	0.136428	0.466793	0.0209629	-0.0366992	0.109647	0.259609
1.05511	0.445997	0.0874002	0.0651114	1.53349	0.245548	0.474741	0.680784	0.194048	0.0421775	0.0506629	0.762056
0.730089	0.88471	0.0232221	0.0218823	0.00119503	0.108644	0.0718993	0.299787	0.0515606	0.158271	0.0803898	0.453776
0.56033	1.23693	0.0548792	0.0208105	0.904187	0.494106	0.419649	0.53076	0.0935012	0.0464162	0.0968778	0.371129
1.04776	1.73748	0.0165857	-0.0036419	0.112068	0.453023	0.857692	0.981488	0.44055	0.194397	0.0423197	0.843331
1.80494	0.80413	-0.0044475	0.114004	0.6725	0.370631	0.0716244	0.617218	0.439434	0.396241	0.475493	0.254084
0.680807	0.558409	0.28114	0.0587348	0.10884	0.0769579	0.129712	0.253834	0.641242	-0.0727995	0.141661	0.529093
0.787122	1.29374	0.136631	-0.0507023	0.346705	0.216245	0.576565	0.300802	0.177894	0.0600108	0.29382	0.144299
0.816967	0.999844	0.0756615	0.114638	0.145758	0.830092	1.11032	0.968166	0.472109	0.16199	0.369649	0.567886
1.50398	1.24743	0.137222	0.106239	0.360205	0.149405	0.204235	0.546425	0.00676796	0.098406	0.359031	0.0502754
0.734382	1.54255	0.0727932	0.136212	0.79623	0.549299	0.242532	-0.0131578	0.0933563	0.0103434	0.305158	0.370502
0.265655	1.53003	0.0590765	0.0324813	0.171553	0.67221	0.724247	0.331397	0.718243	0.0736005	0.621082	0.406336
0.545583	0.432699	0.35131	-0.0065912	0.856058	1.18012	0.270644	0.252309	0.220286	0.0637961	0.162311	0.663339
0.757736	0.521864	0.146973	-0.0436418	0.0797547	0.65667	0.308473	0.55542	0.460097	0.118435	0.103963	0.723734
0.704128	1.5445	0.102511	0.137702	0.678982	1.26677	0.173067	0.373964	0.00697856	0.0671917	0.625662	0.594391
0.907983	0.418264	0.00204869	0.0423478	0.480212	0.245127	0.115678	0.237504	0.239391	0.12311	0.789339	0.29657
1.38567	1.79314	0.00688195	-0.0505239	0.265825	1.09901	0.0771997	1.37564	-0.0471124	0.0173084	0.537269	0.399201
0.608458	0.971532	0.271067	0.02698	0.646487	0.3445	0.114111	0.35427	0.0021269	0.0454183	0.94883	0.952536
0.696869	1.50382	0.0527953	0.0538343	0.536278	0.093338	0.168048	0.967506	0.162194	0.0819008	0.326108	0.134717
1.60085	0.769545	0.0345516	0.0752541	0.401512	0.273089	0.0926639	1.06023	0.315827	0.0577016	0.513242	0.573298
1.46526	1.34004	0.540495	0.0267576	-0.0039446	0.809556	0.33988	0.316535	0.0942336	0.00246662	0.766883	0.330688
1.09553	0.398611	0.0441662	0.0381765	0.0934976	0.0975503	1.52881	0.50867	0.13568	0.0314739	0.0490242	0.316687
0.61588	1.08343	-0.01648	-0.0008017	0.371602	0.241657	0.185692	1.05796	0.00387156	0.131856	1.12334	0.379785
0.923351	1.49402	0.0113492	0.0541998	0.838884	0.416621	0.390801	0.204029	0.844645	0.0564636	0.75901	0.709891
0.62635	1.00117	0.147512	0.253605	0.131486	0.573324	0.226589	0.297493	0.581255	0.0663463	0.668486	0.167883
0.530355	1.30148	0.146033	0.273898	0.32116	0.171284	0.201137	0.226023	0.120865	0.0521654	0.284816	0.59357
1.07787	0.747579	0.0640496	0.0422046	0.150606	0.482896	0.407739	0.897265	0.319733	0.0109799	0.518546	1.23727
1.15456	0.550003	0.244179	0.0616544	0.396601	0.558121	0.382793	0.869971	0.237494	0.203966	0.0958945	0.923574
0.769495	1.12918	0.0810376	0.0561021	0.672717	1.40099	0.81399	0.539774	0.787524	0.0464211	0.0636759	0.204796
1.34574	0.760004	0.192169	0.177055	0.445618	0.220578	0.555077	0.223224	0.0247413	-0.0006309	1.52694	1.2819
0.96605	0.561314	0.227144	0.157203	0.31697	0.40208	0.229914	0.0572338	0.212768	0.083092	0.349346	0.92261
0.762616	1.14025	0.0633804	0.0114829	-0.375956	0.67307	0.246337	0.180093	0.148059	0.159498	0.445818	0.660144
1.75153	1.86872	0.0549662	0.0295376	-0.0568767	0.140545	0.0348712	0.0855194	0.0779192	0.0584297	0.168908	0.385771
2.01164	0.95897	0.255643	0.0798883	0.407332	0.260469	0.024786	0.47734	0.190166	-0.0823187	0.439949	0.630415
1.89028	1.08879	0.232919	0.0661701	0.392692	0.940031	0.199058	0.76451	0.152974	0.0723079	0.125881	0.803257
1.37691	0.78791	0.0757644	0.0591436	1.06281	0.873694	0.216779	0.747496	0.122781	0.049285	0.105841	0.166427
1.0785	0.676938	0.0657001	0.0484821	0.775175	0.686777	1.52881	0.143937	0.215558	0.0763498	0.196163	0.505337
0.698806	1.31942	0.103515	0.0901043	0.232706	0.442458	0.451044	0.447885	0.459162	0.394532	0.0678057	0.0642835
0.625911	0.00484238	0.0166027	0.059528	0.370755	0.200652	0.116018	0.35063	0.626203	0.105935	0.189505	0.99594
0.665108	1.36553	0.274277	0.0449729	0.440455	-0.0011398	0.0683232	0.155293	0.128087	0.160083	0.512265	0.274873
0.631327	1.04606	0.149958	0.143812	0.455776	0.350297	0.344341	0.294687	0.657379	0.300843	0.293988	0.246341
1.89704	0.77055	0.291787	0.088503	1.0964	0.333916	0.845377	0.80768	0.118011	0.137765	0.487311	0.833561
0.232241	1.88456	0.0885794	0.105349	0.805741	0.369485	0.514202	0.174174	0.0887394	0.0961704	0.526297	0.732961
0.917767	0.91985	0.0653488	0.0156168	0.615319	0.195685	0.386343	0.151764	0.230303	0.0565056	0.816641	0.407302
1.40308	0.674165	0.0963344	0.0329827	0.352688	0.220429	0.688086	0.664016	0.167822	0.0455161	0.400201	0.0492634
0.528302	0.948448	0.0448928	0.0545605	0.88245	0.357716	0.820954	0.0302751	0.0530501	0.0858615	0.671611	0.235248
0.594937	1.56207	0.0936925	0.180834	0.584762	0.330307	0.265467	0.248952	0.00574535	0.017934	0.780065	0.428029
1.43206	0.844893	0.103935	0.0194904	0.325974	0.473718	0.401399	0.884279	0.834009	0.128973	0.0768285	0.350019
0.445071	0.678702	0.049425	0.0405428	0.165756	0.0885905	0.819121	0.46299	0.332033	0.0341807	0.507118	0.247745
0.892116	0.419825	0.512968	0.0790259	-0.0100576	1.66818	0.405232	1.2346	0.421778	0.0231729	0.248214	0.66987
0.914319	0.725528	0.113189	0.136205		0.492982	0.196949	1.27524	0.0125859	0.0625513	0.882569	0.0964285
0.594101	0.451414	0.0193402	-0.10292		0.568559	0.474624	0.544302	0.151663	0.0741859	1.35712	0.690925
1.92114	1.06903	0.11069	0.0264849		0.340722	0.526958	0.567563	-0.0032531	0.0140375	0.204926	0.36341
0.783182	1.49903	0.067701	0.0731761		0.455284	0.180458	0.414017	0.124907	0.106324	0.753644	0.246398
0.898856	0.238181	-0.0671584	0.147314		0.296158	0.35916	0.66188	0.0259873	0.135594	0.0358941	0.559912
1.47862	0.732182	-0.0065106	0.0622592		0.440618	0.133491	0.43347	0.432396	-0.0066101	0.741975	0.294178
0.36435	1.187	0.335848	-0.0029566		0.282678	0.361797	0.509473	0.482826	0.0495201	0.457698	0.410577
1.05229	1.50016	0.0740032	0.0938124		0.833883	0.342728	0.335153	1.43668	0.11059	0.597316	0.488293
0.635241	0.475987	0.128973	-0.0161968		0.834055	0.0178075	0.635591	0.503982	0.0693931	0.0460677	0.459735
0.911435	1.97992	0.145598	0.0376722		0.705862	0.0614801	0.342892	0.157545	0.0405319	0.411644	0.347391
0.251747	1.59819	0.599818	0.015036		0.337834	0.0706805	0.41341	0.880616	0.121594	0.250275	0.866087
1.22736	1.0046	0.0351459	0.0520947		0.516225	0.335271	0.707936	0.157218	0.00104352	0.580699	1.08492
0.612644	1.25329	0.0649227	0.0158213		0.320405	0.464438	1.75042	0.134436	0.0731488	0.935983	0.290121
1.24985	1.17755	-0.0068042	0.0576394		0.298188	0.0439741	0.367964	0.203742	0.142508	1.01456	0.393796
1.0474	1.0391	0.0528998	0.0956253		0.294397	0.266053	0.812331	1.13118	0.0597084	0.581914	0.124011
0.691366	0.59862	0.0613507	0.102914		0.215654	0.739471	0.714587	0.491709	0.160043	0.217839	0.345974
1.05765	1.1999	0.0334727	0.0171801		0.2219	0.159954	0.528011	0.118357	0.0356829	0.192834	0.326665
0.512775	0.867696	0.699605	0.0692743		0.587293	0.405372	0.29968	0.0575254	0.0218827	0.435936	0.115147
0.734336	0.417814	0.0317578	-0.0089312		0.379107	0.0647242	0.428673	-0.0408757	0.149487	0.342869	0.128137
0.654432	1.55325	0.0425163	0.036054		0.453575	0.464661	0.465747	0.022437	0.176369	0.197094	0.471621
1.18995	1.98999	0.0243233	0.00827089		0.072171	2.6218	0.694282	0.00338101	0.137003	0.358738	0.381233
1.70364	0.970268	-0.004298	0.0203629		0.158204	0.0558698	0.710153	0.22299	0.00245229	0.041925	0.0947256
0.987027	0.984757	0.0101304	0.187624		0.328588	0.618442	0.675513	0.409032	0.0584717	0.384718	0.227217
1.79726	0.291472	0.0428635	0.163402		0.235229	0.132807	0.342636	0.285317	0.0411698	0.606205	1.08458
0.816309	0.769427	0.204149	-0.0207168		0.125688	0.53725	0.808624	0.178165	0.028858	0.316	0.128615
0.400929	2.03651	0.0794237	0.0401027		0.463723	0.276276	0.305041	0.00722962	0.0993224	0.212848	0.83377
0.994109	0.844617	0.00794553	0.0544712		0.244767	0.185103	0.354227	0.150969	0.031403	0.350339	0.12452
1.0048	0.919881	0.159446	0.134463		0.596226	0.0466038	0.116846	0.499741	0.164793	0.476001	1.21415
0.256622	1.41064	0.00727344	0.0990106		0.529994	0.292067	0.554525	0.382768	0.067765	0.784624	0.319899
1.1673	1.28922	0.182516	0.0871953		1.11629	0.299582	0.886977	0.799358	-0.0590918	0.00197486	0.417025
0.976191	0.578553	0.059007	0.103917		0.64396	0.598901	0.15931	0.313814	0.0687471	0.597387	0.214355
1.25145	0.252475	0.0439115	0.179859		0.308583	0.402244	0.376115	0.118276	0.0286359	0.757091	0.817259
0.127452	1.17366	-0.0086524	0.0562717		-0.0126125	0.325395	0.392304	0.252027	0.0530063	0.269043	0.228741
1.48753	1.17333	0.0103073	0.238865		0.693913	0.534798	0.430605	-0.0178125	0.156065	0.623546	0.069867
1.20596	2.10049	0.047381	0.078057		0.21717	0.521033	1.18866	0.198887	0.0863095	1.53773	0.356936
1.06743	0.615949	0.0362073	0.0820702		0.226021	0.348491	0.408413	0.317646	0.229105	0.835137	0.114212
1.01305	0.774955	0.174606	0.056234			0.246696	0.718668	0.547277	0.0369339	0.401515	0.159786
0.924447	1.37053	0.130905	0.0686136			0.0764964	0.20804	0.398408	-0.0788609	0.299522	0.426178
1.71114	0.563553	0.0743279	0.0642661			0.0926381	0.44258	0.170131	0.122991	0.45954	0.545651
0.547317	0.989859	0.0985384	0.0820762			0.288634	0.125729	0.222518	0.0794183	0.0443266	0.853173
0.545297	1.15559	0.11689	0.0680248			0.071875	0.911515	0.143753	0.0756606	0.104949	0.418642
0.706369	1.48508	0.0979342	0.150348			0.287049	0.125336	0.0467707	0.160812	0.953695	0.381408
0.511503	1.07582	0.0910664	0.0160484			0.242739	0.755354	0.202887	0.0722115	0.435339	0.211019
0.848427	1.52984	0.0777278	0.0190369			0.0977885	0.400869	0.136273	0.225556	0.129366	0.664209
1.3865	0.616977	0.0169495	0.0806137			0.215651	0.9167	0.257065	0.0620347	0.580886	0.214474
0.475348	0.77044	0.103116	0.349319			0.241992	0.237606	0.246939	0.0715439	0.525515	0.28419
0.46178	1.01656	0.0494233	0.206914			0.0779745	1.18508	0.0156549	0.00459258		0.179413
0.541201	0.383849	0.22393	0.0916119			0.0370929	0.162909	0.181221	0.0935271		1.06908
0.855269	0.47546	0.00076853	0.243101			0.255384	0.711821	0.0590733	0.0918294		0.733303
0.472391	0.913175	0.0201831	0.0490316			0.215737	0.452326	0.243973	0.10325		0.310621
0.593796	1.98532	0.0496147	0.0226603			0.675268	0.977692	0.301796	0.0625334		0.723307
1.4547	0.512126	0.278311	0.10491			0.563091	0.823392	0.0489528	0.0725138		0.0950319
0.557238	0.894673	0.0281598	0.0621579			0.193239	0.862821	0.322429	0.199322		0.875014
0.595319	0.794503	0.303721	0.117313			1.00299	0.800901	0.25675	0.362674		0.608243
0.834011	0.757477	0.102301	0.0808622			0.549393	0.795825	0.145717	0.0378235		0.921948
1.02286	0.831471	0.05686	0.0810984			0.455133	0.806879	0.227818	0.248392		0.500187
0.766542	0.771307	0.0643447	0.0568548			0.527267	1.04508	0.0463492	0.0682379		0.646506
0.620921	0.553968	0.0492109	0.138759			0.382645	0.209773	0.00342331	0.0818951		0.149147
1.27452	0.93945	0.100578	0.262127			1.1054	1.09414	0.095053	0.0709819		0.55417
0.742865	0.662807	0.113479	0.0611856			0.536675		0.0238071	0.0451055		0.989378
1.06942	0.797798	0.139754	0.125635			0.0491664		0.280483	0.110776		0.254746
0.358343	0.552868	0.206964	0.0744832			0.739597		0.569925	-0.0098035		0.308855
0.567594	0.856989	0.13618	0.0263336			0.799215		0.120223	0.008574		0.378606
0.705341	0.92272	0.0618502	-0.0120948			0.867484		-0.025625	0.0222637		0.11511
0.934093	1.32528	0.00413163	0.0261787			0.15595		0.0580044	0.216333		0.449021
1.02701	1.14346	0.0937074	0.0656324			0.541333		0.0282611	0.0618816		0.257613
1.19877	0.720763	0.0233908	0.0380993			0.129562		0.13361	0.0809971		0.511326
0.668335	0.884633	0.138016	0.137118			0.290244		0.216602	0.112484		0.122139
1.05914	0.745618	0.0966841	0.111031			0.407912		0.0680793	0.195732		1.12674
1.14343	1.59862	0.104521	0.0187513			0.390789		0.195472	0.212157		1.29449
0.800812	1.10315	0.120278	0.322965			0.283785		0.0662347	0.142638		0.469536
0.478108	0.776196	0.294892	0.348419			0.278036		0.020058	0.035566		0.222614
1.36063	0.53062	0.0166994	0.129285			0.128595		0.0866308	0.0159521		0.432494
0.764226	0.950663	0.021215	0.124174			0.385319		0.139711	0.148134		0.377206
1.4071	0.58306	0.0934282	0.030375			0.153602		0.326375	0.094355		0.335256
2.69	0.334945	0.0166554	0.166285			0.49288		0.313258	-0.0088836		0.0730072
0.357581	1.31207	0.0339755	0.150001			0.291283		0.0681924	0.12102		0.357628
0.861443	1.19983	0.00479338	0.103552			0.455223		0.237501	0.0584666		0.670067
0.611815	1.00342	0.232784	0.076664			0.484701		0.420229	0.143947		0.387234
0.499842	2.08962	0.0428751	0.190867			0.102683		0.275355	0.160678		0.30772
0.497046	1.62737	0.0665221	0.0215109			0.563709		0.296923	0.388471		0.365128
0.400595	0.651765	0.0779106	0.0227408			0.0791739		0.302371	0.1086		0.215784
0.802025	0.585248	0.0901303	0.0368704			0.266167		0.0769179	0.0756492		0.118799
0.468687	0.574387	0.0417806	0.14126			0.115553		0.370767	0.1583		0.187136
0.833692	1.11352	0.249498	0.342484			0.0483864		0.164723	0.102815		1.10459
0.57007	0.925044	0.0474414	0.182749			0.293956		0.0833979	0.0136022		0.545432
0.475977	0.44318	0.0423777	0.179333			0.309834		0.0049833	0.0525656		0.18516
0.731521	1.24687	0.0426446	0.0692729			0.682173		0.201379	0.03337		0.454455
0.66779	0.716739	0.169116	0.130533			0.21967		0.0758953	0.28262		0.227342
1.23148	1.12206	0.0825379	0.101169			0.294573		0.296822	0.0184387		0.409655
0.708429	0.572328	0.0766673	0.108599			0.511027		0.0347463	0.0225858		0.545615
0.765509	1.03227	-0.001292	0.316843			0.268533		0.166971	-0.0358992		0.714633
1.69252	0.486918	0.096223	0.165544			0.112965		0.0999432	0.0480326		0.143222
0.866275	0.721419	0.206088	0.236221			0.21759		0.367321	-0.0002363		0.52197
1.14269	0.965336	0.0172195	0.130694			0.292741		0.222681	0.0986486		1.11121
1.60894	0.524237	0.0359746	0.0638552			0.0424356		0.53039	0.158953		0.0599599
1.16081	0.892028	0.100208	0.423223			0.123826		0.109619	0.160871		0.154111
1.82278	1.74652	0.0684046	0.0422346			0.592646		0.19814	0.0619545		0.714456
0.547794	0.73069	0.0406066	0.0466575			0.202041		0.147468	0.536884		0.431427
2.62554	1.02107	0.0824585	0.137983			0.126196		-0.0173094	-0.10323		0.386495
1.06186	1.27456	0.279434	0.144957			-0.0079908		-0.0677194	0.135122		0.631897
0.828499	0.342584	0.070477	0.0606044			0.105166		0.157648	0.11043		0.722578
0.551423	1.33866	0.124681	0.166895			0.811852		0.441937	0.21909		0.115864
1.4376	1.12898	0.491544	0.160045			0.256815		0.0892406	0.0451063		0.470825
0.629511	0.71519	0.137721	0.0484474			0.0699859		0.042598	0.0874697
0.5776	1.76453	0.294777	0.144083			0.131929		0.0393337	0.2169
1.01024	0.712271	0.0460163	0.0584455			0.194971		0.424374	0.0793322
1.743	0.515889	0.0868227	0.075185			0.0556323		0.157033	0.0797906
0.881976	0.375802	0.0743701	0.00777962			0.418839		0.310312	0.138533
1.26009	1.3279	0.0505869	0.0497452			0.759515		0.25893	0.325095
0.778975	1.22629	0.0275222				0.0628238		0.0827262	0.122348
1.01826	0.73978	0.0424159				0.604471		0.0228382	0.172868
0.567577	1.51761	0.0207333				0.235864		0.173193	0.209444
1.33062	1.08647	0.0242801				0.251796		0.189053	0.0563895
1.04019	1.39443	0.145393				0.199416		0.144403	0.136479
0.737399	0.710637	0.0410903				0.102347		0.0679516	0.129533
1.15035	0.733166	0.153944				0.181642		0.315624	0.145432
0.525355	1.00161	0.142232				0.180186		0.15604	0.0704107
0.914304	1.02652	0.151592				0.152023		0.108419	0.0907416
1.37479	1.6491	0.340259				0.286731		0.35759	0.157802
1.14208	0.925718	0.0711055				0.0616468		0.0446865	0.0592189
0.476673	0.564865					0.526994		0.0187621	0.123511
0.409171						0.553421		0.479578	0.137599
0.503797						0.347524		0.0722038	0.054574
1.06879						0.388878		0.071327	0.0778103
0.638255						0.125468		0.0947443	0.0601869
1.14853						1.1464		0.165789	0.105374
0.884508						0.0322763		0.0698108	0.160429
0.25374						0.0409828		0.131791	0.236318
1.97662						0.606823		0.284527	0.125029
2.02057						0.278639		0.432325	0.0876545
1.11774						0.564394		0.0527075	0.0316979
1.16657						0.525625		0.165112	0.238734
0.8839						0.106871		0.431433	0.00747779
0.63655						0.129227		0.143074	0.0630126
0.963018						0.0579081		0.0739994	0.161349
1.49563						0.308005		-0.0106947	0.071249
1.23914						0.377097		0.109332	0.215924
1.02604						0.160385		0.128915	0.11414
0.827593						0.112184		0.23386	0.0540039
0.671898						0.231724		0.268992	0.0419539
0.410611						0.0629631		0.0897026	0.114066
0.577876						0.209611		0.078178	0.0279903
0.856334						0.0945786		0.0865706
0.659636						0.102754		0.124983
2.10298						0.374547		0.0959933
0.794393						0.201687		0.330233
1.12959						0.488902		0.111752
1.44242						0.149909		0.167034
1.05471						0.288882		0.0235372
0.677719						0.289229		0.209903
0.636643						0.163234		0.12639
0.550083						0.293236		0.108341
0.985847						0.485506		0.143958
0.498145						0.364202		0.0598336
0.808458						0.696411		0.0772262
1.55535						0.101233		0.410613
0.606791								0.0315713
1.04872								0.0694177
1.04173								0.0101285
1.19263								0.0557173
1.05762
1.89132
0.372747
0.961467
0.623294
1.05493
1.67546
0.921745
0.85653
0.230265
0.985689
0.847136
1.23433
0.524704
1.03655
1.18516
0.65791
0.710903
0.238816
0.763372
0.797323	0.350832	0.250528	0.171688	0.350977	0.076478
0.368822	0.461428	1.98686	0.560618	0.593462	0.83832
0.728358	1.23494	0.253416	0.324869	0.342632	0.136951
0.73109	0.934592	0.224722	0.565516	0.324595	0.0981409
0.575025	1.59551	0.43095	0.0312353	0.267773	1.31876
1.00894	2.7792	0.143143	0.0424294	0.916496	0.140765
2.42793	0.583709	0.331445	0.0928049	2.36986	0.0350167
0.604657	0.820186	0.0891256	0.353258	1.11253	0.615188
1.20831	1.07632	1.14793	0.0860451	0.281084	0.2468
0.881446	1.35692	0.948376	0.340858	0.423814	0.333111
0.528476	1.31531	0.211066	0.124487	1.05431	0.758253
1.78932	1.19699	0.545597	0.636988	1.21591	0.0777764
0.560904	1.17765	0.692958	0.0382319	0.512215	1.00156
1.06606	1.12813	0.100291	0.119184	-0.0237751	0.230087
1.20927	1.11116	0.216224	0.174962	0.127107	0.447105
0.397917	0.721676	0.432691	0.0132135	0.661975	0.0418023
1.16365	1.56427	0.334573	0.0190913	0.587671	0.113113
[truncated: 878 more rows]

## Sheet: 6C S5 Stacked Means Norm .8553
FSK SAG	SMO-Halo FSK SAG	SMO-Halo FSK SAG PTX	A635S-Halo FSK SAG	A635S-Halo FSK SAG PTX	WRR-Halo FSK SAG	WRR-Halo FSK SAG PTX	GRL-Halo FSK SAG	GRL-Halo FSK SAG PTX	WRRGRL -Halo FSK SAG	WRRGRL -Halo FSK SAG PTX	M2-Halo FSK
	0.261896								0.460657	0.557699			Units are Ciliary pVASP/GFP Intensity (A.U.)
0.852333	0.153163	0.144978			0.495732	0.443119	0.340232	0.389337	0.346077	0.348416	0.44195		Consolidated all replicates, with a gap between sets of replicates.
0.902607	0.429089	0.14264	0.609143		0.337893	0.454811	0.523793	0.157839	0.479364	0.419736	0.432597		Normalized all values to previously calculated mean of the first three replicates of the 'SMO KO; FSK' condition (.8553)
0.972758	0.167193	0.0934175	0.496902	0.422074	0.369461	0.506255	0.296972	0.118087	0.507424	0.434935	0.322694		These are the individual means plotted in the foreground of the superplot in 6C and S6
1.0394	0.178885	0.077049	0.575237	0.461826
0.943529	0.411552	0.178885	0.862855	0.880393

## Sheet: 6D Replicate 1 Run 1
											Avg
HPRT		EA1 no SAG	20.9491	21.5563	21.6902	21.6359					21.4579
		EA1 plus SAG	21.7735	22.2835	21.799	22.857					22.1783
		S1 no SAG	22.4606	22.2364	22.0596	22.4971					22.3134
		S1 plus SAG	21.9258	23.0371	22.4967	21.7821					22.3105
		Smo no SAG	21.773	22.0252	21.6552	22.4625					21.979
		Smo plus SAG	29.3272	28.8286	28.8476	28.4946					28.8745
		A635S no SAG	20.7493	22.3745	21.9168	21.3175					21.5895
		A635S plus SAG	21.8679	22.6902	21.7578	21.835					22.0377
		WRR no SAG	23.5909	23.4	22.6818	21.9255					22.8996
		WRR plus SAG	23.119	23.6508	23.3759	24.2777					23.6058
		GRL no SAG	23.2615	23.1783	23.1428	23.4891					23.2679
		GRL plus SAG	23.4891	23.3684	22.4069	23.6219					23.2216
		WRR GRL no SAG	22.0698	23.1874	22.9791	23.2788					22.8788
		WRR GRL plus SAG	23.0661	23.0134	22.632	23.1693					22.9702
		M2 no SAG	22.4677	23.1049	22.7367	23.3813					22.9227
		M2 plus SAG	22.8281	23.0462	22.8453	23.1872					22.9767
Gli1		EA1 no SAG	29.4271	29.9269	29.2049	29.1209	29.4199	7.96206	7.96206	0.00401035	0.00401035
		EA1 plus SAG	27.7462	27.7903	27.9068	27.9138	27.8393	5.66101	5.66101	0.0197637	0.0197637
		S1 no SAG	33.5226	33.381	31.9847	33.3157	33.051	10.7376	10.7376	0.000585684	0.000585684
		S1 plus SAG	33.4086	Undetermined	32.9265	Undetermined	33.1676	10.8571	10.8571	0.000539114	0.000539114
		Smo no SAG	30.129	29.6982	29.1742	29.0674	29.5172	7.53821	7.53821	0.00537988	0.00537988
		Smo plus SAG	33.7247	Undetermined	31.6246	33.2186	32.856	3.98147	3.98147	0.0633079	0.0633079
		A635S no SAG	32.3109	33.2775	33.2705	32.342	32.8002	11.2107	11.2107	0.000421934	0.000421934
		A635S plus SAG	31.9271	33.255	30.4799	30.7468	31.6022	9.56448	9.56448	0.0013207	0.0013207
		WRR no SAG	30.562	31.4714	31.9382	33.1224	31.7735	8.87395	8.87395	0.00213145	0.00213145
		WRR plus SAG	32.0523	31.418	31.4889	32.1519	31.7778	8.17195	8.17195	0.00346736	0.00346736
		GRL no SAG	29.8208	28.7781	30.4583	31.2912	30.0871	6.8192	6.8192	0.00885559	0.00885559
		GRL plus SAG	26.0093	27.0296	27.1324	26.9645	26.784	3.56242	3.56242	0.0846456	0.0846456
		WRR GRL no SAG	Undetermined	31.1546	31.342	33.1248	31.8738	8.99504	8.99504	0.00195985	0.00195985
		WRR GRL plus SAG	Undetermined	33.3975	32.4165	32.3278	32.714	9.74374	9.74374	0.00116639	0.00116639
		M2 no SAG	28.6008	29.3107	27.8605	28.4377	28.5525	5.6298	5.6298	0.0201959	0.0201959
		M2 plus SAG	27.6143	29.7775	27.1923		28.1947	5.21803	5.21803	0.0268669	0.0268669
								Control Avg	7.96206	Fold Change	Relative Expression

## Sheet: 6D Replicate 1 Run 2
											Avg
HPRT		EA1 no SAG	19.8994	19.6533	19.9123	19.7391					19.801
		EA1 plus SAG	19.7689	20.4059	19.4152	20.8622					20.1131
		S1 no SAG	20.2063	20.8564	20.698	21.0839					20.7111
		S1 plus SAG	19.5032	21.6043	20.9664	21.1544					20.8071
		Smo no SAG	19.2595	20.4493	19.8926	20.0951					19.9241
		Smo plus SAG	27.0307	27.6699	26.1576	27.5645					27.1057
		A635S no SAG	20.0652	20.3971	19.8227	20.4038					20.1722
		A635S plus SAG	20.2874	20.2092	19.9698	20.3208					20.1968
		WRR no SAG	20.6623	20.4613	19.8672	20.879					20.4675
		WRR plus SAG	20.3519	21.5007	19.6761	21.271					20.6999
		GRL no SAG	20.4889	20.3312	18.7673	20.8508					20.1095
		GRL plus SAG	20.3028	20.8368	20.7103	20.9443					20.6985
		WRR GRL no SAG	18.325	20.0416	18.6814	20.1269					19.2937
		WRR GRL plus SAG	19.9596	20.7414	19.9625	20.4287					20.2731
		M2 no SAG	18.7736	20.363	20.423	20.2336					19.9483
		M2 plus SAG	19.8836	20.4137	20.1075	20.3013					20.1765
Gli1		EA1 no SAG	28.4847	27.8614	28.445	28.2776	28.2672	8.46616	8.46616	0.00282769	0.00282769
		EA1 plus SAG	25.5993	25.9371	26.0648	26.0907	25.923	5.80991	5.80991	0.0178255	0.0178255
		S1 no SAG	33.6854	30.939	32.36	33.2227	32.5518	11.8406	11.8406	0.000272655	0.000272655
		S1 plus SAG	31.1749	31.481	31.0683	32.3494	31.5184	10.7113	10.7113	0.00059644	0.00059644
		Smo no SAG	27.3161	27.1877	27.2888	27.4729	27.3164	7.39224	7.39224	0.0059527	0.0059527
		Smo plus SAG	Undetermined	31.3757	31.7209	31.7691	31.6219	4.51621	4.51621	0.0437004	0.0437004
		A635S no SAG	31.1721	29.5652	29.877	30.8193	30.3584	10.1862	10.1862	0.00085833	0.00085833
		A635S plus SAG	29.9805	30.0998	30.2226	29.3817	29.9211	9.72434	9.72434	0.00118218	0.00118218
		WRR no SAG	29.9606	30.7911	29.2508	29.7956	29.9495	9.48206	9.48206	0.00139835	0.00139835
		WRR plus SAG	28.7808	31.8835	31.2695	30.5805	30.6286	9.92868	9.92868	0.00102605	0.00102605
		GRL no SAG	28.7265	28.0035	28.1388	28.3831	28.313	8.20343	8.20343	0.00339252	0.00339252
		GRL plus SAG	25.615	25.4285	25.6576	25.7084	25.6024	4.90386	4.90386	0.0334035	0.0334035
		WRR GRL no SAG	30.2298	29.1642	30.1722	30.8283	30.0986	10.8049	10.8049	0.000558992	0.000558992
		WRR GRL plus SAG	30.9385	31.0869	30.3608	31.0205	30.8517	10.5786	10.5786	0.000653918	0.000653918
		M2 no SAG	27.9056	27.2605	27.2251	27.7466	27.5344	7.58614	7.58614	0.00520408	0.00520408
		M2 plus SAG	26.4267	26.3626	26.299	26.3955	26.3709	6.19438	6.19438	0.0136554	0.0136554
								Control Avg	8.46616	Fold Change	Relative Expression

## Sheet: 6D Replicate 2 Run 1
											Avg
HPRT		EA1 no SAG	21.6223	21.2258	21.9656	22.0072					21.7052
		EA1 plus SAG	21.6682	21.9931	22.0097	22.2869					21.9895
		S1 no SAG		21.8231	21.7903	19.9357					21.183
		S1 plus SAG		22.4475	20.6574	22.6489					21.9179
		Smo no SAG	21.821	21.1979	22.4206	21.9902					21.8574
		Smo plus SAG	21.6804	20.8389	22.2972	21.6219					21.6096
		A635S no SAG	22.3157	22.2524	22.1482	22.3257					22.2605
		A635S plus SAG	22.3169	22.6017	23.172	22.5897					22.6701
		WRR no SAG	22.965	23.5475	22.8994	23.1806					23.1481
		WRR plus SAG	22.7793	22.9555	22.6995	23.2272					22.9154
		GRL no SAG	23.1637	22.7209	21.766	23.073					22.6809
		GRL plus SAG	25.1241	23.0866	23.5345	23.1176					23.7157
		WRR GRL no SAG	22.4934	22.9646	22.1362	22.5565					22.5377
		WRR GRL plus SAG	23.003	22.1911	22.7797	23.1122					22.7715
		M2 no SAG	22.9103	23.1731	23.2277	23.2331					23.1361
		M2 plus SAG	23.4358	23.3642	24.3629	23.9618					23.7812
Gli1		EA1 no SAG	32.4316	32.0354	30.9814	30.1505	31.3997	9.69454	9.69454	0.00120685	0.00120685
		EA1 plus SAG	28.3981	27.8145	28.4171	28.0493	28.1697	6.18029	6.18029	0.0137895	0.0137895
		S1 no SAG	Undetermined	32.807	31.6603	33.3155	32.5943	11.4112	11.4112	0.000367177	0.000367177
		S1 plus SAG	31.5165	32.4411	29.9829	34.137	32.0194	10.1014	10.1014	0.000910265	0.000910265
		Smo no SAG	27.8172	29.1048	27.8787	28.3253	28.2815	6.42408	6.42408	0.0116455	0.0116455
		Smo plus SAG	26.9583	26.9779	26.9087	27.2572	27.0255	5.41593	5.41593	0.0234231	0.0234231
		A635S no SAG	30.9619	32.8965	Undetermined	Undetermined	31.9292	9.6687	9.6687	0.00122866	0.00122866
		A635S plus SAG	31.7891	31.6357	31.9775	32.33	31.933	9.26296	9.26296	0.00162769	0.00162769
		WRR no SAG	30.0904	30.3216	30.3639	30.5517	30.3319	7.1838	7.1838	0.006878	0.006878
		WRR plus SAG	31.793	31.6172	31.2737	31.6508	31.5837	8.66828	8.66828	0.00245803	0.00245803
		GRL no SAG	31.5108	30.8944	31.4252		31.2768	8.59589	8.59589	0.00258452	0.00258452
		GRL plus SAG	28.969	32.2748	34.1582		31.8007	8.08498	8.08498	0.0036828	0.0036828
		WRR GRL no SAG		28.8848	31.8427	32.762	31.1632	8.62552	8.62552	0.00253197	0.00253197
		WRR GRL plus SAG	31.7328	33.1572	30.9527	31.4508	31.8234	9.0519	9.0519	0.00188411	0.00188411
		M2 no SAG	27.8224	28.1967	27.6329	27.8042	27.8641	4.72801	4.72801	0.0377336	0.0377336
		M2 plus SAG	28.0824	28.7442	27.9181	30.1339	28.7196	4.93846	4.93846	0.0326117	0.0326117
								Control Avg	9.69454	Fold Change	Relative Expression

## Sheet: 6D Replicate 2 Run 2
											Avg
HPRT		EA1 no SAG	20.0715	20.3175	19.5369	20.3882					20.0785
		EA1 plus SAG	19.5154	19.616	19.2777	19.9554					19.5911
		S1 no SAG	20.3358	19.9458		20.0944					20.1253
		S1 plus SAG	19.9895			19.6763					19.8329
		Smo no SAG	20.1628	20.1932	19.9733	20.6004					20.2325
		Smo plus SAG	19.8129	20.1085	19.6404	19.814					19.844
		A635S no SAG	19.9418	19.5575	20.1792	20.5436					20.0555
		A635S plus SAG	22.1974	20.7871		20.9342					21.3062
		WRR no SAG	20.3347	20.4536	20.5446	20.5069					20.46
		WRR plus SAG	19.2464	19.969	19.8285	19.8117					19.7139
		GRL no SAG	18.3749	17.1653	20.4246	19.8189					18.9459
		GRL plus SAG	19.7447	22.0586	21.6563	20.3633					20.9557
		WRR GRL no SAG	19.9902	19.9646	20.3148	20.1965					20.1165
		WRR GRL plus SAG	20.14	20.3748		20.4025					20.3058
		M2 no SAG	20.2657	20.4927	20.2349	20.6777					20.4178
		M2 plus SAG	20.7703	20.8879	20.8611	21.1418					20.9153
Gli1		EA1 no SAG	28.8757	30.7247	29.5233	28.8536	29.4943	9.4158	9.4158	0.00146407	0.00146407
		EA1 plus SAG	25.4449	25.4589	25.4173	24.2463	25.1419	5.55074	5.55074	0.0213335	0.0213335
		S1 no SAG	31.482	31.9774	33.674	29.6292	31.6907	11.5653	11.5653	0.000329979	0.000329979
		S1 plus SAG	29.8387	30.338	30.3016		30.1595	10.3266	10.3266	0.000778723	0.000778723
		Smo no SAG	25.9902		25.7689		25.8795	5.64705	5.64705	0.0199557	0.0199557
		Smo plus SAG	25.8792	25.4013	25.2516	24.5696	25.2754	5.43145	5.43145	0.0231724	0.0231724
		A635S no SAG	29.7843	29.1995	29.8268	30.0792	29.7225	9.66694	9.66694	0.00123016	0.00123016
		A635S plus SAG	29.3602	29.5372	30.0955	31.7127	30.1764	8.87017	8.87017	0.00213704	0.00213704
		WRR no SAG	29.3375	28.8772	28.5431	28.7316	28.8724	8.41241	8.41241	0.00293504	0.00293504
		WRR plus SAG	28.9777	29.5467	29.1759	28.8932	29.1484	9.43449	9.43449	0.00144523	0.00144523
		GRL no SAG	28.4436	29.5727	28.9859	28.6616	28.916	9.97006	9.97006	0.000997043	0.000997043
		GRL plus SAG	30.2424	29.3435	27.8676	30.3804	29.4585	8.50278	8.50278	0.00275683	0.00275683
		WRR GRL no SAG	29.9552		29.7523	30.6926	30.1334	10.0168	10.0168	0.000965235	0.000965235
		WRR GRL plus SAG	29.9059	29.8913	29.7891	29.213	29.6998	9.39404	9.39404	0.00148632	0.00148632
		M2 no SAG	26.3697		26.3575	26.6349	26.4541	6.03628	6.03628	0.015237	0.015237
		M2 plus SAG	26.9769	27.2688	26.5266	27.2731	27.0113	6.09606	6.09606	0.0146185	0.0146185
								Control Avg	9.4158	Fold Change	Relative Expression

## Sheet: 6D Replicate 3 Run 1
											Avg
HPRT		EA1 no SAG	21.9142	21.7737	22.1913	22.3292					22.0521
		EA1 plus SAG	21.8347	22.241	21.2394	21.7669					21.7705
		S1 no SAG	22.097	21.7198	19.1569	22.3262					21.325
		S1 plus SAG	24.0378	22.5872	25.2188						23.9479
		Smo no SAG	25.5428		23.0227	21.813					23.4595
		Smo plus SAG	21.7105	22.0719	21.9243	22.4018					22.0271
		A635S no SAG	22.2533	22.7447	21.9209	22.5843					22.3758
		A635S plus SAG	22.2759	21.9623	21.8911	21.3888					21.8795
		WRR no SAG	23.4639	23.5693	23.4078	23.7717					23.5532
		WRR plus SAG	23.3641	23.5516	22.9653	23.4316					23.3281
		GRL no SAG	23.5905	23.395		23.2773					23.4209
		GRL plus SAG	23.3167	23.5909	25.551	24.5136					24.2431
		WRR GRL no SAG		23.9444	23.9683						23.9563
		WRR GRL plus SAG	23.432	23.42	22.4464	23.2232					23.1304
		M2 no SAG	23.6054	23.5455	23.7136	23.6985					23.6408
		M2 plus SAG	23.75	23.914	23.7193	24.9852					24.0921
Gli1		EA1 no SAG	30.7352		31.9347	31.1191	31.263	9.2109	9.2109	0.0016875	0.0016875
		EA1 plus SAG	29.0574	28.0921	28.1558	28.4419	28.4368	6.66631	6.66631	0.00984557	0.00984557
		S1 no SAG	32.8868	34.3597	Undetermined	33.18	33.4755	12.1506	12.1506	0.000219947	0.000219947
		S1 plus SAG	29.7506	32.7677	34.791	Undetermined	32.4364	8.48848	8.48848	0.00278429	0.00278429
		Smo no SAG		29.8861	29.6055	29.1784	29.5567	6.09718	6.09718	0.0146072	0.0146072
		Smo plus SAG	27.3631	23.4088	25.3245	28.4696	26.1415	4.11439	4.11439	0.0577358	0.0577358
		A635S no SAG	33.2757	31.1999	31.9986	32.2294	32.1759	9.80008	9.80008	0.00112171	0.00112171
		A635S plus SAG	Undetermined	33.0345	33.6662	31.4403	32.7137	10.8341	10.8341	0.000547778	0.000547778
		WRR no SAG	31.356	Undetermined		33.2368	32.2964	8.74317	8.74317	0.0023337	0.0023337
		WRR plus SAG	33.2495	32.2038	30.5241	31.7408	31.9296	8.60141	8.60141	0.00257465	0.00257465
		GRL no SAG	29.4017	26.5168	30.8764		28.9316	5.51072	5.51072	0.0219334	0.0219334
		GRL plus SAG			30.7277	29.6605	30.1941	5.95105	5.95105	0.0161643	0.0161643
		WRR GRL no SAG	33.7417	34.0225	33.4915		33.7519	9.79559	9.79559	0.00112521	0.00112521
		WRR GRL plus SAG	33.2064	29.0118	31.4082	31.2082	31.2086	8.07823	8.07823	0.00370007	0.00370007
		M2 no SAG	29.5204	28.7888	29.4038	29.8214	29.3836	5.74284	5.74284	0.0186737	0.0186737
		M2 plus SAG	29.6426	29.4488	28.9942		29.3619	5.26973	5.26973	0.025921	0.025921
								Control Avg	9.2109	Fold Change	Relative Expression

## Sheet: 6D Replicate 3 Run 2
											Avg
HPRT		EA1 no SAG	20.6025	20.6661	20.6786	20.5848					20.633
		EA1 plus SAG	20.6659	20.3882	18.8269	20.7593					20.1601
		S1 no SAG	19.941			18.7746					19.3578
		S1 plus SAG	21.0201	20.6082	23.5904						21.7396
		Smo no SAG		21.8506	21.3337	21.0489					21.4111
		Smo plus SAG			20.8632	20.1866					20.5249
		A635S no SAG	20.7408	20.6835	19.7215	20.6727					20.4546
		A635S plus SAG	20.9142	20.481	20.2619	20.5483					20.5514
		WRR no SAG	21.3157	21.0713	21.0127	21.2574					21.1642
		WRR plus SAG	20.4793	20.6997	24.2307	20.5499					21.4899
		GRL no SAG		20.5491	19.9394	20.7997					20.4294
		GRL plus SAG	21.071	20.9244	19.3204	23.6851					21.2502
		WRR GRL no SAG	22.5945		21.6847	23.5612					22.6135
		WRR GRL plus SAG	20.9269	20.9842	20.7437	20.6274					20.8206
		M2 no SAG	20.9716	20.9672	20.8386	20.6781					20.8639
		M2 plus SAG	21.2522	21.2635	21.3713	21.6071					21.3735
Gli1		EA1 no SAG	28.8658	28.7537	29.0281	30.0946	29.1855	8.55255	8.55255	0.00266334	0.00266334
		EA1 plus SAG	28.2059	26.2846	26.3309	27.0416	26.9658	6.80565	6.80565	0.00893912	0.00893912
		S1 no SAG	31.0948	29.384	32.2986	30.2242	30.7504	11.3926	11.3926	0.000371948	0.000371948
		S1 plus SAG	30.7668	25.5228	27.1891	32.9443	29.1058	7.3662	7.3662	0.00606112	0.00606112
		Smo no SAG		27.4424	27.8592		27.6508	6.23973	6.23973	0.0132329	0.0132329
		Smo plus SAG	25.9103			26.2241	26.0672	5.54227	5.54227	0.0214591	0.0214591
		A635S no SAG	32.2945	29.4373	29.8372	30.9766	30.6364	10.1818	10.1818	0.000860937	0.000860937
		A635S plus SAG	29.6875	29.9027	29.449	31.8475	30.2217	9.67032	9.67032	0.00122728	0.00122728
		WRR no SAG	33.42	34.6205	30.7085	31.5279	32.5692	11.405	11.405	0.000368774	0.000368774
		WRR plus SAG	30.5787	30.3587	29.3269	29.8534	30.0294	8.53955	8.53955	0.00268745	0.00268745
		GRL no SAG	28.3755	28.0074	27.9436	28.6467	28.2433	7.81392	7.81392	0.00444403	0.00444403
		GRL plus SAG	26.9456	26.6616	28.2876	25.6231	26.8795	5.62925	5.62925	0.0202035	0.0202035
		WRR GRL no SAG		31.5214	29.9863	32.4093	31.3056	8.69218	8.69218	0.00241766	0.00241766
		WRR GRL plus SAG	30.6494	30.2053	31.9445	31.4948	31.0735	10.2529	10.2529	0.000819521	0.000819521
		M2 no SAG		27.5768	27.2472	27.5859	27.47	6.6061	6.6061	0.0102651	0.0102651
		M2 plus SAG	27.219	27.4163	27.6168	27.966	27.5545	6.18103	6.18103	0.0137824	0.0137824
								Control Avg	8.55255	Fold Change	Relative Expression

[truncated: 2 more sheets: 6D Avg Technical Replicates, 6D Gli1 Rel Expression Grouped]
