# Supplementary material for: Smoothened and ciliary GPCRs regulate ciliary protein kinase A activity involved in Hedgehog signal transduction
Source: PLoS Biol. 2026 Jun 10;24(6):e3003841. doi: 10.1371/journal.pbio.3003841 (PMC13289941; doi:10.1371/journal.pbio.3003841)
Supplement: S7 Data — (XLSX) [file pbio.3003841.s014.xlsx]

## Sheet: 7B pVASP|GFP Raw
96 WT	96 WT;161	96 WT; L465P	96 Gpr161-/-		98 WT	98 WT; 161	98 WT; 161L465P	98 Gpr161-/-		99 WT	99 WT; 161	99 WT; 161 L465P	99 Gpr161-/-		100 WT	100 WT; 161	100 WT; 161 L465P	100 Gpr161-/-		101 WT	101 WT; 161	101 WT; 161 L465P	101 Gpr161-/-
1.04482	0.0385021	0.330958	0.133003		0.390441	0.208714	0.0181679	-0.00105746		0.323746	0.188471	-0.00301498	0.0818371		0.113205	0.735192	0.0395777	0.0205641		0.507923	0.208383	0.00896685	0.1418		Units are pVASP/GFP
0.541896	0.24019	0.164441	0.0535229		0.336121	0.358397	0.112422	0.000559839		0.338896	0.700269	-0.0138523	-0.0172736		-0.171097	0.698946	0.0804589	0.531429		0.646022	0.485574	-0.00208749	0.404377		96, 98, 99, 100, and 101 refer to internal experiment ID's
0.254851	0.325291	1.0339	0.670321		0.0638943	0.0412857	0.138333	0.0343166		0.297859	0.106061	-0.042921	1.0812		0.234328	0.681784	-0.00123603	2.05279		0.503086	0.148869	-0.0018392	0.449001
0.769004	0.158826	0.195266	0.00454209		0.126081	0.326296	0.00768993	0.0690358		1.48152	0.100326	-0.0119621	0.299982		0.0255721	1.36943	0.00335018	0.867803		0.396063	0.106566	0.117098	0.136811
0.266983	0.155681	0.0495024	-0.00465646		0.321695	0.259815	0.616995	0.109903		0.0392008	0.551106	0.027783	0.651639		0.836267	0.096975	-0.00276178	0.0777272		0.533997	0.369661	0.218439	0.305725
1.02264	0.0326817	1.81919	-0.165255		1.18606	0.424477	0.192694	0.0150258		0.22065	0.206294	0.0762441	1.00468		-0.0378616	0.0293242	0.0661506	0.270133		0.0617268	0.114174	0.00144714	0.0456456
0.653623	0.0738333	0.0665919	0.00723977		0.117755	1.27237	0.186992	-0.00060687		0.456533	0.230946	0.0313663	2.38698		0.376604	0.415982	0.203846	0.253114		0.355906	0.39376	0.0215506	0.227867
0.149921	0.0320811	0.254587	0.467466		-0.0371599	0.276105	0.0413618	0.0740946		0.053388	0.0442997	-0.0417638	0.452626		1.13055	0.565569	-0.0135382	0.12415		0.444609	0.12215	0.0339378	0.449516
0.446699	0.06318	1.01231	0.0587652		0.454028	0.574399	-0.0779098	0.0134552		0.267975	0.119466	0.0152011	0.125989		0.0488087	0.103602	0.00779314	-0.0316036		0.473705	0.107651	0.276161	0.15347
1.07182	0.654312	1.09627	0.300783		0.4424	0.731702	0.0722568	0.0165062		0.435559	0.133851	0.0783788	0.0500121		0.112914	0.614959	-0.00844241	0.715824		0.0291202	0.264985	0.210554	0.589959
0.169826	0.426513	0.0350598	-0.0386653		0.11003	0.335822	0.232856	0.0420514		0.48914	0.745976	0.0449361	0.183347		0.0514452	0.200632	0.00493191	0.0631217		0.0908117	0.137336	0.358438	0.502594
0.447331	0.0263429	0.420181	0.029093		0.0781649	0.156069	0.323047	0.0719323		0.558015	0.147045	0.00265017	0.123609		0.188644	0.0800167	0.256964	-0.163683		0.599627	0.196162	0.46436	0.216478
0.121649	0.542334	0.380701	0.00666861		0.107847	1.10662	0.20348	0.0249957		0.286057	0.356883	-0.00436688	0.101677		0.0332488	0.316108	0.0122722	-0.0164022		0.54765	0.0938348	0.127338	0.267557
0.0424433	1.10048	-0.02776	0.0203918		0.072342	0.010681	0.691104	0.013751		0.220582	0.19304	-0.00063406	0.0449168		0.166261	0.321717	0.0659038	-0.0494389		0.245925	0.343195	0.187118	0.0429699
0.0620123	0.514447	1.25692	0.0927433		0.260753	0.27042	0.515185	0.00505092		0.130766	0.699402	-0.0306453	0.10495		0.274107	0.0342136	0.00752937	-0.0374975		0.189304	0.109964	0.156023	0.0334842
0.719081	0.308594	0.386803	-0.00367463		0.218381	0.656355	0.0974327	0.0988528		0.330716	0.350479	0.00930106	0.116998		-0.0707025	0.216461	0.00205027	0.583244		0.200546	0.456909	0.046548	0.19939
1.11106	0.284861	-0.0248009	0.767342		-0.00594143	0.819382	0.918321	0.142809		0.0575607	0.0377012	0.00838301	0.0387991		-0.0377101	0.0432586	0.00208967	-0.00200314		1.27662	0.432513	0.117558	0.319334
0.11204	0.307399	0.982963	0.122752		0.0393655	1.41564	0.0640465	0.0324083		0.232823	0.0123089	0.00779641	1.13536		-0.00877579	0.432485	0.417897	0.0012887		0.170816	0.214803	0.00567012	0.443453
0.332076	0.155506	0.982228	-0.012546		0.533932	0.166095	0.864974	0.133435		-0.103437	0.608341	-0.0206856	0.119495		0.02614	0.287448	-0.00575533	0.0407095		0.171769	0.276363	0.0362856	0.539356
1.21921	0.157895	0.0993534	-0.000682768		0.401811	0.337053	0.634829	0.0248979		0.210626	0.17344	0.00313156	0.3873		0.176468	0.164341	0.151595	0.0258105		0.199804	0.49538	0.0533217	0.301863
1.23738	0.57538	1.25541	0.0211523		0.210425	0.68938	0.614743	0.0101706		0.532322	0.370392	-0.0111809	0.504979		-0.163786	0.884026	0.143939	0.101261		0.363143	0.146496	0.367635	0.0490506
0.0872122	0.0733469	0.0145577	0.167615		0.221393	0.172253	-0.0244944	0.0429783		0.593298	0.574337	0.00862727	0.0400756		0.119738	0.73287	0.0479773	0.516356		-0.0258807	0.509927	0.0612676	0.429628
0.822295	0.177327	0.0913959	0.0839305		0.0595068	0.625156	0.168874	0.014811		0.306461	0.0646169	0.0165839	0.153842		-0.0144689	0.952855	0.0698924	-0.0595926		0.432738	0.0859617	0.403987	0.0424502
0.375176	0.216761	0.0219411	0.00548447		0.301432	0.343881	0.759927	0.069597		0.0770029	0.71108	-0.00787945	0.46104		0.605262	0.688708	-0.00508074	0.929359		0.503074	0.18677	-0.0098379	0.35355
0.406727	0.627381	0.871394	0.0114079		-0.0220622	0.68487	0.0731673	0.0191235		0.18206	0.193874	-0.0181101	0.126906		-0.0457311	0.422376	-0.00187314	0.0078611		0.301154	0.232583	0.327125	0.66947
0.477051	0.712232	0.092564	0.215655		0.362106	0.527124	0.0476196	0.0118958		0.30496	0.0233582	0.0699564	0.10695		0.0363542	0.549392	-0.0126024	0.0038368		0.140221	0.302123	0.00505016	0.958263
0.44416	0.0169277	0.314109	0.0814004		0.243002	0.376385	0.00635656	0.0248644		0.142721	0.252905	-0.00532873	0.0888013		-0.013561	0.151373	0.0029784	0.160536		0.334273	0.396086	0.0712406	0.0857805
0.944326	0.473335	0.00489666	-0.0146104		-0.0301484	0.359036	0.135664	0.0115412		0.0795086	0.129559	0.00396752	0.259767		0.588838	0.038409	0.17393	0.21667		0.0670257	0.187616	0.244191	0.170675
1.25719	0.438002	0.0895666	-0.0101043		0.309812	1.47464	0.429956	0.0217875		0.27215	0.369211	-0.000736033	0.332257		0.682522	0.492901	0.0228327	0.555322		0.263317	1.01614	0.071046	0.325208
0.176073	0.190769	0.0391583	0.109407		0.0944598	0.107505	0.0917552	0.123205		0.0186605	0.907496	0.0017577	0.175894		0.753303	0.491516	0.0311875	0.0387237		0.262505	0.0857849	0.0193377	0.168192
0.0479896	0.11782	0.808864	0.132767		0.125346	0.445557	0.534912	0.190811		0.113534	0.577083	-0.0248295	0.0931078		-0.0160205	0.312086	0.0400375	0.306516		0.214362	0.198724	0.0482879	0.45551
1.51669	0.263057	0.0953263	0.0689843		0.664949	0.248547	0.206955	0.121348		0.150279	0.26859	-0.0189838	0.0558511		0.0446248	0.173865	0.0611916	0.282006		0.293548	0.203293	0.363042	0.559316
0.777656	1.47093	0.0693422	0.0228699		0.0253413	0.0261956	0.11168	0.0194299		0.122837	0.158049	-0.00180318	0.0365764		0.764242	0.640821	-0.0323942	0.287077		1.05393	0.157847	0.0302333	0.0574345
0.218626	0.132939	0.843067	0.0168451		0.26947	0.206183	0.3326	0.216786		0.439302	0.360497	0.0672612	0.285052		0.0326046	0.212729	0.00301285	1.20007		0.226783	0.453716	0.212201	0.265589
1.07519	0.134109	1.03767	0.0443175		0.0835378	0.36669	0.00465226	0.159084		0.0686086	0.327795	-0.00781565	0.490288		0.614795	0.17633	-0.0275197	0.0150237		0.240542	0.522456	0.0079542	0.527361
0.68918	0.502869	0.0388911	0.0501802		0.0772805	0.406919	0.0438807	0.120684		0.165934	0.839589	-0.073427	0.142833		-0.076074	0.0203131	0.0208705	1.61694		0.556587	0.462531	0.0816914	0.431446
0.435352	0.120057	-0.0157082	-0.0033976		0.17084	0.0354732	0.0476595	0.0643311		0.0109965	0.226136	0.0141673	0.219064		0.744471	0.013924	0.0260155	-0.0686264		0.215572	0.294072	-0.00449122	0.226142
0.448115	0.148189	0.0109477	0.179211		0.327883	0.813097	0.21406	0.0435929		1.13501	0.180708	0.00138901	1.31695		0.177431	0.471433	0.130572	0.00580018		0.427159	0.125879	0.0517701	0.440673
0.61097	0.0509939	0.272361	0.188575		0.0511318	0.479767	0.225619	0.00146995		0.241027	0.147	0.0164522	0.454487		0.84917	0.173491	0.059229	0.00821824		0.185242	0.303333	0.0824683	0.44705
0.288201	0.166517	0.273184	0.154233		0.720373	0.52365	0.201568	0.0294934		0.193949	0.256605	0.00581915	1.48497		0.739164	0.280882	0.0653095	-0.00118101		0.379651	0.361063	0.250062	0.978957
0.477781	0.850217	0.242491	0.0302774		0.333293	0.239099	0.516034	0.0294431		0.0116695	0.212215	0.103934	1.16257		0.721761	0.153027	0.026687	0.0315765		0.155624	0.293143	0.0258801	0.0206663
1.09873	0.10959	1.2467	-0.00562769		0.0780416	0.564975	0.0362978	-0.0393308		0.245092	0.362919	0.00195014	0.513261		-0.100228	0.131841	0.135468	0.618894		0.513203	0.163167	0.0546365	0.63106
0.470758	1.18879	0.159464	0.103057		0.0312184	0.173639	0.0258456	0.367649		0.670729	0.263159	-0.00564645	0.711875		0.593113	0.092534	0.274319	0.375692		0.408353	-0.0091378	0.0811906	0.394794
0.47813	0.00306942	1.0811	0.651738		0.000472433	0.328163	0.125911	0.0361459		0.00143173	0.804057	-0.00631045	0.0340932		0.239763	1.97683	-0.00333317	0.00156962		0.194769	1.15091	0.15892	-0.0342883
0.547354	0.36406	0.966142	0.00369078		0.26483	0.934338	-0.0186991	0.0539947		1.12156	0.409045	0.0164306	0.873956		-0.0176805	0.470329	-0.0355449	0.0037173		0.101683	0.275514	0.0592408	0.245693
0.203025	0.361526	0.29771	0.0799887		0.258732	0.203168	0.464833	0.00765364		0.0553839	0.20017	0.0802218	0.599578		-0.0236369	0.0345446	0.012972	0.122468		0.174958	0.456548	0.40691	0.270931
1.28883	0.159247	-0.00529699	0.0618732		0.0711241	1.03973	0.787578	0.365395		0.344047	0.873223	-0.0135666	0.494876		-0.0210106	0.154955	-0.00580122	0.962765		0.29333	0.305238	0.0740765	0.137585
0.876457	0.17613	0.000471768	0.244754		0.361117	0.566454	0.172394	0.596501		0.640351	0.0563613	0.0536828	0.0521474		0.206047	1.3862	-0.0031558	0.492799		0.095227	1.1679	0.103263	0.258993
0.648548	0.341438	0.0100848	0.860029		0.121313	0.19286	0.353269	0.0675281		-0.0346301	0.159352	-0.00550407	0.873397		0.398499	0.133977	0.0383877	0.923734		0.349752	0.525855	0.0610592	0.228436
0.558234	0.117325	0.0467014	0.0283478		0.085667	0.275193	0.514937	0.110809		0.133139	0.237798	-0.000588474	0.401421		0.0973544	0.256175	0.124475	0.0494089		0.404708	0.720331	0.161909	0.290092
1.13982	0.130863	0.660609	0.0492102		0.128728	0.103031	0.490811	0.0849013		0.487962	0.465576	0.059001	1.07163		-0.0479243	0.593684	0.00250106	0.0401781		0.16485	0.221495	0.106111	0.667383
0.582298	0.457861	0.126632	0.0711324		1.01569	0.441363	0.0166155	0.155457		0.00954235	0.123115	-0.000571887	0.0721977		0.155392	0.24273	-0.00884685	0.319306		0.361561	0.0634047	0.0857733	0.239645
1.3837	0.196809	0.1801	0.0510935		0.0927511	0.494485	0.0306395	0.158338		0.321806	0.760215	0.0339906	0.386697		0.0909163	1.03795	0.0689109	0.0137676		0.0954148	0.0864777	0.057504	0.443567
0.773477	0.325828	0.00501036	0.0744849		0.0928265	0.0941942	0.0150467	0.412814		-0.00950663	0.414647	0.0181064	0.299		0.138159	0.384283	0.186183	1.53939		0.847274	0.213514	0.00868567	0.969102
0.544188	0.242212	0.47613	0.202024		0.105937	0.654496	0.00396288	-0.0141257		0.352933	0.166609	-0.0215037	0.137711		0.454824	0.535763	0.589845	0.0566403		0.303688	0.293316	-0.00160498	0.364397
0.479522	0.49082	0.0186262	0.299819		0.00939458	-0.0205428	0.194711	0.839182		0.113444	0.358051	0.00909571	0.17405		0.0124716	-0.0481226	0.00733274	0.146877		0.551497	0.145256	-7.2494e-05	0.0313723
0.102623	0.00347924	0.069938	0.0456065		0.692128	0.191003	0.137264	0.179689		0.084451	0.833675	-0.0224939	0.606723		0.0818389	0.173893	0.033351	0.346119		0.426723	1.06142	0.00103344	0.32941
0.834136	0.0462438	0.0948057	-0.00369001		0.456764	0.830333	0.0617932	0.0957444		0.201564	0.797805	-0.0567387	0.442591		0.544094	0.477061	0.0228215	0.46081		1.2932	0.198956	0.427859	0.268462
0.208677	0.218453	0.0138987	0.244044		0.0558752	1.05514	0.318545	0.020984		0.981612	0.0770242	-0.00806969	0.532764		0.50877	0.12482	0.027131	-0.00850894		0.292967	0.59893	0.12646	0.485754
0.56298	0.173798	0.371206	0.407921		0.408499	1.11413	0.130908	0.327869		0.36928	0.124038	-0.012033	0.124202		0.152603	0.195025	-0.0329848	1.04897		0.154512	0.272812	0.0488012	0.414809
0.602748	0.398286	0.745376	1.33515		0.209062	0.878793	0.0988327	0.16061		0.00365414	0.139069	0.0217917	1.68717		0.377599	0.453726	0.170749	0.0458881		0.247355	0.121841	0.0170403	0.161418
0.859928	0.343954	0.175819	0.184801		0.283491	0.109514	0.0716109	0.427353		0.169574	0.270959	0.0657054	0.287849		0.064166	0.130697	-0.00214525	0.694077		0.513935	0.0989701	0.0596842	0.337302
0.927459	0.806451	0.0424012	0.491752		0.532709	0.511659	0.00782589	-0.0529663		0.583722	0.116349	-0.0305514	0.142864		0.23087	0.144135	0.00599458	1.95634		0.457517	0.220357	0.055424	0.37456
0.692007	0.287234	-0.0482945	0.248337		0.824782	0.251613	0.036738	0.0966694		1.05244	0.301483	0.0407884	0.152445		0.436913	0.356132	-0.00773871	0.245095		-0.0121723	0.281146	0.0898239	0.117472
0.386682	0.0523883	0.0762234	0.182901		0.183255	0.275891	0.063973	0.479915		0.158534	1.14954	-0.0099134	0.43689		0.4605	0.57946	-0.00486249	-0.0154207		0.735206	0.131111	0.117625	0.0213018
1.25667	0.00769898	0.000226458	0.0404705		0.220587	0.551031	-0.0419462	0.0561258		0.078731	0.385695	0.00811388	2.18685		0.0400804	0.260212	-0.029942	0.0977594		0.330608	0.465247	0.0702458	0.510291
0.490223	0.382946	0.0179963	0.00788595		0.428408	0.444814	0.146753	0.018843		0.0439033	0.116655	0.0515283	0.261125		-0.0131047	0.169349	0.00135717	0.0792726		0.450227	0.0669071	-0.0104169	0.083933
0.555288	0.216632	-0.0457984	-0.0357804		0.227374	0.666956	0.018867	0.0432803		1.26133	0.591819	0.0603586	-0.00540389		0.063708	1.48926	0.0186403	-0.0684307		0.615537	0.326098	0.0609171	0.236123
1.31331	0.108	0.00157867	0.229696		0.196399	0.218542	0.0241604	0.0189712		0.0536118	0.0520775	0.0156654	0.0539964		0.0627832	0.445509	0.0784434	0.0336856		0.159833	0.0500675	0.0915258	0.172259
0.172096	0.400729	0.00796061	-0.00697429		0.191799	0.459786	0.0251729	0.0108358		0.127061	0.282134	-0.00870657	0.389371		-0.050151	0.0208407	-0.001429	0.0681994		0.315024	0.410522	0.172031	0.293991
0.468104	0.118056	0.23737	0.0212609		0.167403	0.604528	0.0603974	0.0374551		0.0212122	0.97102	0.00239263	0.955068		-0.0277663	0.696882	0.0446172	0.0210836		0.0730371	0.133898	0.0361228	0.11625
0.938839	0.503745	0.0129805	0.579261		0.178648	0.169168	-0.0319422	0.20228		0.0697474	0.39115	-0.0229889	0.189732		-0.00261609	0.155642	0.101706	0.360379		0.490417	-0.00306389	0.0209557	0.238641
1.0356	0.80178	0.400216	0.0431057		1.27094	0.0453135	0.0421648	0.973006		0.646025	0.156531	-0.022544	0.423482		-0.00686059	0.295766	0.00453693	1.3938		0.349827	-0.0161597	0.13579	0.115407
0.222457	0.0465156	0.0366608	0.0191157		0.435989	0.0919019	0.424102	0.0664997		0.248437	0.235451	0.0675584	0.0165248		0.828748	0.309373	-0.0277957	0.29016		0.15814	0.419359	0.00138147	0.461818
0.225313	0.288379	0.372837	0.309681		0.225955	0.569643	0.115575	0.0697812		0.238642	0.237567	0.00892299	0.0899672		0.183355	0.823301	0.0422966	1.38387		0.453605	0.974789	0.0632014	0.183595
0.599618	0.0217616	-0.00684265	0.237177		0.329157	0.171942	0.301609	0.0457676		0.0242263	0.44643	0.0348546	0.156513		0.0612384	0.168913	-0.00908957	1.21636		0.698629	0.142906	0.0164344	0.114752
0.294725	0.317136	0.0155927	0.0387287		0.054749	0.104352	0.0422171	0.118448		0.989828	0.373916	0.0392822	0.0617645		0.00590038	0.076154	0.014979	0.663436		0.483794	0.10557	0.120868	0.528027
0.0191867	0.0409918	0.407837	0.0482075		0.153597	1.03922	0.189166	0.0195606		0.155705	0.252704	0.00992875	0.257395		-0.00226299	1.05066	0.0327756	0.0276485		0.377429	0.190834	0.0980757	0.253533
0.501765	-0.0196555	0.319323	1.75027		0.0745967	0.0334594	0.00464619	0.0952722		0.897009	0.334421	-0.0614319	0.205939		0.477428	0.568154	0.00598311	-0.000837881		0.224856	0.29276	0.0761832	0.165969
0.102551	0.183416	0.403154	0.26156		0.0125342	0.186648	0.804848	0.0350734		-0.0100655	0.294057	0.0329146	1.1772		0.0566076	0.837429	-0.0266723	0.310823		0.409549	0.225233	0.170846	0.104258
-0.00728918	0.317889	-0.0197655	-0.00981117		1.19077	0.377614	-0.0281497	0.0253859		0.116296	0.0392503	-0.0120301	0.576952		0.115623	0.382043	0.0645969	-0.0125274		0.471802	0.27527	0.0253153	0.170256
0.254674	0.159682	0.0174832	0.343484		0.258031	-0.0436578	0.0930747	0.0248126		0.271126	0.297399	-0.0164664	0.0507704		0.0710334	0.165329	0.0833532	0.318867		0.00128457	0.175274	0.00441818	0.565487
0.940015	0.0129517	0.0883049	0.0522844		0.910135	2.02499	0.543024	0.0306207		0.228052	0.117758	0.0117366	0.270253		0.00540064	0.405381	-0.0318618	0.2067		0.654546	0.0820656	0.140573	0.122812
0.0668127	0.02244	0.0452817	-0.0172759		0.0467451	0.658645	0.434502	0.0699125		0.655113	0.92657	0.00605306	0.0561085		0.526827	0.613308	0.0164461	0.796556		-0.00947054	0.0655791	0.0561256	0.126795
0.909675	0.631531	0.253763	0.431914		0.107719	0.650537	0.19059	0.0443728		0.257806	0.218244	-0.0508673	0.185658		0.208152	-0.0200601	0.0281051	0.482527		0.103863	0.254506	-0.0139343	0.0671958
0.281062	0.324957	0.199213	0.0979552		0.742979	0.153241	0.0169473	0.0188675		0.0132159	0.0414871	0.0312479	0.391804		-0.00846808	0.603398	-0.0109453	-0.00481195		0.240791	0.315408	0.107355	0.153266
0.18709	0.136139	-2.96357e-05	0.181365		0.257431	0.139704	0.078968	0.0554283		0.510997	0.0874375	-0.00920236	0.0846762		0.0216214	0.0883189	0.0991823	0.23097		0.494894	0.163045	0.0481908	0.188087
0.256452	0.00864394	0.00662251	0.0731337		0.126517	0.527059	-0.000612176	0.141332		0.0032538	0.063738	-0.00310449	0.0440887		-0.0214938	0.665492	0.03154	0.0160078		0.258339	0.351433	-0.002405	0.277811
0.325605	0.472707	-0.0121078	-0.0197732		0.0957303	0.323201	0.0886846	0.0312707		0.0561672	0.328817	0.0135874	0.130997		-0.0133173	0.624957	0.0522948	0.366051		0.345446	0.242918	0.00365887	0.571315
1.1198	0.309309	0.000738747	0.0958147		0.23806	0.329012	0.614318	0.0692458		0.484342	0.274743	-0.00104696	0.191112		0.359505	0.786349	0.014808	0.0338424		0.146368	0.0641072	0.0314875	0.28727
1.19011	0.177738	0.137765	0.486		0.0544351	0.63152	0.0397942	0.222832		-0.0117236	0.660636	0.0346598	0.104106		0.0460376	0.0659348	0.211471	0.00579364		0.133373	0.244393	0.0192545	0.0553173
0.294768	0.293008	0.015917	0.361531		0.178572	0.127962	0.0593739	0.0780545		0.370953	0.443959	-0.0182981	0.974687		-0.0932993	0.689371	0.0104533	0.459087		0.217471	0.0640447	0.0540655	0.457006
0.47361	0.827814	0.0684542	0.0486769		0.195177	0.146384	0.0179123	0.198		0.249932	0.250781	0.0587185	0.0353655		-0.0428726	0.751502	-0.0214044	0.159175		0.972699	0.00737518	0.0709358	0.204575
0.181929	0.349525	0.141204	0.062768		0.159209	0.501884	0.0250825	0.104141		1.03381	0.201035	-0.00887305	0.270682		-0.00246318	0.663442	0.019726	-0.00381542		1.01034	0.0500785	0.0650266	0.000191729
0.820183	0.0489177	-0.0284557	0.0106762		0.0204515	0.381222	0.0187294	0.203753		0.197579	0.126087	0.030328	0.152065		0.591195	0.167054	0.0332704	0.560615		0.264266	0.301249	0.0255958	0.139036
0.752493	0.0944068	0.428009	0.0245748		0.560265	0.568976	0.253869	0.032507		2.11797	0.337786	0.0217006	0.100957		0.0910668	0.702704	-0.0868725	-0.00388209		0.11079	0.110938	0.0389674	0.381129
0.537918	0.253704	-0.0145005	0.387565		0.318154	0.648454	0.26614	0.0538732		0.0977997	0.423199	0.0865335	0.128595		0.52088	0.433436	0.0128981	-0.0146931		0.213524	0.34988	0.0304375	0.318495
0.0898307	0.563938	0.079608	0.374403		-0.00766947	0.498221	0.121478	0.035845		0.0175408	0.329559	0.000737331	0.0928802		1.88577	0.292887	0.058922	0.0214657		0.568079	0.450311	0.0797671	0.427476
1.11451	0.694181	1.03266	0.0731545		0.736873	0.590076	0.71746	0.104153		0.0956121	0.206646	0.013537	0.70946		1.57319	0.110986	-0.0151841	0.0355888		1.24113	0.334229	0.00473713	0.130927
-0.00230506	0.0560942	-0.00444548	0.301981		1.12158	0.711773	0.00498275	0.187538		0.541254	0.213474	-0.00452247	0.563115		1.53264	0.470826	-0.000598693	0.148145		0.262575	0.708269	0.0542558	0.925855
0.357938	0.182755	0.145489	0.119935		0.400511	0.378824	0.379329	0.051841		0.398573	0.130046	0.00742401	0.609056		0.0297293	0.43234	-0.0235916	0.328571		0.225665	0.201145	0.0716974	0.354295
1.53929	0.560701	0.00801296	0.0221687		0.0696243	0.639009	0.289398	0.0779301		-0.00194235	0.124905	-0.0147266	0.0108462		0.968277	0.560908	0.000846151	0.083565		0.971554	0.184772	0.069188	0.130506
1.14847	0.0965647	0.445561	0.0170614		0.327661	0.366652	0.227789	0.0434321		0.0324443	0.260434	-0.0131838	0.597889		-0.0917913	0.337092	0.0237107	1.22913		0.513198	0.47136	0.0883069	0.543702
0.352323	0.239343	0.0262235	0.10646		0.446804	1.01512	0.00054245	0.0254899		0.518821	0.605247	-0.00848519	0.269204		0.926614	0.142691	-0.00376974	0.153177		0.29938	0.687339	0.0224676	0.0669111
-0.00522861	0.0727086	0.321424	0.23354		0.253254	0.492713	0.119979	0.122365		0.029705	0.86295	-0.011794	0.343036		0.0867726	0.489662	0.0409837	0.0130439		0.309285	0.125087	0.00571169	1.04129
0.628907	-0.0208396	0.00704208	0.318186		0.136477	0.375192	0.529112	0.0429713		0.0999926	0.133195	-0.00902614	0.322212		0.341974	0.206719	0.00719748	0.0534852		0.264266	1.36777	0.0200331	0.541148
0.184869	0.206496	-0.0462374	0.455464		0.440441	0.337064	0.505856	0.0435484		-0.00896963	0.347952	-0.000917072	0.85602		0.55163	0.472895	0.0853998	0.893392		0.561274	1.10434	0.00318495	0.140558
0.156966	1.02813	0.132383	0.101479		0.0850354	0.0500106	-0.0239644	0.118272		0.120772	0.372466	-0.00105719	0.00535744		0.439263	0.0465532	-0.0041166	0.207842		0.431628	0.030539	0.0312412	0.0890758
0.849668	0.0438459	0.519773	0.094073		0.174567	0.528693	0.111611	0.196007		0.253523	0.424659	0.0187326	0.372367		0.455477	0.0162712	-0.00884627	0.25863		0.160865	0.362427	0.156388	0.431669
0.702407	0.13287	0.153439	0.0254568		0.136912	0.0519658	-0.128187	0.394941		-2.00363	0.606195	-0.0100974	0.622533		-0.0290835	0.0523008	0.00872226	3.91632		0.512116	0.194483	0.064747	0.0228543
0.906935	0.185089	0.00501683	0.00574598		0.0206435	0.510591	0.111016	0.329733		0.0349582	0.231576	-0.00628181	-0.0293242		0.38201	0.514428	0.0361853	1.11277		0.398554	0.476863	0.0502773	0.331655
0.478255	0.0332029	0.0251462	0.0159216		0.526556	0.281811	0.396601	0.139087		0.0202295	0.0908469	-0.00643526	0.05273		0.943318	0.0425796	-0.00312648	-0.0896999		0.276412	0.433042	0.0250478	0.451687
0.235732	0.243145	0.0801358	0.554004		2.52419	0.315858	0.0254289	0.0323319		0.482215	0.206032	-0.0127846	0.0332003		-0.0141848	-0.0245639	0.0464926	0.183008		0.243087	0.165059	0.0533138	0.0304095
0.365412	0.052383	0.501508	0.859158		0.549247	0.186734	0.0115803	0.0506777		0.195899	0.584408	0.022014	0.72954		0.0309136	0.38012	0.0387603	1.71825		0.366078	0.698361	0.0876309	0.324135
0.0680798	0.180829	0.173742	0.200653		0.291089	0.337913	0.334021	0.100421		0.181286	0.115445	-0.0213897	0.66122		-0.0150584	0.0103404	-0.000354819	0.203443		0.244598	0.0722709	0.0516627	0.644166
0.212787	0.28501	0.0501673	0.13587		1.42607	0.61045	0.0751849	0.0841666		0.511836	0.349374	0.00395775	0.143125		0.576233	0.0284844	0.0751079	-0.000845481		0.510628	0.200627	0.0774718	0.35722
0.702518	0.424477	-0.0119757	0.00733367		0.45006	0.697556	-0.00519722	0.0660012		0.0334007	0.0741972	-0.00619342	0.395907		-0.0623832	0.278304	0.000419859	0.651443		0.277367	0.105747	-0.0128839	0.291043
0.456463	0.095015	0.3297	0.0574002		0.292137	0.223889	0.164024	0.0297318		0.110145	0.194288	0.00492646	0.20338		-0.00196708	0.415903	-0.0156449	0.485796		0.55061	-0.0115297	-0.00245867	0.369356
0.0633081	-0.150641	0.00559073	0.262876		0.203368	0.379735	0.631515	0.163867		0.0473113	0.179503	-0.0138903	0.151194		0.510407	0.0498576	0.0310322	-0.0706307		0.648526	0.403408	0.0687789	0.125011
0.399668	0.000348922	-0.0862283	0.0183264		0.158558	0.377802	0.131405	0.0736133		0.503408	0.258007	0.0128258	1.7281		0.163926	0.113867	0.0271359	0.126818		0.232873	0.0168214	0.00858394	0.277576
1.55163	0.183459	-0.00725857	0.00928217		0.0155418	0.644356	0.0292536	0.0739452		0.392652	0.81933	0.00433415	-0.0109889		0.639445	0.274058	-0.0220665	0.809477		0.423199	0.139975	0.0173169	0.259954
0.554257	0.532185	0.0943705	0.017926		0.0408683	0.56441	0.113768	0.0261982		0.0880297	-0.00517081	0.0132738	0.238202		-0.0120818	0.207504	-0.0096317	0.184815		0.338591	0.270334	0.114943	0.160403
0.145101	0.148682	0.399128	-0.00687822		0.36284	0.0947407	0.419747	0.10262		0.0453347	0.0469384	-0.0507491	0.429425		0.173309	0.223663	-0.00517091	2.18976		0.0883538	0.312252	0.0179591	0.331233
2.26362	0.180793	-0.00361346	0.0483782		0.337944	0.505611	0.665561	0.326473		0.0194042	0.144521	-0.0178113	0.889023		-0.108285	0.339596	0.113905	0.0452257		0.284717	0.0173475	0.0422927	0.391974
0.136506	0.116569	0.0552093	0.0182347		0.0548105	0.199355	0.359837	0.084425		0.0452562	0.24615	0.0519906	0.350667		0.0149759	0.300531	0.0126645	-0.000664928		0.304573	0.120004	0.0230197	0.223863
0.521193	0.621342	-0.0197906	0.434002		1.43231	0.251612	0.0540529	0.0484655		0.190033		0.0688747	0.404707		0.0994945	0.188851	0.0098567	0.811636		0.503703	0.115897	-0.0219262	0.272032
0.449715	0.356386	0.136669	0.091894		0.136805	0.180227	0.107158	0.214167		0.351732		-0.0159783	0.167615		0.012991	0.900667	-0.00437031	0.0845553		0.192815	0.276672	0.00812519	0.153012
0.0446362	0.237375	0.00525576	0.405664		0.335041	0.177748	0.0454294	0.0199276		0.116366		-0.045951	0.040782		-0.0283006	0.0904823	0.0307787	0.105607		0.33507	0.559558	0.0270232	0.108709
0.987368	0.412051	0.00214125	0.113652		0.0214074	0.337659	0.0200281	0.0985279		0.234575		-0.0523652	0.034017		0.0366819	0.142049	0.0196394	0.0791686		0.677664	0.17316	0.00707096	0.041788
0.436549	0.0321635	0.237923	0.216898		0.360068	0.547974	0.00363645	0.0599096		0.236521		0.0140116	0.0514179		0.0132646	0.267887	0.0360958	-0.00656402		0.0512227	0.207426	-0.00600238	0.355768
0.320744	0.0833893	0.0724117	0.662229		-0.0019885	0.264108	0.411847	0.0787987		0.139239		-0.00269887	0.628373		0.433504	0.458138	0.0260672	1.05399		0.195365	0.209008	0.331643	0.0925705
0.609118	0.802988	0.0481964	0.131641		0.0109205	0.905063	0.411693	0.00880904		0.396753		-0.00223957	0.0273325		0.359595	0.169479	0.0234971	0.173456		0.665297	0.043888	0.10008	0.0747529
0.42885	0.821398	0.00738422	0.115019		0.367377	1.52294	0.190851	0.0217575		0.0534563		0.00443307	0.357305		0.869716	0.00360281	-0.00786011	0.388857		0.51214	0.0970064	0.108994	0.672691
1.16978	0.0691582	0.115582	0.0229487		0.388984	0.566884	0.724793	0.116402		0.335078		-0.0343986	0.134439		-0.0760759	-0.080585	0.144383	0.221977		0.104176	0.08943	0.025966	0.190125
0.2479	0.0667687	0.0124975	0.0530373		0.350751	0.661137	0.0510313	0.0298068		0.447744		0.00117417	0.179763		0.890474	0.645706	0.114087	0.156592		0.419657	0.103819	0.214758	0.0160092
0.195628	0.135892	0.0283447	0.0451635		0.0789487	0.215722	-0.0534251	0.238462		0.492475		0.0223357	0.0778003		-0.141289	0.280961	0.0125496	-0.0119642		0.293301	0.227074	0.0158579	0.500151
1.00359	0.302923	0.0882944	0.454188		0.124091	0.287858	0.0264162	0.0533707		0.167975		0.00105858	1.04206		-0.111294	0.687727	0.0268509	0.0365971		0.211835	0.215673	0.053076	0.285188
0.438581	0.124114	0.196489	1.06519		0.0744867	0.636879	0.141088	0.0471622		0.0710049		0.0167623	1.52888		0.0214152	0.767072	-0.0410287	-0.00483474		0.151277	0.0159953	0.0511371	0.101915
0.322174	0.862173	0.13869	0.237375		0.246967	0.349258	0.0415076	0.255613		0.181865		0.0106483	0.208439		0.128644	0.0225988	0.0296654	0.0619995		0.262627	0.276881	0.233298	0.534914
0.346748	0.0867723	0.11929	-0.00134842		0.41331	0.532709	0.10145	0.126106		0.453304		0.00313035	0.462521		0.278609	0.304997	0.116545	0.292979		1.05294	0.0445489	0.0223653	0.675473
0.77614	0.0395814	-0.00619678	0.637564		0.173674	1.70301	0.0570579	0.0851146		0.0232283		0.0273291	0.177921		0.0241248	0.103622	0.014093	-0.0143301		0.220776	0.802771	0.0367634	0.130094
0.0870303	0.217421	0.110958	0.135016		0.120609	0.797434	0.0207434	0.030813		0.268117		0.0146977	0.240444		0.018492	0.472581	0.0126834	1.87993		0.525857	0.586357	0.167228	0.55563
0.480482	0.0461391	0.00317057	0.0913054		0.368825	-0.0824348	-0.0405711	0.0474651		0.0679965		-0.0291921	0.0441395		0.375081	0.0137309	-0.0172152	0.903424		0.263569	0.190028	0.00467361	0.437525
0.22062	0.294122	0.00437262	0.950806		0.0957451	0.972729	0.3072	0.210308		0.063826		0.003717	0.290752		0.2775	0.30485	-0.0116841	-0.0814225		0.221283	0.140669	0.00971251	0.306479
1.22995	0.0894913	0.0404537	-0.00702422		0.0731126	0.277312	0.0263312	0.657635		0.130807		-0.0567681	0.19796		0.229547	0.824398	-0.00922208	-0.0219347		0.524187	0.840187	0.0633385	1.61942
0.154069	0.522299	0.0509071	0.0435389		0.217231	0.24312	0.323149	0.83223		0.244571		-0.00749943	0.0236178		0.941898	0.492865	-0.0919979	1.55381		0.708006	0.171564	0.273619	1.03905
0.0762516	0.33848	0.0333175	0.14162		0.454125	0.256268	0.027951	0.194584		0.203023		-0.0581697	0.0682786		-0.00301607	0.0167129	0.00199235	0.0205174		0.534089	0.166869	0.103795	0.927872
0.478019	0.376004	-0.00239543	0.118684		1.67751	0.052897	0.065324	0.326523		0.403159		0.000547162	0.34737		-0.0675927	0.241446	-0.0239603	0.475535		0.211547	0.170456	-0.00259231	0.29029
1.03074	0.33555	-0.0209568	0.0328274		0.562743	0.00101405	0.0413296	0.0314888		0.0563293		0.00621807	0.50793		0.439132	1.07645	-0.00354516	0.00885095		0.0461209	0.117786	0.0318645	0.528281
1.80764	0.231179	0.137016	0.595845		0.0588937	0.436643	0.107959	0.183279		0.0605602		-0.050185	0.322003		-0.0352628	0.191071	-0.0117904	0.405754		0.16664	0.152074	0.0484976	0.321867
-0.00917066	0.147414	0.544073	0.471764		0.441857	0.121473	0.0723365	0.0746672		0.187802		-0.00204032	-0.0074093		0.246854	0.230269	-0.00418369	0.0734541		0.248629	0.174941	0.104723	0.143259
0.60138	-0.0224929	-0.103228	0.0245704		0.0111077	0.338476	0.34694	0.0133383		0.122405		0.0447687	0.027619		0.217911	0.0122154	0.0323757	0.489101		0.0273652	1.1714	0.00761806	0.960444
0.753747	0.679034	0.0500854	0.0011207		1.14762	0.280062	0.0712614	0.0113662		0.161259		0.00177102	0.347831		0.802932	0.133982	0.0888687	-0.0313092		0.397643	0.0709005	-0.00606643	0.00200706
0.0512377	0.412902	0.0085275	0.66224		0.0858203	-0.0122291	0.0494677	0.0124526		0.0597814		-0.00203111	0.0190871		0.0262771	0.210465	0.048075	0.0619691		0.561677	0.228132	0.00497849	0.367933
1.0779	0.18412	0.0285487	0.149863		0.400918	0.874942	0.315751	0.0583149		0.121402		-0.0128648	0.0663251		0.0892996	0.910975	-0.00870719	-0.0340628		0.217622	0.210264	0.0176921	1.33324
0.509648	0.172136	0.220524	-0.00424831		0.342945	0.394992	0.239068	0.0090956		0.552313		-0.0427508	0.114316		0.0389233	0.641164	0.0212337	0.0243405		0.729725	0.236897	0.0453062	0.107809
0.512232	-0.0115963	0.24695	0.368528		0.0388007	0.249818	0.739609	0.0186332		0.13854		0.00943533	0.105985		0.371913	0.170014	0.100777	0.00474142		0.319628	0.119231	0.0159545	0.236117
0.766613	0.268748	0.166908	1.4636		0.348433	0.779455	0.194731	0.0346923		0.0325893		0.00352702	0.048468		0.404958	0.161019	0.0502524	0.502454		0.592126	0.289541	0.00714592	0.148641
0.000364895	0.805022	0.006336	0.0393865		0.016948	0.379134	0.0204342	0.0250057		0.00967651		0.000611054	0.0152402		0.228589	0.131008	-0.00529612	1.36548		0.155009	0.114264	0.0403673	0.266146
0.925404	0.029161	0.019179	0.233339		0.0991983	0.665561	0.0153705	0.00218416		0.0429221		0.174455	0.00829446		1.33606	0.454017	0.00835262	0.34539		0.483847	0.167906	-0.0154948	0.143766
0.606315	0.249245	0.0772804	0.195409		0.0276661	0.295326	0.153194	0.453526		0.0920109		-0.02305	0.921947		-0.0663435	0.193598	0.0218551	0.0787823		0.635769	0.329859	0.0156926	0.511632
0.00441622	0.0942775	0.0443096	0.110752		0.311113	0.501006	0.0185185	0.036035		0.163973		0.00722849	0.0418194		0.0144019	0.115594	-0.00295821	-0.0043858		0.446738	0.140027	0.00191018	0.5447
1.21137	0.492475	0.381026	0.0184795		0.42074	0.693516	0.188469	0.0849361		0.0781224		0.0098456	-0.00087046		0.114967	0.441565	-0.00798016	0.503428		0.366678	0.0287935	0.00681205	0.292902
0.628055	0.109651	0.0133281	0.116542		0.295595	0.254981	0.113846	0.0271687		1.32428		0.0918558	0.00219524		0.483899	0.64765	0.0159706	0.351539		0.277611	0.242863	-0.00347906	0.0956986
0.209156	0.153076	0.000172195	0.16189		0.579625	0.151204	0.112159	0.256515		0.144552		0.0243363	0.0476096		0.0161577	0.288105	-0.0110469	0.304617		0.417776	0.429943	0.00353981	0.0867932
0.161965	-0.0404081	0.0605053	0.00730686		0.141738	0.45501	0.394475	0.0600236		0.428874		-0.00651875	0.204864		-0.068554	0.339043	0.365983	0.270849		0.245773	0.0447356	0.171264	0.478624
1.02013	0.00943973	0.0147307	0.60452		0.516207	0.205665	0.10658	0.140231		0.145436		-0.00319821	0.251764		0.0766541	0.883063	0.0110246	0.0218321		0.354471	0.0566969	-0.00877056	0.444563
0.255429	0.177343	-0.00151623	0.177287		0.127188	0.377577	0.168428	0.039749		0.303493		0.00478507	0.189931		0.116367	-0.000788426	-0.00504483	-0.0104707		0.493203	0.465417	0.00434012	0.10537
0.375401	0.517131	-0.051844	0.549368		0.266703	0.772446	0.0843479	0.0281737		0.339073		0.0416226	0.20888		0.0948692	0.220437	-0.00169453	0.0454314		0.036291	0.152711	-0.0014513	0.0539909
0.293005	0.423062	-0.0355446	0.5147		0.762312	0.34499	0.069204	0.171867		0.258212		-0.00712372	0.184077		0.0270461	0.460869	0.340055	0.0143011		0.336731	0.140272	0.0381832	0.472525
0.140959	0.116456	0.0162089	-0.000728149		0.22581	0.00223673	0.0225632	0.0942735		0.0361943		-0.0945233	0.00588509		-0.0806721	0.563052	-0.011432	0.0413787		0.137241	0.17892	0.0180353	0.62165
0.651133	0.0635991	0.876925	0.0846974		0.499218	0.285465	0.0538989	0.10433		0.166909		-0.0146944	0.116435		0.504034	0.677664	0.0172746	0.0315178		-0.00170589	0.134747	0.0680636	1.10663
0.688307	0.00209196	0.0927867	0.979032		0.0271412	0.372278	0.0139364	0.101067		0.0904194		0.0751596	0.17565		0.110744	0.418284	0.0350767	1.56798		0.773724	0.0183344	-0.00631997	0.436917
0.441607	0.149297	-0.00301378	2.09291		0.164221	0.165288	-0.0270661	0.280739		0.238331		-0.024253	0.0325743		-0.0151201	0.0536177	0.0142842	0.0181264		0.0607433	0.202896	0.0472912	0.348778
0.19222	1.66223	0.0700953	-0.00672519		0.186728	0.179676	0.17394	0.0373137		0.252208		0.0071624	0.186534		0.159203	0.0339215	0.0101833	1.34084		0.485386	0.0664439	0.026195	0.237632
1.1857	0.0606433	0.0266829	-0.00314636		0.0961201	0.0775245	0.133322	-0.033323		1.21691		0.0107179	0.0507792		0.0805367	0.146876	0.0508615	-0.0162261		0.731822	0.129887	0.151136	0.0795355
0.0799707	0.0619418	-0.00073166	0.0713098		0.00182219	0.135416	0.0336768	0.00471278		0.0569302		-0.0228024	0.295728		0.153909	0.314785	0.0159543	0.0472057		0.38385	0.0170401	0.0348755	0.321181
0.0626547	0.136585	-0.0176503	0.489058		-0.0287489	0.865467	0.492892	-0.00559525		0.0630712		0.00117423	0.498575		-0.0325102	0.194456	-0.0033755	0.726774		0.623471	0.296509	0.000681682	0.0560874
0.783757	0.132431	0.014285	0.0600375		0.155026	0.209014	0.0183662	0.0744158		0.122918		0.0863689	0.0905212		0.425162	0.316403	0.00999712	0.028739		0.150538	0.171492	-0.00620768	0.0930232
0.332538	0.281309	0.0145849	1.41505		0.0831631	1.27526	0.0505828	0.502765		0.86527		-0.00773997	0.55289		0.0630948	-0.0030927	0.0597882	1.59433		1.08262	0.153512	0.0922422	0.318912
0.545039	0.111143	0.00136742	0.0703046		0.215172	-0.0160731	0.0222329	0.10047		0.586593		-0.000897414	0.196818		0.0156909	0.490897	0.0390063	0.507042		0.511946	0.302014	0.0077745	0.198536
0.256961	0.144245	0.0028084	0.0850056		0.551435	0.56131	0.455719	0.639443		-0.0174323		0.0369107	-0.00454166		0.33868	0.228103	0.0122172	0.0171564		0.119905	0.273855	0.111428	0.19547
0.58325	0.244825	-0.0131015	1.35768		0.0396597	0.504133	0.0936172	0.0146001		0.305586		-0.0128192	0.717981		-0.000808544	0.981191	-0.0418501	-0.0475979		0.286809	0.361133	0.0052538	0.271653
0.0716624	0.198606	0.038174	0.196252		0.255706	0.343791	0.139521	0.0062654		0.0372136		0.00864037	0.0712188		0.0602647	0.4467	-0.0207629	0.292158		0.224114	0.0957	0.0392385	0.152418
0.174937	-0.0289718	0.0872756	0.0623562		0.0999389	1.19355	0.00821732	0.0537845		0.0672208		0.0386185	0.349168		0.316002	0.582308	-0.0229276	0.914643		0.146011	0.516151	0.0298744	0.886668
0.27401	0.209657	-0.0202104	0.427366		0.0832531	0.26346	0.0190075	0.0147715		0.212797		-0.00548201	1.47478		0.223178	-0.0349137	0.0548558	-0.0451686		0.144746	0.0365558	0.0162333	0.402483
0.40571	0.0036613	0.016292	0.352516		0.388819	0.639866	0.0951981	0.0304194		0.0902709		0.0548521	0.378633		-0.0586954	0.327677	-0.0423393	0.0432401		0.614734	0.346443	0.0315466	0.154989
0.12019	0.076079	0.0313495	0.00592892		0.0817391	0.496871	0.352353	0.373492		0.284624		-0.00157239	0.311567		0.276627	0.623024	-0.0189036	1.10071		0.344164	0.571832	0.0169159	0.128286
0.418115	0.156249	-0.0643211	0.0106124		0.233337	0.0572467	-0.0108775	0.011073		0.228251			0.716714		0.183689	0.0239869	-0.0186936	-0.00334234		0.249081	0.326114	0.0118998	1.44293
0.955606	0.126535	0.0518418	0.190991		0.047103	0.299399	-0.0676208	-0.00172479		0.278756			-0.00511654		0.0198566	0.220589	0.0701698	0.70645		0.199176	0.020038	0.000232834	0.103754
0.659376	0.161838	-0.0191525	0.197408		1.18574	0.170394	0.298756	0.0280835		0.0108223			0.824647		-0.222331	0.425925	-0.00195391	0.165379		0.243839	0.197657	0.0127902	0.450043
0.146925	0.594276	0.00735317	0.829649		0.0875279	0.757832	0.0849124	0.769658		0.352302			0.225923		0.410017	1.59973	-0.00308189	0.107418		0.907015	0.275704	0.00293293	0.953457
0.182745	0.477745	0.0126925	0.0112543		0.802958	0.507126	0.310255	0.0976263		0.0223425			0.0203774		0.00250537	0.410027	-0.0162361	-0.00984221		0.284175	0.190057	-0.00492183	0.338231
0.748038	0.111735	-0.00621639	0.0204468		0.070765	0.452849	0.0175007	0.0910199		0.223912			0.233437		0.0134336	0.579809	0.111313	0.120356		0.35577	0.215924	0.0391261	0.47522
1.22855	0.0215048	0.0330128	-0.00242292		0.334376	0.731544	0.0485045	0.0265564		0.150191			1.32579		-0.0139239	0.082585	-0.0440826	0.0315988		0.173299	0.0984412	0.0518019	0.0104281
1.26413	0.580052	0.00511597	0.0154743		0.0926034	0.832947	0.297861	0.586636		0.654864			0.739889		0.361699	0.245872	-0.00286833	0.740006		0.643399	0.143722	0.0249698	0.575856
0.516521	0.129868	0.41517	0.032953		0.258353	0.471883	0.0354658	0.225633		0.0695965			0.147869		0.108097	0.027464	0.00769476	0.0567827		0.653357	0.308781	-0.00287797	0.127936
0.0836861	0.190843	-0.0074307	0.00301724		0.442756	0.130454	-0.0228239	0.440328		0.343013			0.0269756		1.37781	0.670713	-0.0208501	0.247985		0.385625	0.123691	0.0117033	0.187752
0.968762	0.243396	-0.0180842	-0.00195943		0.287043	-0.0409091	0.22715	0.17211		0.193006			0.44502		0.933057	0.210912	0.0118434	0.153455		0.223576	0.221614	0.0263291	0.677221
0.596548	0.585274	0.0608365	0.0444333		0.429745	0.476272	-0.0365414	0.0167827		0.240356			0.410284		-0.105303	0.395912	0.0501553	1.5112		0.214285	0.311863	0.16877	0.325892
0.0909576	0.486644	-0.0249871	0.0242293		0.185854	0.483111	0.0892615	0.0769712		-0.0435413			0.209117		0.0538977	0.245033	0.0131752	0.256881		0.162969	0.732286	0.00932942	0.29815
1.22414	0.327233	0.240363	-0.00167029		0.50088	0.427661	0.21045	0.107822		0.0419025			0.00430153		-0.0120773	0.746897	0.0317665	0.958697		0.000456186	0.377413	0.00455274	0.159284
0.710194	0.314802	0.0541822	0.16724		0.439936	0.456087	0.0375768	0.122994		0.0356837			0.0217269		0.289573	0.86464	0.00707487	-0.00280192		0.317226	0.248586	0.0343763	0.00812825
0.487004	0.248833	0.29688	0.217436		0.142747	0.0382126	0.140921	0.122488		0.0547187			0.268604		-0.068131	0.127633	0.046266	0.0862791		0.332062	0.422464	-0.0131029	-0.00309223
0.277167	0.577398	0.0118205	0.0155628		0.234133	0.246359	-0.0190844	0.0352781		0.0125442			0.235787		0.0104165	0.109749	-0.0269433	0.44759		0.399846	0.141347	-0.0340601	0.25621
0.416272	0.117777	-0.00787783	1.28803		0.0508972	0.0433552	0.0100755	0.0355825		0.136607			0.160908		-0.0857763	0.440516	0.0110516	0.00395661		0.365392	0.23436	0.0214693	0.034139
0.905072	0.158584	0.904541	0.414187		0.182423	0.173878	0.222318	0.20927		0.215277			0.269829		0.235352	0.240282	0.00702681	-0.0545494		0.732705	0.0749814	-0.00857749	0.279944
0.747189	0.0431233	0.00845589	0.0928284		0.232647	0.130262	0.0998559	0.00999625		0.727155			0.931637		0.430491	0.776526	-0.0119958	0.0914848		0.355326	0.0816341	-0.0147712	0.193018
1.08095	-0.0100555	0.146171	0.104586		0.93217	0.616485	0.216822	0.0510835		0.0358659			0.0134777		8.48915e-05	0.931252	0.0120818	0.013464		1.18135	0.0555117	0.00982051	0.0870529
2.27964	0.0519837	0.0103147	0.154544		0.12084	0.349124	0.139963	0.0744264		0.169387			0.0552518		0.0399497	0.0452958	-0.0139814	-0.0346263		0.257156	0.0215546	0.00688271	0.297614
0.524945	0.271339	0.00258667	0.216378		0.0337296	0.237846	0.608546	0.201761		0.0200972			0.587518		0.0532331	0.0915311	0.0956089	-0.0233609		0.412996	0.292856	-0.0205445	0.593906
0.462854	0.391798	0.00883811	0.0151735		0.182351	0.524057	-0.0141128	0.0388895		0.0729569			0.589092		0.561189	0.223154	0.142164	0.0187537		0.138259	0.0828244	0.0484771	0.0489289
0.469327	-0.00693639	0.0233766	0.0233493		0.0633436	0.355954	0.0547752	0.0433549		0.253347			0.928581		0.140488	0.392196	0.0389359	0.0573828		0.323242	0.190399	0.0171304	0.343232
0.389179	0.0718427	0.00209795	0.116807		0.0771067	0.0438245	0.0754968	0.108769		0.10645			0.756517		-0.0374428	0.259066	-0.00963196	0.0290007		0.0725221	0.256577	0.131579	0.0533266
0.573919	0.249829	0.0829502	0.524424		0.165203	0.36476	0.0177788	0.00382808		0.488409			0.671392		0.314486	0.537095	-0.0530892	0.566594		0.150947	0.442124	0.0294405	0.0805975
0.453384	0.196798	0.81897	0.192696		0.17404	0.746116	0.00479519	0.00677842		0.588412			0.311124		0.350844	-0.0347148	-0.0144145	0.527802		0.600346	0.090378	-0.00926484	0.143145
0.432943	0.0467845	-0.00935781	0.063672		0.149402	0.129625	0.130648	0.1155		0.179454			0.731252		0.670878	0.575678	-0.0353436	0.245647		0.301399	0.0568194	0.0528398	0.27489
0.151123	0.12105	5.3374e-05	0.0868695		0.271986	1.06743	0.136711	0.0105029		0.172203			1.28351		0.171611	0.0668827	0.115817	0.00902896		0.717034	0.0806879	0.0442981	0.297757
1.16523	0.0810141	-0.035191	0.000137244		0.160138	0.806943	-0.011483	0.0223009		0.845363			1.3718		0.100139	-0.00502861	0.0167115	0.513779		0.356022	0.250687	0.0915126	0.0569246
0.0522136	0.0563622	0.000451191	0.372188		0.210718	0.167817	0.0523019	0.0396044		0.860301			0.188004		0.00610779	0.116496	0.0350677	0.40256		0.27924	0.218984	-0.000802721	0.707465
1.63334	0.134885	0.0113007	0.515272		0.598583	0.112024	0.371957	0.0622707		0.233212			0.0858023		0.229006	0.37362	0.0993582	0.00962107		0.340159	0.31722	-0.00334963	0.175214
0.347758	0.100744	0.0426719	0.016678		0.321422	1.39511	0.100574	0.0444254		0.168274			1.53131		0.00127248	0.477155	0.0480846	0.340669		0.496123	0.473957	0.0392803	0.280842
0.282032	0.153577	-0.00251103	2.16467		0.302768	0.3801	0.100877	0.057751		0.271829			0.201884		0.0537124	0.103549	0.0637795	0.320961		0.392225	0.026301	0.0144965	0.800677
0.496172	0.323911	0.0399181	0.120173		0.910836	0.16036	0.0173408	0.0102635		0.11825			0.520531		-0.00549047	0.394828	0.00404045	-0.0187503		0.468619	0.255134	0.00412498	0.351386
0.269813	0.181613	-0.00735825	0.742162		0.190218	0.0943251	0.690413	0.0138905		0.628428			0.355666		-0.00872243	0.278288	0.0103599	0.0518116		0.449696	0.0223867	-0.00219413	0.0407127
0.39076	0.342184	0.0042368	0.0406575		0.0875953	0.800646	0.0109043	0.0285371		0.137179			0.302391		0.295866	0.6849	0.196936	0.0117818		0.248293	0.168869	0.0625128	0.418093
-0.000342589	0.0362478	0.0708723	0.108299		0.0986599	1.32642	0.0143888	0.0573911		0.0530507			0.0856652		0.179489	0.507716	0.0218093	0.043883		1.09042	0.271028	-0.00508151	0.345519
0.0838632	-0.0205166	0.000467928	0.277517		0.56903	0.0603088	0.0253392	0.00494722		0.272336			0.035269		-0.0746569	0.643311	-0.00477712	0.49635		0.267807	0.0905314	0.0343611	0.56421
0.0652228	0.236853	0.0267276	0.0437808		0.025754	0.173223	0.0251998	0.0170927		0.182501			0.262287		0.953127	0.695685	0.205977	0.717185		0.826783	0.0924084	0.00691436	0.400602
0.75491	-0.0576717	-0.00669099	0.291974		0.157853		0.00120312	0.0764017		0.220834			0.548511		0.0351076	0.0630315	-0.0169319	0.0379992		0.384182	-0.0144179	0.000532692	0.233767
0.924442	1.53958	0.0180559	0.173589		0.0952518		-0.0267141	0.0338915		0.114303			0.280044		0.0394507	0.269716	0.0975525	0.591187		0.6745	0.0921059	0.0371338	0.128152
0.135573	0.285304	-0.0134844	0.00247483		0.276877		-0.0590478	-0.00483313		0.0794508			0.101303		0.661753	0.3181	-0.0276557	1.06022		0.150712	0.0525928	0.046289	0.139717
0.128931	0.112695	0.269503	0.013522		0.301506		0.524046	0.00984699		0.171589			0.0356006		-0.0127927	0.0711843	-0.0104648	0.028226		0.102379	0.316317	-0.00173013	0.0983744
0.31078	0.24307	0.0226174	0.115339		0.611218		0.00260181	0.0591265		0.654241			0.0226668		0.253946	0.760578	-0.0683614	0.876689		0.269132	0.217811	0.0021489	0.603335
0.200968	0.274226	1.11425	0.0203526		0.728054		0.41107	0.0302819		0.719778			0.414778		0.0178269	0.780862	-0.0104499	1.27302		0.391272	0.555559	0.0280459	0.319558
0.454179	0.0855524	0.0418881	0.0468294		0.0849331		0.030275	0.0733553		0.15161			0.177473		-0.0513974	0.0575376	0.00541314	0.131633		0.0806762	0.179752	0.0125255	0.181745
0.1613	0.1121	0.0986955	0.055348		0.226		0.0029475	0.0944503		0.236615			0.0102562		0.924825	0.632445	-0.0185754	0.386832		0.331394	0.566582	0.00947725	0.414657
0.451841	0.25851	0.0136252	0.344975		0.313055		0.0325919	0.0465872		0.0373851			0.375854		0.872614	0.685632	0.00636775	-0.00320074		0.0486477	0.411169	0.00694162	0.169967
0.670787	0.0705187	0.0124305	0.459787		0.363447		0.0621643	0.0491513		0.206961			0.145377		0.231186	0.171467	-0.0128551	-0.00392927		0.393605	0.307476	0.0159317	0.30366
0.81505	0.253149	0.00600078	0.380128		0.0900496		-0.010077	0.135028		-0.00818108			0.270538		0.604272	0.0859201	0.00141985	0.778189		0.192022	0.406123	0.0173213	0.581345
0.114476	0.0818529	0.00472395	0.248219		0.761018		0.237314	0.0205946		0.380008			0.0472297		-0.0154511	1.09503	-0.0150898	0.501467		0.608147	0.170003	0.0178508	0.110935
0.415683	0.077065	-0.0082235	0.0357155		0.156283		0.0952253	0.0229043		0.0113159			0.8648		0.0280424	0.0753687	0.023679	0.395903		0.701526	0.0790459	0.0230059	0.401122
-0.0386589	0.0287952	0.00234854	0.855057		0.0318282		0.114996	0.000135157		-0.00784904			0.476404		0.33075	0.289843	-0.0121085	0.237171		0.55339	0.0892779	-0.00868662	0.350545
0.320543	1.29647	-0.0125458	0.0228666		0.094565		0.0366583	0.0485968		0.0297155			0.0652808		-0.0609761	0.239931	-0.00497589	0.0926795		0.197897	0.228976	0.0108084	0.5044
0.461159	0.146614	-0.0264991	0.0816738		0.11593		-0.118602	0.13176		0.00515487			0.0547294		0.508319	0.421439	0.0748746	0.043151		0.225939	0.193316	0.0132389	0.0639123
0.296897	0.352868	0.0728452	0.372492		0.426667		0.0350117	0.82788		0.0432094			0.121504		0.0876803	0.256986	0.0739267	0.00426833		0.19324	0.116274	0.0446264	0.990148
0.844172	0.0742124	-0.0012417	0.487403		0.379829		-0.00370351	0.0125973		0.34979			0.0718709		0.350278	1.10078	-0.0457362	-0.0235419		0.575198	0.264682	0.0977924	0.613126
0.182209	0.092453	0.00383361			0.121801		0.0973963	0.0837396		0.0672366			0.291951		0.0827516	0.399784	0.0318742	-0.000370276		0.185139	0.109617	-0.00421891	0.313115
1.35921	0.212061	0.287328			0.0240908		0.0953032	0.0315914		0.0795542			0.0551118		0.0878737	0.26683	0.0101171	0.00289218		0.79186	0.229243	0.00722951	0.533326
0.366788	0.243693	0.348374			0.0597707		-0.035509	0.0479533		0.0369469			0.066928		-0.00955516	0.0107834	-0.0215597	0.189859		0.220014	0.291732	0.0299997	0.113813
0.979944	0.0564827	0.0259976			0.302121		-0.00341774	0.189176		0.124114			0.13285		0.811331	0.248342	0.0904674	0.0696748		0.0500484	0.275961	0.00713477	0.463218
1.27888	-0.00915838	-0.0148531			0.399853		0.037332	0.37289		0.381304			0.00124918		0.205203	0.844014	0.00791135	0.0140012		0.418223	0.551444	-0.0140142	0.356935
1.1074	0.18041	0.00845047			0.245419		0.454154	0.0752726		0.346841			0.522305		0.170275	0.197885	-0.0307455	-0.0326112		0.301402	0.420549	0.00766895	0.212616
0.0645752	0.0375341	0.013152			0.954846		0.0129415	0.116876		0.743658			0.644453		0.0741234	0.07813	0.00572576	-0.000756287		0.130672	0.165691	-0.0153528	0.40911
0.432394	0.380531	0.442735			0.67182		-0.00835932	0.0617328		0.209653			0.0184871		0.943215	0.146894	0.103187	-0.0384034		0.0852349	0.231927	0.0288174	0.0567983
0.267042	0.389844	-0.0160675			0.747157		0.174734	0.0652033		0.287639			0.678871		0.00581241	0.546765	0.142378	0.0239982		0.277007	0.33498	-0.00132537	0.433854
0.0407962	0.095345	0.127699			0.329479		0.439603	0.0638842		1.00433			0.575423		0.0203115	0.262551	0.0270634	0.558703		0.565188	0.209788	0.0154037	0.131305
0.881201	0.0420249	-0.018526			0.124072		0.3112	0.0531632		0.0132167			0.886456		0.0628195	0.197984	-0.0279707	0.855849		0.261961	0.434479	0.00864728	0.835155
0.732053	0.33153	-0.0167197			0.316376		-0.0166131	0.137875		0.0149005			0.623825		0.22498	0.268297	0.0176008	0.326606		0.253362	0.110255	0.0422679	0.183315
0.389289	0.143723	0.260949			0.0685837		0.00601129	0.129347		0.0257007			0.820561		0.0143706	1.28087	-7.14065e-05	0.396875		0.550856	0.00718806	-0.0210052	0.128757
0.783592	0.697412	-0.00798593			0.113849		0.00265509	0.0860229		0.399745			0.08151		0.634454	0.0913326	0.00393015	-0.011673		0.185913	0.104029	0.0135599	0.741146
0.536832	0.00754128	0.104778			0.207082		0.190978	0.0324642		0.228439			0.226511		0.00931328	0.216966	0.0379968	0.240232		0.471618	0.125612	0.0105562	0.0378754
0.435226	-0.0127881	0.0715052			0.220508		0.0098814	0.174459		0.0961482			0.548561		0.396656	0.167589	0.0858289	1.16283		0.288297	0.0717078	0.00523941	0.384441
0.125962	0.261371	-0.00838505			0.340845		0.00184476	0.0304951		0.107345			0.319813		0.0491032	0.000864553	-0.0011015	-0.040665		0.392648	0.101837	-6.21787e-05	0.35936
0.680772	0.248822	-0.00176605			0.100208		0.260432	0.0680392		0.368774			0.39962		-0.0247307	0.516659	-0.028089	0.0296582		0.251563	0.113393	0.061906	0.153594
1.00237	0.0509311	0.00667986			0.741877		0.0796068	0.0366808		0.00734812			0.0449814		0.188297	0.443424	-0.0055913	0.278833		0.374703	0.0663751	-0.00350078	1.5211
0.547923	0.428566	0.01715			0.368549		-0.0641111	0.102741		0.457569			0.994785		0.273458	0.070259	0.074412	0.0532494		0.341377	0.0715672	0.0151482	0.269958
0.764496	-0.00952471	0.281363			0.25132		0.0557396	0.00790523		0.034158			0.00407193		0.308328	0.144451	0.000693045	0.0340565		0.472531	0.124478	0.00855314	0.150902
0.6225	0.161935	-0.00442629			0.0787166		0.114917	0.693023		0.285091			0.160393		0.0128552	0.562849	-0.00602124	0.108354		0.237123	0.169097	-0.0124632	0.256499
0.665508	0.700265	0.0869516			0.0339791		0.358553	0.269321		0.360291			0.0797245		0.393034	0.271861	-0.0142987	-0.00925597		0.793793	0.226633	-0.0127445	0.0378047
0.807138	0.0517618	0.00981073			0.98527		0.0147486	0.350909		0.100244			0.11714		-0.0988771	0.484457	0.101033	-0.01967		0.781688	0.172455	0.0205348	0.49902
0.0582346	0.973303	-0.00938111			0.603782		0.152938	0.0358226		0.378823			0.372359		0.714262	0.123235	0.000564852	-0.0261566		0.85383	0.154043	0.00126818	0.400861
0.186249	0.0140233	0.00471506			1.50246		0.166814	0.405734		0.79246			0.179469		2.54069	0.496081	0.0266747	0.398817		1.13627	0.0608472	-0.00204107	0.477758
0.411827	0.125341	-0.00514636			0.0183039		0.0898549	0.294462		0.415444			0.117008		0.0136933	0.167948	-0.00902698	0.0656712		0.300048	0.23215	0.0925487	0.043777
0.375989	0.182069	0.042415			0.045874		0.045899	0.106332		0.037286			0.660667		0.196376	0.31676	-0.0152023	-0.0243001		0.557113	0.372107	-0.0058883	0.725439
0.385767	0.040249	-0.00722114			0.0157836		0.0252219	0.0469828		0.28713			0.157761		0.341261	0.16118	-0.0010593	0.0532653		0.2258	0.0267657	0.00382292	0.48121
1.02648	0.395006	-0.00874742			0.306641		1.43394e-05	0.146313		0.145055			0.265691		0.135961	0.28249	0.00543979	-0.202863		0.647242	0.297594	0.0627051	0.400534
0.42513	0.0623984	-0.0456464			0.0840801		0.756917	0.15875		0.138087			0.119768		0.0107743	0.131685	0.0200224	0.178557		0.437322	0.0969348	0.0723197	0.267982
0.428993	0.0123243	0.0192639			0.399031		0.0323816	0.16071		0.217988			0.37031		0.111567	0.155568	-0.00451048	0.469064		0.248025	0.0299176	0.0379683	0.359431
0.66338	0.123495	0.00761264			0.175456		0.0883465	0.063472		-0.0273676			0.375187		-0.0036415	0.648539	0.0946859	1.45182		0.225093	0.148623	-0.0223399	0.663887
0.70199	0.143837	0.124463			0.400592		0.0185896	0.0123021		-0.0234487			0.0484221		0.00121483	0.537059	0.032421	-0.0272978		0.519465	-0.000512446	-0.000374049	-0.00733991
1.7573	0.238557	0.0244704			0.301776		0.0852401	0.0327725		0.747795			0.0893656		-0.00384392	0.723623	0.0789289	0.336504		0.281909	0.398325	0.017995	0.252821
0.936989	0.89531	0.0178824			0.0613184		0.0235281	0.0178071		0.805985			0.0341278		-0.0045395	0.749768	0.00487036	0.288539		0.376583	0.531024	0.0104776	0.239157
0.244137	0.394224	0.0762529			0.21299		0.00209346	0.00698915		0.482784			0.192009		0.265601	0.151197	-0.00198279	0.0855022		0.295042	0.0470442	0.0155604	0.246921
0.957835	0.128171	0.00421976			0.0361413		-0.0122691	0.00272163		0.156842			0.164875		0.0236196	0.311222	0.00794147	-0.177279		0.84603	0.469527	-0.0104	0.361637
0.456498	0.0233555	0.139434			-0.0140428		0.0615934	0.0164561		0.210926			0.12435		0.0364632	0.0387732	0.00234268	0.0879426		0.134921	0.0783141	0.0101098	0.318526
0.183493	0.087905	-0.0144703			0.154647		-0.00898658	0.0575974		0.0553438			0.0201528		0.0136891	0.206115	-0.0377011	-0.0023518		0.13689	0.00458938	-0.0284616	0.17334
0.54799	0.0778003	0.0352446			0.426817		0.099009	0.0497037		0.631492			0.319837		0.0161022	0.592027	0.0330171	-0.00475655		0.363946	0.326172	0.0179067	0.746115
0.186529	0.270284	-0.0639062			0.386566		0.00842027	0.0603451		0.447729			0.581151		0.294747	0.10153	-0.0116966	0.0257296		0.871891	0.19526	0.00262127	0.225208
0.390761	-0.00117761	-0.0105214			0.0655075		0.19222	0.251031		0.125081			0.0916518		1.69729	0.0611525	0.0136912	0.110186		0.124996	0.110083	0.0146741	0.277607
0.0172487	0.0142618	0.000671413			0.359309		0.294003	-0.00212449		-0.0403575			-0.00198523		0.367173	0.1289	0.00294892	0.197897		0.1381	0.00705027	0.0537881	0.0832814
0.109679	0.0558392	-0.00176102			0.271391		-0.00345703	0.0113996		0.279924			0.136968		0.121663	0.222707	-0.00273576	0.0064054		0.156279	0.135088	-0.0216292	0.423495
0.985488	-0.0268087	0.011942			0.607738		0.182432	0.055912		0.968668			0.23273		-0.0221355	0.902207	-0.0155445	0.00614115		0.314171	-0.000257673	0.00749371	0.514943
0.676677	0.156926	-0.00668707			0.47473		0.062682	0.0230029		0.110594			0.121161		0.307416	0.038993	0.029487	0.261512		0.335703	0.2668	0.0828391	0.245181
0.112143	1.38572	0.0378416			0.015834		-0.0272692	-0.00107686		0.0253891			1.8249		0.027738	0.231236	0.158255	0.0597271		0.549212	0.0643677	-0.0175804	0.0203716
1.23691	0.125131	-0.0061245			0.269216		-0.0314435	0.140348		0.301899			0.10989		-0.0427431	0.178194	-0.0151121	0.0353436		0.56376	0.920674	-0.0354033	0.240041
0.652107	0.10481	0.00340379			0.027952		0.253143	0.0560725		0.374065			0.577369		-0.0202638	0.715993	-0.0533429	0.338206		0.239431	0.0993708	0.0192068	0.157425
0.83295	0.0376164	-0.00321098			0.110009		0.409805	1.32426		0.237736			0.217414		0.407422	0.055958	0.0229604	-0.0173067		0.398312	0.414812	-0.0100036	0.445244
0.908189	0.157772	-0.00547397			0.060093		0.043734	0.314129		0.109083			0.164064		0.0189415	0.0698735	-0.00266213	0.0175099		0.255259	0.168689	0.0262928	0.62247
1.11241	0.28087	0.214264			0.432985		-0.048941	0.0159915		0.0343046			0.173079		0.00518159	0.628386	0.00436397	0.0172929		0.382093	0.268732	0.000220077	0.051807
0.535205	0.255465	-0.0122282			0.162626		0.0770031	0.0657521		0.0763065			0.368508		0.158645	0.786812	-0.00607115	0.00936541		0.103961	0.140193	0.00723725	0.625411
0.979811	0.419143	0.0127699			0.0567809		-0.0243766	0.316726		0.8325			0.638792		-0.0160771	0.134001	0.0515396	0.00591606		0.41642	0.0626107	0.00925896	0.111703
0.23239	0.0288424	-0.00417971			0.112736		0.0964115	0.0428047		0.0907482			0.443696		0.00813648	0.119941	-0.0139895	-0.0102454		0.699042	0.127557	0.079697	0.119324
0.536225	0.0985162	0.034063			0.734714		-0.00825662	0.455085		0.204062			0.0399626		0.0104549	0.512249	-0.00849648	0.0680854		0.155899	0.576591	0.0329467	0.502158
0.465641	0.0151024	0.107988			0.0445318		0.0154529	0.134481		0.720423			0.0184497		0.108193	0.674811	-0.0289166	-0.00732093		0.39626	0.23809	0.0328327	0.669255
0.764141	0.347027	-0.00878888			0.482493		0.3546	0.00387829		0.251094			0.0163085		0.568745	-0.0135193	-0.0235192	0.0932652		0.653722	0.0930393	0.0359039	0.156798
0.492292	0.0852534	0.00232608			0.333856		0.130132	0.0115494		0.299995			0.0427136		0.0192555	0.164805	-0.00883072	0.981938		0.0555248	0.514898	0.00140025	0.404765
1.26814	0.00875498	-0.00126921			0.0965751		0.412878	0.0913324		0.775064			0.050408		0.407379	1.03985	-0.0228334	-0.0189815		0.0990519	0.0721926	-0.00573047	0.164397
0.646449	0.94221	-0.00832015			0.343914		-0.0253138	0.0453995		0.0234345			-0.000109138		-0.000590446	2.10959	0.000661297	0.0797232		0.819369	0.15051	0.110974	0.0686169
0.57352	0.164469	-0.019106			0.311624		0.00612506	0.126353		0.281887			0.0572414		-0.00171535	0.156511	0.0216332	0.0209134		0.429371	0.0341822	0.0105012	0.470204
1.2662	0.196155	-0.00602064			0.148126		0.00634142	0.0760543		0.0138451			0.142738		0.0360222	0.962804	-0.0199464	-0.0193193		1.07037	0.0942988	0.00997862	0.211197
0.597965	0.0046445	-0.125149			0.267718		0.11329	0.0191986		-0.00963245			0.146461		0.0157101	0.12712	0.0150975	-0.0224319		0.524708	0.289944	0.0397653	0.409242
0.227269	-0.00208168	0.042639			0.140508		0.0160277	0.0455367		0.864352			0.0407863		0.00900369	0.22575	-0.0315652	1.24581		0.316507	0.241114	0.0559293	0.301518
0.175987	0.0911422	0.209319			0.0343959		0.00820742	0.046924		0.0597057			0.0659601		-0.0132296	0.0265872	0.00880678	-0.00176914		0.748085	0.361327	0.0401761	0.468702
0.417429	0.170666	0.0225859			0.0844982		0.0670477	0.0129641		0.0748787			0.109172		0.0426617	0.212428	-0.0483647	0.474455		0.556512	0.430774	-0.00285594	0.234211
1.46082	0.41143	0.0918395			0.70864		-0.00614839	0.0241024		0.154313			0.918352		0.414394	0.605166	-0.0195075	-0.086247		1.0469	0.0585597	0.0114123	0.494159
0.660669	0.229552	0.566497			0.0960687		-0.0109397	0.0527299		0.548814			0.0601536		-0.0693263	0.283959	-0.0695784	0.0435852		0.398532	0.048828	0.0249108	0.520465
0.713671	0.476085	-0.01249			0.107718		0.0440297	0.063838		0.324514			0.0304155		0.22333	0.179893	-0.0558629	0.0199872		0.258148	0.196602	0.0388036	0.741055
0.0436421	0.241973	-0.0519865			0.425084		-0.00214613	-0.0105358		0.205736			0.126501		0.390761	0.102137	0.00644272	-0.00370308		0.149138	0.385674	0.118318	0.03434
0.906409	0.0423258	0.0373097			0.0796632		0.00362962	0.243853		0.329983			0.430232		-0.0619205	0.226082	0.0239523	0.00813394		0.419249	0.137236	0.0130593	0.496324
0.773683	0.42761	0.0463144			0.202593		0.0220505	0.477079		0.680489			0.0951267		0.0376677	0.3247	0.0311172	-0.00628067		0.466782	0.0345232	-0.0826545	0.0191835
0.616376	0.0560629	-0.00664038			0.0566875		0.121063	0.358437		0.016772			0.922209		0.035776	0.710747	-0.000537718	0.947816		0.489447	0.207978	0.0171942	0.454374
0.0668767	0.0400117	0.00350306			0.873718		0.00448316	-0.0156122		0.468724			0.619582		0.32171	0.396295	0.0110713	0.651919		0.300968	0.207477	-0.0045913	0.563265
1.15089	0.117127	0.0251561			0.210876		0.0870382	0.000780186		0.202439			0.830544		0.149485	0.30799	-0.0122308	0.171496		0.365442	0.217417	0.011476	0.534776
1.11414	0.39181	0.00213134			0.0915596		-0.0124732	0.0834471		0.0990059			0.266439		0.0112571	0.196675	-0.056104	0.0302233		0.271566	0.218321	-0.00314718	0.545245
1.30932	0.0769246	0.000957517			0.352524		-0.00109853	0.03456		0.129004			0.000478163		0.00807243	0.370027	0.0516201	0.028088		0.229877	0.176092	0.0140266	0.825106
0.781225	0.275404	0.0145261			0.371331		-0.0769619	0.0353276		0.261607			0.200679		-0.0790011	0.182893	0.0129033	-0.0826105		0.324284	0.0987548	-0.0117025	0.0113417
0.117228	0.497488	-0.0210728			0.35913		0.00152349	0.285783		0.585363			0.222492		1.23935	0.64959	-0.0280868	0.0394387		0.260038	0.222691	-0.0323655	0.466436
0.420805	0.00171752	-0.00503058			-0.00798835		0.38495	0.30706		0.0650599			0.318542		0.829422	0.305407	-0.000386	0.18717		0.0586162	-0.0113843	-0.0217466	0.418819
0.0587163	0.158868	0.0097301			0.20545		0.00432726	0.0471415		0.183275			0.0432354		-0.105408	0.356036	-0.000297281	0.0262159		0.443824	0.404031	0.0189167	0.322801
0.392897	0.360859	-0.00398034			-0.000557778		0.0715008	0.0132397		0.0930908			0.765438		-0.000657786	0.100898	-0.0788903	0.0302351		0.349579	0.378213	0.0187079	0.0248109
0.517708	0.135542	-0.00161422			0.534438		0.176986	-0.0254443		0.077867			0.649699		-0.0346271	0.14131	0.297335	0.0570353		1.10022	0.0879427	-0.100142	0.362389
0.142224	0.292116	0.00372826			0.721409		0.0914907	0.00441285		0.218365			0.344796		0.0240928	0.148433	0.0523544	0.0173769		0.655025	0.23688	-0.00070401	0.138541
0.306066	0.711051	0.0775182			0.14192		-0.0571051	0.0435343		0.296105			0.114613		1.0478	0.529217	0.0371473	0.458414		0.188689	0.0622063	0.00756958	0.43297
0.49614	0.233437	-0.0327009			0.039376		0.181932	0.0186821		0.120521			0.240763		1.16542	0.653622	0.0273224	-0.0161254		0.335152	0.514459	-0.00784083	0.180566
0.484073	0.493888	-0.00227144			0.377767		0.0295914	0.0584482		0.350615			0.874331		-0.00831915	0.0423122	0.00257851	0.0081891		0.57006	0.103593	0.000358113	0.0444068
0.000749787	0.136309	0.00158005			0.18833		-0.00541921	0.170002		0.0648587			0.730248		0.0499121	0.262124	0.018158	0.112492		0.440415	0.096722	0.0595743	0.693686
0.380995	-0.00139311	0.00359849			0.407317		-0.0338099	0.299993		0.139356			0.67423		0.650324	0.0875124	0.0247206	0.0351863		0.676438	0.161983	0.073194	0.312066
0.602729	0.208963	0.0269383			0.0501829		0.0477432	0.0766966		0.276789			0.291418		1.03612	0.736839	0.0135709	0.00366324		0.410264	0.403569	0.0279157	0.227208
0.854858	0.113639	0.0264136			0.549224		0.0949347	0.0148845		0.0381327			2.47572		0.0778018	0.221179	-0.00636134	0.146815		0.41983	0.42644	0.000280514	0.275579
0.407723	0.553241	0.0228162			0.064568		0.153524	0.0220999		0.01707			2.23104		0.753976	0.856876	-0.0142085	-0.00275754		0.227674	0.135061	0.00591015	0.505637
0.395024	0.0355869	-0.0150515			1.06472		-0.11042	0.00602556		0.0892267			2.36716		0.323202	0.628072	0.107457	0.00610002		0.765587	0.073263	0.0218912	0.102917
0.912368	0.0569005	-0.00319201			0.223769		-0.0220561	0.0102142		0.0592332			0.103008		1.31866	0.213813	0.0114163	0.0193534		0.169825	0.158246	0.00474368	0.210966
0.559571	0.371716	-0.0102147			1.03341		0.238378	0.0575315		0.123655			0.19967		0.772355	0.572671	-0.0172432	-0.0083035		0.246136	0.18931	0.000379265	0.31643
0.325028	0.791311	-0.000889222			0.1605		0.129707	0.134168		0.312928			3.05611		-0.0352621	0.217596	0.0101872	0.0194361		0.0951517	0.0822798	0.00216836	0.0737727
0.624902	0.140428	-0.106572			0.497822		0.128398	0.0177014		0.230228			0.710569		-0.0443859	0.129463	-0.000300305	0.0140075		1.12845	0.162124	0.00928989	0.132334
0.383875	-0.000684208	-0.0227354			0.161056		0.112658	0.132596		0.425113			1.40554		0.239171	0.272648	-0.000191949	0.0493688		0.180821	0.0706184	-0.0190319	0.136627
0.281815	0.260186	0.0393362			0.672387		0.100815	0.199979		0.240114			0.198966		0.0385905	0.670306	0.0341988	0.268431		0.440294	0.163989	-0.00647405	0.00483711
1.39647	0.555955	0.0341307			0.299094		0.128116	0.148054		1.05907			-0.0125444		0.112195	0.497977	0.0305506	0.00355717		0.0902545	0.0261128	0.0074784	0.33623
0.665217	0.197643	-0.0167518			0.1169		-0.0529923	0.0131668		0.554195			0.286536		0.0183112	0.291863	-0.00113723	0.596606		0.163143	0.230375	0.0257453	0.235951
0.4969	0.100734	0.021894			0.296043		0.373778	0.0274359		0.145276			1.21183		0.383489	0.0374792	0.0311925	0.529444		0.0803809	0.0131156	-0.0311581	0.197804
1.53106	0.323427	0.00474618			0.0537005		-0.00929832	0.0735189		0.062142			0.0204879		-0.0336667	0.0902101	-0.0151086	-0.0116226		0.51877	0.291412	-0.0016185	1.14193
0.377918	0.209781	0.0460514			1.11761		0.0749985	0.0310046		0.106757			0.260147		0.00931882	0.149387	0.076746	0.0775068		0.677854	0.020273	-0.00185458	0.169856
0.411529	0.100107	-0.0195747			0.17333		-0.0896343	0.0111535		0.277092			0.0391831		-0.0102369	0.129275	0.0156106	0.0890101		0.426808	0.14035	0.00852445	0.276505
1.11651	0.167814	0.0504605			0.0692715		0.00549261	0.0246075		0.0393144			0.836155		0.386768	0.234746	0.016141	-0.076001		0.339263	0.0631746	0.0531508	0.0346909
0.0411449	0.391214	0.0203015			0.232348		0.0108069	0.089015		0.182912			0.392952		0.0123904	0.411909	-0.00528393	-0.0335041		0.286855	0.0906857	0.00118145	0.155989
0.0710903		-0.00865641			0.276584		0.130131	0.0815333		0.198703			0.0233697		0.910018	0.0252379	-0.00572863	0.206913		0.400779	0.0354316	-0.00379167	0.397128
0.643829		0.660521			0.158603		0.0440773	0.0585282		0.105534			0.274284		-0.000739948	0.144997	0.00154407	0.944997		0.727578	0.0783992	0.00741604	0.0724724
0.3319		0.123464			0.237344		0.0503977	0.240277		0.0492284			0.0508533		0.0303355	0.115861	-0.00879948	0.0679472		0.51969	0.288726	0.00449525	0.842308
0.148104		-0.00216128			0.204834		0.281631	0.185498		1.42566			0.195029		0.0452684	0.534642	0.0247787	1.22327		0.789273	0.0887476	-0.0253786	1.3081
0.0587127		0.0689436			0.040231		0.301262	-0.000338432		0.390242			0.30291		0.216671	0.0958484	0.0168481	0.350307		0.235346	0.12193	-0.00801355	0.290746
0.873094		0.000515115			0.119182		0.149132	0.103352		0.33264			0.175211		0.0462983	0.5367	0.0196228	0.3205		0.922995	0.274584	0.00693253	0.409214
0.742548		-0.0152562			0.23159		-0.0229674	0.026087		0.148235			0.80527		0.0663027	0.0947349	-0.061575	0.407042		0.433673	0.261766	0.000137217	0.459083
1.08266		0.0252617			0.139153		0.329407	0.0525676		0.0969729			0.60364		-0.0225598	0.487245	-0.100371	0.0602009		0.529144	0.369903	-0.000302175	0.457019
-0.00505456		-0.00926129			1.54066		0.0689358	0.0908648		0.0144953			0.0243166		0.330305	0.0376118	0.000874789	0.410981		0.235216	0.0721031	0.00107392	0.518415
0.651373		0.0182182			0.484405		0.237833	0.0839236		0.720381			0.149861		0.0144027	0.610672	-0.00233112	0.0389536		0.549489	0.372262	0.0051029	0.439654
0.449023		0.171742			0.105553		0.0253672	-0.0122263		0.366828			0.0840306		0.00222345	0.335386	-0.019017	0.0313467		0.43566	0.0599407	0.0198832	0.436231
0.249661		0.0255727			0.0772384		0.139107	0.0254365		0.0957059			0.427989		0.0638427	0.845048	-0.106885	0.00502466		0.805769	0.193008	0.0068566	0.350724
1.02052		-0.00573278			0.0525349		0.0825657	0.0364322		1.79415			0.173516		0.14598	0.347918	-0.00316872	0.377071		0.0208402	0.539564	-0.0144546	0.74427
0.781591		-0.00413702			0.29697		0.0378309	0.0412907		0.110076			0.786171		0.402748	0.040462	-0.0421877	0.147896		0.619701	0.318313	-0.000365672	0.0965231
0.0256036		0.0111494			0.125297		0.0880985	0.138775		0.0820303			0.186599		0.230162	0.180487	0.000414878	-0.00908185		0.477532	0.127149	-0.000582698	0.406551
0.22832		-0.217687			0.392575		0.07054	0.109188		0.171093			0.634244		0.642367	0.0797447	-0.0366012	0.0230918		0.582068	0.0865109	0.000929275	1.19907
0.138545		0.128952			0.0571211		0.0233787	0.0898085		0.110409			0.105546		-0.0615572	0.0481067	0.0130844	0.28718		0.526224	0.273829	0.00337751	0.119351
1.42959		0.00863321			0.187802		0.0431022	0.180329		0.144202			0.0023398		0.0228564	0.111285	0.0113092	-0.042021		0.322009	0.0438577	0.00210697	0.439007
0.714152		0.419949			0.120053		0.103081	0.147428		0.609223			0.363012		0.371019	0.120739	0.00745444	-0.0267833		0.139414	0.0340461	0.0262053	0.433813
0.898993		0.0747975			0.176436		-0.00377194	0.267729		0.429168			1.19375		0.105731	0.552844	-0.0117639	1.10483		0.575929	0.766591	-0.0280563	0.0935802
0.801884		0.0168529			0.180406		0.110982	0.159033		0.0291186			0.297198		-0.0227943	0.371888	0.034013	0.21141		2.33672	0.0711603	0.00650388	0.204781
1.19943		0.00347985			0.145824		0.189332	0.0204314		0.312504			0.167265		0.157117	0.0773941	0.0896639	-0.0478963		0.586912	-0.0909336	0.024672	0.895776
0.900643		-0.0710976			0.0801853		0.0170003	-0.0198993		0.398509			0.292775		0.471626	0.12992	0.00449995	0.770609		0.411544	0.0114579	-0.000835034	0.390647
0.0853224		0.000835239			0.206032		-0.000714753	0.11777		0.478774			0.0237861		0.100659	0.439945	0.000721894	-0.0321481		0.622206	0.0850722	0.0141019	0.0929991
0.206738		-0.00915149			0.0681059		0.205132	0.0546		0.107154			0.0485387		0.512658	0.484917	-0.0268609	0.694787		0.479516	0.0478962	0.010879	0.768496
0.28702		-0.00250068			0.237316		0.0132593	0.176666		0.271034			0.118152		0.273858	1.04063	-0.0102614	0.0532693		0.106956	0.20686	0.0250324	0.923046
0.186475		0.00216044			0.248048		-0.0303572	0.0107645		0.153588			0.739992		0.364532	0.152568	0.0242015	0.358481		0.49246	0.60892	0.0384878	0.132043
0.70828		0.0123649			0.295632		0.0129681	0.0231821		0.163077			0.938063		0.641896	0.726649	0.0530067	0.140266		0.659952	0.128617	0.0222349	0.0635731
0.331192		0.0492636			0.0622655		0.0391048	0.0479354		0.0646818			0.903579		0.523342	0.0309459	0.0345131	0.305463		0.16161	0.0167762	0.0109976	0.0935901
0.732665		0.0563961			0.35369		0.147065	0.975257		0.373937			0.754627		0.00336293	0.158969	-0.0333523	0.0737605		0.285786	0.173689		0.598874
0.652718		0.00661141			0.588559		0.19473	0.847906		0.0635787			0.75774		0.224601	0.757288	0.0154357	0.0890191		0.338331	0.21947		0.26743
0.516125		-0.0179546			0.373796		0.120527	0.0859326		0.0609989			0.36039		0.0317331	0.356478	0.0199374	0.188855		0.839077	0.0279535		0.474913
0.085953		0.00951972			0.307085		-0.0498034	0.0349582		0.268277			0.130821		0.0212871	0.967724	0.00463146	0.367794		0.380238	0.329302		0.0905423
0.176488		-0.0327141			0.175197		0.0486767	0.143293		0.135183			0.19718		0.301433	0.0319838	-0.0249115	0.211709		0.467649	0.257988		0.274699
0.893265		-0.00069828			0.178147		0.0236633	0.0653659		0.285892			0.129594		0.0702573	0.0782467	0.00380713	0.00923012		0.167956	0.0396723		0.0483835
0.239874		-0.0133415			0.0974595		-0.0514664	0.315652		-0.0470126			0.496592		0.0463955	0.256557	0.0200223	0.39279		0.631724	0.346303		0.0623804
0.708086		0.0399911			0.0846938		0.0506818	0.0177502		0.443999			0.162099		0.122202	0.17083	-0.0327038	-0.00691816		0.666689	0.0568075		0.087589
0.433429		0.0281257			0.129413		-0.0216976	0.0122585		0.297273			1.46784		0.153251	0.391487	-0.0145984	0.0106115		0.133189	0.0957252		0.418994
0.768116		0.000515397			0.225843		0.00771748	0.0971944		0.288523			1.24299		0.190366	0.526889	0.139864	-0.0328349		0.284683	-0.00465896		0.0890196
0.028291		-0.00624989			0.147018		0.0393339	0.0422057		0.415912			0.0873395		1.40274	1.43257	0.0284627	-0.0227361		0.65993	0.18746		0.161544
0.208104		0.0257442			0.224112		0.0205019	0.0315017		0.724339			0.0908575		1.00848	0.545019	0.029008	0.0369065		0.234575	0.0408064		0.328627
0.4455		-0.0142039			0.35147		0.0160932	0.0939584		0.0941079			0.49239		0.0632324	0.121907	0.145097	0.0774027		0.222566	0.329047		0.082251
0.00424524		0.000886549			0.876411		0.0338943	0.102412		1.04458			-0.00267005		0.025966	0.265895	0.0267308	0.0407888		0.189106	-0.0045781		0.879505
0.903571		-0.0132646			0.0995033		0.00308729	0.0151745		0.155534			0.97752		-0.0189141	0.359185	0.0104637	1.06359		0.0996857	0.461504		0.798422
0.212699		0.127627			0.154259		-0.00746205	0.0351664		0.00291943			0.521449		0.0169773		0.00292873	1.42308		0.287289	0.0200814		0.687172
0.526939		0.0078752			0.20439		-0.0139651	0.00553365		0.0399046			0.539906		-0.0519449		0.0100576	-0.0268661		0.501334	0.368699		0.163675
0.254611		-0.021839			0.337311		0.115797	0.00652538		0.023918			0.527908		0.246177		0.00707019	0.0167238		0.52723	-0.0133354		0.164402
0.181694		0.0355278			0.160616		0.0343259	0.070074		0.0869023			0.501953		1.21221		0.00148838	0.0296223		0.239704	0.0975785		0.290625
0.348496		-0.00407185			0.126923		0.00115636	0.121806		0.220579			2.37625		0.308326		-0.0665971	0.0551938		1.41758	0.100936		0.451386
0.738763		-0.026907			0.423059		0.00834135	0.0155102		0.109103			0.148847		0.775327		-0.00464146	0.456793		0.175715	0.271485		0.0451382
0.268098		0.0143824			0.290545		0.0151113	0.0114662		0.627516			0.226329		-0.0407887		-0.00932911	0.107528		0.363634	0.04006		0.263061
0.5119		-0.00802015			0.257848		0.0393594	-0.00431193		0.0594185			0.127415		0.0736739		-0.0454188	0.0178772		0.463875	0.10885		0.283236
0.472495		-0.00891941			0.319029		0.0187102	0.0596119		0.0524757			0.76979		0.171158		0.060196	0.44628		0.27508	0.0770966		0.675952
1.17345		0.000290473			0.163122		-0.00955031	0.0190567		0.0215626			0.705424		-0.000835046		-0.0132613	0.272474		0.134078	0.296259		0.288214
0.749225		-0.00875363			0.117764		-0.0208828	0.200508		0.151236			0.0435346		0.0224076		0.013387	0.00685072		0.436993	0.18975		0.626147
0.606433		-0.00101348			0.0584814		-0.0379627	0.146955		0.152301			0.147059		0.0344193		0.00581741	0.077589		0.705866	0.313777		0.384448
0.937201		0.00581491			0.355649		0.0971507	0.123699		0.0684471			0.125231		-0.0314658		-0.00396744	0.0173855		0.572914	0.17938		0.0654413
0.403769		0.255662			0.239864		0.0169909	0.0890662		0.088898			0.415889		0.0237805		0.00240462	0.0112159		0.348095	0.0595619		0.172798
0.273765		0.00721			0.219078		0.00386877	0.0237932		0.27871			0.00570845		0.0647053		-0.0118888	0.173466		0.216442	0.974926		0.461258
0.198037		0.000583005			0.278441		0.155999	0.0796687		0.394518			0.250326		0.0897307		0.00866845	0.106426		0.424434	0.612392		0.0816342
0.333589		0.000166495					0.0167114	0.0237434		0.0733721			0.0188848		0.175355		-0.0188791	-0.00917166		0.406313	0.332255		0.0685952
0.264425		0.000177099					-0.0125257	0.0119097		0.176539			0.0761304		0.109538		0.0967701	0.054992		0.431663	0.0445733		0.511905
0.316586		0.0430014					0.833113	0.0100855		0.565638			0.138178		0.0592923		0.0267625	0.0123184		0.273764	0.153234		0.394333
0.224636		-0.0169973					-0.0213317	0.0281912		0.37941			0.0453041		0.37071		0.0582694	0.736246		0.141952	0.228171		0.336327
0.818458		0.00342377					0.00279906	0.0641049		0.319946			0.252327		-0.0137357		0.106611	-0.0191857		0.0663231	0.113679		0.0511649
1.26952		-0.00433949					0.0346861	0.0875576		0.135892			-0.00533915		0.536452		-0.0282994	0.0355068		0.163704	0.37365		0.139633
0.40829		0.00411431					-0.0563617	0.00526562		0.159673			0.00727203		-0.048848		0.0391275	0.0501066		0.593945	0.0176424		0.0110898
0.0203862		-0.00481832					0.0216579	1.00301		0.18191			0.0677438		-0.0502939		-0.0286832	0.489727		0.297996	0.00233019		0.0852107
0.54673		0.0136522					0.00035229	-0.00371326		0.0250627			0.255846		0.34207		0.00416645	-0.00453261		0.671409	0.181441		0.462502
0.69675		-0.000874295					0.0101867	0.0169349		0.9155			0.0959907		-0.0962817		0.0781663	-0.0395225		0.235855	0.0945583		0.219031
0.717349		0.109826					0.0683884	0.0395824		0.00645735			0.207416		0.0927617		0.0314574	0.0168075		0.313149	0.194401		0.804866
0.285786		-0.0160465					-0.0166277	0.0954509		0.184095			0.0589687		0.00452205		0.0155251	1.67067		0.178709	0.0722529		0.277825
0.00824076		0.000766266					0.108729	0.0702702		0.322853			1.17604		0.27588		0.0178491	-0.0204446		0.403504	0.376644		0.227452
0.297194		-0.00616075					-0.092733	0.0848946		0.245604			0.272505		0.00142534		0.0521819	0.592991		0.392795	0.00975334		0.522346
0.00365087		0.00507497					-0.00795679	0.192844		-0.0128562			0.226699		-0.0286472		-0.00299548	-0.0223129		0.914792	0.368144		0.18436
1.78263		0.0321984					0.0306726	0.0464263		0.098549			1.99035		-0.00178832		0.0177076	-0.0170127		0.628552	0.0351617		0.524973
0.103893		-0.000140281					0.000599057	0.035674		0.343531			0.274502		-0.00475654		0.00664164	-0.0188354		0.201851	0.177869		0.235552
0.129585		-8.74394e-05					-0.0447075	0.062204		0.653704			0.288143		-0.0288618		-0.0139148	0.0814878		0.602699	0.282208		0.229098
0.0261642		-0.00776513					0.0493642	0.196821		0.0642468			0.156589		0.167128		0.0143207	0.0103344		0.411018	0.16899		0.192808
0.25555		-0.0192937					0.259418	0.0149046		0.389492			0.243656		0.028333		-0.0257005	0.339166		0.771062	0.1359		0.188085
0.592149		0.0132794					-0.0719039	0.0912203		0.23222			0.28053		0.270065		-0.0180308	0.345783		0.925204	0.144404		0.240162
0.843946							-0.00253921	0.135985		0.150391			1.12838		-0.0026736		0.150517	0.017451		0.168406	0.0543859		0.297882
1.47374							0.103605	0.0228659		0.00420781			0.545979		-0.0338581		-0.0274233	0.247253		0.517324	0.220735		0.24505
0.179816							0.00698825	0.0371652		0.24562			0.750207		0.0917632		0.0450631	-0.0102972		1.1687	0.121298		0.117459
0.206139							0.00067725	0.0208491		0.0407541			-0.00588282		0.228376		0.0248435	0.0501617		0.404394	0.325785		0.114308
0.281453							0.000442794	0.507236		0.037964			0.18221		0.110675		0.00209029	0.570948		0.405178	0.205473		0.576907
0.368966							0.0605998	0.00823631		0.432686			2.174		0.38069		0.0271417	0.186416		0.364197	0.280054		0.45043
0.00337513							0.12329	0.0666358		0.0615239			0.259859		0.0326463		0.0529799	1.00286		0.555293	0.115236		0.391719
0.495943							0.0317686	0.10851		0.161934			0.85231		0.480555		-0.0253621	0.0687945		0.0823851	0.143018		0.102909
0.398931							0.194863	0.0259416		0.40654			0.624323		-0.00451683		0.111143	-0.0763713		0.562725	0.248824		0.766937
0.797702							-0.0100138	0.0371525		0.117766			0.0719977		0.0317794		0.00156332	1.61697		0.639572	0.143144		0.0722483
1.08749							-0.0375284	0.0513315		0.390848			0.898953		0.0171421		-0.0156967	0.0429069		0.637657	0.0987507		0.191745
0.401373							-0.0146114	0.0694336		-0.0136524			0.341108		-0.0139903		-0.0366115	0.00788944		0.82916	0.0756867		0.303661
1.47312							0.031053	0.152219		0.613749			0.303026		0.00325331		-0.000884571	-0.038255		0.264818	0.193023		0.343355
0.00597836							-0.0087378	0.118219		0.101264			0.257923		0.00421511		0.120479	-0.0127497		0.677864	0.279798		0.695686
0.933189							0.276318	0.232998		0.974298			1.0352		-0.0141617		0.0102684	0.171579		0.161073	0.171673		0.655901
0.083582							0.00506007	0.50313		0.53923			0.828631		-0.0109461		-0.00323485	-0.0687484		0.403356	0.134821		0.222798
1.16073							-0.018526	0.0498923		1.28495			0.127338		0.0498553		0.111102	0.904021		0.572146	-0.0447532		0.29444
0.0692266							-0.0125014	0.0944517		0.221703			0.268672		1.8131		-0.0135628	3.13332e-05		0.174959	0.0328068		0.101622
2.02267							0.400803	-0.0432493		0.698899			1.23616		0.456396		0.0418442	0.0412531		0.497842	0.314535		0.111036
1.13285							-0.0370428	0.00446968		0.0903014			0.340024		0.116602		0.031778	-0.0237023		0.351701	0.192239		0.369563
1.23209							0.0247616	0.0489349		0.0221408			0.0807501		0.0576672		0.0808282	-0.00542906		0.373486	0.0118048		0.096956
0.66391							0.0465597	0.0163568		0.0342753			0.0461938		0.349663		-0.123927	0.459448		0.174429	0.0394139		0.0772021
1.10439							-0.0881129	0.17734		0.115071			0.350808		0.0159892		0.0148802	0.0195256		0.557379	0.0930885		0.0879343
1.31347							-0.0474925	0.192747		0.460942			0.484356		1.54648		-0.0268298	0.0688443		0.958193	0.284479		0.193757
1.07623							0.672938	0.0738627		0.376248			0.14192		0.0111257		0.0156964	0.078966		0.598213	0.133842		0.155909
0.71833							-0.0237102	1.56377		0.60578			0.190037		0.618414		0.160516	-0.0132852		0.968241	0.190156		0.833387
0.759703							0.087452	1.65936		0.420054			0.0811342		1.11819		0.0164495	0.0705672		0.0533741	0.169809		0.536034
1.11629							0.262738	1.30726		0.10377			0.866728		-0.0326666		-0.00313348	0.750724		0.170332	0.0918394		0.433837
0.853911							0.00924441	0.434166		0.00932674			0.127068		0.168648		-0.0105731	0.142767		0.439174	-0.000432304		0.338917
0.685249							0.0115502	0.431721		-0.0045894			0.743269		-0.0471224		-0.0505487	0.185177		0.154416	0.0506902		0.0295476
0.242983							-0.00822897	0.0412763		0.364988			0.302491		0.0736474		-0.0236106	1.02057		0.552066	0.562767		0.774462
0.107399							0.00538807	0.0130703		-0.000745037			0.213743		0.036349		0.0322396	0.00683723		0.408877	-0.000237447		0.133127
0.728881							0.0184593	0.219654		0.407808			1.29534		0.022207		0.0552139	-0.0266484		0.124942	0.131974		0.189548
0.507874							-0.00379054	0.019031		0.593104			1.25938		0.789848		0.0289275	0.0156342		0.779821	0.259896		0.514215
0.404172							-0.0313464	0.097075		0.0399408			0.574774		0.343499		-0.0129034	0.0401987		0.477134	0.101832		0.129621
0.337191							0.0669428	0.0831336		0.0352253			0.0825695		0.232682		-0.0321083	1.44756		0.206083	0.0693454		0.379595
0.296426							-0.00973568	0.0216411		0.773579			0.140559		0.308784		-0.0286834	1.44284		0.323949	0.0752268		0.187394
0.285264							-0.0272369	0.0396421		0.0172347			0.608012		0.0344293		-0.00239952	1.03759		0.508009	0.220879		0.172331
0.416182							0.00173726	0.0150413		0.0636393			0.2578		0.0129962		-0.0321583	0.0572444		0.310224	0.349021		0.0113279
0.166052							0.00538219	0.0103727		0.237925			0.103377		-0.0518195		0.0388523	-0.0513805		1.13285	0.224047		1.33938
0.801076							0.0703985	0.0448517		0.184283			0.110785		0.425939		0.0377249	0.0290054		0.162307	0.069332		0.00211634
1.17194							0.1281	0.0351672		0.133322			0.0339182		0.0562284		-0.0327989	0.0556093		0.140622	0.127251		0.289383
0.348273							0.031194	0.172725		0.245313			1.4843		0.052071		0.035737	0.0791181		0.688783	0.101124		0.515064
0.303854							-0.0209203	0.0624008		0.0822981			0.387866		0.0901023		0.0294915	0.0646464		0.703235	0.0558775		1.37979
0.442442							-0.0426982	0.146774		0.136654			0.366888		0.0628551		-0.00556617	1.18931		0.0856252	0.183483		0.487534
0.147978							0.011846	0.049336		-0.00019851			0.220562		0.76556		0.00353029	0.0294131		0.626775	0.602471		0.0551408
1.05579							0.34167	-0.00246145		0.0110908			0.25294		0.608919		0.00680407	0.021367		0.215299	0.0660045		0.426411
0.363644							-0.0271142	0.220944		0.0339275			1.81131		0.0402834		-0.117907	0.109145		0.276112	0.149156		0.160331
0.550442							-0.0166562	0.0830064		0.167931			0.334258		0.0235745		0.0391605	0.00468816		0.3218	0.011893		0.108908
0.116043							-0.00637594	0.0469303		0.269738			-0.00167329		0.0121264		0.00599897	-0.0186769		0.418228	0.0674127		0.381084
1.11669							0.0379824	0.0538029		0.140519			0.45004		0.279891		0.0683653	0.014482		0.706701	0.0178913		0.0663311
1.70324							-0.0884198	0.0251272		0.0503458			0.055783		0.508384		0.0160026	-0.196219		0.493745	0.0415459		0.724175
0.207375							-0.0351944	0.266142		0.0119007			0.220311		0.316081		0.00364688	0.0471072		0.421618	0.00318585		0.589924
0.489977							-0.00202248	0.174565		0.256079			0.228146		-0.0231889		0.00673787	0.000661711		0.700734	0.332128		0.574025
0.84009							-0.0126108	0.000684646		0.799075			0.453975		-0.0244576		-0.00409736	-0.00773095		0.350991	0.187529		0.615871
0.72643							0.0148978	0.0584721		0.237043			1.3362		-0.0146018		0.128726	0.0322614		0.414069	0.0696714		0.958939
1.05153							-0.012946	0.120852		0.0140578			0.136034		0.522666		0.00496122	0.165413		0.145888	0.06664		0.286672
0.644517							0.002809	0.0708746		0.0685365			0.223686		0.15744		-0.0232903	-0.0270078		0.850581	0.0113753		0.391932
0.198957							0.144366	0.0407666		0.00631997			0.360465		-0.0078001		-0.0143173	-0.0591513		0.168165	0.174536		0.369304
0.351969							0.0108513	0.0586728		0.184924					0.328938		-0.0157029	-0.0115875		0.396102	0.175832		0.282417
1.01881							-0.00472848	0.0374611		0.949427					-0.00416227		0.000599271	0.330021		0.312426	0.100694		0.476459
0.763322							0.0109629	0.0979059		0.157885					0.301471		0.00260387	-0.00586766		0.288947	0.232151		0.241831
-0.00634275							0.162974	0.0744496		0.0552734					1.52075		0.0414444	0.159118		0.978772	0.57147		0.12994
0.136816							-0.00351779	-0.0212045		0.413263					0.602075		-0.00152021	0.326136		0.15788	0.620908		0.660364
0.205147							-0.00318288	0.0710781		0.0261246					-0.0513609		-0.292697	0.00245934		0.489362	0.0943512		0.212339
0.984723							-0.0100118	0.00329676		0.0552265					-0.0311869		-0.112045	0.354388		0.174994	0.0608995		0.485355
0.990774							0.0218301	0.0564714		0.336301					0.0437957		-0.00804771	0.155584		0.311203	0.180477		0.100824
0.185891							0.103749	-0.00036172		0.0176609					0.00581698		0.132304	-0.0294038		0.276957	0.0476052		0.38065
0.516007								0.0163229		0.379028					0.775302		-0.00236672	0.940002		0.368386	0.126667		0.0551748
0.64995								0.118248		0.346386					0.0930343		0.031354	-0.0340491		0.177541	0.0658126		-0.00132316
0.55149								0.055855		0.0859347					0.0883491		0.0232995	0.889604		0.407075	0.341208		0.825659
0.340063								0.198804		0.00192764					0.0330952		-0.0168959	0.632896		0.362495	0.195025		0.139742
0.159149								0.633422		0.48488					0.0270907		0.0297033	0.0858553		0.382918	0.093668		0.353475
0.107307								0.0436056		0.00984334					0.00812027		0.0141618	0.543647		1.0478	0.193099		0.453876
2.27195								0.133215		0.107227					0.209855		0.0289745	0.402071		0.334059	0.0143223		0.0633339
0.168705								0.382748		-0.0346895					0.016449		-0.0234509	0.0289372		0.21954	0.292939		0.171775
0.306688								0.0452363		0.150122					-0.0753123		-0.0200942	0.0204548		0.406212	0.419988		0.0112477
0.479375								0.0340581		0.00204998					0.0171113		-0.00703265	0.0303764		0.0604883	0.0252495		0.0888123
0.958125								0.0819992		0.0830814					0.410804		0.0538664	0.00102836		0.601514	0.0232792		0.356684
0.0603842								0.0324364		0.0572818					0.0442221		-0.028828	0.113882		0.874764			0.61163
0.0332525								0.0420638		0.175935					0.150994		0.00633758	0.0311359		0.624632			0.35929
0.878086								0.227134		0.0324661					-0.00198107		-0.00174545	0.420404		0.347677			1.75037
0.282137								0.0212139		0.00339722					0.0258535		0.00664611	0.0721417		1.26871			0.101437
0.499465								0.0134811		0.104003					0.0412335		-0.00234593	1.44881		0.413119			0.143621
0.637161								0.0015608		0.235096					0.130892		-0.00988542	0.434966		0.634729			0.252577
0.897478								0.0182246		0.0689946					0.0427479		-0.0695474	1.35695		0.23344			1.30021
0.485707								0.0456566		0.0412876					0.179397		0.00732695	-0.0195155		0.610327			0.232716
0.67169								0.0129492		-0.0197237					0.00522993		-0.0218184	0.401967		0.405417			0.463037
1.19828								0.109283		0.708688					-0.0263624		-0.0120326	-0.00106661		0.263662			0.389052
0.625265								0.00191598		0.215534					0.297084		0.0700214	0.0235961		0.182752			0.226476
1.71112								0.00152019		0.993362					0.301699		0.0454066	0.591085		0.361985			0.305984
0.251232								0.0102998		0.164785					0.0393154		0.0222209	0.246635		0.0684708			0.248657
0.107814								0.0858318		0.141334					-0.00882991		-0.0346698	-0.0292236		0.588508			0.366433
0.802977								0.142778		0.219986					0.636591		-0.0107288	0.166552		0.340665			0.0114572
0.461847								0.117221		0.710998					0.173264		0.0245473	0.992901		0.10902			0.497219
0.462427								-0.0251219		0.586844					0.139483		0.00759879	0.758182		0.0795735			0.223662
0.878506								-0.000552744		0.0378145					0.178357		-0.0198828	0.447347		0.402728			0.160727
0.544957								0.147342		0.532955					0.0467779		0.0214768	-0.00420698		0.824818			0.356379
0.571032								0.10065		0.315015					0.365589		0.0296149	0.465866		0.0119356			0.295363
0.199855								0.250711		0.306489					1.01526		0.0686595	0.030211		0.656303			0.207493
-0.0023668								0.234294		0.0705358					-0.0540289		-0.0172493	0.412264		0.487301			0.510656
0.77739								0.110874		0.0725626					-0.0031036		0.00217062	-0.0250851		0.342503			0.355275
1.10614								0.0490073		1.25365					0.903632		-0.000334934	1.53837		0.319882			0.653991
0.152759								0.236397		0.467572					0.0808341		0.0199186	0.0101961		0.684964			0.734
0.167428								0.426153		0.0551239					-0.0127256		0.0478137	-0.00379646		0.25016			0.240196
1.41296								0.10507		1.48651					0.493952		0.0220496	0.0305216		0.2884			0.516555
0.0292634								0.294775		0.0219948					0.0803774		-0.0458377	0.00730674		0.169825			0.119651
0.714181								0.0661671		0.752783					-0.0109319		0.118544	-0.0654941		0.469471			0.135113
0.437655								0.0108754		0.238371					0.00763965		0.0244172	0.727661		0.0239365			0.845753
0.12487								0.051891		0.384355					0.0597092		-0.0255179	0.36137		0.258141			0.128291
0.263807								0.0268068		0.0981781					0.325973		-0.0210359	0.80902		0.527554			0.437505
-0.000117042								0.016866		0.0426341					0.0375125		0.0227454	0.115444		0.145005			0.1122
0.311934								0.0588922		0.0252716					0.429723		0.0442736	0.555779		0.382452			0.550194
0.504444								0.0601436		0.0399388					0.124672		0.0765231	0.401481		0.155841			0.0422391
0.677074								0.0498629		0.0969771					0.0160274		-0.000395956	0.0169616		1.24567			0.0771511
0.685526								0.0598867		0.103437					0.769196		-0.121789	0.136571		0.109361			0.213684
0.0101118								0.0762463		0.0821313					1.65265		0.0319917	0.0686261		0.0452164			0.18308
0.165611								0.0279867		0.0739368					-0.181843		-0.0240045	0.975992		1.08746			0.0636914
0.137275								0.00105551		0.137122					0.891501		-0.0217689	0.0239474		0.0861791			1.92845
0.534328								0.0399186		0.0397905					0.0209239		-0.00855001	0.00564394		0.0823338			0.140331
0.649326								0.0116546		0.107745					0.00917657		0.0375005	0.487453		0.31794			0.566419
0.61395								0.0367789		0.203028					0.462179		0.0596762	-0.035334		0.00204974			0.0493523
0.0294786								0.308896		0.0337339					-0.00314989		0.0535183	0.0972495		0.202626			0.7806
0.629552								0.0220762		0.0608329					-0.0203158		0.107995	-0.00560106		0.21615			0.231358
0.0783209								0.547531		0.0931406					0.0446575		0.0224709	0.0166555		0.620605			0.126432
0.896								0.282052		0.0549524					-0.0635832		-0.0190489	0.68944		0.447109			1.28171
0.847467								-0.0224865		0.0370955					-0.00285669		0.0677625	0.253077		0.381311			0.164505
0.242502								0.103755		0.482888					0.0439117		-0.036725	0.192161		0.434294			0.310535
0.123138								0.0315067		0.00171696					0.0494969		-0.00156619	1.13047		0.803726			0.1802
0.506061								0.0224486		0.256858					-0.00625008		-0.00280609	0.101752		0.655079			0.433497
0.147496								0.121233		0.328305					-0.0557889		0.0391067	0.047836		0.965648			0.0503351
1.31365								0.0919908		0.0867814					0.0405411		-0.0490208	-0.0144414		0.44706			0.00700046
1.57174								0.0851455		0.222582					0.152311		-0.00765074	0.00470932		0.672374			0.426429
1.26349								0.0253317		0.169357					0.175336		0.00490019	0.569092		0.344099			0.0803904
1.19498								0.0831927		0.109951					-0.098174		-0.0126017	0.0256255		0.347147			0.0853133
0.956526								0.0223321		0.0606017					0.0115692		-0.0294349	0.0320875		0.434199			0.597042
0.0117044								0.00265856		0.110442					0.0477553		0.00325966	0.0737746		0.191818			0.0448385
0.404565								0.0468613		0.0158694					-0.0223394		-0.00982123	0.0079694		0.122096			0.817251
0.972454								0.0333518		0.0256502					0.638581		-0.0523098	0.0446002		0.0957506			0.200031
0.66172								0.305939		0.165243					0.167966		-0.0262678	1.83359		0.311125			0.0586516
0.587649								0.0225644		0.000247172					0.0575529		0.0542323	0.0719706		0.252361			0.31666
0.129605								-0.0109788		0.0870503					0.352813		0.0127174	0.500944		0.230851			0.190191
1.07147								0.0817149		0.0263926					-0.0429724		0.0105554	0.446857		0.147892			1.04885
0.616312								-0.00200232		0.683644					0.663542		-0.000494059	0.924219		0.716512			0.318483
0.258511								0.0435582		0.155061					0.464776		-0.0221457	0.349581		0.255688			0.63855
0.0259302								0.000464322		0.155232					0.436304		0.000597104	2.92557		1.09768			0.255536
1.05116								0.168997		0.260824					0.00089637		-0.00801831	0.0737424		0.451575			0.13491
0.185405								0.282825		0.100246					-0.00378632		0.0296213	0.0892212		0.194479			0.348368
1.30853								0.181217		0.100469					0.0391629		0.0358663	0.150845		0.13856			0.0132217
0.125432								0.0726042		-0.00843814					0.486333		0.0133833	0.096545		0.342489			0.599806
0.059409								0.419494		0.0789754					0.135362		0.0639041	0.0712977		0.573671			0.207404
1.76359								0.540947		0.0404628					-0.00576178		0.0594791	0.308308		0.0805196			0.424394
0.153051								0.0747137		0.514208					0.940925		-0.0246405	0.0459914		0.064445			0.431433
0.682573								-0.00391044		0.127951					0.507674		0.0139285	0.144342		0.171236			0.47078
0.243501								0.110991		0.045235					0.971454		0.0368278	0.182079		0.408585			0.0614363
0.271951								-0.00786758		0.130598					0.0255289		4.84926e-05	-0.0592149		0.145554			0.721455
0.126303								0.122523		0.169769					0.548377		0.000109507	0.517859		0.511097			0.0693641
1.26388								0.00427532		0.297539					0.587171		-0.0161261	0.0602737		0.113937
1.09176								0.00211821		0.0710814					0.268544		-0.0356159	0.0599078		0.571141
0.701618								0.106485		0.327698					0.219521		-0.060868	-0.0699242		0.418834
0.771713								0.119163		0.404024					0.0126559		0.0304389	0.00525571		0.358449
0.31287								1.0337		0.235292					0.718424		0.0247392	0.261445		0.285001
0.818895								1.397		0.148091					1.08657		-0.0769809	0.625426		0.56191
0.557505								0.0134127		0.0866632					0.103322		-0.0984618	0.367889		1.07902
0.459121								0.388945		0.0998314					0.461486		-0.00913285	0.34351		0.262157
0.791623								0.00525382		0.0024267					0.451213		0.0262354	-0.0091408		0.228278
0.0586278								0.0207235		0.0275633					0.01627		-0.0417411	0.769775		0.618202
0.112508								0.0938958		0.0994217					0.853478		0.0845525	0.15436		0.583043
0.0808954								0.543341		0.18459					0.127257		-0.00565222	0.697317		0.393049
0.661308								0.0733679		0.0710342					0.00344602		0.0277074	0.0340047		0.246338
0.268083								0.158351		0.049204					0.262981		0.00485064	0.143283		0.890585
0.59189								0.153995		0.196238					0.0463763		0.0516451	0.0139571		0.269201
0.851124								0.137998		0.35583					0.0760462		-0.0602769	0.3775		0.927487
1.36791								0.0449312		0.378595					0.0190857		-0.0121505	0.054496		0.291448
0.107467								0.414971		0.201819					0.301877		0.00574945	-0.0332302		0.207555
0.760652								0.0426804		0.104617					-0.033302		0.100065	0.0157788		0.333451
0.452432								0.0158758		0.0803035					-0.113708		0.108842	0.283632		1.95296
1.33799								0.0336808		0.16969					0.0628396		-0.00221622	-0.00282081		0.00257747
0.612709								0.131995		0.425328					0.142268		0.00832672	0.0872537		0.678633
0.437341								-0.0194939		0.0665802					0.073791		-0.0626175	0.00403238		1.41333
0.646595								0.0473181		0.136517					0.00346239		-0.0117443	-0.012159		0.146727
0.604339								0.0914867		0.717151					0.517383		0.0106432	0.653384		0.360039
0.476815								0.109035		0.536392					0.867637		-0.00170002	1.07676		0.323637
0.513784								0.0280724		0.0685321					0.55598		0.111203	-0.055549		0.28745
0.576462								0.14745		0.358195					0.82283		-0.0034948	-0.010903		0.703565
0.264645								0.296314		0.145074					0.0114656		-0.00830325	0.143834		0.289508
0.145903								0.030568		0.13415					0.000716296		-0.0019186	-0.0440271		0.650789
0.504244								0.272865		0.0864207					0.00107033		-0.0780963	-0.00845638		0.319572
0.00488662										0.0551355					0.36419		0.000539329	0.0290402		0.446276
0.701011										0.226907					0.571542		-0.00195081	0.0368403		0.424416
1.2184										0.751109					0.0304296		-0.0170356	-0.0634351		0.263577
0.00340909										0.0710287					0.283785		-0.00129893	0.83549		0.533505
0.0274444										-0.00212355					0.00267776		0.00105692	-0.0586598		0.334835
0.173463										0.00822527					-0.10249		-0.00448734	0.334267		0.43058
0.153615										0.667899					0.0622693		0.079187	0.0914443		0.290792
0.0633134										0.0698333					0.104022		0.244701	0.344512		0.300115
1.19046										0.0377867					0.166108		0.028672	0.219429		0.278606
0.320165										0.374208					-0.00678193		-0.0413913	0.512891		0.229723
0.226934										0.2188					-0.0437362		0.0109679	0.192123		0.884267
0.556704										0.221741					0.0169169		0.0453665	0.114533		0.00926358
0.920707										0.0999814					0.0886206		-0.0120211	0.0561277		0.355993
0.23395										0.147508					0.0242943		-0.00348416	0.417157		0.828088
0.909357										0.163932					-0.0894114		-0.0238745	-0.00397716		0.265464
0.656843										0.6889					0.455718		-0.00338513	1.14131		0.543099
0.294904										0.715625					0.712138		0.00185155	2.00534		0.79582
0.235867										0.0629482					0.00028934		0.000127498	-0.0266753		0.29939
0.352831										0.139343					0.0146614		-0.101977	0.892755		0.410651
0.274649										0.582181					0.563084		0.0152322	0.115836		0.265468
0.275777										0.320261					0.014279		0.100377	0.668584		0.737505
0.0871302										0.0927571					1.43313		0.0621631	0.0400966		0.343582
0.411098										0.198718					0.364946		0.0102686	-0.00414888		0.117003
1.47598										0.0364748					0.232192		-0.00041498	0.0896848		0.284248
0.34475										0.221679					-0.018921		-0.00987835	0.222045		0.248357
1.19444										0.120173					0.156978		-0.0358199	0.0372308		0.636437
0.0662041										0.0127309					0.116003		-0.00524488	0.344825		0.182295
0.0854737										0.0559174					0.0109838		-0.0477545	0.0338223		-0.016589
0.584067										0.0285364					-0.00764108		0.00186137	0.573065		0.17199
0.159459										0.0259385					-0.0136327		0.0115785	0.187553		0.470381
0.737876										1.11661					0.0462454		-0.0488483	0.00031233		0.495758
0.560958										0.574054					0.0254114		-0.00282438	0.00152741		0.221073
0.100153										0.0751898					0.00567112		0.0945436	0.325835		0.166871
0.254428										0.0621315					0.027348		-0.00502891	-0.00537092		0.147695
0.356832										0.0898576					0.515912		0.00603392	0.679393		0.180817
0.357552										0.226414					0.0261619		0.127676	0.023839		0.689254
1.39684										0.960049					0.831069		0.0252896	0.088518
										0.195111					0.0363155		-0.00383253	0.00262974
										0.153753					0.207806		0.000716859	0.0280884
										0.201386					1.04258		-0.00314226	0.0167275
										0.0400867					0.0249225			0.0801261
										0.362944					0.0418146			0.0234833
										0.0841318					0.0594403			0.56517
										0.446334					0.0604718			0.757154
										0.0519376					-0.0407932			0.442056
										0.533414					0.0555588			0.0151502
										0.137967					0.0078477			-0.041391
										0.179595					0.0198414			-0.0170037
										0.555968					0.00637624			0.193978
										0.0377057					0.0965453			0.0211387
										0.0487185					0.0105564			0.151223
										0.517282					0.139706			0.0386114
										0.0581521					-0.0163808			2.18337
										0.0423378					0.656844			0.00452228
										0.182916					-0.0563795			-0.0195876
										0.354783					0.228319			0.0447075
										0.155506					0.725834			0.542244
										-0.0534116					0.962357			0.65417
										0.404704					0.0483593			0.32661
										0.18233					0.348269			-0.00138663
										0.26334					0.193977			0.0530551
										0.0690896					0.0102216			0.544353
										0.260269					-0.016803			0.6282
										0.187964					0.0209287			0.926638
										0.481383					0.0380437			0.96705
										0.296273					0.0400485			0.222019
										0.231571					-0.0021603			0.473612
										0.643525					1.12279			-0.00446487
										0.163718					-0.00995853			0.360021
										1.04544					0.0669202			0.0510406
										0.0713655					0.559774			0.160576
										0.570637					0.103032			-0.000343346
										0.287414					0.466406			0.088873
										0.152949					0.0114224			0.0657963
										-0.000830564					0.192802			0.0244239
										0.263102					1.02006			0.160075
										0.345042					0.0203448			0.414942
										0.120634					0.391092			0.199764
										0.253377					0.313459			0.672277
										0.181735					0.550489			0.933329
										0.0304668					0.303139			0.075941
										0.132666					-0.0165478			0.431118
										0.0537856					0.0275218			0.530185
										0.0278555					0.0440864			0.0910369
										0.089709					-0.00649154			-0.0246442
										0.0279741					0.647999			0.365886
										0.0336788					0.858714			0.0218906
										0.0399689					0.472065			0.00117368
										0.011525					0.0708514			0.564077
										0.246461					0.0528195			0.0534796
										0.00503851					0.033548			0.25558
										0.329956					0.556614			2.26874
										0.240975					-0.00389004			1.83383
										0.0269881					0.431014			0.86022
										0.11179					0.0977164			0.313683
										0.09764					1.20154			0.524932
										0.16933					0.00590549			2.02051
										0.149201					0.0235013			-0.00485669
										0.0804043					-0.0367996			0.543719
										0.250509					0.857828			0.595582
										0.243455					0.0118605			0.55936
										0.198979					0.211043			0.681382
										0.271528					0.0939661			1.74326
										0.702307					0.182763			0.908153
										0.773446					0.11044			-0.044033
										0.0124724					-0.00723919			0.120017
										0.881662					-0.0301895			0.00179589
										0.10831					0.213944			1.32682
										0.0207361					0.473129			0.0620456
										0.304162					1.74654			0.262183
										0.236824					0.485249			-0.0102341
										0.593198					0.404819			0.0390357
										1.00729					0.00312188			0.427262
										0.0389891					0.633632			0.211011
										0.0228159					0.0218884			0.486294
										0.220425					0.110199			0.0543637
										0.772545					-0.0406602			0.751111
										0.178809					1.34372			0.214489
										0.167609					0.024114			0.0950139
										0.32575					0.0116833			-0.0620278
										0.286423					0.323295			0.348467
										0.182179					0.297447			0.713199
										0.142663					0.00571107			0.131106
										0.443335					0.0452961			0.551735
										0.0647679					0.00621658			0.0610713
										0.0966944					0.158408			-0.0216912
										0.731837					0.172944			0.969952
										0.029152					0.194582			1.19511
										0.826393					0.00459178			0.00173551
										0.153791					0.0875462			0.00184496
										-0.0130114					-0.0811941			0.475706
										0.426048					-0.0107045			0.916247
										0.0610992					-0.00237154			0.113653
										0.328949					0.00907569			0.510093
										0.0442314					0.0333776			0.096946
										0.021652					-0.0932849			0.0809393
										0.172248					1.13982			1.09252
										0.559199					0.357331			0.231585
										0.578187					-0.00839006			0.0475386
										0.160212					0.101233			0.0862274
										0.482688					-0.00248272			0.068828
										0.369989					-0.0680326			0.00134065
										-0.0105135					-0.00360003			1.20385
										0.074733					0.996235			-0.0955884
										0.0737553					0.00972291			-0.00438506
										1.87197					0.549945
										0.672333					0.113409
										0.183484					0.190677
										0.101222					1.96222
										0.0290732					-0.0654139
										0.631295					0.0545643
										0.63177					0.506197
										0.0787163					-0.0223747
										0.191276					0.00848679
										0.0551973					0.0351733
										0.239989					-0.0213108
										0.0945208					0.0614827
										0.170628					-0.00945125
										0.260897					1.05724
										0.275824					0.0939451
										0.477802					0.100543
										0.122954					0.0004597
										0.0498316					0.00542701
										0.0430882					0.322228
										0.0708951					-0.0925998
										0.212964					0.030676
										0.107644					0.0310558
										0.0532984					-0.0418964
										0.25405					0.0622456
										0.128719					0.445615
										0.260354					0.278361
										0.136596					0.0921923
										0.00763995					-0.00300142
										0.0263447					0.887466
										0.0264671					0.280173
										0.0570764					0.449668
										0.315079					0.0581073
										0.0623853					0.258157
										0.155737					0.0254762
										0.194901					0.643722
										0.117659					0.140555
										0.251689					-0.00278922
										0.170505					0.473924
										-0.0293218					0.332844
										0.433783					0.152545
										0.00178673					-0.0353962
										0.022781					0.614887
										-0.00123997					0.405105
										0.194793					0.259437
										0.025688					-0.00313887
										0.0101384					0.00188244
										0.565165					0.015937
										0.0673524					0.885685
										0.114666					0.0327277
										0.566122					0.0735749
										0.236352					0.563355
										0.0933865					1.89987
										0.632653					1.4164
										0.318919					-0.036831
										0.0982473					0.0222623
										0.0458491					0.0512524
										0.203777					0.0194577
										0.368568					0.0165725
										0.338117					-0.015499
										0.0819501					0.0121256
										0.00379207					0.0190372
										0.0862107					0.0227172
										0.068501					-0.111673
										0.0386556					-0.0456984
										0.432583					0.0520499
										0.140721					0.0307172
										0.201842					1.25202
										0.475529					0.0469387
										0.170978					0.798916
										0.0666836					0.23215
										0.405601					-0.0656077
										0.14106					-0.0515195
										0.409388					0.0202578
										0.37052					0.416509
										0.0305003					0.316102
										0.139035					-0.0520062
										1.31236					0.266145
										0.39442					0.0124406
										0.155209					0.212408
										0.0624763					0.322284
										-0.00282956					0.518466
										0.153634					0.776454
										0.487366					0.441588
										0.2234					-0.0058237
										0.779637					-0.00896872
										0.183982					0.0264945
										0.0270659					-0.0216638
										0.39852					0.167545
										0.0866619					0.073169
										0.051366					0.642944
										0.564372					0.00661586
										0.010321					0.646843
										0.300502					0.00919195
										0.260707					0.258347
										0.0259931					0.6808
										-0.0377783					0.163276
										0.126429					0.0198749
										0.662071					0.0297853
										0.38643					0.914858
										0.0657579					0.317659
										0.187237					0.00329247
										0.383918					0.29201
										0.67533					0.0668111
										-0.0279175					-0.0016533
										0.0338132					0.328743
										0.846088					0.00410386
										0.20812					-0.00172507
										0.501676					0.100032
										0.475194					0.0703238
										0.333917					0.565052
										0.475967					0.415744
										0.425629					0.0358891
										-0.0076714					0.00631294
										0.268385					0.343298
										0.114962					0.145498
										0.0732451					0.0481511
										0.0393682					0.368291
										0.418078					0.563096
										0.202478					-0.00101846
										0.0168775					0.00935593
										0.332874					0.122159
										0.620611					0.129624
										0.0859782					-0.00459083
										0.0453559					0.204313
										0.413783					0.464874
										0.193972					0.344615
										0.279916					-0.0638057
										0.00306469					0.00857103
										0.258282					0.0143847
										0.271067					0.0304761
										0.243004					0.378923
										0.929034					-0.018364
										0.490804					0.517827
										0.0470222					0.534714
										0.32739					0.0942503
										0.131065					0.391667
										0.152124					0.795187
										0.0504848					0.0377085
										0.430008					-0.00812078
										0.0256791					0.0938571
										0.191612					1.18326
										1.36427					-0.0146679
										0.110049					-0.082728
										1.016					0.372299
										0.382181					0.0286717
										0.0956228					0.356079
										0.185688					0.0461679
										0.297074					-0.0307849
										0.810724					0.392656
										0.228737					0.087913
										-0.00927317					-0.0123046
										0.347453					0.0852788
										0.640842					0.711094
										-0.00900957					-0.00128917
										0.0980919					0.759748
										0.215884					0.566398
										0.077335					-0.0113177
										0.594038					0.0362131
										0.0141579					0.0327943
										0.342342					-0.036771
										0.123326					1.67583
										0.287733					-0.00526935
										0.0624892					0.187884
										0.0557554					0.43136
										0.381075					-0.0215196
										0.347505					0.27196
										0.0493985					1.01441
										0.585984					0.0436869
										0.408433					1.08586
										0.135113					0.588333
										0.826704					0.47731
										-0.0010549					0.127315
										0.340242					-0.0992024
										0.259844					0.938501
										0.456131					0.0466533
										0.229754					0.0316701
										0.536838					0.157779
										0.270139					0.507084
										0.380671					0.758044
										0.220241					-0.0797708
										0.23797					1.58032
										0.0412849					-0.164545
										0.646575					-0.020411
										0.2065					0.582372
										0.0484826					0.514815
										0.410122					0.304729
										0.0315259					0.110883
										0.201952					0.0225953
										1.13095					0.318627
										0.648806					0.289473
										0.644301					-0.0103454
										0.117667					0.225549
										0.714322					0.0849096
										0.317002					-0.026769
										0.435796					0.0175362
										0.878857					0.0228593
										0.0666045					0.0434329
										0.511462					-0.225285
										0.609473					0.940546
										0.0353101					0.24405
										0.491374					0.0339122
										0.132792					-0.0332202
										0.318196					0.00714119
										0.360693					-0.0247362
										1.03033					0.0887405
										0.0993243					0.0309109
										0.208618					-0.0245264
										0.136558					0.0800724
										0.077902					0.680151
										-0.0114862					0.0961327
										0.126436					0.111549
										0.253573					0.384902
										0.00992541					-0.00248063
										0.244195					0.278318
										0.546918					0.202089
										0.338221					0.388755
										0.029635					0.965841
										0.00231354					0.441724
										0.553983					0.826014
										0.61484					0.00969889
										0.217819					0.677506
										0.011548					0.127617
										0.165523					0.0344383
										0.252241					0.476517
										0.180726					0.0514135
										0.008937					0.114461
										0.0604232					0.812038
										0.0717662					0.0862957
										0.171128					0.0834806
										0.0519043					0.434844
										0.536588					-0.0700895
										0.20993					0.307371
										0.589344					0.0535637
										0.503867					-0.0318078
										0.491535					0.685205
										0.233789					0.0649616
										0.0677195					0.833558
										0.0423443					0.0127082
										0.0488591					0.642083
										0.89462
										-0.017727
										0.510225
										0.244058
										0.498839
										0.0458679
										0.168031
										0.336759
										1.1049
										0.0874681
										0.461929
										0.103013
										0.244614
										0.0432248
										0.000966515
										0.00694505
										0.0304662
										0.168818
										0.290776
										4.28508
										0.148226
										0.243643
										0.529382
										0.686523
										0.784715
										0.388261
										0.106094
										0.284829
										0.0254491
										0.407422
										0.0615375
										0.09707
										0.145647
										0.586428
										0.369054
										0.392121
										0.0725241
										0.410439
										0.0273701
										0.482406
										2.19687
										0.223575
										0.0598043
										0.421078
										0.234821
										0.272496

## Sheet: 7B pVASP|GFP Means Stack
WT	WT;161-FLAG	WT; 161-L465P-FLAG	GPR161 KO; Clone 4
0.55332	0.24897	0.10698	0.22045			Units are Ciliary pVASP/GFP Intensity (A.U.)
0.28596	0.4374	0.11426	0.11889
0.25806	0.32348	0.0058847	0.38431
0.22948	0.36252	0.017746	0.28462
0.4039	0.21943	0.042653	0.33956
Average pVASP/GFP Values from the "WT" Condition	0.346144

## Sheet: 7B pVASP|GFP Stack Norm .346144
WT	WT;161-FLAG	WT; 161-BArr-Mut-FLAG	WT; 161-L465P-FLAG	GPR161 KO; Clone 2	GPR161 KO; Clone 4
3.01846	0.111231	0.892535	0.956127	0.00744154	0.384243
1.56552	0.693903	1.11798	0.475066	0.26009	0.154626		Units are Ciliary pVASP/GFP Intensity (A.U.)
0.736258	0.939755	2.50775	2.98691	0.266146	1.93654		Consolidated all replicates, with a gap between sets of replicates.
2.22163	0.458842	1.4721	0.564119	0.30321	0.013122		Normalized all values to previously calculated mean of pVASP/GFP values from the "WT" Condition
0.771306	0.449759	0.57869	0.143011	-0.0332896	-0.0134524		These are the individual values plotted in the background of the superplot in 7B
2.95439	0.0944164	0.122956	5.2556	0.896034	-0.477416
1.8883	0.213302	0.56622	0.192382	0.0327544	0.0209155
0.433117	0.0926815	2.08176	0.735494	0.0370635	1.3505
1.2905	0.182525	1.65037	2.92454	0.430082	0.169771
3.09645	1.89029	0.666661	3.16709	0.216254	0.868952
0.490622	1.23218	0.136885	0.101287	0.38104	-0.111703
1.29233	0.0761039	1.67904	1.21389	0.0687934	0.0840489
0.351439	1.56679	1.53125	1.09983	0.00343625	0.0192654
0.122618	3.17927	0.15823	-0.0801977	-0.0510342	0.0589113
0.179152	1.48622	0.980223	3.63121	-0.003485	0.267933
2.07741	0.891519	0.543726	1.11746	-0.118671	-0.0106159
3.20983	0.822955	1.43671	-0.0716491	0.029454	2.21683
0.32368	0.888066	0.136198	2.83975	0.00576729	0.354626
0.959359	0.449251	1.26509	2.83763	0.0674083	-0.0362449
3.52225	0.456154	0.479916	0.287029	1.28929	-0.0019725
3.57474	1.66226	0.559341	3.62685	0.0196201	0.0611082
0.251954	0.211897	0.132017	0.0420568	0.0678422	0.484235
2.37559	0.512293	0.705614	0.26404	-0.170736	0.242473
1.08387	0.626216	2.64863	0.0633872	0.143844	0.0158445
1.17502	1.81249	0.57369	2.51743	-0.005893	0.032957
1.37819	2.05762	1.73258	0.267415	0.0669001	0.623022
1.28317	0.0489037	-0.129455	0.907453	-0.0828429	0.235163
2.72813	1.36745	0.868602	0.0141463	0.0767385	-0.0422091
3.63199	1.26537	1.6257	0.258755	0.0180301	-0.029191
0.50867	0.551126	-0.155244	0.113127	-0.20174	0.316073
0.138641	0.34038	1.94628	2.33679	-0.0829162	0.383561
4.38166	0.759964	-0.0213728	0.275395	-0.182919	0.199294
2.24662	4.24949	1.68805	0.200328	0.0252861	0.0660705
0.631606	0.384058	0.733397	2.43559	-0.160368	0.0486651
3.1062	0.387437	0.560226	2.9978	-0.15828	0.128032
1.99102	1.45278	0.503331	0.112355	0.0106501	0.144969
1.25772	0.346841	2.95964	-0.0453807	0.0654661	-0.0098156
1.29459	0.428115	0.174538	0.0316277	0.237236	0.517735
1.76508	0.14732	2.06236	0.786844	0.264041	0.544788
0.832604	0.481063	0.208155	0.78922	0.321283	0.445575
1.38029	2.45625	1.10817	0.700548	0.0529907	0.0874705
3.17419	0.316602	1.06805	3.60169	-0.0318578	-0.0162582
1.36001	3.43437	0.293716	0.460685	-0.0023507	0.29773
1.3813	0.00886747	0.815518	3.12327	0.0198923	1.88285
1.58129	1.05176	0.221785	2.79116	0.303557	0.0106626
0.586534	1.04444	0.00347965	0.860077	0.0477658	0.231085
3.72338	0.460059	-0.0132238	-0.0153029	11.1382	0.17875
2.53206	0.508836	0.281418	0.00136292	0.109774	0.707087
1.87364	0.986405	1.40008	0.0291346	-0.0079478	2.4846
1.61272	0.33895	1.75378	0.134919	0.134674	0.0818958
3.29291	0.37806	0.803807	1.90848	0.00625602	0.142167
1.68224	1.32275	1.36856	0.365835	-0.10506	0.205499
3.99748	0.568575	1.16182	0.520303	0.150645	0.147608
2.23455	0.941307	2.62146	0.0144748	0.178766	0.215185
1.57214	0.699743	1.27972	1.37553	0.0540095	0.583641
1.38533	1.41796	0.719602	0.0538106	-0.0047122	0.866168
0.296475	0.0100514	2.78328	0.202049	0.175763	0.131756
2.40979	0.133597	0.445574	0.273891	0.0125056	-0.0106603
0.602861	0.631106	0.401329	0.0401531	0.081175	0.705035
1.62643	0.502098	1.19595	1.0724	0.0177153	1.17847
1.74132	1.15064	0.090597	2.15337	-0.209356	3.85721
2.48431	0.993672	1.21619	0.507936	-0.0229324	0.533886
2.6794	2.32981	0.359243	0.122496	-0.0244657	1.42066
1.99919	0.829812	1.93363	-0.139521	0.214757	0.717439
1.11711	0.151348	0.309103	0.220207	0.394988	0.528395
3.63048	0.0222421	0.265827	0.00065423	0.0631403	0.116918
1.41624	1.10632	0.220022	0.0519907	0.141941	0.0227823
1.60421	0.625844	0.133747	-0.13231	-0.0918716	-0.103369
3.79411	0.312008	0.273827	0.00456072	-0.169289	0.663585
0.497179	1.1577	0.69267	0.022998	0.0101894	-0.0201485
1.35234	0.34106	1.33782	0.685755	0.15849	0.0614221
2.71228	1.4553	0.155468	0.0375002	-0.507008	1.67347
2.99181	2.31632	4.70361	1.15621	2.7224	0.124531
0.642672	0.134382	1.39614	0.105912	0.0108578	0.0552248
0.650922	0.833118	-0.0366123	1.07712	-0.138593	0.894659
1.73228	0.0628686	1.47678	-0.0197682	-0.0133994	0.685198
0.851453	0.916198	-0.361525	0.0450469	-0.101444	0.111886
0.0554298	0.118424	1.32082	1.17823	0.0963241	0.13927
1.44958	-0.0567841	1.07641	0.922515	0.0126898	5.05648
0.296268	0.529883	0.328577	1.1647	0.0219235	0.755639
-0.0210582	0.918373	1.10941	-0.057102	0.442447	-0.0283442
0.735746	0.461317	0.494987	0.0505085	-0.0657314	0.992314
2.71567	0.0374171	0.229617	0.25511	0.564683	0.151048
0.19302	0.0648285	0.105072	0.130818	-0.0352882	-0.0499096
2.62802	1.82448	0.752085	0.733114	0.0423899	1.24779
0.81198	0.938792	0.115083	0.575521	0.0109322	0.28299
0.540498	0.3933	0.767141	-8.562e-05	0.0486678	0.523958
0.740883	0.0249721	-0.0114289	0.0191322	0.104577	0.211281
0.940664	1.36564	1.23407	-0.0349791	0.0697578	-0.0571241
3.23507	0.893586	0.995127	0.00213422	-0.0321324	0.276806
3.43818	0.51348	0.0900682	0.397999	0.0852823	1.40404
0.851577	0.846492	1.40116	0.0459838	0.0325014	1.04445
1.36825	2.39153	0.560428	0.197762	1.0718	0.140626
0.525586	1.00977	0.427455	0.407933	0.395938	0.181335
2.36949	0.141322	0.269563	-0.0822077	0.109413	0.0308433
2.17393	0.272738	0.00947425	1.2365	-0.0017372	0.070996
1.55403	0.732943	0.0841442	-0.0418914	0.495761	1.11966
0.259518	1.6292	1.96468	0.229985	0.167994	1.08164
3.21978	2.00547	1.03564	2.98332	0.0502645	0.211341
-0.0066592	0.162054	0.258676	-0.0128429	0.0600298	0.872416
1.03407	0.527974	0.157929	0.420314	-0.0343297	0.346488
4.44695	1.61985	0.245014	0.0231492	0.111697	0.0640446
3.3179	0.278973	0.119402	1.28721	-0.0003079	0.0492898
1.01785	0.691455	0.249268	0.0757588	0.76033	0.307561
-0.0151053	0.210053	0.500666	0.928585	-0.0244804	0.674689
1.8169	-0.0602051	0.136315	0.0203444	0.0219484	0.919229
0.534081	0.596562	3.03664	-0.133578	0.0128199	1.31582
0.45347	2.97025	0.391434	0.382449	-0.0081381	0.29317
2.45467	0.12667	0.084356	1.50161	0.0827678	0.271774
2.02923	0.383859	0.2027	0.44328	0.315132	0.073544
2.62011	0.534716	-0.0694802	0.0144935	0.111529	0.0166
1.38166	0.0959223	0.119319	0.0726466	0.0927733	0.0459972
0.681023	0.702439	0.159879	0.23151	0.148406	1.6005
1.05567	0.151333	0.034626	1.44884	0.0214841	2.48208
0.196681	0.52241	0.617864	0.501937	-0.0123294	0.579681
0.614737	0.823385	1.27528	0.144932	0.00676831	0.392526
2.02955	1.2263	0.578901	-0.0345974	-0.0483467	0.0211868
1.31871	0.274496	0.0933751	0.952493	-0.0254816	0.165828
0.182895	-0.435199	-0.412886	0.0161515	-0.0391207	0.75944
1.15463	0.00100803	1.93614	-0.249111	1.961	0.0529443
4.48261	0.530006	0.611315	-0.0209698	0.0634019	0.0268159
1.60123	1.53747	0.36428	0.272634	0.0108531	0.0517877
0.419193	0.429539	0.123266	1.15307	-0.0096809	-0.019871
6.53952	0.522305	0.337802	-0.0104392	-0.0182169	0.139763
0.394362	0.336765	0.668509	0.159498	-0.0268185	0.0526794
1.50571	1.79504	1.52097	-0.0571743	-0.198361	1.25382
1.29921	1.02959	0.26052	0.394834	0.175109	0.265479
0.128953	0.685771	0.492486	0.0151837	0.984558	1.17195
2.85248	1.1904	0.187464	0.00618601	0.0246087	0.328339
1.26118	0.0929196	2.87348	0.687353	-0.0416404	0.626611
0.92662	0.240909	0.0608494	0.209195	0.0324817	1.91316
1.75972	2.31981	0.0412047	0.139238	0.0146695	0.380307
1.23894	2.37299	-0.0667623	0.0213328	1.33852	0.332288
3.37946	0.199796	0.610831	0.333914	-0.0772164	0.0662981
0.716177	0.192893	0.104039	0.0361049	-0.0427935	0.153223
0.565163	0.392588	0.0291675	0.0818869	1.59586	0.130476
2.89935	0.875136	0.879584	0.25508	0.119711	1.31214
1.26705	0.358562	-0.0039289	0.567651	0.421634	3.0773
0.930752	2.49079	0.898396	0.400671	1.34397	0.685768
1.00175	0.250683	0.759738	0.344627	-0.0321356	-0.0038955
2.24225	0.114349	-0.170336	-0.0179023	0.103208	1.8419
0.251428	0.628124	0.947616	0.320555	0.0361229	0.390056
1.3881	0.133295	2.30767	0.00915967	0.0325834	0.263779
0.637365	0.849711	0.0746196	0.0126324	0.219931	2.74685
3.55329	0.258538	0.871671	0.11687	0.0767082	-0.0202928
0.445102	1.50891	1.64005	0.147069	-0.098054	0.125783
0.220289	0.97786	0.734593	0.0962531	0.0920064	0.409136
1.38098	1.08627	0.747778	-0.0069203	0.0183157	0.342875
2.97777	0.969395	0.0862898	-0.0605437	0.0389925	0.0948374
5.22222	0.66787	0.72443	0.395837	0.115387	1.72138
-0.0264938	0.425874	0.160895	1.57181	-0.297229	1.36291
1.73737	-0.0649815	-0.0250807	-0.298224	0.0143625	0.0709833
2.17755	1.96171	1.44168	0.144695	0.0360385	0.00323767
0.148024	1.19286	2.00764	0.0246357	-0.0818216	1.91319
3.11402	0.531918	0.107709	0.0824764	0.128928	0.43295
1.47236	0.497295	0.467807	0.637089	0.320014	-0.0122732
1.47982	-0.0335015	0.151687	0.713432	0.0523278	1.06467
2.21472	0.776406	0.363566	0.482193	0.0792299	4.22829
0.00105417	2.32569	0.0826111	0.0183045	-0.132343	0.113786
2.67347	0.0842454	0.376291	0.0554076	0.0501981	0.674109
1.75163	0.720061	0.834356	0.223261	0.479916	0.56453
0.0127583	0.272365	0.292742	0.128009	0.00308346	0.31996
3.49963	1.42275	0.252906	1.10077	0.199435	0.0533867
1.81443	0.316778	0.504817	0.0385045	0.041905	0.336685
0.604246	0.442232	0.371851	0.00049747	0.116711	0.467694
0.467912	-0.116738	0.739754	0.174798	0.00194086	0.0211093
2.94711	0.0272711	0.581303	0.0425565	-0.0268438	1.74644
0.737928	0.512338	0.0788346	-0.0043803	0.179046	0.512178
1.08452	1.49398	-0.528576	-0.149776	0.304048	1.58711
0.846484	1.22221	0.560404	-0.102687	-0.0335385	1.48695
0.407226	0.336439	0.105237	0.046827	0.014763	-0.0021036
1.8811	0.183736	0.188093	2.53341	0.318055	0.244688
1.9885	0.00604361	1.11779	0.268058	0.0477826	2.82839
1.27579	0.431315	0.484981	-0.0087067	0.158478	6.04636
0.555319	4.80214	-0.0062784	0.202503	0.0467274	-0.0194289
3.42545	0.175197	3.41115	0.0770861	-0.0155694	-0.0090898
0.231033	0.178948	-0.0253398	-0.0021137	-0.279589	0.206012
0.181008	0.394589	2.12732	-0.0509912	0.089487	1.41288
2.26425	0.38259	0.217319	0.0412689	-0.0703429	0.173447
0.960694	0.812694	-0.0050556	0.0421352	0.0849697	4.08805
1.5746	0.321088	0.466986	0.00395044	0.282088	0.203108
0.742352	0.416719	0.136576	0.00811339	0.444314	0.245579
1.68499	0.707292	-0.0711633	-0.0378498	0.251609	3.9223
0.207031	0.573768	0.784822	0.110284	0.934596	0.566967
0.505388	-0.0836987	-0.112226	0.252137	0.120338	0.180145
0.791607	0.605692	-0.0884198	-0.0583874	0.121062	1.23465
1.17208	0.0105774	0.416283	0.0470672	-0.0375945	1.01841
0.347226	0.21979	0.473728	0.0905677	-0.0412175	0.0171285
1.20792	0.451398	1.07877	-0.185822	0.297695	0.0306589
2.76072	0.365555	0.203574	0.149769	0.0357435	0.551768
1.90492	0.467545	0.00500391	-0.0553309	-0.0599021	0.570306
0.424461	1.71685	0.0167824	0.0212431	0.1085	2.39683
0.527945	1.38019	0.0940035	0.0366682	0.0280775	0.0325134
2.16106	0.322799	0.246018	-0.017959	0.0148364	0.0590701
3.54924	0.0621266	0.0628399	0.0953731	0.0113697	-0.0069998
3.65205	1.67575	0.68922	0.0147799	0.00682513	0.0447047
1.49221	0.375185	0.202726	1.19941	0.22849	0.0952002
0.241767	0.551339	0.105561	-0.0214671	-0.179829	0.00871672
2.79872	0.703165	0.251865	-0.0522446	0.0859224	-0.0056607
1.72341	1.69084	1.02451	0.175755	0.102843	0.128367
0.262774	1.4059	1.11305	-0.0721871	-0.0603851	0.0699977
3.5365	0.945366	0.126609	0.694402	-0.0160597	-0.0048254
2.05173	0.909453	0.749869	0.156531	0.964134	0.483152
1.40694	0.718873	0.0936998	0.857677	0.0438788	0.628166
0.800726	1.66808	0.410252	0.034149	0.11184	0.0449604
1.2026	0.340255	0.365462	-0.0227588	-0.132824	3.72107
2.61473	0.458145	0.189287	2.61319	0.278145	1.19657
2.15861	0.124582	0.253045	0.0244288	0.0376929	0.268179
3.12283	-0.0290501	0.777204	0.422285	0.0231389	0.302145
6.58581	0.150179	0.0418681	0.029799	0.119825	0.446472
1.51655	0.783892	1.17565	0.0074728	0.00190949	0.62511
1.33717	1.13189	1.62717	0.025533	0.303112	0.0438358
1.35587	-0.020039	0.735294	0.0675344	-0.0651303	0.0674553
1.12433	0.207551	0.916993	0.0060609	0.0947491	0.337451
1.65803	0.721748	0.908735	0.239641	0.586369	1.51505
1.30981	0.568543	0.132839	2.36598	0.0405117	0.556694
1.25076	0.135159	1.22915	-0.0270344	0.03206	0.183947
0.43659	0.349711	0.789109	0.0001542	0.0653137	0.250964
3.3663	0.234047	1.86799	-0.101666	0.0280723	0.00039649
0.150843	0.162829	0.120892	0.00130348	0.0998361	1.07524
4.71866	0.389678	0.0646788	0.0326473	0.00553348	1.48861
1.00466	0.291047	0.531143	0.123278	0.242854	0.0481822
0.814782	0.443678	0.686048	-0.0072543	0.236488	6.25367
1.43343	0.935769	0.395909	0.115322	0.997622	0.347177
0.779483	0.524674	0.197206	-0.0212578	0.143435	2.14408
1.12889	0.988559	0.703254	0.01224	0.123458	0.117458
-0.0009897	0.104719	0.230554	0.204748	0.120629	0.312872
0.242278	-0.0592719	0.0353329	0.00135183	0.237616	0.801737
0.188427	0.684262	0.163836	0.0772151	0.292728	0.126482
2.18091	-0.166612	0.0842698	-0.0193301	0.140236	0.843506
2.67069	4.44779	0.232565	0.052163	0.00704846	0.501495
0.391666	0.824234	1.84279	-0.0389559	-0.0941059	0.00714971
0.372479	0.325572	2.08336	0.778587	0.283455	0.0390647
0.897836	0.702221	0.488648	0.0653409	1.70547	0.333212
0.58059	0.79223	0.84729	3.21903	-0.0055252	0.058798
1.31211	0.247158	0.262406	0.121014	1.01298	0.135289
0.46599	0.323853	-0.0091164	0.285128	0.347682	0.159899
1.30536	0.746828	0.426558	0.0393628	0.0675962	0.996623
1.93788	0.203727	1.23573	0.0359114	-0.0647979	1.32831
2.35465	0.73134	0.235161	0.0173361	-0.0410475	1.09818
0.330718	0.236471	0.776564	0.0136473	0.0668455	0.717096
1.2009	0.222638	-0.121941	-0.0237574	0.0694292	0.103181
-0.111684	0.0831886	0.656572	0.00678487	0.193232	2.47023
0.926039	3.74546	0.708344	-0.0362444	0.20259	0.0660608
1.33227	0.423564	0.259888	-0.0765551	-0.0214666	0.235953
0.857726	1.01942	0.650124	0.210448	0.163899	1.07612
2.43879	0.214397	0.0727249	-0.0035872	0.0751117	1.40809
0.526397	0.267094	0.792067	0.0110752	-0.0192118
3.92671	0.612638	0.524582	0.830081	0.634085
1.05964	0.704021	-0.0435149	1.00644	0.156419
2.83103	0.163177	0.209992	0.0751064	-0.042243
3.69466	-0.0264583	0.714458	-0.0429101	1.13144
3.19926	0.521199	0.589029	0.0244132	0.189441
0.186556	0.108435	0.716635	0.0379956	1.98969
1.24917	1.09934	0.440706	1.27905	-0.166782
0.771476	1.12625	0.189812	-0.0464185	0.0625919
0.117859	0.275449	-0.0690546	0.36892	-0.0033217
2.54576	0.121409	1.19009	-0.0535212	-0.0230612
2.11488	0.957781	-0.0486692	-0.0483027	0.727416
1.12464	0.415213	0.882113	0.753875	0.286163
2.26378	2.0148	0.0651009	-0.0230711	0.260917
1.55089	0.0217865	0.24418	0.302702	0.0802635
1.25735	-0.0369445	3.44498	0.206576	0.213952
0.363899	0.755094	1.57187	-0.0242242	1.23521
1.96673	0.718838	0.100272	-0.0051021	0.392448
2.89581	0.147138	0.520263	0.0192979	0.089775
1.58293	1.23812	0.187666	0.0495459	0.0796145
2.20861	-0.0275166	0.17946	0.81285	-0.0545294
1.79838	0.467825	0.211041	-0.0127874	-0.0182896
1.92263	2.02304	0.442354	0.251201	0.193864
2.3318	0.149538	1.63896	0.0283429	0.38126
0.168238	2.81184	-0.18073	-0.0271018	0.401304
0.538068	0.040513	0.468661	0.0136217	0.022944
1.18976	0.362106	0.276693	-0.0148677	0.199047
1.08622	0.525993	0.198718	0.122536	0.0001555
1.11447	0.116278	0.988959	-0.0208617	0.207627
2.96548	1.14116	0.516318	-0.0252711	0.95462
1.22819	0.180267	0.0422506	-0.131871	-0.002628
1.23935	0.0356046	0.183314	0.0556528	0.280674
1.91649	0.356774	-0.0568529	0.0219927	0.299443
2.02803	0.41554	1.69987	0.359571	0.473047
5.0768	0.689186	0.569609	0.0706944	0.703049
2.70693	2.58652	1.1952	0.0516617	-0.0818552
0.705304	1.1389	0.108967	0.220292
2.76716	0.370281	0.193533	0.0121908
1.31881	0.0674735	2.19209	0.40282
0.530107	0.253955	-0.0077868	-0.0418043
1.58313	0.224763	-0.0023918	0.101821
0.538877	0.780842	0.0958166	-0.184623
1.1289	-0.0034021	0.598393	-0.030396
0.0498311	0.0412018	0.0331014	0.00193969
0.316859	0.161318	0.6805	-0.0050875
2.84705	-0.0774497	-0.0563939	0.0345002
1.9549	0.453355	0.54114	-0.0193188
0.323978	4.00331	1.42561	0.109323
3.57339	0.361499	0.00772212	-0.0176935
1.88392	0.302794	0.891945	0.00983345
2.40637	0.108673	0.703655	-0.0092764
2.62373	0.4558	1.03533	-0.0158141
3.21373	0.811425	-0.127581	0.619002
1.54619	0.738032	0.830054	-0.0353269
2.83065	1.21089	0.0403674	0.0368918
0.671367	0.083325	0.0333569	-0.0120751
1.54914	0.284611	1.04843	0.0984071
1.34522	0.0436305	0.442362	0.311973
2.20758	1.00255	0.0520403	-0.0253908
1.42222	0.246295	0.447779	0.00671999
3.66361	0.0252929	-0.0437762	-0.0036667
1.86757	2.72202	0.558833	-0.0240367
1.65688	0.475145	0.708059	-0.0551968
3.65802	0.566685	0.508021	-0.0173935
1.7275	0.0134178	0.250468	-0.361553
0.656573	-0.0060139	0.166362	0.123183
0.508421	0.263307	0.24161	0.604717
1.20594	0.49305	0.608679	0.0652499
4.22027	1.18861	0.412284	0.265322
1.90865	0.66317	0.561257	1.63659
2.06178	1.37539	0.0107294	-0.0360833
0.126081	0.699054	0.535482	-0.150188
2.61859	0.122278	0.960258	0.107787
2.23515	1.23535	0.475133	0.133801
1.78069	0.161964	0.622117	-0.0191839
0.193205	0.115593	1.03049	0.0101202
3.3249	0.338377	0.369944	0.0726753
3.21872	1.13193	1.74678	0.00615737
3.78259	0.222233	0.540929	0.00276624
2.25694	0.795634	0.0939248	0.0419655
0.338668	1.43723	0.773583	-0.0608787
1.21569	0.00496188	-0.0175881	-0.0145332
0.16963	0.458966	0.213666	0.02811
1.13507	1.04251	0.964775	-0.0114991
1.49564	0.391576	3.22289	-0.0046634
0.41088	0.843915	0.465672	0.0107708
0.884217	2.05421	0.979545	0.223948
1.43333	0.674392	0.00956768	-0.0944719
1.39847	1.42683	0.43196	-0.0065621
0.00216611	0.393792	0.382397	0.00456472
1.10068	-0.0040247	0.00408246	0.0103959
1.74127	0.603688	1.29265	0.0778241
2.46966	0.328301	0.695246	0.0763081
1.1779	1.5983	0.481383	0.0659154
1.14121	0.102809	0.73913	-0.0434832
2.63581	0.164384	0.128842	-0.0092216
1.61658	1.07388	0.154948	-0.02951
0.938997	2.28608	0.32979	-0.0025689
1.80532	0.405692	0.014678	-0.307883
1.109	-0.0019767	0.0965827	-0.065682
0.814157	0.751669	0.253234	0.113641
4.03437	1.60614	1.07335	0.0986025
1.92179	0.570986	1.08279	-0.0483954
1.43553	0.291018	-0.240562	0.0632511
4.42319	0.934372	0.101147	0.0137116
1.09179	0.606051	-0.050606	0.133041
1.1889	0.289205	0.798162	-0.0565508
3.22556	0.48481	-0.110504	0.145779
0.118866	1.13021	0.753237	0.0586506
0.205378		0.019765	-0.0250081
1.86		0.215374	1.90823
0.958848		0.59371	0.356683
0.427869		0.141124	-0.0062439
0.169619		0.0448461	0.199176
2.52234		1.02124	0.00148815
2.1452		2.58433	-0.0440748
3.12777		0.685678	0.0729804
-0.0146025		0.470439	-0.0267556
1.8818		0.458007	0.0526318
1.29721		-0.0130654	0.496157
0.721265		0.18786	0.0738787
2.94825		0.0120971	-0.0165618
2.25799		0.167178	-0.0119517
0.073968		0.1996	0.0322103
0.659611		0.157518	-0.62889
0.400253		0.673399	0.372539
4.13005		0.590724	0.0249411
2.06316		0.136385	1.21322
2.59716		1.03094	0.216088
2.31662		1.46757	0.0486875
3.46512		0.0143309	0.0100532
2.60193		1.57924	-0.205399
0.246494		0.423636	0.00241298
0.59726		0.416586	-0.0264384
0.829192		1.31493	-0.0072244
0.538722		0.0824809	0.00624146
2.0462		0.926267	0.0357218
0.956805		0.257575	0.142321
2.11665		-0.146856	0.162927
1.88568		0.498744	0.0191002
1.49107		0.0833018	-0.0518703
0.248316		0.29523	0.0275022
0.509868		0.0202872	-0.09451
2.58062		0.661195	-0.0020173
0.692989		0.00279642	-0.0385433
2.04564		0.0299276	0.115533
1.25216		0.0793072	0.0812544
2.21906		0.849258	0.00148897
0.0817318		3.48943	-0.0180558
0.601205		0.216879	0.0743743
1.28704		1.2701	-0.0410348
0.0122644		1.26665	0.00256121
2.61039		0.00707379	-0.0383212
0.614482		0.0217945	0.368712
1.52231		0.813002	0.0227512
0.735563		0.190024	-0.0630924
0.524909		-0.158913	0.102639
1.0068		0.554794	-0.0117635
2.13426		0.287771	-0.0777334
0.774527		0.0288409	0.0415502
1.47886		0.249959	-0.02317
1.36502		0.313119	-0.0257679
3.39005		0.255435	0.00083917
2.16449		0.0460659	-0.025289
1.75197		0.963916	-0.0029279
2.70755		0.353437	0.0167991
1.16648		0.422589	0.7386
0.7909		0.745481	0.0208295
0.572125		2.67849	0.00168428
0.963728		0.553991	0.000481
0.763917		0.145799	0.00051163
0.914607		0.515033	0.12423
0.648967		0.310749	-0.0491046
2.3645		0.338541	0.00989119
3.66761		0.672141	-0.0125367
1.17954		0.171963	0.0118861
0.0588952		0.00825119	-0.01392
1.57949		-0.0659921	0.0394409
2.01289		0.84659	-0.0025258
2.0724		0.540746	0.317285
0.825628		1.31149	-0.0463577
0.0238073		0.762782	0.00221372
0.858584		0.135606	-0.0177982
0.0105473		-0.194974	0.0146614
5.14996		0.300113	0.0930204
0.300143		0.746092	-0.0004053
0.374367		2.21191	-0.0002526
0.0755877		0.345115	-0.0224332
0.738276		1.56972	-0.0557388
1.7107		-0.0021347	0.0383637
2.43814		0.780822
4.2576		0.154664
0.519484		0.443379
0.595529
0.81311
1.06593
0.00975065
1.43276
1.1525
2.30454
3.14172
1.15955
4.25581
0.0172713
2.69596
0.241466
3.35333
0.199994
5.84345
3.27278
3.55947
1.91802
3.19056
3.79457
3.10919
2.07523
2.19476
3.22493
2.46692
1.97966
0.701971
0.310274
2.10572
1.46723
1.16764
0.974135
0.856367
0.824119
1.20234
0.479721
2.31428
3.38569
1.00615
0.877826
1.2782
0.427504
3.05015
1.05056
1.59021
0.335246
3.22609
4.92061
0.599101
1.41553
2.42699
2.09863
3.03784
1.86199
0.57478
1.01683
2.94331
2.20521
-0.018324
0.395256
0.592663
2.84484
2.86232
0.537034
1.49073
1.87769
1.59324
0.982432
0.459778
0.310007
6.5636
0.487383
0.886012
1.3849
2.768
0.174448
0.0960656
2.53676
0.815085
1.44294
1.84074
2.59279
1.40319
1.94049
3.46181
1.80637
4.94339
0.725801
0.311473
2.31978
1.33426
1.33594
2.53798
1.57436
1.64969
0.577375
-0.0068376
2.24586
3.19562
0.441316
0.483694
4.082
0.0845411
2.06325
1.26437
0.360747
0.762132
-0.0003381
0.901169
1.45733
1.95605
1.98046
0.0292126
0.478446
0.396584
1.54366
1.87589
1.77368
0.0851629
1.81876
0.226267
2.58852
2.44831
0.700581
0.355741
1.462
0.426112
3.79511
4.54071
3.65017
3.45226
2.76338
0.0338137
1.16878
2.80939
1.91169
1.6977
0.374425
3.09544
1.78051
0.74683
0.0749115
3.03677
0.53563
3.78032
0.36237
0.171631
5.09497
0.442159
1.97193
0.703468
0.785657
0.364886
3.65133
3.15406
2.02696
2.22946
0.903871
2.36576
1.61062
1.32639
2.28698
0.169374
0.325034
0.233704
1.9105
0.774485
1.70995
2.45887
3.95185
0.310469
2.1975
1.30706
3.86543
1.7701
1.26346
1.86799
1.74592
1.37751
1.48431
1.66538
0.764551
0.42151
1.45675
0.0141173
2.0252
3.51992
0.00984875
0.0792861
0.501129
0.44379
0.182911
3.4392
0.924946
0.655605
1.6083
2.6599
0.675874
2.6271
1.8976
0.85197
0.681412
1.01932
0.793452
0.796713
0.251717
1.18765
4.26406
0.995974
3.45069
0.191262
0.246931
1.68735
0.460673
2.1317
1.62059
0.289338
0.735035
1.03088
1.03296
1.12797	0.602969	0.233495	0.0524867	0.129472	-0.003055
0.971044	1.0354	1.36075	0.324784	0.181219	0.00161736
0.184589	0.119273	1.69913	0.39964	0.279252	0.0991396
0.364245	0.942658	3.02708	0.022216	0.342384	0.199442
0.929368	0.750597	1.32077	1.78248	0.4735	0.317506
3.42649	1.2263	1.80101	0.556688	0.110679	0.043409
0.340189	3.67583	1.6621	0.540215	0.0577223	-0.0017532
-0.107354	0.79766	1.55964	0.119493	0.0460506	0.214057
1.31167	1.65942	0.688392	-0.225079	0.17713	0.0388718
1.27808	2.11387	0.378069	0.208748	0.071384	0.0476859
0.317874	0.970179	0.357666	0.672716	0.115735	0.121485
0.225816	0.450879	0.0589899	0.933274	0.220936	0.20781
0.311568	3.19699	1.46156	0.587847	0.302597	0.072212
0.208994	0.030857	2.38308	1.99658	0.0758249	0.0397262
0.753309	0.781235	0.352248	1.48835	1.53319	0.014592
0.630896	1.89619	1.03079	0.28148	-0.0462477	0.285583
-0.0171646	2.36717	0.18344	2.653	1.45713	0.412571
0.113726	4.08975	1.91641	0.185029	0.00206628	0.0936267
1.54252	0.479844	0.648347	2.49888	0.0555671	0.38549
1.16082	0.973737	2.18392	1.834	0.206214	0.0719293
0.607913	1.9916	3.32471	1.77597	0.135119	0.0293826
0.639597	0.497634	0.408814	-0.0707635	0.125545	0.124163
0.171913	1.80606	1.82204	0.487871	0.147435	0.0427884
0.870829	0.993462	1.83204	2.19541	0.28345	0.201064
-0.0637371	1.97857	1.48821	0.211378	0.0625057	0.0552471
1.04611	1.52285	0.648828	0.137572	0.093861	0.0343666
0.702027	1.08737	0.208712	0.0183639	-0.0420588	0.0718324
-0.0870978	1.03724	1.95691	0.39193	0.138462	0.0333423
0.895037	4.26018	2.63533	1.24213	0.413261	0.0629435
0.272892	0.31058	0.967934	0.265078	0.0368704	0.355935
0.362122	1.2872	1.5657	1.54534	-0.0270245	0.551249
1.92102	0.718047	1.14033	0.597888	0.0269521	0.35057
0.0732103	0.0756783	1.45929	0.322639	0.186877	0.0561325
0.778492	0.595657	1.03895	0.960871	0.0732564	0.626288
0.241338	1.05936	0.786037	0.0134402	0.32739	0.45959
0.223261	1.17558	1.66346	0.12677	0.0543014	0.348651
0.493553	0.102481	1.4718	0.137687	1.6178	0.185851
0.947245	2.34901	0.809362	0.618414	0.179334	0.125939
0.147718	1.38603	0.797271	0.651806	0.0260479	0.00424663
2.08114	1.51281	1.05096	0.582324	0.0975134	0.0852055
0.962875	0.690749	4.95725	1.49081	0.521533	0.0850601
0.22546	1.6322	0.310693	0.104863	-0.0774698	-0.113626
0.090189	0.501639	0.782128	0.0746671	0.184845	1.06213
0.00136485	0.948052	0.658836	0.363754	0.785499	0.104424
0.765085	2.69927	1.17192	-0.0540211	1.09217	0.155989
0.747468	0.586946	1.46601	1.34289	-0.0253009	0.0221111
0.205476	3.00375	0.901216	2.27529	0.483934	1.05562
1.04326	1.63647	0.267815	0.498042	0.144446	1.72328
0.35047	0.557167	1.33212	1.02058	0.55263	0.195087
0.24749	0.795025	0.345426	1.48764	0.04497	0.320123
0.371892	0.297654	1.37936	1.41794	0.0440596	0.245278
2.9343	1.27509	1.06999	0.0480018	0.284718	0.449111
0.267955	1.42855	1.27245	0.0885166	0.2182	0.457434
0.268173	0.272124	1.59284	0.0434694	0.122332	1.19261
0.306049	1.89082	0.183787	0.0114486	0.157327	-0.0408088
0.0271407	-0.0593476	1.45527	0.562514	0.063352	2.42437
1.99954	0.551803	0.262755	0.396552	-0.068769	0.519116
1.31958	2.39881	1.63146	0.178519	1.19963	0.276603
0.161422	3.04827	1.48019	0.920267	0.26044	0.0606222
1.18014	3.2187	0.908497	0.378188	0.963996	0.947203
0.603973	2.53881	1.90554	0.285525	-0.0010008	0.463997
0.818998	0.316384	0.738853	0.206882	-0.0280579	1.23461
1.53898	1.47817	1.67168	0.0226088	0.0796126	-0.153018
2.38277	0.726903	1.7857	0.106135	0.404702	0.279275
0.529418	0.797042	0.222821	0.184816	0.819131	1.38646
0.63727	1.59191	2.1202	-0.121181	0.131976	0.162146
1.23766	1.28505	1.30257	0.423967	0.268167	0.0544369
0.656877	1.92682	1.08023	0.0545063	0.210497	0.125036
0.567391	0.631362	1.99097	0.0697988	-0.109378	0.0548073
0.554103	1.32831	1.21504	0.0727238	-0.0327331	0.0313044
0.483623	1.74646	0.361364	0.174486	0.23241	0.108207
0.516109	0.488721	0.460955	-0.09228	0.193487	0.584381
3.6717	0.130909	0.269813	0.121813	0.341461	2.81099
1.25956	0.265502	0.894934	1.22522	0.0760653	0.192116
0.652776	1.64568	1.01713	0.333892	0.235052	0.201596
0.950924	0.496736	0.762004	0.871338	0.11892	0.132221
0.158168	0.30147	2.03914	0.121964	0.0941494	0.342192
0.443737	3.00229	2.00927	0.546494	-0.110765	0.0565101
0.215508	0.0966633	1.0948	0.0134227	0.122839	0.275239
0.036211	0.539221	0.968779	2.32518	0.229256	0.101326
3.44011	1.09092	0.262693	-0.0813235	-0.0038788	0.073339
0.745443	-0.126126	0.330263	0.26889	0.607332	0.0716828
2.62935	5.85014	0.176085	1.56878	0.432397	0.0884622
0.135045	1.90281	1.52886	1.25526	0.0253669	0.201975
0.311198	1.87938	4.30693	0.55061	0.281417	0.128192
2.14645	0.442709	0.542844	0.0489604	0.0824046	0.0545076
0.743709	0.4036	0.455771	0.228136	0.183343	0.160131
0.365505	1.52266	0.306715	-0.0017686	0.488377	0.408305
0.276562	0.933719	1.24571	0.256207	-0.0026531	0.09034
0.687749	0.950505	1.14347	1.77475	-0.0887806	0.200049
0.157262	1.82444	1.03672	0.114964	1.77668	0.643756
0.515888	0.369679	0.0861369	0.17153	0.131952	0.225497
0.563862	0.422899	1.27537	0.051748	0.427755	0.572017
0.459952	1.44993	1.62585	0.0724627	0.104774	0.30086
0.0590837	1.10134	0.520114	0.0541086	0.0761757	0.588636
1.61859	1.64376	0.473805	0.733419	0.454461	0.0939119
0.919138	1.87337	0.196188	0.768871	-0.197435	0.155638
-0.0221569	1.43935	0.939791	0.350948	-0.010292	0.103555
2.1288	1.70471	1.23723	2.07272	0.0400444	0.300895
3.24022	2.05629	1.12346	0.014395	-0.0244279	0.541792
1.15707	1.09441	2.72189	1.09587	0.197843	0.149767
0.201142	1.84608	0.499857	0.836062	0.117832	0.225138
0.946602	1.05925	0.718118	0.658075	-0.0441121	0.125474
1.2908	2.93265	1.55433	0.00156712	-0.0520878	0.0736395
0.731643	1.42343	1.71451	0.346615	-0.0029313	0.353509
0.394278	1.08392	1.52679	1.52859	0.116116	0.124143
1.27242	0.973769	1.79985	1.4614	0.285527	0.12581
0.245665	0.144479	3.20224	-0.0692324	0.258233	0.341685
0.504319	1.52738	1.4814	0.32244	-0.0049436	0.566258
0.395536	0.150128	0.0324835	-0.370328	0.435837	1.14097
0.0596384	1.47508	1.49767	0.320722	0.152675	0.952589
1.5212	0.814143	0.0869896	1.14577	0.590871	0.401817
7.29231	0.912506	1.38047	0.0734634	0.237052	0.0934061
1.58676	0.539469	0.563498	0.0334551	0.152167	0.146406
0.840948	0.976222	3.03625	0.964977	-0.0138269	0.290114
4.11988	1.76357	0.70122	0.217207	-0.075284	0.243155
1.30021	2.01522	0.63704	-0.0150146	0.303507	0.190676
0.843974	0.646808	1.00496	0.473862	0.15319	0.0858942
0.587525	1.09704	2.18832	1.82443	0.110075	0.473408
0.458069	1.09146	0.131434	0.379625	0.255893	0.212667
0.0448997	1.86152	0.989754	0.0845128	0.15376	0.213626
0.118067	1.63056	0.512387	0.328673	0.343377	0.0756859
1.04823	0.273703	1.95322	1.21264	1.10019	0.296466
0.976309	1.4607	0.647766	1.92279	0.329894	0.943171
0.158346	0.575931	0.198984	1.03956	-0.0871126	0.243901
4.13792	0.7269	0.275119	0.156157	0.0198584	0.140015
0.395227	0.520669	0.355134	0.309575	-0.0154938	0.618723
0.967924	0.513508	0.898849	0.131244	0.29628	0.0575702
0.0618453	0.975486	0.626016	0.0578606	0.838353	0.284644
1.04023	1.58308	1.42556	0.0105056	-0.0294556	0.173077
-0.0057447	0.763	1.86627	1.18982	0.678187	0.227647
0.0315491	2.6147	1.50517	1.18937	0.15785	0.0254491
1.06134	4.39973	0.858086	0.551363	0.249948	0.0628568
1.12376	1.63771	0.774864	2.0939	0.45888	0.336283
1.01331	1.91001	2.93547	0.147428	0.413905	0.0861111
0.22808	0.623215	2.60089	-0.154343	0.047106	0.68891
0.358496	0.831613	0.843885	0.0763157	0.151389	0.154186
0.21519	1.83992	2.0993	0.407599	0.0424301	0.13625
0.713481	1.009	1.21929	0.119914	0.031201	0.738458
1.19404	1.53898	0.603305	0.293086	0.0874121	0.364318
0.501738	4.91993	1.61652	0.164839	0.184656	0.245894
0.348437	2.30376	3.11606	0.0599272	0.0124669	0.0890178
1.06553	-0.238152	1.60274	-0.117209	0.0519087	0.137125
0.276605	2.81018	8.04555	0.887491	0.0226789	0.607573
0.21122	0.801147	1.27738	0.0760701	0.00965551	1.89989
0.627574	0.702367	0.295668	0.933567	0.185773	2.40429
1.31195	0.740352	3.66308	0.0807495	0.0846257	0.562146
4.84628	0.152818	1.3784	0.188719	0.040427	0.943315
1.62575	0.00292956	0.798927	0.1194	-0.0477255	0.0909702
0.170142	1.26145	1.57669	0.311891	0.0954296	0.529489
1.27651	0.350931	2.94803	0.208978	0.0466144	0.215711
0.0320899	0.977847	1.34793	1.0023	0.019492	0.038534
3.31546	0.80909	2.33922	0.205872	0.0150854	0.0328367
0.247932	-0.0353294	1.13358	0.142911	0.0640136	0.0359753
1.15824	2.52768	1.98994	0.912196	0.0382424	0.16847
0.990759	1.14112	0.453129	0.690661	0.107829	0.0262769
0.112094	0.721716	0.331098	2.13671	0.0303269	0.0538307
1.00661	2.25182	0.327217	0.562571	0.187995	0.100225
0.0489623	1.09531	0.309578	0.0590338	0.356967	0.0722407
0.286581	1.92279	0.237685	0.0444049	0.0951538	0.00630998
0.0799267	0.85319	1.51224	0.442572	-0.0854064	1.31022
0.898796	1.44739	0.584455	0.0534994	0.152835	0.104104
1.21551	2.00355	1.42078	0.544482	0.0407587	0.245378
0.853965	0.736633	0.698292	0.328897	0.519747	0.0784896
1.67452	0.436823	0.77077	0.324023	0.0365682	0.741065
0.409477	1.31451	0.210703	1.13963	-0.0298139	0.173406
1.49131	0.59416	0.106581	0.307906	0.111717	0.405124
0.367442	1.09081	0.888817	0.486582	0.136214	0.114834
0.770497	2.23157	0.253024	0.243679	0.0455662	0.081393
2.2023	0.996665	1.28375	0.199928	0.0304264	0.496519
0.652357	0.00646186	0.802285	0.0651846	0.319454	0.272353
1.44223	0.824701	1.81799	0.155712	0.0189706	0.301407
0.0784103	1.0755	0.514528	0.0402617	0.0349999	0.291981
0.474428	0.477513	1.04758	-0.0781933	0.62946	0.811048
0.539453	0.51908	0.561336	0.502509	0.0296886	0.107798
0.277688	0.223966	0.902214	0.385164	1.15845	-0.0962693
0.00526427	0.391213	1.31952	0.0972913	-0.0073344	0.0136151
-0.0830547	2.50031	0.637055	1.42395	0.113867	-0.0161645
0.447865	0.603834	1.17465	0.0530595	0.175803	0.214985
0.240256	3.6842	3.60003	0.146132	0.0470485	1.45247
0.621625	-0.0464347	0.248249	0.0642303	5.64236	0.290256
1.59308	1.62161	-0.0314299	1.31656	0.0660197	1.84733
0.114576	1.45643	1.91676	0.270457	0.0973066	0.0421792
0.738728	0.993204	1.44717	0.403072	0.149323	0.0181005
0.288721	3.44813	0.446031	0.0237396	0.0779806	0.155382
0.240516	0.761128	2.00397	0.054912	0.129625	0.0426744
1.12329	1.84855	0.230239	0.275024	0.0911208	0.0878809
0.236142	1.43545	0.864056	1.01794	-0.0123535	1.07901
0.674105	0.165384	0.345323	-0.0314248	0.00280041	0.0319896
0.136079	0.864955	0.778995	-0.195354	0.361522	-0.0049829
3.42558	0.492264	0.614775	0.863096	-0.0009229	0.0811323
0.252866	2.18936	0.703785	0.245309	0.00366092	2.22352
2.31972	1.46507	0.550372	0.896319	0.020454	0.28204
0.204438	1.30827	0.293291	0.0505591	0.0504543	0.262954
0.966002	2.11341	2.02489	0.140128	-0.0247325	0.0767206
0.267529	2.40636	1.66129	0.860512	-0.0077483	1.69477
0.746373	1.36326	0.885259	0.10246	0.0872092	0.651846
1.27911	0.376877	1.48052	-0.0659377	-0.0075634	1.27209
0.829259	-0.118185	0.36444	0.656231	-0.0050669	0.497222
1.24152	1.37594	0.184215	-0.105567	0.227616	0.0484847
0.536927	1.39569	1.24196	0.257874	0.0118259	0.222368
1.44703	1.2355	-0.0244484	0.607985	0.273759	0.311494
1.27096	1.31762	0.015003	0.108558	-0.0114739	0.355326
0.412392	0.110395	0.5498	0.407117	0.0680684	0.353865
0.676404	0.711723	1.87644	-0.0551343	0.0645805	0.101917
0.14704	0.125252	1.71613	0.029108	0.0400287	0.102797
0.527016	0.50233	1.87147	0.642272	-0.223567	0.604574
0.672111	0.376323	0.604803	0.288481	0.119167	0.0288789
2.69301	1.78101	1.03306	0.626394	0.0739452	0.147579
0.349102	1.00861	1.05131	0.404349	0.140475	0.215016
0.0974438	0.687129	0.692958	1.75807	0.0151272	0.582882
0.526807	1.51399	2.34532	-0.0407713	0.0865611	0.112351
0.182998	1.02834	1.2259	0.158244	0.0544544	0.125251
0.222759	0.126608	0.683184	0.218108	0.0834501	0.314232
0.477267	1.05378	0.369218	0.0513624	0.0744832	0.0110592
0.502797	2.15551	1.3572	0.0138532	0.39563	0.0195827
0.431619	0.374484	0.673349	0.377437	0.724992	0.333676
0.785761	3.08376	0.0495833	0.394954	0.133278	0.0303424
0.462635	2.33123	-0.0012819	-0.033174	1.05271	0.0644265
0.608758	0.484817	0.280646	0.151099	0.0809817	0.114416
1.72929	0.323633	1.0548	1.07457	0.196513	0.179898
0.928578	4.03044	1.39768	0.290555	0.218146	0.128344
0.874687	1.0981	1.63219	0.291431	1.03161	0.166841
2.63138	0.463276	0.833245	0.0500972	0.248083	0.0296509
0.549533	0.272503	1.67802	1.99458	0.0540933	0.0401292
0.25306	2.31304	0.584978	0.0315021	0.120359	0.0824429
0.285025	3.83198	0.0104293	0.0415688	0.0500162	0.165801
1.64391	0.17423	0.21184	0.0732042	0.066186	0.0142924
0.0744025	0.500437	0.342991	0.0728015	0.141376	0.0493803
0.456032		0.108807	0.00347579	0.15717	0.220722
0.27518		0.959721	-0.0771763	-0.0062993	0.0979115
0.799888		0.819024	-0.170587	-0.203308	-0.0139628
0.871041		0.661116	1.51395	0.111592	0.0284477
1.76579		0.211664	0.00751655	0.00059599	0.170815
2.10333		1.63576	1.18757	0.0218014	0.0874834
0.245369		0.252621	0.0874637	0.0230877	0.211921
0.652907		1.21209	0.00851523	0.00502218	0.272864
0.904406		0.691582	0.0941569	0.0926809	0.134589
1.04999		0.836044	0.179591	-0.0071261	0.141997
0.260151		1.10075	-0.0291121	0.0494749	0.390092
2.19856		1.17126	0.685594	0.0274431	0.0594972
0.451497		0.490532	0.275103	0.246558	0.0661698
0.0919508		1.51553	0.332221	0.128853	0.00039047
0.273196		0.747611	0.105905	0.0302726	0.140395
0.334919		0.146199	-0.342638	0.191477	0.38065
1.23263		1.09665	0.101148	-0.0238132	2.39172
1.09732		0.0356506	-0.0106993	0.0844335	0.0363931
0.35188		0.616538	0.281375	0.173066	0.241921
0.0695977		-0.0378647	0.275328	-0.017338	0.0912667
0.172676		0.481987	-0.102585	0.195297	0.138536
0.872818		1.30706	-0.0098738	1.2318	0.546524
1.15516		1.38799	0.107851	0.0221241	1.07727
0.709008		0.0255422	1.31204	0.122167	0.21746
2.75852		0.279917	0.0373877	0.907642	0.337651
1.94087		1.58232	-0.0241498	-0.127905	0.178344
2.15851		0.21311	0.504803	0.395271	0.188371
0.951855		0.0935789	1.27	-0.08217	0.18456
0.358442		1.10354	0.899048	0.170736	0.153587
0.914002		0.33728	-0.0479946	0.111631	0.398317
0.198136		1.06807	0.0173664	0.0810923	0.373679
0.328906		0.43762	0.00767048	-0.0702855	0.248518
0.598254		0.309711	0.551731	0.226536	0.093788
0.637042		0.949977	0.0285471	-0.0051823	0.504008
0.984692		-0.0304108	0.00532947	1.47787	0.0880995
0.289499		1.55894	0.752379	0.824784	0.196563
2.14326		0.437588	0.229982	0.00751756	0.10597
1.06473			-0.185215	-0.0471569	0.296816
0.726056			0.16103	0.36604	0.022838
0.22741			0.331992	1.40657	2.00212
0.0981645			1.03585	-0.117431	0.778062
2.84642			0.0426083	0.219675	1.01376
1.74431			0.441833	0.180169	0.10349
4.34057			0.481922	0.0758076	1.17215
0.0528794			0.259588	0.0420817	0.850691
0.132529			0.132601	0.00942904	0.307191
0.0455984			0.0728652	0.0160367	0.135732
0.885877			4.1426e-05	0.030062	0.422695
0.242905			2.18671	0.0646414	0.458625
1.15279			0.0935496	0.125761	0.464285
0.506888			0.25523	0.457614	0.183369
1.1573			0.0537047	0.152686	0.0355405
0.871821			0.246256	0.0232389	0.0946789
0.177147			0.0679721	-0.0266824	0.0514442
0.615323			0.00604793	0.167491	0.0201914
0.104411			-0.035445	0.00982873	0.00786271
-0.0405693			0.177942	2.24256	0.0475411
0.44677			-0.025962	0.174603	0.166397
1.23306			0.286034	0.267831	0.143592
1.11678			0.0243259	0.920588	0.174335
0.189249			0.555319	0.0231167	0.725222
1.03803			0.849366	0.0557801	-0.0061376
0.78404			-0.0099873	0.14605	0.032933
1.75574			0.527041	0.289586	0.161528
1.37148			0.181087	0.111004	0.0664547
0.045744			-0.0787799	1.7601	-0.003111
0.777758			-0.0908395	0.176349	0.405462
0.0807526			0.731322	-0.133507	0.161992
0.317812			1.18392	-0.0035604	3.82574
0.173607			0.126346	0.184836	0.907509
1.25088			-0.141389	0.0765521	0.046199
0.469822			0.22246	0.156606	0.189956
0.164038			-0.0704233	0.0488995	0.915013
0.325692			0.27853	0.34748	0.123662
2.12257			-0.0238531	0.197149	1.31473
0.128651			0.0446429	0.0191035	0.388513
1.39391			1.02443	-0.0443069	0.0112043
0.964499			0.375948	0.222823	0.0333659
0.279003			1.19279	0.217467	0.263857
0.993556			-0.0731308	0.481323	0.131158
0.900272			0.0176951	0.182724	0.365029
0.427931			0.0183202	0.0379944	0.219719
0.773429			0.327292	-0.0317488	0.0554642
0.405923			0.0463037	-0.187904	0.131554
0.0993687			0.023711	0.278844	0.135562
0.244113			0.193699	0.224526	0.0374529
2.04724			-0.0177625	0.113588	0.0696311
0.27754			-0.0316046	-0.0611815	0.152335
0.311195			0.1272	0.096959	0.184426
1.22806			-0.0062001	-0.101091	-0.0304378
0.230145			0.0104859	0.844437	0.704483
0.585285			0.0637032	0.858706	1.37827
0.163769			0.349749	0.159874	1.03551
2.52415			0.0129517	0.312072	-0.0451033
0.609214			0.251451	0.0481935	0.00225394
0.264513			-0.0360346	-0.0124969	0.241076
1.01843			-0.0031736	0.140937	0.0998427
1.07276			-0.222341	0.640123	0.102061
1.03752			0.00440133	0.295135	0.82562
-0.0230781			1.11211	-0.0478976	0.887087
0.593538			0.0125013	0.573508	0.136191
-0.0016114			0.206564	-0.0060525	0.0382492
1.54398			0.511307	0.0757704	-0.0735078
2.08413			0.264314	0.587272	0.0127486
0.410003			-0.164975	0.214467	0.125769
0.113756			0.525597	0.0583475	0.0539721
1.09136			0.0854888	0.238023	0.168855
0.544079			-0.0156559	0.671596	0.491132
1.17673			-0.0976757	1.08693	0.866672
0.144977			0.137929	0.156185	0.221574
1.58669			0.274264	-0.0234087	0.043001
0.186535			0.443527	1.13995	0.0638459
3.07593			-0.319001	0.2074	0.0174077
0.646462			-0.0637194	-0.0530435	0.0295084
2.98548			0.688668	0.213921	0.166207
0.463681			0.374721	-0.0450568	0.387607
1.43819			0.370938	0.196124	0.0511388
0.465286			0.325466	0.448089	0.383065
1.94251			0.291251	0.281291	0.577733
0.864075			0.370124	-0.0118592	0.427723
0.337722			-0.153093	0.0695477	0.0380385
0.855258			1.07983	0.448645	0.0792616
0.155139			-0.0268626	0.194308	0.212394
3.22873			0.216669	0.174943	0.0895715
0.500744			-0.258951	0.349757	0.032222
0.200123			0.015868	0.127626	0.0710904
0.671247			0.0312209	0.220522	0.257162
0.799043			0.375946	-0.00426	0.235547
0.458199			0.127338	0.115566	0.169086
0.685681			0.145597	0.196134	0.694154
0.59176			0.813624	0.222647	0.535899
0.116226			0.870336	0.839714	-0.0009777
0.344312			0.430838	0.498462	0.29858
0.669056			-0.0663521	0.0297013	0.0753644
0.40201			0.951646	0.181468	0.151866
4.45092			0.199154	0.0317344	0.262506
1.39943			0.687094	0.327501	0.242453
0.304941			0.0732851	0.0814298	-0.0353214
0.22314			0.401877	0.128988	0.0734854
0.151772			0.23853	0.0551281	0.105251
0.857939			0.109292	0.0712939	0.119288
0.36198			0.254514	0.0919516	0.400918
1.13414			0.203788	0.0197901	0.315441
0.165021			0.0675403	0.0824908	0.259454
0.542553			0.124521	0.00013945	0.520964
0.346831			0.297799	0.0494827	0.425916
0.509717			-0.010897	-0.0031307	0.773462
0.521188			0.320623	0.0649639	0.459441
0.421282			0.546974	-0.0206074	0.0590257
0.231653			0.0491132	-0.0088823	-0.0574885
0.595219			-0.0020649	0.153316	0.340234
0.196756			0.592619	0.0298167	0.157738
0.6856			0.0383057	0.112002	0.510382
0.716604			-0.0877012	0.0321555	0.0310984
0.854072			0.0374644	0.0379507	0.0669723
0.179883			0.112973	0.0547456	0.138484
1.0218			0.424867	0.0788321	2.81749
1.70033			0.562571	-0.0593784	2.44958
1.07989			0.348199	-0.0123176	0.248257
0.88716			-0.14388	0.00939494	0.100993
0.506138			0.140626	0.201354	0.413969
0.514661			0.0683626	0.268439	0.18884
0.281558			-0.148685	0.0646795	0.911909
0.244678			0.146418	0.181032	0.0512798
0.373871			-0.0626837	0.10034	0.0354144
0.652455			0.0222956	-0.216452	0.280792
0.424731			0.113635	0.0705497	0.121931
0.647453			0.0592294	0.0145408	0.0910074
1.01539			0.0464929	0.202433	0.271443
2.53193			0.0979195	-0.094152	0.295867
0.287462			0.00891908	0.253799	0.0438387
0.44565			-0.0215576	-0.151109	0.101595
0.590476			-0.0403448	-0.070093	0.0159866
0.974481			0.334534	-0.0350325	0.0188516
0.464016			0.0991666	-0.0209712	0.202442
0.366677			0.0033407	0.216247	0.351893
1.22221			0.0240979	0.508496	0.0448086
0.839377			0.043656	0.268998	0.0331257
0.744914			0.113708	0.061854	-0.012457
0.921666			0.0540533	0.428712	0.172217
0.471255			-0.0275906	0.194463	0.0550543
0.340217			-0.0603297	0.492624	0.579262
0.168951			-0.109673	-0.197062	0.42455
1.02746			0.280665	0.0795131	0.357361
0.692959			0.0490863	0.0800046	0.25731
0.63291			0.0111767	0.0254663	0.0687377
0.804408			0.450676	0.181415	0.230161
			0.0482789	0.635273	0.068594
			-0.0361863	-0.0321314	0.0344067
			2.40684	-0.0007893	0.0291368
			-0.0616268	0.811502	0.0814437
			0.0080864	0.057555	0.185197
			0.100207	0.0302819	0.252951
			-0.162827	0.0632979	0.0152122
			0.0625689	0.513111	2.89766
			0.00101775	0.362634	-0.0107275
			0.0294291	0.0616927	0.0489244
			0.197572	0.397623	0.114352
			-0.048037	0.485169	0.275755
			0.314114	-0.0283446	0.203008
			-0.267903	-0.0750689	0.245258
			-0.0229869	-0.0001755	0.55712
			0.0886123	-0.0577589	0.134124
			0.00173066	0.114684	0.103061
			-0.129159	0.0600266	0.179706
			0.142612	0.0139676	0.56861
			0.749452	0.227349	0.0430589
			-0.207728	0.00383817	0.263533
			-0.0073357	0.202948	0.392856
			0.299312	0.651688	0.0660589
			0.0201889	0.188976	0.107369
			0.00195655	1.11919	0.0602324
			0.00127922	0.252774	1.46539
			0.175071	-0.0066507	0.0237945
			0.356181	-0.0034193	0.192509
			0.0917785	0.336132	0.313483
			0.562952	0.0482847	0.0749446
			-0.0289295	0.122565	0.107332
			-0.108418	0.396071	0.148295
			-0.0422119	0.228923	0.200592
			0.0897112	0.471245	0.439757
			-0.0252432	0.0199617	0.341531
			0.798275	0.15802	0.673125
			0.0146184	0.0126195	1.45353
			-0.0535211	0.133285	0.144137
			-0.0361163	0.552047	0.272868
			1.15791	0.0270832	-0.124946
			-0.107016	0.409003	0.0129128
			0.0715355	0.295201	0.141372
			0.13451	0.271071	0.0472543
			-0.254556	0.0270503	0.512331
			-0.137205	0.0821828	0.55684
			1.9441	0.110557	0.213387
			-0.0684982	0.62489	4.51768
			0.252646	0.207247	4.79383
			0.759043	0.0402311	3.77662
			0.0267068	0.694806	1.25429
			0.0333682	0.0941425	1.24723
			-0.0237733	-0.0170897	0.119246
			0.015566	0.20444	0.0377598
			0.0533282	0.237701	0.634573
			-0.0109507	0.968837	0.0549799
			-0.0905587	-0.0726528	0.280447
			0.193396	0.666494	0.240171
			-0.0281261	0.553148	0.0625204
			-0.0786867	0.76265	0.114525
			0.00501889	0.306945	0.0434538
			0.015549	0.221868	0.0299664
			0.203379	0.331312	0.129575
			0.370077	-0.0525168	0.101597
			0.0901186	-0.0188784	0.498997
			-0.060438	-0.0073588	0.180274
			-0.123354	0.259901	0.424025
			0.0342227	0.776793	0.14253
			0.987075	1.64597	-0.007111
			-0.0783322	-0.0096629	0.6383
			-0.0481193	0.262326	0.239803
			-0.0184199	0.321863	0.13558
			0.10973	0.442468	0.155435
			-0.255442	0.13551	0.0725918
			-0.101676	0.260328	0.768876
			-0.0058429	0.719775	0.504314
			-0.0364321	0.297769	0.00197792
			0.0430394	0.435105	0.168924
			-0.0374006	0.452842	0.349139
			0.00811511	0.00300187	0.204755
			0.41707	-6.389e-05	0.117773
			0.031349	0.082992	0.169504
			-0.0136604	1.51726	0.108224
			0.0316714	0.0299533	0.282847
			0.470826	0.746664	0.215083
			-0.0101628	0.371905	-0.0612592
			-0.0091953	-0.0334093	0.205342
			-0.0289239	0.147457	0.00952425
			0.0630664	0.519633	0.163144
			0.299728	0.119407	-0.001045
				0.162264	0.0471563
				0.515291	0.341614
				0.22871	0.161363
				0.591632	0.57434
				0.994483	1.82994
				1.48311	0.125975
				1.06211	0.384853
				0.077313	1.10575
				0.16914	0.130686
				0.102187	0.098393
				0.112887	0.236893
				0.0374714	0.0937078
				0.205258	0.121521
				0.166906	0.656185
				0.275483	0.0612864
				0.263199	0.0389464
				0.210847	0.00450912
				0.188223	0.0526504
				0.220145	0.131901
				2.48586	0.0374098
				0.0184771	0.315716
				-0.0098879	0.00553522
				0.328044	0.00439179
				-0.056003	0.0297558
				0.0976201	0.247966
				0.0135124	0.412481
				0.00633328	0.338649
				0.00095284	-0.0725764
				0.0755412	-0.0015969
				0.0654326	0.425667
				0.271614	0.290775
				-0.0070436	0.724295
				0.0930407	0.676867
				-0.0201959	0.320311
				0.339742	0.141581
				-0.0252179	0.682943
				0.104172	1.23114
				0.136284	0.303545
				0.102002	0.851597
				0.0150502	0.191155
				0.187958	0.0314187
				0.291216	0.149912
				0.279044	0.077444
				0.0158289	0.0487255
				0.121329	0.170138
				0.166121	0.173753
				0.485287	0.144053
				0.105795	0.173011
				-0.189748	0.220273
				0.0164461	0.0808527
				0.162229	0.00304935
				0.113465	0.115324
				0.558884	0.0336698
				0.108559	0.106253
				0.222216	0.892392
				0.0705345	0.0637776
				-0.0066908	1.5818
				1.10904	0.814839
				0.0563237	-0.0649629
				0.123873	0.299744
				0.322187	0.0910218
				0.854574	0.0648534
				-0.0012349	0.350238
				-0.0754329	0.265759
				0.32859	0.245983
				0.132033	0.0731826
				0.354141	0.240341
				0.0995981	0.0645169
				0.051514	0.0076805
				0.310273	0.135381
				0.0301019	0.0963524
				0.165054	0.883848
				0.0683001	0.0651879
				-0.185829	-0.0317175
				0.0819802	0.236072
				0.11588	-0.0057846
				0.208674	0.125838
				0.0703056	0.00134141
				-0.0001039	0.488226
				0.0198972	0.817074
				-0.0494087	0.523531
				0.181861	0.209751
				0.0768336	1.21191
				1.64775	1.56278
				1.12595	0.215846
				0.345133	-0.0112972
				-0.0753022	0.320651
				-0.136459	-0.0227292
				0.0140161	0.353965
				1.6759	0.0123513
				0.484065	0.00611945
				0.467611	0.307632
				-0.0073263	0.344258
				0.29338	2.98633
				0.230933	4.0359
				0.195629	0.038749
				0.0286286	1.12365
				0.150586	0.0151781
				0.0510235	0.0598695
				0.0116133	0.271262
				0.403188	1.5697
				0.185794	0.211958
				0.312848	0.457472
				1.22931	0.444888
				0.338554	0.398673
				-0.0094751	0.129805
				0.384686	1.19884
				0.914198	0.123302
				0.0820448	0.0458646
				0.0530695	0.0973029
				0.137819	0.381331
				0.167421	-0.0563173
				0.500766	0.136701
				0.0328029	0.264302
				-0.173155	0.314998
				1.32772	0.0811004
				-0.0065641	0.425979
				0.0144125	0.856041
				0.422476	0.0883101
				0.160776	0.788298
				0.227235
				0.223484
				0.247226
				0.491881
				0.101954
				0.184473
				0.0899671
				0.254868
				-0.0071894
				-0.0371501
				0.0789679
				-0.0212037
				1.90918
				0.0214451
				0.0306153
				0.781219
				0.0564887
				0.260891
				0.334852
				0.0626188
				0.409238
				-0.0127225
				0.179488
				0.221593
				0.241345
				0.480054
				0.170714
				0.0609734
				0.0716415
				0.181881
				0.0886797
				0.0680685
				0.193376
				0.116981
				-0.184204
				-0.0659797
				-0.0290129
				0.0501706
				0.0518262
				-0.0013052
				0.126187
				0.0877801
				0.0780405
				-0.119575
				0.185515
				0.125087
				0.154851
				0.0293411
				0.0356208
				0.194492
				0.198535
				0.403391
				0.375787
				-0.0273105
				0.583509
				0.42639
				0.558309
				0.33892
				0.114998
				0.723031
				-0.0774091
				0.30895
				0.543317
				0.0359421
0.935292	0.544487	0.0330132	-0.0087102	0.361837	0.236425
0.97906	2.02306	-0.096469	-0.0400188	0.0667829	-0.0499029
0.860507	0.306406	-0.0088199	-0.123998	0.98006	3.12355
4.28007	0.289838	-0.0711871	-0.0345581	0.0434563	0.86664
0.11325	1.59213	0.101732	0.0802642	0.24305	1.88257
0.637452	0.595977	0.0212766	0.220267	0.0556892	2.90249
1.31891	0.667196	-0.006876	0.0906163	0.121727	6.8959
0.154236	0.127981	-0.0298067	-0.120654	0.232885	1.30762
0.774173	0.345135	-0.0067924	0.0439156	0.947816	0.363978
1.25832	0.386692	0.247821	0.226434	0.0582432	0.144483
1.41311	2.1551	0.0434351	0.129819	0.23335	0.529684
1.61209	0.424807	-0.0494563	0.00765626	0.0464996	0.357102
0.826411	1.03102	0.261259	-0.0126158	0.624514	0.293741
0.637256	0.557688	0.25491	-0.0018318	0.907698	0.129763
0.37778	2.02055	-0.0649343	-0.0885334	0.341799	0.303197
0.95543	1.01252	0.0681587	0.0268705	6.11895	0.338003
0.166291	0.108918	-0.0427785	0.0242183	0.00437329	0.112089
0.67262	0.03556	0.0220234	0.0225236	0.216784	3.28002
-0.298826	1.75748	-0.0101195	-0.0597602	0.00563472	0.345216
0.608492	0.501064	-0.0152983	0.009047	1.12387	1.1189
1.53786	1.07005	-0.0660314	-0.0323013	1.35594	1.45887
1.71402	1.65924	0.00956134	0.0249239	0.942143	0.115777
0.885356	0.186676	-0.0079441	0.0479105	0.237902	0.444446
0.222459	2.05429	0.120425	-0.0227635	2.73317	1.33193
0.525966	0.560096	-0.0692391	-0.0523195	8.96364	0.366628
0.88102	0.0674813	-0.0661837	0.202102	1.9783	0.308975
0.412318	0.730635	-0.11357	-0.0153945	0.835212	0.256544
0.229698	0.374293	0.0503673	0.011462	0.466496	0.75046
0.786233	1.06664	-0.0067149	-0.0021264	3.08078	0.959882
0.0539096	2.62173	-0.0303106	0.00507793	0.99093	0.508153
0.327997	1.66718	0.00836293	-0.0717318	1.58639	0.268986
0.434152	0.77595	0.877037	-0.0548436	0.693253	0.161352
0.354872	0.4566	-0.0101566	-0.0052093	0.518101	0.105668
1.26913	1.04147	0.0837673	0.194316	0.634888	0.823507
0.198208	0.946991	-0.0116636	-0.0225792	1.40026	1.41643
0.479379	2.42555	0.00906874	-0.212129	4.6658	0.412639
0.0317684	0.653299	0.0415913	0.0409289	0.372007	0.632869
3.279	0.52206		0.0040128	2.19452	3.80463
0.696319	0.42468		0.0475301	0.429991	1.313
0.560312	0.741323		0.0168114	0.158234	4.29003
0.0337129	0.613082		0.300261	-0.0180862	3.35863
0.708063	1.04846		0.00563389	4.119	1.4828
1.93772	0.760259		-0.0163124	3.28814	2.05659
0.00413622	2.3229		-0.0182307	0.633993	0.0984941
3.24015	1.18172		0.0474674	0.0954467	2.52483
0.160003	0.578286		0.231758	0.807459	1.73216
0.993941	2.52272		-0.0391936	3.70352	1.42968
1.84995	0.162826		0.155088	0.339293	0.150652
-0.100045	0.460362		-0.0159011	2.00784	2.52322
0.384635	0.686991		-0.0017001	1.07088	1.15969
1.40971	1.34504		0.170452	1.56016	3.09591
0.0275676	0.355677		-0.0016522	0.346223	0.208577
0.929689	2.19624		0.0981979	1.56901	1.11716
-0.0274644	1.1979		0.0523089	-0.0008129	0.863802
1.01961	0.481329		-0.0621235	-0.0057131	0.397843
0.327736	1.0344		0.0262772	1.16261	0.502824
0.243977	2.40846		-0.0649841	0.235879	1.75281
0.582311	2.30483		-0.163916	0.201645	1.27863
2.83585	0.222521		-0.0233131	0.0790016	1.53914
1.06684	0.358342		-0.034763	0.218078	0.358815
0.0105567	0.401767		0.0629555	0.163678	4.87417
0.489894	0.782793		0.189821	0.605959	0.831587
1.68635	0.336128		-0.0882621	1.48614	0.412729
3.04047	0.870975		0.117837	0.073946	0.44041
0.458	3.321		-0.0286395	0.79481	1.26216
0.227452	1.11426		0.0234408	0.314939	6.31774
0.126835	0.337012		0.148864	0.109648	0.754382
3.64394	1.70975		0.174374	0.231529	-0.0156117
0.154883	0.15045		0.0452568	0.631366	0.155994
0.367076	0.815076		-0.025153	2.00414	1.12488
0.0612815	2.80525		0.00691223	3.07004	2.75916
0.201498	1.13002		-0.0664142	0.283144	0.54813
1.86635	0.452213		-0.065129	0.097443	1.22343
0.717726	0.680211		0.195174	2.76705	0.0477398
0.689429	0.686323		0.0257783	2.90825	0.259913
0.069989	1.28972		0.100694	1.25908	0.452161
2.85959	1.08023		0.113485	-0.0022675	0.178436
0.449827	0.730054		0.0286839	0.401342	0.743605
2.59143	0.966131		-0.177475	0.572164	0.594953
-0.0290789	0.849523		0.0950893	0.897208	3.40089
0.335977	0.113393		-0.0347546	0.161342	1.6668
0.783276	0.859178		-0.047571	1.40094	0.146674
0.658834	0.3402		0.0339067	0.0801346	0.780752
1.8926	2.67683		0.0174871	2.97271	0.162096
0.744793	0.630501		-0.146954	0.158935	0.536361
0.0381804	0.119855		0.0902742	3.73833	1.13191
1.47625	0.252604		-0.0265853	0.925874	0.244627
0.00940015	0.184137		-0.0089688	2.47438	0.127371
0.162265	0.949943		0.0392537	0.131567	0.378447
1.39925	0.793725		-0.0030246	1.2744	0.552118
-0.0338692	1.90856		0.100131	1.35819	0.30076
1.07167	1.28259		-0.0528628	0.900174	2.81584
0.722046	0.7245		0.169636	0.83161	0.10217
2.98666	0.580785		-0.025634	0.761747	0.781993
0.570801	0.364262		0.0876168	0.430607	0.439312
6.11876	0.975853		0.0626923	1.76801	0.291662
0.28254	1.22261		0.249993	-0.0537835	0.371507
0.0506749	0.952087		0.00213013	5.12766	0.268328
0.276221	0.596993		0.0391079	1.82087	2.04961
1.56367	0.61672		-0.0130653	0.892681	1.62682
1.15147	0.375698		0.0214477	0.835297	1.75955
-0.0056114	0.360847		-0.0425448	0.0331089	0.0313345
0.0937305	0.752387		-0.0380876	2.6136	1.72728
1.49886	1.74854		-0.0245135	0.202947	0.777724
0.0858169	2.49304		-0.0340726	0.335136	0.991022
0.288876	0.384797		-0.0260763	0.313208	0.930861
-0.025913	1.00522		-0.0026494	0.256829	2.47302
0.348906	1.07604		-0.0030542	0.289862	0.0154775
0.732422	1.22683		0.0541179	3.08953	1.07576
-5.78844	1.75128		-0.0291712	0.837744	1.79848
0.100993	0.669017		-0.018148	0.377118	-0.0847168
0.0584424	0.262454		-0.0185913	1.30388	0.152336
1.39311	0.59522		-0.0369345	0.77069	0.0959146
0.565948	1.68834		0.0635977	0.00992613	2.10762
0.523729	0.333517		-0.0617944	1.80856	1.91025
1.47868	1.00933		0.0114338	0.833577	0.413484
0.0964936	0.214354		-0.0178926	0.849068	1.14376
0.318204	0.561293		0.0142324	0.880216	0.587558
0.136681	0.518578		-0.0401286	1.11949	0.436794
1.45433	0.745374		0.0370535	0.918442	4.99242
1.13436	2.36702		0.0125212	2.34497	-0.0317468
0.254315	-0.0149383		0.0383477	0.808567	0.688157
0.130971	0.135604		-0.146613	0.77149	1.2406
0.0560581	0.417516		-0.0514565	0.376679	2.56836
0.130744	0.711121		0.150199	0.237528	1.01307
0.549001			0.198977	0.615336	1.16919
1.01614			-0.0461609	0.959994	0.484236
0.336177			-0.132751	0.207261	0.117818
0.677681			-0.151282	0.400736	0.0982741
0.683304			0.0404791	1.07173	0.148545
0.402257			-0.0077969	0.153217	1.81535
1.14621			-0.00647	0.455105	0.0789627
0.154434			0.012807	1.36365	1.03224
0.968032			-0.0993766	0.190492	0.38839
1.29352			0.00339214	0.368352	0.519329
1.42275			0.0645272	0.264243	0.224763
0.485276			0.00305819	0.290269	3.01048
0.205131			0.0484257	0.0397245	4.41688
0.525402			0.0307625	0.486975	0.602174
1.30958			0.00904349	0.0680746	1.33621
0.0671059			0.0789528	0.470798	0.51401
0.774583			0.0424613	2.58236	0.694636
0.19644			-0.0843351	3.51488	0.127518
0.184392			0.0107383	1.05951	0.839973
0.377897			-0.164001	0.643177	0.571901
0.706559			-0.0216656	0.734333	0.0682312
0.586528			-0.16805	3.1535	0.197255
1.16472			0.00158074	0.573461	1.00354
0.162734			0.0179638	1.21256	1.46739
0.174957			-0.144983	1.64241	0.930259
0.542554			-0.0058944	1.35246	-0.0214053
0.353623			0.129336	0.537792	0.0797905
0.465871			0.00511642	0.333227	1.00487
0.172707			-0.0058678	0.183195	0.055142
0.350726			-0.037166	3.34037	0.191611
1.59562			-0.123506	2.35754	0.330255
0.400239			0.0272584	0.746844	0.306188
0.0941496			0.0101895	0.456722	0.140023
0.0279552			0.00176532	0.0158526	0.0440286
0.124001			0.503995	0.445816	0.0239624
0.265817			-0.0665909	0.0207638	2.66348
0.473714			0.0208829	2.21116	0.120815
0.225693			0.0284437	3.11416	-0.0025147
3.82581			0.265369	0.494894	0.00634197
0.417606			0.0703068	2.94942	0.137543
1.23901			-0.0188325	0.716257	0.591846
0.420161			-0.0092395	0.130825	0.727338
0.876783			0.0138239	1.27142	0.548705
0.979572			0.120246	1.20155	0.603449
0.745966			-0.0205802	0.065972	0.531794
0.104564			-0.273075	4.13215	0.0170019
0.482194			-0.0424518	1.30549	0.336376
0.261219			0.217134	0.566246	0.507448
0.68853			-0.0700662	3.80689	0.0941062
0.728621			0.020692	0.0384813	0.538892
3.51562			0.0309638	0.412665	0.1467
0.16447			-0.0658754	0.664612	0.854351
0.182211			0.00339232	1.36924	1.44037
0.355107			0.249517	3.45414	0.261513
2.49974			-0.0223605	3.16436	1.59728
1.69465			-0.0025926	1.37185	0.568602
-0.0503613			0.106634	0.771034	-0.0131207
0.88283			-0.0370342	1.28798	2.07423
0.107509			0.0249618	0.292222	0.205749
0.194199			0.111568	0.0790321	1.00874
0.614763			-0.0158374	1.8609	4.2606
0.26079			0.158466	0.448668	1.09386
0.822271			-0.0045426	-0.0001143	0.900109
0.659409				0.387796	2.07057
0.805318				0.847667	-0.0147815
0.0312654				1.4689	2.38238
1.01779				1.36157	0.652686
0.0645467				2.33183	0.0588698
0.646876				0.633028	0.674394
0.433897				0.184537	3.83016
1.89188				0.797612	2.13752
0.201062				0.961274	0.427189
0.990956				1.10811	0.0779316
0.557588				1.56922	1.28565
0.694381				1.90148	1.1853
-0.125789				0.694526	0.604134
0.121055				0.365633	0.012427
0.103089				1.96439	0.0627683
0.158081				2.60294	0.775988
0.0362398				1.4544	0.681181
0.394653				1.48992	0.464858
0.621928				1.83727	0.779527
2.10073				0.0616021	2.69147
0.103616				0.258553	0.0389367
0.489355				0.0920637	0.159621
0.0580601				0.542944	1.69732
0.21077				0.292573	1.70187
0.731913				0.380945	2.68264
0.307531				0.12901	2.18556
1.411				0.0253401	1.93963
1.69991				0.105291	0.89883
0.518438				1.2405	2.11257
0.497488				0.58962	3.70802
2.44223				0.113285	3.96309
2.48538				0.0438878	0.543138
0.673743				1.15473	0.24788
0.486139				3.10434	4.42392
0.785307				0.638529	0.583236
0.34162				3.57813	1.5038
1.81551				0.61899	1.02751
0.396306				0.905815	0.873599
0.153262				0.581056	0.247484
0.786769				0.133464	0.101891
0.527239				0.488625	0.757741
0.637982				0.731457	1.58463
0.330217				1.13658	0.809039
0.229531				0.458541	0.29266
0.495716				0.754471	0.102849
1.89008				0.626954	0.0654837
2.07942				0.854948	1.19828
0.437998				1.219	0.512715
0.683573				0.437412	0.0296298
0.108004				0.167406	1.08583
0.597904				0.0926231	0.41999
-0.0236349				0.342574	0.781577
1.09783				2.93362	0.136445
0.0326914				0.0523936	2.49838
-0.0226757				0.320417	1.37632
0.0858472				0.123243	0.188594
0.0148923				4.43921	0.158112
0.124831				5.64919	0.351022
1.01053				0.0894077	0.207633
0.194245				1.90897	0.843439
0.22983				0.0969941	0.159216
0.106738				0.526545	0.193353
0.358563				1.62264	0.3838
1.10158				0.0280787	0.00360883
1.00201				3.3527	1.50892
2.14841				0.175898	1.86181
0.605682				0.0495626	0.0534087
0.83098				0.0517085	1.96124
2.90147				1.42813	1.66238
0.0381825				1.14661	2.56095
0.0430472				0.365981	1.80221
0.0742485				0.192655	2.37058
1.15485				0.292408	0.23548
0.659952				1.44252	0.654385
0.277769				2.7706	1.58478
0.310116				-0.015036	0.92393
1.06538				0.122652	1.15449
0.0212285				2.12285	0.12995
1.3219				0.935365	2.8739
0.0986814				0.885493	0.0117637
0.823619				0.713524	0.46337
1.04087				1.59825	0.230322
0.289601				1.20598	0.338413
1.09441				10.5431	1.07573
2.2894				0.815762	0.51848
1.2002				0.315894	0.338033
0.107718				0.149418	1.90865
0.82951				0.0572472	0.455767
0.419061				1.25998	0.767574
0.398929				0.273447	0.346007
0.62976				0.383679	1.06981
-0.0790643				0.170021	1.0839
-0.0677427				0.652891	0.13989
2.16036				0.0205485	0.258175
2.32847				0.183705	0.0985941
1.39475				0.357122	0.554708
0.453113				0.254175	0.47632
0.609358				0.500465	0.359243
0.159887				0.263072	0.0582208
1.82436				0.411164	0.924001
1.29348				0.0782359	1.67893
0.361356				0.471057	0.264779
-0.116592				0.728409	-0.0057353
0.808692				0.255428	0.395698
2.79845				0.800669	0.672349
0.319503				0.663125	0.35003
0.0733485				0.180729	5.27207
0.872176				1.47108	0.317469
1.08066				0.420833	1.668
0.686814				0.116402	0.628103
0.315136				0.360494	0.473975
0.0991049				1.74249	0.500021
0.220447				1.07002	1.06461
2.40507				0.673214	1.84545
0.262169				0.036825	1.28182
0.589529				1.48266	0.115451
2.08128				0.209634	0.0533007
0.725402				1.41946	0.0471147
0.866678				1.41241	0.123398
2.23914				0.227834	0.145627
0.0677017				0.962138	-0.0003153
0.814365				0.0819634	0.165369
0.039998				0.416338	0.412367
-0.0278279				0.107904	0.42312
2.49709				0.0589055	0.117831
0.172488				0.746609	0.190557
0.216322				4.77326	0.315394
0.445805				0.165011	2.65309
1.58551				2.03397	0.173782
0.937513				1.25169	0.0878695
0.594366				0.733914	0.365457
0.953312				2.59862	1.24293
1.96591				1.10573	0.274818
0.0484539				0.575978	2.66424
1.35413				2.72	1.78995
0.58484				2.78668	2.39942
0.286025				0.0276548	0.769734
0.37269				1.26413	0.0013814
0.755776				3.09145	0.579756
1.6911				0.118968	0.642772
0.187956				1.54863	0.920257
0.529477				0.739209	0.124906
0.268937				2.34439	2.21133
0.224955				-0.0008808	1.87696
0.630851				-0.0625587	0.996107
0.855438				1.91409	0.331114
0.348183				2.07478	0.695558
1.01292				0.577467	2.52592
0.187375				0.669003	2.10966
0.402596				1.79647	1.94783
0.799636				3.31501	0.841899
0.110164				0.982908	7.1523
0.0493149				0.27703	6.4454
0.257773				-0.220508	6.83867
0.171123				0.617745	0.297588
0.357236				0.353923	0.576842
0.904041				1.44958	8.82901
0.665123				0.9264	2.05281
1.22814				0.128182	4.06057
0.693683				0.0481552	0.574807
3.05962				0.251691	-0.0362405
1.60105				0.706749	0.827795
0.419699				0.826653	3.50095
0.179526				0.522053	0.0591888
0.308418				0.554398	0.751556
0.80051				0.118894	0.113199
0.113578				0.0178459	2.41563
0.528429				0.184441	1.13523
0.574048				0.789741	0.0675145
0.304884				3.2282	0.792398
0.14222				1.71939	0.146914
4.1187				0.457776	0.563434
1.1274				0.319525	0.875099
0.960988				0.268375	0.506178
0.428247				0.98897	2.3264
0.280152				0.878498	1.7439
0.0418764				0.429989	0.0702501
2.08116				0.0548162	0.432945
1.05976				0.194185	0.242762
0.276492				0.18949	1.23645
5.18324				1.01035	0.501282
0.318005				0.613814	2.27123
0.236983				0.456303	0.53908
0.494281				0.291515	1.83231
0.31897				2.36838	0.304919
0.416597				1.57861	0.00675961
1.76003				0.695217	1.04873
1.23985				0.198969	3.44872
0.0841227				0.502117	0.858595
0.902816				0.64108	0.483223
1.15128				0.741323	0.845818
1.38317				2.72975	0.0687173
0.309565				0.659338	0.140227
0.783011				0.536152	0.341338
0.443712				0.25307	2.13782
0.471123				0.0428691	2.71004
0.186864				2.01772	2.61041
1.08029				0.624332	2.18009
0.183677				0.538157	2.18909
0.176224				0.711302	1.04116
0.775044				1.05116	0.377938
0.390541				0.568454	0.569647
0.825932				0.272068	0.374394
-0.135818				-0.0110789	1.43464
1.2827				3.46167	0.4683
0.858812				2.54811	4.24055
0.833534				1.0881	3.59096
1.20156				0.43491	0.252321
2.09259				3.54585	0.262485
0.271875				0.457186	1.4225
3.01776				1.36586	-0.0077137
0.449335				1.33964	2.82403
0.00843415				3.86228	1.50645
0.115283				2.07384	1.55977
0.0690985				1.52861	1.52511
0.251058				0.301062	1.45013
0.637245				1.9713	6.86492
0.315194				0.449065	0.430015
1.81288				3.90419	0.653857
0.171658				1.7939	0.368099
0.151601				1.94968	2.2239
0.0622938				1.55914	2.03795
0.436916				0.310742	0.12577
0.439994				1.47429	0.424848
0.197742				0.180033	0.361789
0.256824				0.881513	1.20149
0.805186				0.727949	0.0164915
1.13975				1.13204	0.723185
0.21197				1.38668	0.0545576
0.510015				0.0436629	0.219939
1.63411				0.697703	0.399192
1.09611				0.963507	0.130882
0.924315				1.25947	0.728967
0.392588				1.4086	-0.0154246
0.46129					0.0210087
0.525532					0.19571
0.0724053					0.739132
2.64485					0.277314
0.0186551					0.59922
0.531846					0.170359
0.932713					3.39755
0.709543					0.787259
-0.0371413					0.654926
0.284705					5.75007
0.992451					0.793029
1.88853					0.832438
0.185607					0.452381
1.12523					0.703916
0.670877					0.810444
0.434475					3.25987
0.0121562					1.57732
0.709588					2.16733
0.117738					-0.0169953
0.109677					0.526399
1.25002					6.28061
0.177741					0.750726
0.467823					2.4623
1.17448					1.80365
0.340224					0.207999
1.12915					2.59705
-0.0394414					0.985451
1.7731					0.875434
0.292549					0.745133
2.81472					2.99065
1.55782					2.39389
3.71219					0.367877
0.640495					0.776185
2.0191					3.57124
0.260878					0.982321
0.063964					0.233285
0.0990203					0.133453
0.332436					1.01348
1.33165					1.39929
1.08697					0.410002
1.75008					0.549012
1.21352					0.234394
0.299789					2.50395
0.0269447					0.367095
-0.0132586					2.14728
1.05444					0.873889
-0.0021524					0.617497
1.17815					3.7422
1.71346					3.63831
0.115388					1.6605
0.101765					0.238541
2.23485					0.40607
0.0497906					1.75653
0.183852					0.744776
0.687357					0.298654
0.532387					0.320055
0.385162					0.0979888
0.708702					4.28811
0.237757					1.12053
0.394791					1.05993
-0.0005735					0.637197
0.032041					0.730737
0.0980157					5.23282
0.485149					0.96566
0.779265					-0.0048341
0.405954					1.30015
0.145448					0.161155
0.0343807					0.636473
0.739806					0.659106
2.30851					1.31152
0.684809					3.86025
0.0406126					0.392997
0.198					0.646223
0.0182582					1.04137
0.53424
2.74287
0.456126
0.159683
1.1939
0.0754732
0.159548
0.971564
0.0510219
1.095
1.0007
0.248263
0.0055689
1.4008
0.0284371
0.309775
-0.100217
0.433698
0.00592233
0.24002
0.165485
0.508272
0.0937936
0.00981448
0.30046
0.679186
0.199323
0.119279
-0.0569811
2.04738
0.622671
2.86979
0.476059
0.408308
0.635534
2.05405
1.69538
0.109245
1.53969
0.910068
0.885437
0.203776
0.209631
3.62175
1.3508
0.159251
4.29448
0.0635422
2.17477
0.688646
1.11039
0.283634
0.123169
0.073009
0.115382
0.280164
0.298826
0.237275
0.213601
0.396141
0.114954
0.311273
0.586542
0.0974561
0.175744
0.26908
0.158756
0.107168
1.39505
0.00496024
0.742055
0.948464
0.250709
0.643033
0.489268
0.317646
0.175077
0.319063
0.0458463
0.0741028
0.477383
0.00071407
0.251486
0.0762473
1.97503
0.447966
0.44846
0.753513
0.289608
0.290253
-0.0243776
0.228158
0.116896
1.48553
0.369647
0.130683
0.377293
0.490459
0.859582
0.205352
0.94671
1.16721
0.679751
0.427832
0.250368
0.28841
0.00701068
0.0796294
0.287226
0.533275
0.205216
0.142149
0.566925
1.02798
1.09375
0.58305
0.302237
0.231994
0.490228
1.22876
0.192348
0.394395
2.07183
1.54962
0.197987
1.03482
0.419115
0.387554
0.249667
0.159285
0.655528
2.16993
0.2052
-0.0061349
0.0237626
1.92954
0.201747
0.109165
1.08108
0.632106
0.640602
0.288843
0.426147
0.473595
1.99021
2.06742
0.181856
0.402558
1.6819
0.925225
0.267973
0.574091
0.105375
[truncated: 2,274 more rows]

## Sheet: 7B pVASP|GFP Mean Stack Norm
WT	WT;161-FLAG	WT; 161-L465P-FLAG	GPR161 KO; Clone 4
1.59853	0.719267	0.309062	0.636874		Units are Ciliary pVASP/GFP Intensity (A.U.)
0.82613	1.26364	0.330094	0.34347		Consolidated all replicates
0.745528	0.934524	0.0170007	1.11026		Normalized all values to previously calculated mean of pVASP/GFP values from the "WT" Condition
0.662961	1.04731	0.0512677	0.822259		These are the individual means plotted in the foreground of the superplot in 7B
1.16686	0.633927	0.123223	0.980979

## Sheet: 7D Ciliary PKA-R Raw
99 WT	99 Gpr161-/-	99 161	99 161L465P		102 WT	102 Gpr161-/-	102 161	102 161L465P		107 WT	107 Gpr161-/-	107 161	107 161L465P
271.328	4241.01	10083	1690.81		-1520.93	-164.984	13571.8	2748.84		-2837.72	2560.55	9927.34	-836.754		Units are ciliary PKA-R (A.U.)
-172.686	558.347	7860.48	4265.49		-1022.32	964.813	7215.89	1684.7		-1551.38	356.473	12170.2	-323.277		99, 102, and 107 refer to internal experiment ID numbers
830.577	1165.87	5927.89	2006.81		-553.483	737.642	6473.57	1151.33		-1338.91	-1044.63	20045.4	830.249
1535.6	-2812.48	9964.65	148.862		1208.17	966.394	34887.8	4329.71		-2436.83	7505.62	2078.18	-504.343
669.893	-856.547	14811.2	2598.65		1244.3	1060.97	7018.98	2856.83		560.758	-1641.02	8216.31	380.697
582.752	1089.65	8931.07	-1543.13		340.556	606.519	18709.6	-52.5883		1590.38	-764.308	39199.5	-787.301
1556.49	285.682	7660.88	2020.62		1449.8	1114.23	5260.73	2055.83		-830.684	3287.26	54367.3	1368.71
2485.17	-933.163	7458.73	-348.04		2146.07	300.539	10437.4	5307.38		230.142	-790.886	14052.2	617.901
468.695	598.978	5284.11	3029.24		1150.74	2471.82	2776.7	-957.351		1899.06	590.013	18725.7	-33.4104
181.847	-1564.43	4486.75	1936.42		402.806	301.311	22425	3400.77		-4485.53	-1865.48	20960.8	-830.589
545.397	1303.59	4725.17	3384.65		352.315	393.406	8096.54	776.905		-1414.1	-652.036	7688.13	790.959
-753.728	-42.2697	7122.2	1197.68		3668.71	2599.86	40853.7	3041.82		1714.59	-1392.66	10786.9	-194.415
-916.913	-125.866	6262.17	1195.44		-89.995	949.854	9935.63	2416.44		5.15899	-129.996	12270.2	-206.667
-1068.64	1816.72	10795.2	3370.54		1736.26	1014.72	4486.99	11920.9		-955.873	-2437.6	22782.1	-157.148
23.9276	76.2813	5366.74	1465.95		-897.529	704.881	9272.26	2428.02		3217.96	1412.85	21791.4	-90.2024
4478.9	-319.285	16496.3	2930.16		80.097	33.6793	15204.5	3645.64		-403.109	-1722.88	16507	204.585
349.913	-1.02518	11501.5	-193.84		333.497	358.952	10088.1	1830.35		1482.66	-2876.35	10890	30.0772
-347.662	1226.35	5779.99	3149.66		4812.28	938.921	14736.1	3125.07		771.241	-733.474	14729	2873.32
-1147.57	1152.53	12451.4	2358.28		900.896	1720.28	8492.73	1535.23		-691.038	217.124	12020.2	-1652.23
-744.436	1325.97	893.817	3606.64		1704.16	-2.81434	15735.7	1113.61		1903.85	-214.433	17028.6	-727.29
431.433	895.24	4773.08	2568.26		-1085.53	226.539	26603	968.95		-435.964	994.84	20086.3	385.917
490.772	478.905	9516.49	2691.89		1326.42	965.848	3948.81	3735.75		-451.653	-1206.12	41430.6	652.338
103.996	-347.946	4607.31	1635.87		2089.46	151.837	15353.6	776.271		55.6408	-153.039	14390.2	348.98
283.779	1096.13	2739.45	753.296		2053.37	23.3338	5774.47	2491.82		8929.65	-1955.6	25586.2	1212.78
554.386	-494.231	8522.97	-26.5974		1647.79	795.785	18033.3	804.613		-47.2708	-355	8064.62	-1266.55
518.735	258.38	12559.4	-172.886		1160.74	1674.29	13175.8	-564.125		-1817.95	-72.2511	30314.6	-133.287
-84.0138	984.065	2607.71	-590.17		1109.7	1313.56	23970.9	1924.33		79.1837	-309.836	24122.5	-50.9761
-276.654	22.1709	3092.97	1787.65		2215.12	1541.89	5289.72	947.235		477.109	-1863.76	21839.2	-1913.58
-402.519	-639.048	9966.66	-494.017		293.882	2416.95	10780.8	4759.85		-196.197	1332.7	12327.2	252.773
326.62	-147.262	8529.8	1289.75		150.787	543.697	8075.8	1764.79		2493.48	-762.106	12373	1239.17
1614.47	108.478	4421.28	1625.71		725.39	-242.12	23390.3	1479.93		-491.821	-167.579	26339.4	1379.24
2334.34	-111.657	3180.6	123.411		-124.666	656.049	12992.3	4471.92		-10.2566	-1821.66	10022.5	3.18815
-973.613	490.498	4314.23	279.347		2722.17	-494.823	9451.69	1786.23		-1653	2092.54	31156.2	430.559
315.151	-568.096	8338.23	639.158		867.923	413.778	3447.78	577.287		-2184.13	-34.986	10106.9	-367.943
261.002	436.679	2997.76	2952.07		174.658	1083.32	4567.66	2204.53		-979.04	2560.53	26567.7	1058.3
76.4782	597.388	8084.81	598.492		-366.71	35.1758	8554.45	978.774		559.202	-1275.78	42026.4	1024.54
1037.8	238.638	12865.2	-17.6195		2138.64	3707.6	5348.57	1409.74		1726.68	378.42	58284.2	-971.569
2984.15	87.2355	4311.54	3435.01		1238.4	803.003	13418.1	1329.83		635.208	-935.918	21027	-277.173
669.677	149.061	2056.76	1477.27		1616.75	275.562	7366.23	322.095		-436.778	41.5094	25851.9	-208.224
-13.5898	624.032	8622.8	14.9733		2441.74	-21.8963	9344.7	1926.03		-2434.62	84.4597	27719.2	1796.22
2514.12	58.8627	8079.46	-176.314		3068.53	167.068	7859.46	3600.39		2149.97	-665.871	32045.3	-1030.63
827.89	-198.828	7273.01	1405.2		771.9	1272.62	10405.7	6165.56		-952.899	4826.74	17605.4	-364.463
1392.06	343.391	6389.91	-1076.98		302.854	1096.27	5343.95	-912.823		1553.29	1221.38	25789.6	-102.692
1109.43	620.212	8492.59	4749.36		105.647	758.214	3510.48	5061.39		-860.391	-482.414	25196	-699.775
285.538	1656.11	5523.63	970.027		-1142.41	701.146	16951.8	3105.53		627.434	6464.13	23382.9	837.76
1260.81	168.859	3910.31	3264.66		1101.44	1586.08	29263.5	1507.28		177.604	-582.338	20727.7	-302.074
-460.283	605.999	7642.56	1705		2387.52	658.825	14654.4	986.731		448.119	484.215	15727.8	196.784
-754.922	-649.228	7562.01	2016.8		3497.69	425.911	7615.85	1990.81		-412.791	-1917.4	11381	581.904
80.9987	680.945	13957.4	-112.6		347.232	657.017	6658.25	5374.71		677.955	477.169	19479.1	899.063
22.3102	-376.06	7019.16	2497.78		630.721	-147.639	3912.47	2059.89		769.745	-1220.04	15799.9	181.305
326.128	295.04	5298.58	834.043		2510.23	1166.26	22190.6	1557.87		330.382	-114.091	19288.8	-50.6094
4300.18	717.179	11844.2	-1321.84		1095.16	533.578	13061.8	2323.95		1341.71	-195.892	20427.5	-60.2222
797.49	-587.953	6701	2625.33		733.043	976.849	5150.21	1840.72		3039.08	-48.5648	17766.9	830.128
-370.296	410.149	8408.98	1397.64		1084.54	158.227	2960.59	3149.77		216.943	-137.208	10628.6	46.1836
-967.079	305.302	6533.75	-666.111		2276.23	1303.55	9794.73	2840.68		-846.203	-1790.79	14037.4	-1082.46
480.439	542.498	3316.02	1057.85		2003.58	1645.94	6481.45	1270.98		-2889.54	1013.11	8775.93	-882.729
-483.988	615.604	8551.16	1696.32		326.214	682.588	6766.49	6850.81		-219.286	1027.72	12816.6	378.61
-1740.24	-959.853	9527.59	1574.27		1729.34	617.963	15012.8	2129.89		1524.63	306.515	13447.6	469.568
-493.876	-1100.6	4581.04	2483.25		-334.88	655.984	12637.3	3173.31		1161.66	902.188	29659.4	-660.213
490.946	1942.96	21544.2	-658.805		-603.93	438.334	28158.8	2351.02		-865.334	233.36	20265.5	-1252.82
1112.29	1159.47	1198.64	3365.48		1365.08	739.966	4842.32	3372.53		-88.9787	1888.4	30910.8	11.8624
1682.64	-637.792	11963.8	1025.12		-29.992	323.642	8643.55	781.938		-3964.32	-293.891	22108.1	426.662
-2136.82	142.188	10574.7	2017.68		-98.1253	1904.89	12099	2336.97		620.154	923.872	17841.4	-253.699
-316.884	1257.63	6007.68	4993.43		3488.61	1005.87	11493.8	6902.99		-516.207	2618.83	19214.8	515.084
-277.843	1164.04	4873.13	693.12		325.649	189.801	13185.2	3036.21		-991.998	3559.56	15767.6	-489.658
1073.37	-369.446	7585.35	953.548		-497.371	1157.13	15974.1	3213.96		24.2549	3126.26	54491.6	325.364
1442.19	1028.32	5800.22	1546.51		620.582	1292.78	7568.21	1767.43		-1970.11	-1855.54	44386.7	-204.588
-564.814	-368.673	2746.41	870.929		-327.538	-0.326585	3530.77	4403.8		1405.97	129.957	57809.1	-1840.19
5.77866	106.479	9975.46	-10.9727		547.891	1091.44	10953.8	1752.82		-1014.38	1840.3	15784.5	85.3998
-763.047	48.7785	12163.9	1600.02		1255.39	1277.64	29689.5	3469.97		-509.184	189.314	13334.9	-1377.09
1207.41	-70.7414	7211.04	1380.92		9332.41	989.323	12755.1	6906.52		1753.68	993.77	24504.6	-148.657
226.677	863.332	11955.6	4001.65		-144.526	268.032	25425.2	1438.76		918.034	470.259	16893.5	-377.336
3681.8	1789.97	7069.42	51.5926		419.158	-1212.12	13418.7	3129.81		-1683.9	1196.37	13156	-66.144
-154.431	281.016	7301.77	-591.194		2765.37	1554.71	20586.3	2178.36		-1631.11	-877.133	9267.98	216.42
1308.14	97.5418	6167.47	1504.51		495.818	393.229	7940.81	2902.09		980.483	2845.17	46885.2	-850.287
2641.39	701.64	8740.15	2388.05		1400.47	391.016	10816.6	2839.16		-1113.83	1281.59	23542.5	435.882
-270.953	778.181	7416.57	-23.2778		870.92	1409.92	12097.7	-659.687		1599.26	-2422.49	35707.8	-159.354
630.975	1455.16	12776.8	-7.18286		508.357	509.043	8233.6	3307.57		896.454	1370.97	13869.4	214.426
557.367	402.78	10771.7	1431.64		378.188	727.103	28162.9	2831.77		1018.66	-347.001	11033.4	-102.364
600.935	1367.25	6298.32	2252.33		2052.74	1676.19	8436.26	4321.69		-498.287	-282.831	20954.5	-40.7856
974.096	538.767	795.726	21.8568		1170.56	1235.29	5783.75	3603.62		3129.9	2578.21	18625.5	353.159
-812.385	533.389	9163.7	502.106		1175.59	-167.572	13790.6	1559.18		3100.31	2485.44	25318.4	1594.71
91.9351	896.348	9327.37	3160.01		1108.24	467.205	4426.43	2976.86		-585.008	-792.117	27202.3	1320.88
965.159	1001.31	5850.82	2699.46		1091.29	423.736	12348.9	2608.97		-2606.93	476.279	22613.3	-501.374
607.126	106.261	15721.2	310.533		1355.39	3042.19	8332.53	5286.4		-1768.36	-1321.65	40134.2	-291.261
2384.2	253.146	4147.54	-1777.16		2531.99	1166.13	20769.6	3005.13		-795.725	584.144	28241.2	285.785
-106.813	932.398	190.842	-1465.03		1283.81	1766.79	3678.78	1061.26		3668.53	-483.598	22954.6	334.698
-377.347	-2551.91	9708.93	-282.068		-670.338	2396.14	3702.58	2653.32		1750.47	-535.315	27775.3	-1323.9
-789.103	1537.08	12096.1	1951.82		2496.73	1139.36	21312.1	3241.53		-2483.13	3517.48	8320.58	-1038.54
3140.84	1174.03	10154.9	693.499		1541.87	435.18	5662.14	1941.23		-1902.87	4207.57	18144.6	-817.395
2551.81	4501.54	9122.49	3157.53		964.939	373.696	29910.1	5711.47		-376.609	-2477	14343.7	-129.003
3544.53	236.03	10210.8	-147.047		254.584	415.087	8817.97	4547.42		3835.92	332.652	21637.5	438.394
-149.25	1212.37	7118.56	1770.16		911.697	487.881	21501.6	887.158		-141.126	639.376	40363.1	1571.44
1352.86	-774.088	11983.5	580.423		-1199.42	-5.78591	6746.32	2768.66		-2740.23	-1098.37	9039.89	-927.054
136.554	1778.43	15602.5	1921.09		279.951	2598.64	9005.31	1374.46		3071.59	10.8164	37267.9	142.951
-42.9747	864.479	11728.2	3101.71		1195	1474.53	6781.76	4588.91		189.775	123.137	8902.06	976.509
-5.52548	411.933	7310.37	405.237		1430.24	475.425	1925.69	3026.86		300.259	4463.82	11786	2109.96
870.152	82.186	8768.31	2767		2394.64	185.042	21483.6	2159.77		2905.2	1992.59	17417.2	-626.03
392.213	1129.05	3581.85	3045.06		201.534	919.119	4017.47	-253.492		-1461.16	-1132.09	32853.4	45.8961
301.173	-608.87	13186	2883.58		1865.79	118.483	11208	2463.53		-1111.94	-173.418	30884.3	-327.453
31.4585	504.128	16427.9	-785.445		807.055	1229.7	15898.9	-545.46		-87.4465	826.865	22472.5	662.277
1451.29	-817.238	6174.65	-289.022		750.099	1125.32	15426.2	808.382		-739.033	-240.012	13490	963.998
149.37	890.25	9147.92	425.571		923.942	1378.78	7591.97	1973.61		1674.58	185.137	35824.2	1911.2
2423.87	1347.63		-226.288		1718.25	452.768	5593.27	-492.051		-2766.63	1472.01	29329.4	160.747
-547.234	358.485		163.348		870.914	1917.82	6699.53	1229.61		-1964.6	278.179	42132.2	508.418
737.781	-1192.29		13.1698		325.931	966.892	13389.2	877.466		-2785.84	2320.5	24921.1	64.3775
567.043	94.2568		4211.41		2485.44	605.915	4972.4	4727.95		-1018.42	-25.9798	14647.2	-1519.76
202.816	571.573		1353.95		783.526	63.6721	2616.85	1944.74		-1360.35	503.314	38796.5	325.306
-375.944	2580.18		848.361		2032	368.897	15158.5	4877.67		-402.316	154.588	49357.1	-330.391
1655.47	1650.09		1833.62		106.196	162.784	23242.2	2536.56		-1345.85	3268.48	25710.1	1377.85
598.271	1255.58		-74.6914		449.957	310.701	5533.53	3657.64		1601.15	-696.411	29146.9	-183.406
-29.6729	1298.94		2717.09		605.767	1273.98	18597.6	429.809		1480.54	-991.339	19132.8	-207.394
1189.49	778.669		1221.6		597.962	2210.88	11255.3	5698.97		957.703	461.197	21382.5	-212.823
354.425	2321.82		1008.79		710.024	267.719	30414.8	2909.07		316.008	2284.45	15322.6	1545.61
908.567	388.933		950.386		3991.07	1409.85	19807.3	2658.38		1737.26	1367.02	8371.78	316.476
1664.3	441.269		3511.84		3461.08	241.254	13292	2270.5		805.866	-997.065	19069.6	-59.437
601.839	805.963		302.539		675.173	1469.86	15437.5	1268.28		570.662	-1323.6	47541	2617.45
-627.956	1894.31		1691.54		1675.58	279.908	4386.43	1633.83		1192.78	-576.308	26233.3	-729.475
-185.061	3196.1		3821.06		1502.79	708.514	5596.78	1736.16		1227.38	-477.412	10267.5	22.7542
447.913	678.891		1234.76		81.7852	649.347	12472.1	1971.84		2077.75	-101.807	25269.1	-337.739
-628.922	21.7884		1096.9		1906.87	1119.71	20482.6	1927.76		-359.447	1027.1	14817.7	-196.948
499.967	1375.18		3656.45		125.542	1467.59	18550	8001.67		1400.93	1150.54	18869.5	796.142
2131.51	-70.515		1059.01		739.236	571.491	32358.1	2412.23		707.048	-356.356	18260.7	154.579
368.018	-255.481		284.763		395.802	-347.035	13501.2	1403.99		-829.843	1814.33	54722.4	-994.076
1251.41	-493.752		687.59		1300.93	-10.9414	8266.44	2401.36		-1530.87	-1191.97	17169.3	526.479
4767.73	194.867		855.225		417.05	532.936	15931.3	1715.7		363.19	484.905	52232.2	0.977326
-338.108	-1146.98		6167.27		1576.69	697.76	23161	1826.75		-2185.32	-1805.48	15283.3	-167.8
312.457	107.275		1968.69		927.12	207.542	25844.6	1410.06		-559.717	-324.923	57672.7	-547.963
-425.111	878.846		3376.25		-452.326	521.535	8006.97	1854.19		973.47	-1832.47	18369.2	-3034.05
1325.78	-1110		327.513		927.913	-178.057	9889.04	3926.18		426.3	-723.502	17927.1	-569.67
-316.024	605.84		1048.02		960.425	1161.99	9843.94	3967.6		-2318.65	201.116	17574.1	280.994
-485.8	-58.3182		604.394		1976.77	125.435	22388.7	2969.82		1267.2	-2768.58	31467.5	-772.243
1645.34	399.185		2659.58		229.885	894.343	19331	4489.36		878.192	500.622	26064.8	313.767
-54.3892	2652.14		1499.3		3129.85	-1105.21	31605.7	3137.04		-1839.58	1450.29	24995.6	-1159.14
262.983	-1368.92		-2255.61		598.025	1954.78	8110.51	1234		2286.07	808.522	16204	2505.85
375.553	11.7046		68.3575		4271.17	1486.76	38736.7	2778.46		1040.16	-1504.47	19396.1	378.364
314.026	715.689		1639.21		2716.37	2224.4	14951	2615.54		-723.2	-435.122	30768.3	-111.143
142.24	-569.184		2732.73		-170.588	3128.66	6856.39	687.41		1928.84	456.608	25525.6	326.841
174.493	-535.445		300.194		95.9103	242.985	17566.7	1565.69		-296.17	-472.54	6820.41	-575.148
2076.02	565.169		219.842		210.577	1672.47	17346.8	3632.57		-733.124	-1932.5	18760.2	-1.70755
419.022	123.893		-38.9885		1171.04	93.4872	4368.36	1135.35		-535.803	662.888	18511.9	498.473
1979.33	-1936.92		-909.464		263.568	981.196	22604.6	2251.38		472.538	1205.54	14733.6	948.527
-885.916	1792.88		656.664		613.114	1215.37	8409.2	873.605		184.687	2882.29	20221	-747.604
1065.01	1292.61		1958.78		1018.94	454.86	8025.28	2439.14		-468.336	-1548.29	38932.1	491.356
3129.82	548.966		732.829		1039.66	455.464	10809.6	395.589		-4232.86	3907.32	11469.7	-338.973
438.502	735.082		585.675		746.504	676.273	21346.5	2861.3		1989.65	389.372	27835.5	116.287
-51.4314	954.207		1356.07		2257.93	1484.14	9811.73	2439.05		441.289	-699.481	17948.9	-606.445
639.136	-44.4129		96.5455		-144.898	-92.586	11199.3	5215.92		-863.206	30.5302	36477.5	932.652
175.129	176.072		666.972		2516.99	2570.26	24228.3	345.918		886.696	-33.0902	55895.2	316.317
5242.65	694.485		1789.34		312.588	302.49	24528.9	292.325		1526.36	-786.718	10660.9	-567.272
311.703	38.7298		-2017.91		-568.268	1188.25	13733.1	685.232		1519.05	-523.118	40741.9	851.577
884.426	291.634		1134.71		-528.105	-5.20096	30428.9	950.953		-578.133	893.664	29345.5	364.913
524.913	-483.216		976.646		1318.86	257.862	26250.4	989.049		4477.11	-590.281	24609.9	-1067.43
360.459	883.376		1187.95		650.294	2457.21	14391.9	1232.04		2279.53	1017.85	62643.3	1181.62
206.366	389.923		2989.1		639.056	599.321	34869.2	2663.83		-162.061	-1070.16	20302.3	-1392.19
524.758	-50.1018		4317.71		1969.52	789.554	6282.76	2967.5		-242.035	-767.251	13190	-73.5733
2740.31	335.871		-325.779		990.826	862.233	7996.51	1272.84		160.184	2965.56	14788.1	-923.681
399.159	-1175.08		-481.744		2128.71	1542.69	22393.3	-2831.72		5458.44	450.669	24919.2	-91.5849
66.471	592.465		1799.82		3466.92	1004.69	14412.9	2399.07		3236.81	-691.117	9013.59	-58.8824
-1307.3	1320.82		400.915		1177.02	1107.15	58950.8	75.886		-2078.73	632.712	24540.5	1529.22
371.876	-677.758		4115.23		81.4426	414.453	4353.66	3326.06		-766.935	302.886	12070.4	906.856
-566.109	492.979		3479.53		-84.5135	790.389	6215.13	1346.71		-600.685	-803.523	22374.4	-1374.44
1424.68	-6.90614		1215.2		508.512	148.96	9417.79	1995.48		1623.83	-233.41	17479.4	406.434
3521.1	785.871		533.843		5.27692	198.424	21432.8	806.882		544.805	-1954.1	70941.3	168.813
2450.84	483.281		748.951		1352.61	543.661	6750.41	1970.67		-65.8824	4290.53	53385.9	1978.95
989.857	1123.8		-303.365		2705.47	428.639	9936.29	492.863		322.484	850.009	40506.1	-399.889
456.726	1062.82		994.35		3706.25	471.04	28399.2	1378.81		1411.43	35.7232	15785.7	349.283
1736.73	-144.728		437.646		-423.295	529.192	3651.25	2231.75		1634.78	383.18	53169.8	-2021.3
500.365	2197.2		-640.396		1624.97	363.6	10107.8	3917.66		-603.737	185.309	21300.8	1136.95
1296.33	626.144		891.423		384.967	2170.61	8946.01	4257.26		690.615	292.482	26550.8	2131.91
2016.8	-1129.47		-335.988		1819.27	-656.824	13281.8	2143.21		1274.88	-1077.79	20134.6	-1957.4
-805.547	413.354		2830.17		1041.44	282.094	9381.77	3345.8		120.528	283.813	30160.7	1240.95
373.422	335.965		-158.569		-187.916	105.112	10443.9	668.074		-279.241	-985.086	18329.7	360.325
-313.843	1499.09		1921.07		8290.68	496.746	11929.2	1912.52		-635.62	743.149	49720.4	87.7626
84.622	512.385		2185.48		3195.01	1981.66	12062.7	2302.32		-1187.72	-779.82	28555.3	508.354
1117.61	391.975		275.383		1736.06	1057.37	15471.6	1470.82		-547.229	760.355	54766.9	978.957
-214.781	90.852		889.488		344.84	450.273	14423.2	2165.95		-2522	2932.91	28588.8	-112.245
-294.519	1907.49		1763.61		1161.46	451.512	19098.6	2024.25		3495.74	216.631	21790.6	1786.36
1721.7	-399.826		2224.6		1123.48	2481.89	21904.2	986.468		2060.22	918.476	47045.4	288.501
1661.76	-495.027		1223.4		552.531	635.884	16805.5	1144.67		249.488	1646.13	19093.4	432.295
867.325	383.533		219.947		41.454	427.281	14670.9	1515.78		-61.0853	1142.72	30990	2409.38
-1014.61	384.53		2685.29		-1078.99	-173.349	10167.7	-200.265		-644.202	9.57514	38072.5	-109.893
440.685	244.152		3109.31		76.8457	225.175	12695.9	3030.54		-915.646	655.888	28242	-77.3947
910.221	1569.04		3233.13		1689.89	558.601	29134.6	1366.94		-5.74512	126.569	17465.1	853.021
-46.7992	-359.911		1635.7		1091.92	1805.57	16833.8	1299.18		5345.43	87.9449	11558.9	-484.691
3121.83	-629.675		4294.25		378.23	827.828	23338.5	3177.72		-135.27	-1260.87	42863.9	2240.82
1111.6	1968.75		1444.56		1838.26	1039.01	5040.42	1258.65		206.622	-51.8226	32326.9	-150.981
2028.2	247.87		1139.12		-1.98277	-163.223	6993.57	3756.53		1845.61	1323.94	35798.4	153.814
1009.84	3098.89		2530.5		417.003	929.197	15985.2	1963.14		-644.937	-2595.12	21452.4	-99.1586
-176.269	898.224		-1081.41		-557.489	1042.03	20869.1	1206.03		1183.34	-1808.13	30592	2243.46
-877.593	839.352		-77.6353		1667.3	1330.13	14062.5	1215.62		593.63	-148.286	25536.4	654.262
368.128	1223.01		1525.16		1981.44	337.856	14676.9	1118.3		2067.25	-790.105	24294.3	1533.4
-62.2146	181.406		892.59		-48.6487	228.584	21929.8	1461.52		711.699	2056.83	26937.1	2453.81
2318.57	2350.93		-67.5368		678.735	807.789	22524.1	1272.1		-532.071	561.093	33351.6	687.018
1108.5	666.894		3441.07		1082.56	900.331	16395.9	3893.99		-1048.07	1154.79	58739.3	238.309
79.6964	1106.57		4211.59		-597.977	458.017	14789.4	1994.95		757.185	339.736	17101.6	3183.36
422.319	34.0515		1474.33		892.919	358.207	14562.4	847.01		61.8082	2587.22	16051.8	1598.21
622.475	-304.871		2337.82		386.246	-1692.56	22182.3	755.646		1620.82	-584.836	11487	-524.923
1743.86	1199.11		953.334		2447.53	1337.63	17060.3	3251.88		-2341.16	540.147	22690.6	76.2594
2294.61	71.5131		156.309		2038.76	1961.29	21427.1	1209.87		-2194.75	-1752.04	29231.9	-525.43
409.2	690.502		-480.282		88.4404	620.867	24247.5	1711.63		-687.94	2373.53	21810.5	-486.06
93.344	1936.95		-668.252		-148.084	481.491	19879.6	1798.9		-3590.02	-55.7626	49722.7	-1129.43
1727.41	574.783		2686.46		4899.01	1080.62	11844.9	1497.28		-2790.86	4587.93	29123.6	904.78
190.223	811.295		5837.65		654.746	2243.17	15685.7	1270.72		-546.079	78.5983	25562.4	-2007.35
449.82	609.538		661.811		3705.19	1043.31	14891.2	1587.96		912.263	800.402	36615.1	-421.283
1134.13	-40.5271		1469.75		1467.61	1674.28	5725.71	2978.68		3966.57	717.689	35844.5	542.625
89.7092	460.946		1593.89		-148.254	2107.33	5505.99	3086.39		1088.92	2229.33	4757.68	-24.6887
84.2934	-332.748		1433.3		1184.48	524.579	6443.31	794.313		1599.04	-1446.91	31457.7	522.369
2196.96	655.367		712.566		1472.99	1618.24	25897.3	585.366		-5660.21	-298.966	12849.1	-1843.63
-72.0116	420.718		-2757.67		2060.62	463.211	27852.1	633.711		705.342	-1027.49	41060.6	5.4191
378.447	813.973		4764.49		46.1103	1371.55	5904.38	90.8224		200.817	747.184	18766.4	-433.282
391.983	1311.23		-900.988		1561.42	331.49	18764.9	2561.74		-184.199	342.534	22991.5	-2266.78
37.3493	-477.296		1808.63		2021.64	1556.94	17035	-404.19		-781.887	240.153	16574.2	389.284
980.08	966.244		-1521.74		2397	-11.9473	15203.2	3269.37		-598.646	2729.84	15684.8	348.607
1112.23	995.076		1318.67		298.756	1711.71	19025.4	633.628		-635.537	2274.25	27179.6	90.621
435.126	265.641		1132.88		881.101	850.677	27716.6	2080.22		-506.321	-5.58112	13670.9	1314.77
2804.3	157.782		-493.748		763.686	524.743	28166.2	4899		1521.62	-778.243	23714.2	-297.375
-57.5937	72.2858		336.481		821.43	794.633	19546.1	3732.25		246.38	1728.76	18559	-471.502
566.127	243.071		682.729		2979.15	1374.45	18700.2	3111.15		-230.944	-93.973	20867.3	-770.48
569.984	-196.264		-110.948		17.3461	-1187.68	20246.6	134.528		679.967	22.9863	19137	-1992.97
702.433	-778.55		306.791		-275.913	930.213	31582.4	1116.57		-862.115	729.445	47015	-51.3527
1798.37	2254.26		995.376		2642.32	-108.055	12719.9	1212.9		-1259.41	-412.383	22165.7	427.749
-560.515	-618.843		210.192		2236.27	1930.32	8417.64	-1137.16		2.87008	1073.33	34922.7	-411.1
1254.3	1314.47		397.786		1088.29	1330.13	12122.6	2248.07		2923.86	3329.85	36706.6	810.715
1426.9	904.203		1281.51		5078.81	457.08	21046.7	2790.15		2194.14	2640.69	31983.4	-1685.3
2033.28	1865.36		-2014.69		870.498	2024.22	12884.2	4600.8		1199.01	-1972.37	31006.5	-238.821
168.222	422.158		920.912		1720.59	3103.36	19119.2	2666.83		421.221	655.382	33104.4	-292.695
1829.39	-74.5136		2573.64		1380.82	-659.833	7265.33	4266.98		1350.01	-2072.08	25617.7	171.162
-173.91	1148.03		671.566		818.434	373.816	13922.4	44.3708		571.355	-107.786	73535.3	1901.3
499.288	475.906		1390.11		1552.23	2324.94	13538.3	1106.64		-796.809	795.378	10520.3	-336.844
750.693	682.547		1357.78		1070.03	1282.48	29978.7	1457.95		11.2449	3418.22	48797.1	613.998
1190.05	-1078.62		2438.51		1762.43	2036.58	20293.8	-64.8694		6121.48	35.3489	48479.7	678.262
1719.15	1634.48		1129.82		635.802	1124.29	16258.2	1341.29		716.508	553.435	22999.8	-224.721
975.6	401.485		-84.3368		471.628	1413.13	22575.7	2141.73		-29.4137	565.948	24648.9	-129.139
1189.57	546.08		-1342.37		830.308	744.2	22278.3	1008.62		-272.973	2348.9	25235.7	-498.589
2041.22	408.801		-2822.68		336.458	1901.66	10272.2	2128.74		-247.167	1052.04	31354.7	-424.708
744.208	599.25		813.907		1552.29	1601.92	31684.8	3047.88		2083.68	453.235	25248.7	-331.886
-522.428	852.15		548.07		2656.04	1012.76	25841.9	3650.24		1036.85	435.147	21231.3	3495.44
1116.25	-337.78		2247.59		-1352.61	189.569	18937.3	2336.15		388.362	2002.95	68937.8	-149.084
608.844	166.629		417.891		929.585	755.724	16060.8	1802.81		93.1501	1461.35	26057.4	-969.811
545.6	631.797		5923.49		1320.44	2186.2	17280.9	2311.88		4457.04	-2050.76	26377.8	1927.38
1337.12	942.754		991.856		2082.16	1411.34	11571.4	6593.55		1476.35	1553.4	23510.5	-713.662
1323.89	642.849		1465.33		1211.1	891.098	2017.78			2060.27	-703.972	22972.2	-1032.23
248.066	1139.47		1227.07		626.804	2069.33	10977.9			-383.339	966.255	34332	-2376.85
2027.07	376.288		125.378		556.452	1571.23	14083.8			-1010.69	555.227	31514.7	-195.193
587.197	768.436		1624.75		957.521	1087.72	14770.8			-1305.41	1558.38	63259.6	1454.37
-299.718	-326.134		352.76		-453.048	942.097	25377.6			3129.7	1942.08	25558.4	837.48
1524.6	720.714		3350.57		128.442	1700.86	20266			-470.009	2888	56451.5	103.813
3048.94	969.054		325.99		-30.8953	1742.22	15215.9			1157.64	825.515	12558	1795.48
30.9532	881.695		-266.062		2515.41	4486.13	13662.9			1223.5	398.525	36697.1	-1904.38
99.0352	1396.86		3146.96		-19.1177	1868.46	24350.2			214.324	-1257.01	26590.4	-1321.4
1167.24	-1133.73		957.765		841.517		20132.5			-734.708	-362.26	43807.8	892.765
378.972	-1152.51		250.307		1842.85		10570.5			665.326	-750.463	29649.4	-219.595
683.136	2133.05		3065.66		1525.59		11562.2			-4473.33	-304.136	43390.8	-896.02
-53.6031	1284.04		-547.816		2137.49		21731.8			2703.65	4213.43	21497.5	218.493
5441.04	1103.54		350.411		616.787		15319.1			987.386	3102.23	20199.2	2453.52
2423.68	1855.43		475.769		1200.82		10336.1			-46.817	2102.1		-912.775
808.098	-56.0793		176.461		2665.92		11687.6			1031.7	1351.79		-2239
1407.99	622.456		423.088		1141.69		7866.17			2045.63	850.597		532.311
1784.78	444.981		383.598		2344.63		26779.3			1154.68	923.25		-841.106
-1483.02	247		467.552		-610.075		25945			-619.019	1449.01		1683.45
958.12	381.702		2825.86		2075.04		16271.1			1537.64	361.625		2510.73
2761.02	865.535		3283.2		2366.84		33513.5			379.813	188.82		363.344
1515.64	-283.628		2817.65		1835.47		16293.6			189.824	-2249.93		-735.771
430.663	-1680.4		4400.09		1240.18		25507.2			-1562.24	-1038.01		352.181
867.373	708.951		4268.74		1305.66		17581.9			341.449	-454.645		665.192
1755.96	-500.993		-987.504		230.762		33547.2			-1125.61	-314.549		2215.32
346.237	-44.6452		1749.92		3011.36		11252.4			-123.41	1460.3		-2678.74
1246.96	-172.123		976.07		1850.27		16955.5			1382.78	708.904		-255.655
2741.65	526.699		2000.33		1457.6		8358.49			-1985.37	33.2897		500.57
815.891	778.414		2168.15		1061.5		23510.9			-332.98	711.993		921.215
1274.62	610.916		1710.03		488.231		20760.7			2051.88	210.582		-500.486
432.028	612.763		1559.68		147.391		7246.14			355.685	766.309		-647.423
402.816	-1436.71		-957.034		1673.46		8751.76			-209.016	271.101		740.279
1691.28	79.5789		1713.64		-177.002		16175.7			-838.294	-1487.92		187.84
-116.944	95.6017		5196.73		1044.7		11034.7			107.953	1049.35		-155.379
584.365	-54.0758		3169.16		2725.32		14106.8			2006.42	962.897		-379.916
-316.306	-432.545		-544.946		2561.3		12060.1			2582.53	-638.886		1028.96
656.91	-432.447		-275.138		1200.24		10876.3			-1367.4	-79.4381		2736.62
147.399	1679.78		2310.12		7995.11		14833.7			235.38	337.666		604.484
866.997	1751.7		6871.93		245.766		36275.1			610.513	2002.1		-382.588
2380.33	-1203.82		1300.44		987.011		28736.8			-650.025	1275.87		921.292
-75.7422	265.264		2261.46		-493.139		12379.3			-380.534	380.36		1372.47
-290.299	1464.14		1255.59		539.479		35046.4			1379.29	-102.344		-401.966
526.226	742.756		2335.9		364.234		23415.9			557.322	3643.93		3357.41
1583.04	1021.42		-13.2783		1998.84		35234.2			533.975	3585.19		1306.54
-217.247	108.392		1980.67		-288.288		27105.7			-1782.77	-882.046		2480.44
646.847	187.579		1004.17		1026.62		32345.7			-84.9988	2882.18		1276.71
413.894	109.915		1748.03		392.824		9098.18			1512.61	-811.452		-991.366
-326.625	145.214		-374.757		1133.94		18271.7			-780.523	1782.29		57.7055
222	340.051		-932.603		1111.49		15912.3			1128.27	2853.21		-1263.79
701.16	-214.004		1509.34		1914.08		31196.6			-616.104	-39.2612		-145.201
206.768	1250.43		834.869		1749.52		20053.9			2158.1	1762.02		-168.701
3234.96	1331.25		1426.75		-148.752		24913.8			4349.52	1301.23		68.8022
988.938	254.908		2252.05		942.507		11900.7			-2132.24	503.17		-321.725
1670.55	32.0918		-259.662		1610.02		8453.39			2518.96	4873.6		-1785.73
1257.12	429.819		3941.69		1937.21		17173.4			-866.47	991.232		581.244
-252.065	1106.3		-1038.93		2357.25		16228.9			-253.288	1907.93		729.358
710.283	-598.017		3649.05		1566.05		17657.6			366.179	491.779		-1034.4
391.874	810.967		-372.263		855.076		14704			1301.08	-917.832		1299.6
1168.44	-500.332		980.562		1557.96		16852.3			1932.17	2628.26		4067.08
80.5408	-299.107		1365.2		1013.01		16593.6			2113.14	969.361		161.233
609.236	-633.965		532.857		2034.9		41993.2			1548.07	82.9493
3172.64	296.199		1391.73		692.666		8973.27			67.3963	932.098
351.818	1977.96		4801.97		1476.54		9568.14			-382.745	180.473
1499.33	962.22		-172.564		1621.72		19991			-1675.56	1341.75
-254.61	1016.9		-1240.24		397.037		12313.6			-603.121	-49.2936
1102.88	1044.9		732.994		1865.32		72898.4			1336.75	-1773.44
3312.54	2031.22		4933.36		2424.15		36655.7			-265.639	-1206.11
3583.53	803.581		3375.39		1612.91		8138			1151.02	4348.77
-234.78	434.401		1217.62		811.309		22420.3			12.4281	7123.18
-1502.42	847.703		-272.541		935.963		21298.7			459.771	-1673.97
550.567	1360.42		1174.99		695.478		7933.58			249.353	2232.64
348.945	637.523		892.133		-214.881		5990.97			-1599.33	3887.59
1540.07	900.592		386.803		491.498		7924.46			129.51	550.27
454.239	-94.5966		2241.25		2877.99		21320.3			1807.55	-24.6668
166.526	-96.2294		-40.8777		2460.02		18950			359.791	-272.193
-113.91	105.718		2864.76		1906.53		36477.5			140.3	7613.26
163.05	-738.78		581.908		1343.62		43004			-1269.29	-1872.17
611.053	6.98095		-1833.02		99.0345		20533.9			5074.15	-1343.68
764.367	1584.57		898.191		891.684		29711.9			1850.37	94.48
1092.64	2275.79		520.321		359.269		21492.1			573.377	-1825.39
-596.68	4885.31		1468.86		-340.821		6207.07			-526.039	798.653
454.638	84.9648		4483.69		611.247		23792.2			4428.74	1871.19
1404.76	355.631		-1136.36		765.294		30247			-3275.02	1098.23
549.127	1777.84		136.641		850.447		16965.3			1176.14	2688.06
987.212	2338.53		32.3203		2789.52		19362.8			-474.23	1641.06
355.586	1060.3		126.625		1326.22		36706.9			3235.71	-1382.22
630.088	290.554		-6389.08		1845.8		37798.4			275.524	-557.241
-64.4414	-1227.71		2135.75		1938.97		5458.7			-8.16834	1619.48
497.762	748.968		-957.029		1397.66		63452.5			2317.4	1020.04
2714.82	1676.32		-1595.61		866.789		29760.9			1549.35	495.696
1279.04	2794.59		3025.02		2463.9		29185.1			2924.75	726.135
553.631	1401.07		57.4869		529.35		17220.1			1577.51	533.174
-89.5073	995.576		-1449.17		870.853		9672.37			-411.629	-1958.36
2015.48	1033.48		-599.289		1042.23		6109.27			66.859	-1650.5
366.129	167.745				765.429		25478.3			-532.393	1454
1230.5	-617.653				3004.54		10507.3			-2455.63	2500.19
1136.13	6214.74				950.856		24555.1			-275.543	1176.34
258.293	2125.85				-593.558		56490.4			-1197.19	1134.75
841.212	1297.37				1225.59		15871.4			-615.864	2397.82
668.694	1387.61				596.851		19773.7			-391.645	959.925
266.644	154.969				450.324		20340.8			82.2519	2297.41
715.54	674.538				1832.45		23248.8			1049.4	-148.394
48.8688	1027.37				1643.77		8971.28			1085.19	2726.62
2264.44	-516.703				2071.48		8798.47			941.114	845.516
1049.16	1487.28				2000.6		23054.5			871.126	94.9647
-1028.8	2065.35				185.573		20764.4			-2788.61	2031.97
45.8592	2462.48				-26.6261		16542.7			3771.24	-174.133
3250.78	672.796				141.529		9719.95			1895.89	2809.14
1420.24	460.854				1864.4		23123.8			1789.33	7892.67
-479.869					671.361		27810.4			-1171.15	269.297
1935.52					165.522		30047.4			2169.2	-193.534
1401.59					1486.55		30026.5			1463.26	1580.02
-713.445					761.122		26242.1			1952.55	1351.48
1153.04					671.877		23887.6			301.817	1214.77
810.106					960.758		19004			-50.5737	3505.33
2644.14					-396.371		13232.5			181.087	2584.38
573.827					1660.9		26985			2547.55	-1479
2400.03					1946.15		37859.8			1653.55
2213.13					757.567		11609.3			-1202.73
228.918					1859.55		19069			863.34
1240.43					1071.27		29080.4			-2045.05
-910.775					1665.71		14510.4			4461.1
382.482					1269.09		9115.81			886.049
2500.86					1230.11		16003.7			1131.39
1084.2					1906.69		23019.2			2746.82
830.411					740.246		30350.1			77.8714
-796.551					1173.47		22699.4			-2158.34
2679.97					1458.75		12342			1569.63
704.531					1168.23		35342.1			114.415
502.886					984.224		28677.2			787.709
706.047					1298.18		11754.4			1671.75
-258.404					1709.69		18141.6			1130.86
645.172					1752.84		20388.8			429.473
-494.672					394.865		18764			736.768
763.997					-344.541		34220.9			758.922
395.983					1900.75		10432			325.472
2292.14					1035.82		24664.3			1473.52
2506.04					-54.2431		8315.2			2388.51
-429.709					664.915		32185			-722.066
880.527					851.838		26851.3			-1071.67
3263.38					2192.22		10621.2			3714.15
843.704					1546.86		34854			879.514
-263.625					1626.15		18617			3182.73
110.437					1627.08		22787.2			-84.2755
1677.81					410.323		21357.1			887.796
1739.18					1489.28		18857.1			-474.459
637.322					569.364		7343.38			-1676.52
115.034					3.00333		34411.5			-866.029
1144.26					823.915		16432.1			2680.98
-427.985					1185.37		38979.6			-784.381
1086.78					1712.08		24382.4			1612.6
-269.995					2958.08		68857.9			-74.7071
1298.22					37.1391		35577.6			6767.35
3009					1307.04		38554.5			344.351
1991.98					3105.23		17010.5			-862.883
385.763					447.473		25575			2809.54
797.673					1395.51		15444.6			3157.87
608.709					980.36		49979.1			656.37
1897.57					2029.84		34315.8			-615.634
2468.87					1057.26					1064.84
2318.86					1008.6					106.741
-379.914					1385.62					-18.3115
					1256.11					185.172
					569.869					1796.1
					1394.6					924.009
					2166.45					130.85
					1922.84					1069.57
					46.1149					951.758
					1422.57					1779.93
					1678.25					3215.62
					1643.6					-2866.61
					1640.16					-2024.53
					890.813					-789.333
					1245.69					817.366
					2583.25					3343.64
					1190.7					1823.33
					1495.56					890.998
					1711.68					650.678
					702.244					1485.42
					2466.12					2182.41
					1153.64					3435.91
					1680.9					-521.918
					885.27					661.216
					2990.19					-224.661
					1543.25					-478.608
					2571.69					85.7867
					895.318					1779.63
					1566.46					-601.815
					200.932					2668.58
					767.393					-249.655
					1492.29					52.4427
					567.096					3038.84
					979.503					-462.804
					1936.22					323.882
					764.672					610.402
					668.477					159.462
					1800.11					3880.33
					1453.33					-660.998
					1830.28					2908.35
					525.882					1044.52
					1408.15					370.621
					2343.01					468.33
					2379.73					267.392
					198.764					639.165
					3121.06					2688.13
					2476.4					1329.41
					2100.42					3516.24
					1173.03					620.067
					391.051					-3245.45
					1269.96					519.602
					745.716					20.1088
					638.656					-203.556
					1915.04					-538.761
					3151.67					86.043
					719.386					1537.42
					1984.91					1400.49
					1911.67					4023.31
					3013.98					-1372.73
					1076.2					395.769
					3023.28					3424.12
					2870.94					3640.98
					2371.17					-493.48
					915.296					-352.992
					2180.94					393.94
					2129.42					-285.909
					1316.32					3168.09
					704.658					449.112
					2054.46					2463.02
					3658.71					1534
					2241.03					-2258.11
					187.015					234.019
					1763.21					2649.05
					-594.373					3219.07
					4013.65					-1489.89
					1258.04					69.7817
					1750.12					-1129.95
					1219.1					2423.13
					3216.05					249.518
					1183.68					1229.81
					973.322					2086.75
					1284.25					1285.55
					1753.63					4666.6
					1054.96					-2194.19
					3046.11					382.182
					2988.53					4074.64
					-2221.29					586.666
					1708.28					328.572
					1170.43					2001.63
					1905.4					2023.68
					677.828					1221.69
					777.773					937.352
					1104.79					3581.93
					1465.01					-1641.08
					226.813					2920.09
					1041.23					3291.94
					1037.56					3308.41
					1282.17					7621.44
					1089.65					670.569
					651.12					167.166
					1565.81					451.783
					1396.88					1242.7
					296.914					4350.05
					4389.83					-2247.71
					3119.4					1605.88
					1629.37					1347.29
					1226.13					2473.87
					2478.5					1502.27
					-82.4058					1243.66
					2223.4					-1746.37
					1358.85					438.134
					654.675					-528.971
					991.744
					359.087
					1118.34
					2724.69
					1241.19
					2053.19
					2511.71
					810.529
					856.475
					465.156
					71.6142
					182.03
					2277.78
					209.514
					3048.67
					1700.52
					1086.95
					829.49
					-515.741
					3268.09
					-164.709
					708.385
					1624.5
					6021.3
					908.863
					1260.33
					1029.11
					1894.67
					894.617
					1316.29
					1799.78
					633.994
					2961.76
					-394.691
					1592.61
					3257.38

## Sheet: 7D Ciliary PKA-R Means Stack
WT	Gpr161-/-	WT; 161	WT; 161L465P
769.8	540.3	7944	1219			Units are ciliary PKA-R (A.U.)
1249	889	17338	2244
503.3	560.9	25859	144.7
Average of ciliary PKAR for "WT;161" Condition	17047

## Sheet: 7D PKA-R Stack Norm 17047
WT	Gpr161-/-	WT; 161	WT; 161L465P
-0.01013	0.0327534	0.461106	0.250219		Units are ciliary PKA-R (A.U.)
0.0487228	0.0683915	0.347738	0.117722		Consolidated all replicates, with a gap between sets of replicates.
0.0900805	-0.164984	0.58454	0.00873243		Normalized all values to previously calculated mean of ciliary PKAR for "WT;161" Condition (17047)
0.0392968	-0.0502462	0.868844	0.15244		These are the individual values plotted in the background of the superplot in 7D
0.034185	0.0639206	0.523909	-0.0905224
0.091306	0.0167585	0.449398	0.118532
0.145784	-0.0547406	0.437539	-0.0204165
0.0274943	0.0351368	0.309973	0.1777
0.0106674	-0.0917716	0.263199	0.113593
0.0319937	0.0764706	0.277185	0.198548
-0.0442147	-0.0024796	0.417798	0.0702573
-0.0537874	-0.0073835	0.367347	0.0701259
-0.0626879	0.106571	0.633259	0.19772
0.00140363	0.00447476	0.31482	0.0859947
0.262739	-0.0187297	0.967694	0.171887
0.0205264	-6.014e-05	0.674694	-0.0113709
-0.0203943	0.0719393	0.339062	0.184763
-0.0673182	0.0676092	0.730415	0.13834
-0.0436696	0.0777831	0.0524325	0.21157
0.0253084	0.052516	0.279995	0.150658
0.0287894	0.0280932	0.55825	0.15791
0.00610057	-0.020411	0.270271	0.0959626
0.0166469	0.0643004	0.1607	0.0441894
0.0325211	-0.0289923	0.499969	-0.0015602
0.0304297	0.015157	0.736753	-0.0101417
-0.0049284	0.0577266	0.152972	-0.0346202
-0.0162289	0.00130057	0.181438	0.104866
-0.0236123	-0.0374874	0.584658	-0.0289797
0.0191599	-0.0086386	0.50037	0.0756585
0.0947071	0.00636349	0.259358	0.0953664
0.136935	-0.0065499	0.186578	0.00723945
-0.0571135	0.0287733	0.253078	0.0163869
0.0184872	-0.0333253	0.489132	0.0374939
0.0153107	0.0256162	0.175852	0.173172
0.00448631	0.0350436	0.474266	0.0351083
0.060879	0.0139988	0.75469	-0.0010336
0.175054	0.00511735	0.252921	0.201502
0.0392842	0.00874413	0.120652	0.0866588
-0.0007972	0.0366066	0.505825	0.00087836
0.147482	0.00345297	0.473952	-0.0103428
0.0485652	-0.0116635	0.426644	0.0824308
0.0816604	0.0201438	0.374841	-0.0631772
0.0650808	0.0363825	0.498187	0.278604
0.01675	0.0971496	0.324024	0.0569031
0.0739609	0.00990552	0.229384	0.191509
-0.0270008	0.0355487	0.448323	0.100017
-0.0442848	-0.0380846	0.443598	0.118308
0.0047515	0.0399452	0.818761	-0.0066053
0.00130875	-0.0220602	0.411753	0.146523
0.0191311	0.0173074	0.310822	0.0489261
0.252254	0.0420707	0.694795	-0.0775408
0.0467818	-0.0344901	0.39309	0.154005
-0.0217221	0.0240599	0.493282	0.0819873
-0.0567302	0.0179094	0.383278	-0.039075
0.0281832	0.0318236	0.194522	0.0620547
-0.0283914	0.0361122	0.501623	0.0995082
-0.102085	-0.0563063	0.558902	0.0923487
-0.0289715	-0.0645629	0.26873	0.145671
0.0287996	0.113977	1.26381	-0.0386464
0.0652486	0.068016	0.0703139	0.197424
0.0987057	-0.0374138	0.701816	0.0601352
-0.125349	0.00834097	0.620325	0.11836
-0.0185888	0.073774	0.352419	0.292921
-0.0162986	0.0682841	0.285865	0.0406593
0.0629655	-0.0216722	0.444967	0.0559364
0.0846007	0.0603228	0.340248	0.0907201
-0.0331328	-0.0216268	0.161108	0.0510899
0.00033898	0.0062462	0.585174	-0.0006437
-0.0447613	0.00286141	0.713553	0.0938593
0.0708285	-0.0041498	0.423009	0.0810064
0.0132972	0.0506442	0.701332	0.234742
0.215979	0.105002	0.414702	0.00302649
-0.0090591	0.0164847	0.428332	-0.0346802
0.0767374	0.00572194	0.361792	0.0882568
0.154947	0.0411591	0.512709	0.140086
-0.0158945	0.0456491	0.435066	-0.0013655
0.0370139	0.0853618	0.749504	-0.0004214
0.0326959	0.0236277	0.631881	0.0839817
0.0352517	0.0802045	0.369468	0.132125
0.0571418	0.0316048	0.0466784	0.00128215
-0.0476556	0.0312893	0.537555	0.0294542
0.00539304	0.052581	0.547156	0.185371
0.0566175	0.0587382	0.343217	0.158354
0.0356148	0.00623339	0.922227	0.0182163
0.139861	0.0148499	0.2433	-0.104251
-0.0062658	0.0546958	0.011195	-0.0859404
-0.0221357	-0.149698	0.569539	-0.0165465
-0.0462898	0.0901673	0.709573	0.114496
0.184246	0.0688701	0.595703	0.0406816
0.149692	0.264066	0.535137	0.185225
0.207927	0.0138458	0.598982	-0.0086259
-0.0087552	0.0711191	0.417584	0.10384
0.0793606	-0.045409	0.702966	0.0340484
0.00801043	0.104325	0.915266	0.112694
-0.002521	0.0507115	0.68799	0.18195
-0.0003241	0.0241646	0.428836	0.0237718
0.0510443	0.00482114	0.514361	0.162316
0.0230078	0.0662319	0.210116	0.178627
0.0176672	-0.0357171	0.77351	0.169155
0.0018454	0.0295728	0.963681	-0.0460753
0.0851347	-0.0479403	0.362213	-0.0169544
0.00876225	0.0522233	0.536629	0.0249646
0.142188	0.0790539		-0.0132744
-0.0321015	0.0210292		0.0095822
0.0432792	-0.0699414		0.00077256
0.0332635	0.00552923		0.247047
0.0118975	0.0335292		0.0794244
-0.0220534	0.151357		0.049766
0.0971121	0.0967963		0.107563
0.0350954	0.0736538		-0.0043815
-0.0017407	0.0761976		0.159388
0.0697773	0.0456778		0.0716607
0.020791	0.136201		0.0591772
0.0532977	0.0228153		0.0557509
0.0976299	0.0258855		0.20601
0.0353047	0.0472788		0.0177474
-0.0368367	0.111122		0.0992283
-0.0108559	0.187488		0.224149
0.0262752	0.0398247		0.0724325
-0.0368934	0.00127814		0.0643458
0.0293288	0.0806698		0.214492
0.125037	-0.0041365		0.0621229
0.0215885	-0.0149869		0.0167046
0.0734092	-0.0289642		0.0403349
0.279682	0.0114312		0.0501687
-0.0198339	-0.0672834		0.36178
0.0183291	0.00629291		0.115486
-0.0249376	0.0515543		0.198055
0.0777718	-0.065114		0.0192123
-0.0185384	0.0355394		0.0614785
-0.0284977	-0.003421		0.0354546
0.0965181	0.0234167		0.156015
-0.0031905	0.155578		0.0879511
0.0154269	-0.0803027		-0.132317
0.0220304	0.0006866		0.00400994
0.0184212	0.0419833		0.0961582
0.00834396	-0.0333891		0.160306
0.010236	-0.0314099		0.0176098
0.121782	0.0331536		0.0128962
0.0245804	0.00726775		-0.0022871
0.11611	-0.113623		-0.0533504
-0.051969	0.105173		0.0385208
0.0624751	0.0758263		0.114905
0.183599	0.0322031		0.0429887
0.0257231	0.0431209		0.0343565
-0.003017	0.0559751		0.0795487
0.0374926	-0.0026053		0.00566349
0.0102733	0.0103286		0.0391255
0.307541	0.0407394		0.104965
0.0182849	0.00227194		-0.118374
0.0518816	0.0171076		0.0665634
0.0307921	-0.0283461		0.0572914
0.021145	0.05182		0.0696869
0.0121057	0.0228734		0.175345
0.030783	-0.002939		0.253283
0.16075	0.0197026		-0.0191106
0.0234152	-0.0689318		-0.0282598
0.00389928	0.0347548		0.10558
-0.0766882	0.077481		0.0235182
0.0218148	-0.0397582		0.241405
-0.0332087	0.0289188		0.204114
0.0835737	-0.0004051		0.0712851
0.206553	0.0461003		0.031316
0.14377	0.0283499		0.0439345
0.0580664	0.0659236		-0.0177958
0.0267922	0.0623466		0.0583299
0.101879	-0.0084899		0.0256729
0.0293521	0.128891		-0.0375665
0.0760444	0.0367304		0.0522921
0.118308	-0.066256		-0.0197095
-0.0472545	0.0242479		0.166021
0.0219054	0.0197082		-0.0093019
-0.0184105	0.0879388		0.112692
0.00496404	0.0300572		0.128203
0.0655606	0.0229938		0.0161543
-0.0125993	0.0053295		0.0521786
-0.0172769	0.111896		0.103456
0.100997	-0.0234543		0.130498
0.0974813	-0.0290389		0.0717664
0.0508785	0.0224986		0.0129024
-0.0595187	0.0225571		0.157523
0.0258512	0.0143223		0.182396
0.0533948	0.0920418		0.18966
-0.0027453	-0.0211129		0.0959524
0.183131	-0.0369376		0.251907
0.0652078	0.11549		0.0847399
0.118977	0.0145404		0.0668221
0.0592383	0.181785		0.148443
-0.0103402	0.052691		-0.0634371
-0.0514808	0.0492375		-0.0045542
0.0215949	0.0717436		0.0894679
-0.0036496	0.0106415		0.0523605
0.13601	0.137909		-0.0039618
0.0650261	0.0391209		0.201858
0.0046751	0.0649128		0.247058
0.0247738	0.0019975		0.0864862
0.0365152	-0.0178842		0.13714
0.102297	0.0703414		0.0559239
0.134605	0.00419506		0.00916931
0.0240043	0.0405058		-0.028174
0.00547569	0.113624		-0.0392005
0.101332	0.0337175		0.157591
0.0111587	0.0475916		0.342444
0.026387	0.0357563		0.0388227
0.0665294	-0.0023774		0.0862173
0.00526246	0.0270397		0.0934999
0.00494476	-0.0195194		0.0840792
0.128877	0.0384447		0.0418001
-0.0042243	0.0246799		-0.161769
0.0222002	0.0477487		0.279491
0.0229942	0.0769185		-0.0528532
0.00219096	-0.0279988		0.106097
0.0574928	0.0566812		-0.0892674
0.065245	0.0583725		0.0773547
0.0255251	0.0155829		0.0664563
0.164504	0.0092557		-0.0289639
-0.0033785	0.00424038		0.0197385
0.0332098	0.0142588		0.0400498
0.033436	-0.0115131		-0.0065084
0.0412056	-0.0456708		0.0179968
0.105495	0.132238		0.0583901
-0.0328805	-0.0363022		0.0123302
0.0735786	0.0771087		0.0233346
0.0837039	0.0530417		0.075175
0.119275	0.109425		-0.118184
0.00986812	0.0247643		0.0540219
0.107314	-0.0043711		0.150973
-0.0102018	0.067345		0.039395
0.0292889	0.0279173		0.0815457
0.0440367	0.0400391		0.0796493
0.06981	-0.0632736		0.143046
0.100848	0.0958809		0.0662765
0.05723	0.0235516		-0.0049473
0.0697817	0.0320338		-0.0787452
0.119741	0.0239808		-0.165582
0.0436563	0.0351528		0.0477449
-0.0306463	0.0499882		0.0321505
0.0654807	-0.0198146		0.131847
0.0357156	0.00977468		0.0245141
0.0320057	0.037062		0.34748
0.0784371	0.0553032		0.0581836
0.0776613	0.0377104		0.0859583
0.0145519	0.0668428		0.0719815
0.118911	0.0220736		0.00735484
0.0344458	0.0450775		0.0953099
-0.0175819	-0.0191315		0.0206934
0.0894351	0.042278		0.196549
0.178855	0.056846		0.019123
0.00181575	0.0517214		-0.0156076
0.00580954	0.0819415		0.184605
0.068472	-0.0665059		0.0561838
0.022231	-0.0676081		0.0146833
0.0400737	0.125128		0.179836
-0.0031444	0.0753235		-0.0321356
0.319179	0.0647351		0.0205556
0.142176	0.108842		0.0279092
0.0474041	-0.0032897		0.0103514
0.0825945	0.0365141		0.0248189
0.104698	0.0261032		0.0225024
-0.086996	0.0144893		0.0274272
0.0562046	0.0223911		0.165769
0.161965	0.0507734		0.192597
0.0889093	-0.016638		0.165287
0.0252633	-0.0985745		0.258115
0.0508813	0.041588		0.25041
0.103007	-0.0293889		-0.0579283
0.0203107	-0.0026189		0.102653
0.0731485	-0.010097		0.0572576
0.160829	0.0308969		0.117342
0.0478613	0.0456628		0.127187
0.0747712	0.0358372		0.100313
0.0253433	0.0359455		0.0914927
0.0236298	-0.0842795		-0.0561409
0.0992127	0.00466821		0.100525
-0.0068601	0.00560813		0.304847
0.0342796	-0.0031722		0.185907
-0.018555	-0.0253737		-0.0319673
0.0385352	-0.0253679		-0.01614
0.0086466	0.0985381		0.135515
0.0508592	0.102757		0.403117
0.139633	-0.0706179		0.0762858
-0.0044431	0.0155608		0.13266
-0.0170293	0.0858886		0.0736548
0.0308691	0.0435711		0.137027
0.0928635	0.0599181		-0.0007789
-0.012744	0.00635841		0.116189
0.0379449	0.0110036		0.058906
0.0242796	0.00644777		0.102542
-0.0191603	0.00851844		-0.0219838
0.0130228	0.0199478		-0.0547077
0.041131	-0.0125538		0.08854
0.0121293	0.0733517		0.0489746
0.189767	0.0780931		0.083695
0.0580125	0.0149532		0.132108
0.0979969	0.00188255		-0.0152321
0.0737441	0.0252137		0.231225
-0.0147864	0.0648973		-0.0609451
0.0416662	-0.0350805		0.214058
0.0229879	0.0475724		-0.0218375
0.068542	-0.0293501		0.0575211
0.00472463	-0.017546		0.0800845
0.0357386	-0.0371892		0.0312581
0.186111	0.0173754		0.0816405
0.0206381	0.11603		0.28169
0.0879526	0.0564451		-0.0101228
-0.0149358	0.0596526		-0.072754
0.0646964	0.0612953		0.0429984
0.194318	0.119154		0.289397
0.210214	0.0471391		0.198005
-0.0137725	0.0254825		0.0714274
-0.0881341	0.0497274		-0.0159876
0.032297	0.0798043		0.0689265
0.0204696	0.037398		0.0523337
0.0903427	0.05283		0.0226904
0.0266463	-0.0055492		0.131475
0.00976864	-0.0056449		-0.0023979
-0.0066821	0.00620158		0.168051
0.00956471	-0.0433378		0.0341355
0.0358452	0.00040951		-0.107527
0.0448388	0.0929533		0.0526891
0.0640959	0.133501		0.0305227
-0.0350021	0.286579		0.0861654
0.0266697	0.00498415		0.263019
0.0824052	0.0208618		-0.0666605
0.0322125	0.10429		0.00801554
0.0579112	0.137181		0.00189595
0.0208592	0.0621986		0.00742797
0.0369618	0.0170443		-0.374792
-0.0037802	-0.0720194		0.125286
0.0291994	0.0439355		-0.0561406
0.159255	0.0983353		-0.0936009
0.0750304	0.163935		0.177452
0.0324767	0.0821885		0.00337226
-0.0052506	0.0584018		-0.0850103
0.118231	0.0606255		-0.0351551
0.0214776	0.00984014
0.0721831	-0.0362324
0.0666469	0.364565
0.0151518	0.124705
0.0493466	0.0761053
0.0392265	0.0813994
0.0156417	0.00909069
0.0419745	0.0395693
0.00286671	0.0602671
0.132835	-0.0303105
0.0615452	0.0872461
-0.0603506	0.121156
0.00269016	0.144452
0.190695	0.0394671
0.0833133	0.0270343
-0.0281497
0.11354
0.0822194
-0.0418516
0.067639
0.0475219
0.155109
0.0336615
0.140789
0.129825
0.0134287
0.0727656
-0.0534273
0.0224369
0.146704
0.0636005
0.048713
-0.0467268
0.157211
0.0413288
0.0295
0.0414176
-0.0151583
0.0378467
-0.0290181
0.0448171
0.0232289
0.13446
0.147008
-0.0252073
0.0516529
0.191434
0.0494928
-0.0154646
0.00647836
0.0984229
0.102023
0.0373862
0.00674807
0.0671236
-0.0251062
0.0637522
-0.0158382
0.0761553
0.176512
0.116852
0.0226294
0.0467926
0.0357077
0.111314
0.144827
0.136027
-0.0222863
-0.0599705	0.0565973	0.423294	0.0988265
-0.0324681	0.0432711	0.379748	0.0675383
0.0708728	0.05669	2.04657	0.253987
0.0729922	0.0622379	0.411743	0.167585
0.0199775	0.0355792	1.09753	-0.0030849
0.0850472	0.0653621	0.308602	0.120598
0.125892	0.01763	0.612272	0.311338
0.067504	0.145	0.162885	-0.0561595
0.0236292	0.0176753	1.31548	0.199494
0.0206673	0.0230777	0.474954	0.0455743
0.215211	0.152511	2.39653	0.178437
-0.0052792	0.0557197	0.582837	0.141752
0.101852	0.0595247	0.263213	0.699294
-0.0526502	0.0413493	0.543923	0.142431
0.0046986	0.00197567	0.891916	0.213858
0.0195634	0.0210566	0.591779	0.107371
0.282295	0.0550783	0.864437	0.183321
0.0528478	0.100914	0.498195	0.0900584
0.0999683	-0.0001651	0.923077	0.0653256
-0.0636784	0.0132891	1.56057	0.0568399
0.0778094	0.056658	0.231642	0.219144
0.122571	0.00890694	0.900664	0.0455371
0.120453	0.00136879	0.338738	0.146173
0.0966614	0.0466818	1.05786	0.0471997
0.0680905	0.0982162	0.772908	-0.0330923
0.0650963	0.0770555	1.40617	0.112884
0.129942	0.0904492	0.310302	0.0555661
0.0172395	0.141781	0.632413	0.279219
0.00884537	0.031894	0.473737	0.103525
0.0425524	-0.0142031	1.37211	0.0868145
-0.0073131	0.0384847	0.762144	0.262329
0.159686	-0.029027	0.554449	0.104783
0.0509136	0.0242728	0.202251	0.0338644
0.0102457	0.0635492	0.267945	0.129321
-0.0215117	0.00206346	0.501816	0.0574162
0.125455	0.217493	0.313754	0.0826975
0.0726465	0.0471052	0.787126	0.0780096
0.0948409	0.0161648	0.432113	0.0188945
0.143236	-0.0012845	0.548173	0.112984
0.180004	0.00980042	0.461047	0.211204
0.0452807	0.0746534	0.610411	0.36168
0.0177658	0.0643089	0.313483	-0.0535474
0.0061974	0.0444779	0.20593	0.296908
-0.0670151	0.0411302	0.994414	0.182175
0.064612	0.0930415	1.71664	0.0884189
0.140055	0.0386476	0.859649	0.057883
0.205179	0.0249845	0.446756	0.116784
0.0203691	0.0385415	0.390582	0.315288
0.036999	-0.0086607	0.229511	0.120836
0.147254	0.0684146	1.30173	0.0913867
0.0642436	0.0313004	0.76622	0.136326
0.0430013	0.0573033	0.302118	0.107979
0.0636207	0.0092818	0.173672	0.18477
0.133527	0.0764681	0.574572	0.166638
0.117532	0.096553	0.380211	0.0745575
0.0191362	0.0400415	0.396932	0.401878
0.101446	0.0362506	0.880671	0.124942
-0.0196445	0.0384809	0.741322	0.186151
-0.0354273	0.0257133	1.65183	0.137914
0.0800776	0.0434074	0.284057	0.197837
-0.0017594	0.0189853	0.507042	0.0458696
-0.0057562	0.111743	0.709742	0.13709
0.204647	0.0590055	0.67424	0.404939
0.019103	0.011134	0.773459	0.178108
-0.0291764	0.0678788	0.937064	0.188535
0.0364042	0.0758365	0.443962	0.10368
-0.0192138	-1.916e-05	0.20712	0.258333
0.03214	0.0640254	0.642566	0.102823
0.0736426	0.0749479	1.74163	0.203553
0.547452	0.058035	0.748229	0.405146
-0.0084781	0.0157231	1.49147	0.0843999
0.0245884	-0.0711046	0.787161	0.183599
0.162221	0.0912015	1.20762	0.127786
0.0290853	0.0230674	0.465818	0.17024
0.0821535	0.0229375	0.634518	0.166549
0.0510893	0.0827078	0.709665	-0.0386981
0.0298209	0.0298612	0.482994	0.194026
0.022185	0.0426528	1.65207	0.166116
0.120417	0.0983278	0.494882	0.253516
0.0686665	0.0724638	0.339282	0.211393
0.0689616	-0.00983	0.808976	0.0914637
0.0650108	0.0274069	0.25966	0.174626
0.0640166	0.0248569	0.724401	0.153046
0.0795089	0.178459	0.488797	0.310107
0.14853	0.0684068	1.21837	0.176285
0.0753099	0.103642	0.215802	0.0622548
-0.0393229	0.140561	0.217198	0.155647
0.146461	0.0668367	1.2502	0.190152
0.090448	0.0255282	0.332149	0.113875
0.0566046	0.0219215	1.75457	0.335043
0.0149342	0.0243496	0.517274	0.266758
0.0534814	0.0286197	1.26131	0.0520419
-0.0703595	-0.0003394	0.395748	0.162413
0.0164223	0.15244	0.528264	0.0806279
0.0701003	0.0864979	0.397827	0.269192
0.0838998	0.027889	0.112963	0.17756
0.140473	0.0108548	1.26026	0.126695
0.0118223	0.0539168	0.23567	-0.0148702
0.10945	0.00695036	0.657476	0.144514
0.047343	0.0721359	0.932649	-0.0319974
0.0440018	0.066013	0.90492	0.0474208
0.0541997	0.0808808	0.445355	0.115775
0.100795	0.02656	0.328109	-0.0288644
0.051089	0.112502	0.393003	0.0721308
0.0191195	0.0567192	0.785427	0.0514734
0.145799	0.0355438	0.291688	0.277348
0.0459627	0.00373509	0.153508	0.114081
0.1192	0.02164	0.88922	0.286131
0.00622959	0.00954912	1.36342	0.148798
0.0263951	0.0182261	0.324604	0.214562
0.0355351	0.0747333	1.09096	0.0252132
0.0350772	0.129693	0.660251	0.334309
0.041651	0.0157047	1.78417	0.17065
0.234122	0.0827039	1.16193	0.155944
0.203032	0.0141523	0.779726	0.13319
0.0396066	0.0862242	0.905584	0.0743992
0.0982921	0.0164198	0.257314	0.0958428
0.0881555	0.0415624	0.328315	0.101846
0.00479763	0.0380916	0.731631	0.115671
0.11186	0.0656837	1.20154	0.113085
0.00736446	0.0860907	1.08817	0.469389
0.0433646	0.0335244	1.89817	0.141505
0.0232183	-0.0203575	0.792	0.0823597
0.0763144	-0.0006418	0.484921	0.140867
0.0244647	0.0312627	0.934552	0.100645
0.092491	0.0409316	1.35866	0.107159
0.0543861	0.0121747	1.51608	0.0827158
-0.026534	0.030594	0.4697	0.108769
0.0544326	-0.0104451	0.580105	0.230315
0.0563398	0.0681639	0.577459	0.232745
0.11596	0.0073582	1.31335	0.174214
0.0134854	0.0524634	1.13398	0.263352
0.183601	-0.0648334	1.85403	0.184023
0.035081	0.11467	0.475773	0.0723882
0.250552	0.0872151	2.27235	0.162988
0.159346	0.130487	0.877044	0.153431
-0.0100069	0.183531	0.402205	0.0403244
0.00562623	0.0142538	1.03049	0.0918453
0.0123527	0.0981094	1.01759	0.213091
0.0686949	0.00548409	0.256254	0.0666012
0.0154612	0.0575583	1.32602	0.132069
0.0359661	0.071295	0.493295	0.0512468
0.0597722	0.0266827	0.470774	0.143083
0.0609879	0.0267181	0.634107	0.0232058
0.0437909	0.0396711	1.25222	0.167848
0.132453	0.0870615	0.575569	0.143078
-0.0084999	-0.0054312	0.656966	0.305973
0.14765	0.150775	1.42127	0.020292
0.0183369	0.0177445	1.4389	0.0171482
-0.0333354	0.0697041	0.8056	0.0401967
-0.0309794	-0.0003051	1.785	0.0557842
0.0773663	0.0151265	1.53988	0.0580189
0.0381471	0.144143	0.844246	0.0722733
0.0374879	0.035157	2.04548	0.156264
0.115534	0.0463163	0.368555	0.174078
0.0581232	0.0505798	0.469086	0.0746668
0.124873	0.0904963	1.31362	-0.166113
0.203374	0.0589367	0.84548	0.140733
0.0690456	0.0649467	3.45813	0.00445157
0.00477753	0.0243123	0.255392	0.195111
-0.0049577	0.0463653	0.364588	0.0789996
0.02983	0.00873819	0.55246	0.117058
0.00030955	0.0116398	1.25727	0.0473328
0.0793462	0.0318919	0.395988	0.115602
0.158707	0.0251446	0.582876	0.028912
0.217414	0.0276318	1.66593	0.0808827
-0.024831	0.0310431	0.214187	0.130918
0.0953227	0.0213293	0.592938	0.229815
0.0225827	0.127331	0.524785	0.249736
0.106721	-0.0385302	0.779125	0.125723
0.0610925	0.016548	0.550347	0.196269
-0.0110234	0.00616599	0.612651	0.0391901
0.486343	0.0291398	0.699781	0.112191
0.187424	0.116247	0.707611	0.135057
0.10184	0.0620269	0.907586	0.0862804
0.0202288	0.0264136	0.846082	0.127057
0.0681327	0.0264863	1.12035	0.118745
0.0659051	0.145591	1.28493	0.0578676
0.0324122	0.0373018	0.985833	0.067148
0.00243175	0.0250649	0.860614	0.088918
-0.063295	-0.0101689	0.596448	-0.0117478
0.00450787	0.0132091	0.744761	0.177776
0.0991313	0.0327683	1.70908	0.0801866
0.0640537	0.105917	0.987491	0.0762115
0.0221875	0.0485615	1.36907	0.186409
0.107835	0.0609497	0.295678	0.0738342
-0.0001163	-0.0095749	0.410252	0.220363
0.0244619	0.0545079	0.937714	0.115161
-0.0327031	0.0611271	1.22421	0.0707475
0.0978058	0.0780274	0.824926	0.07131
0.116234	0.0198191	0.860969	0.0656008
-0.0028538	0.0134091	1.28643	0.0857345
0.0398155	0.047386	1.32129	0.0746229
0.0635042	0.0528146	0.961806	0.228427
-0.0350781	0.0268679	0.867566	0.117026
0.0523798	0.0210129	0.854249	0.0496868
0.0226577	-0.0992881	1.30124	0.0443272
0.143576	0.0784669	1.00078	0.19076
0.119597	0.115052	1.25694	0.0709728
0.00518803	0.0364209	1.42239	0.100406
-0.0086868	0.0282449	1.16617	0.105526
0.287383	0.0633908	0.694839	0.0878325
0.0384083	0.131588	0.920142	0.0745424
0.217352	0.0612018	0.873538	0.0931517
0.0860917	0.0982153	0.335878	0.174734
-0.0086968	0.123619	0.322989	0.181052
0.0694835	0.0307725	0.377973	0.0465955
0.0864075	0.094928	1.51917	0.0343383
0.120879	0.0271726	1.63384	0.0371743
0.00270489	0.0804572	0.346359	0.00532777
0.0915952	0.0194456	1.10077	0.150275
0.118592	0.0913321	0.999297	-0.0237103
0.140611	-0.0007008	0.891842	0.191786
0.0175254	0.100411	1.11606	0.0371695
0.0516866	0.0499018	1.62589	0.122029
0.0447988	0.0307822	1.65227	0.287382
0.0481862	0.0466143	1.1466	0.218939
0.174761	0.0806272	1.09698	0.182505
0.00101755	-0.0696709	1.18769	0.00789161
-0.0161854	0.0545675	1.85267	0.0654995
0.155002	-0.0063387	0.746164	0.0711503
0.131183	0.113235	0.49379	-0.0667071
0.0638406	0.0780272	0.711128	0.131875
0.29793	0.0268129	1.23463	0.163674
0.0510646	0.118744	0.755807	0.269889
0.100932	0.182047	1.12156	0.15644
0.0810008	-0.0387067	0.426194	0.250307
0.0480104	0.0219285	0.816709	0.00260285
0.0910561	0.136384	0.794177	0.0649168
0.0627696	0.0752319	1.75859	0.0855253
0.103386	0.119468	1.19046	-0.0038053
0.037297	0.0659523	0.953726	0.0786821
0.0276663	0.0828962	1.32432	0.125637
0.048707	0.0436558	1.30688	0.0591672
0.0197371	0.111554	0.602582	0.124875
0.0910592	0.0939708	1.85867	0.178793
0.155807	0.0594096	1.51592	0.214128
-0.0793457	0.0111204	1.11089	0.137041
0.0545307	0.0443318	0.942148	0.105755
0.0774587	0.128245	1.01372	0.135618
0.122143	0.0827909	0.678795	0.386786
0.0710446	0.052273	0.118366
0.0367692	0.12139	0.643981
0.0326422	0.0921708	0.826173
0.0561695	0.0638072	0.866476
-0.0265764	0.0552647	1.48868
0.00753458	0.0997745	1.18883
-0.0018124	0.102201	0.892585
0.147557	0.263162	0.801482
-0.0011215	0.109607	1.42842
0.0493646		1.181
0.108104		0.620081
0.0894933		0.678253
0.125388		1.27482
0.0361815		0.898642
0.0704419		0.60633
0.156386		0.685612
0.0669732		0.46144
0.137539		1.57091
-0.0357878		1.52197
0.121725		0.954485
0.138842		1.96594
0.107671		0.955802
0.0727504		1.49629
0.0765915		1.03138
0.0135368		1.96792
0.17665		0.66008
0.108539		0.994635
0.0855049		0.49032
0.0622691		1.37918
0.0286403		1.21785
0.00864614		0.425068
0.0981673		0.51339
-0.0103832		0.948887
0.0612838		0.647309
0.159871		0.827522
0.150249		0.707463
0.0704075		0.638017
0.469004		0.870165
0.014417		2.12795
0.0578994		1.68574
-0.0289282		0.726188
0.0316466		2.05587
0.0213665		1.37361
0.117255		2.06688
-0.0169114		1.59006
0.0602226		1.89744
0.0230436		0.533712
0.0665185		1.07184
0.0652015		0.933439
0.112283		1.83003
0.102629		1.17639
-0.008726		1.46147
0.0552887		0.69811
0.094446		0.495887
0.113639		1.00742
0.138279		0.95201
0.0918666		1.03582
0.0501599		0.862559
0.091392		0.98858
0.0594246		0.973401
0.11937		2.46338
0.0406327		0.526384
0.086616		0.56128
0.0951325		1.1727
0.0232907		0.722335
0.109422		4.27632
0.142204		2.15027
0.0946156		0.477386
0.0475925		1.3152
0.0549048		1.24941
0.0407976		0.465394
-0.0126052		0.351438
0.0288319		0.464859
0.168827		1.25068
0.144308		1.11163
0.11184		2.13982
0.0788187		2.52267
0.0058095		1.20455
0.0523074		1.74294
0.0210752		1.26076
-0.019993		0.364115
0.0358566		1.39568
0.0448932		1.77433
0.0498884		0.995205
0.163637		1.13585
0.077798		2.15328
0.108277		2.2173
0.113742		0.320215
0.0819889		3.72221
0.050847		1.74582
0.144536		1.71204
0.0310524		1.01015
0.0510854		0.567394
0.0611385		0.358378
0.0449011		1.49459
0.176251		0.616372
0.0557785		1.44043
-0.0348189		3.3138
0.0718946		0.931036
0.0350121		1.15995
0.0264166		1.19322
0.107494		1.36381
0.0964259		0.526267
0.121516		0.51613
0.117358		1.35241
0.010886		1.21807
-0.0015619		0.970416
0.00830228		0.570186
0.109368		1.35647
0.0393829		1.6314
0.00970977		1.76262
0.0872033		1.76139
0.0446484		1.5394
0.0394132		1.40128
0.0563593		1.1148
-0.0232517		0.776237
0.0974308		1.58298
0.114164		2.22091
0.0444399		0.681019
0.109084		1.11861
0.0628423		1.70589
0.0977125		0.8512
0.0744468		0.534746
0.0721601		0.938797
0.111849		1.35034
0.0434238		1.78038
0.0688376		1.33158
0.0855719		0.724
0.0685302		2.07322
0.0577359		1.68224
0.0761532		0.689531
0.100293		1.06421
0.102824		1.19603
0.0231633		1.10072
-0.0202112		2.00744
0.111501		0.611956
0.0607625		1.44684
-0.003182		0.487781
0.0390048		1.88801
0.04997		1.57513
0.128599		0.623052
0.0907408		2.04458
0.0953924		1.0921
0.0954467		1.33673
0.0240701		1.25283
0.087363		1.10618
0.0333997		0.430772
0.00017618		2.01862
0.0483319		0.963932
0.0695351		2.28659
0.100433		1.43031
0.173525		4.0393
0.00217863		2.08703
0.0766726		2.26166
0.182157		0.997858
0.0262494		1.50026
0.0818624		0.906001
0.0575092		2.93184
0.119073		2.01301
0.0620202
0.0591659
0.0812821
0.0736852
0.0334293
0.0818089
0.127087
0.112797
0.00270516
0.0834497
0.0984486
0.096416
0.0962138
0.0522563
0.0730738
0.151537
0.069848
0.0877314
0.100409
0.0411946
0.144666
0.0676743
0.0986036
0.0519312
0.175409
0.0905288
0.150859
0.0525205
0.0918904
0.0117869
0.0450163
0.0875399
0.0332666
0.057459
0.113581
0.0448567
0.0392137
0.105597
0.0852545
0.107367
0.0308489
0.0826037
0.137444
0.139598
0.0116598
0.183085
0.145269
0.123213
0.0688114
0.0229396
0.0744975
0.0437447
0.0374644
0.112339
0.184881
0.0422001
0.116437
0.112141
0.176804
0.0631316
0.177349
0.168413
0.139096
0.0536925
0.127937
0.124915
0.0772173
0.0413362
0.120517
0.214625
0.131462
0.0109705
0.103432
-0.0348667
0.235446
0.0737985
0.102664
0.0715139
0.188658
0.0694364
0.0570964
0.0753358
0.10287
0.0618855
0.178689
0.175311
-0.130304
0.10021
0.0686589
0.111773
0.0397623
0.0456252
0.0648083
0.0859397
0.0133052
0.0610797
0.0608645
0.075214
0.0639201
0.0381956
0.0918526
0.081943
0.0174174
0.257513
0.182988
0.0955809
0.0719264
0.145392
-0.004834
0.130428
0.0797117
0.0384041
0.0581771
0.0210645
0.0656033
0.159834
0.0728098
0.120443
0.14734
0.0475467
0.050242
0.0272867
0.00420098
0.0106781
0.133618
0.0122904
0.178839
0.0997546
0.0637621
0.048659
-0.0302541
0.191711
-0.0096621
0.0415548
0.0952951
0.353217
0.0533151
0.0739326
0.0603689
0.111144
0.0524794
0.0772151
0.105577
0.0371909
0.173741
-0.0231531
0.0934247
0.191082
-0.0910058	0.0209112	0.713919	-0.0189639
-0.0785422	-0.0612793	1.17589	0.0487035
-0.142948	0.44029	0.121909	-0.0295854
0.0328948	-0.0962642	0.48198	0.0223322
0.093294	-0.0448353	2.29949	-0.0461841
-0.0487291	0.192835	3.18926	0.0802906
0.0135004	-0.0463944	0.824324	0.0362469
0.111401	0.034611	1.09847	-0.0019599
-0.263127	-0.109432	1.22959	-0.0487235
-0.0829528	-0.0382493	0.450996	0.0463987
0.10058	-0.0816953	0.632776	-0.0114047
0.00030263	-0.0076257	0.719785	-0.0121234
-0.0560728	-0.142993	1.33643	-0.0092185
0.18877	0.0828795	1.27831	-0.0052914
-0.0236469	-0.101066	0.968323	0.0120012
0.0869748	-0.168731	0.638821	0.00176437
0.045242	-0.0430266	0.864026	0.168553
-0.0405372	0.0127368	0.705122	-0.096922
0.111683	-0.0125789	0.99892	-0.0426638
-0.0255742	0.0583586	1.17829	0.0226384
-0.0264946	-0.0707525	2.43038	0.038267
0.00326396	-0.0089775	0.844151	0.0204716
0.523825	-0.114718	1.50092	0.071143
-0.002773	-0.0208248	0.473081	-0.0742978
-0.106643	-0.0042383	1.7783	-0.0078188
0.00464502	-0.0181754	1.41506	-0.0029903
0.0279878	-0.10933	1.28112	-0.112253
-0.0115092	0.0781779	0.723131	0.014828
0.146271	-0.0447061	0.725816	0.0726912
-0.0288509	-0.0098304	1.54511	0.0809081
-0.0006017	-0.106861	0.587934	0.00018702
-0.096967	0.122751	1.82766	0.0252571
-0.128124	-0.0020523	0.592883	-0.0215841
-0.0574318	0.150204	1.5585	0.0620814
0.0328035	-0.0748391	2.46533	0.0601012
0.10129	0.0221987	3.41903	-0.0569935
0.0372622	-0.0549022	1.23347	-0.0162593
-0.025622	0.002435	1.51651	-0.0122147
-0.142818	0.00495452	1.62605	0.105369
0.12612	-0.0390609	1.87982	-0.0604581
-0.0558983	0.283143	1.03276	-0.0213799
0.0911179	0.0716479	1.51285	-0.006024
-0.0504717	-0.0282991	1.47803	-0.0410498
0.0368061	0.379195	1.37167	0.0491441
0.0104185	-0.0341608	1.21591	-0.0177201
0.0262873	0.0284047	0.922615	0.0115436
-0.0242149	-0.112477	0.667625	0.0341353
0.0397697	0.0279914	1.14267	0.0527402
0.0451543	-0.0715693	0.926845	0.0106356
0.0193806	-0.0066927	1.1315	-0.0029688
0.0787065	-0.0114913	1.19831	-0.0035327
0.178277	-0.0028489	1.04223	0.0486964
0.0127262	-0.0080488	0.623489	0.00270919
-0.0496394	-0.10505	0.823452	-0.0634986
-0.169504	0.0594306	0.514808	-0.0517821
-0.0128636	0.0602876	0.751839	0.0222098
0.0894366	0.0179806	0.788854	0.0275455
0.0681448	0.0529236	1.73986	-0.038729
-0.0507616	0.0136892	1.1888	-0.0734922
-0.0052196	0.110776	1.81327	0.00069586
-0.232552	-0.01724	1.29689	0.0250286
0.0363791	0.0541956	1.0466	-0.0148823
-0.0302814	0.153624	1.12716	0.0302155
-0.0581919	0.208809	0.924947	-0.028724
0.00142283	0.183391	3.19655	0.0190863
-0.11557	-0.108848	2.60379	-0.0120014
0.0824759	0.00762345	3.39116	-0.107948
-0.0595048	0.107955	0.925938	0.00500967
-0.0298694	0.0111054	0.782243	-0.0807819
0.102874	0.0582959	1.43748	-0.0087204
0.0538531	0.027586	0.990994	-0.022135
-0.0987801	0.0701807	0.77175	-0.0038801
-0.0956831	-0.0514538	0.543672	0.0126955
0.0575165	0.166902	2.75035	-0.049879
-0.0653387	0.0751797	1.38104	0.0255694
0.093815	-0.142106	2.09467	-0.0093479
0.0525872	0.0804229	0.8136	0.0125785
0.0597561	-0.0203555	0.647235	-0.0060048
-0.0292302	-0.0165913	1.22922	-0.0023925
0.183604	0.151241	1.0926	0.0207168
0.181868	0.145799	1.48521	0.0935476
-0.0343173	-0.0464667	1.59572	0.0774845
-0.152926	0.0279391	1.32653	-0.0294113
-0.103734	-0.07753	2.35432	-0.0170857
-0.0466783	0.0342667	1.65667	0.0167645
0.215201	-0.0283685	1.34655	0.0196338
0.102685	-0.0314023	1.62934	-0.0776619
-0.145664	0.20634	0.488096	-0.060922
-0.111625	0.246822	1.06439	-0.0479495
-0.0220924	-0.145304	0.841419	-0.0075675
0.22502	0.0195138	1.26929	0.0257168
-0.0082786	0.0375067	2.36775	0.0921831
-0.160745	-0.0644319	0.530292	-0.0543822
0.180184	0.00063451	2.18619	0.00838569
0.0111325	0.00722336	0.522207	0.0572833
0.0176136	0.261854	0.691381	0.123773
0.170423	0.116888	1.02172	-0.0367238
-0.0857137	-0.0664101	1.92723	0.00269233
-0.0652282	-0.0101729	1.81171	-0.0192089
-0.0051297	0.048505	1.31827	0.0388501
-0.0433527	-0.0140794	0.791341	0.0565494
0.098233	0.0108604	2.1015	0.112114
-0.162294	0.08635	1.7205	0.00942966
-0.115246	0.0163184	2.47153	0.0298245
-0.163421	0.136124	1.4619	0.00377647
-0.0597418	-0.001524	0.859225	-0.0891512
-0.0797998	0.0295251	2.27585	0.0190829
-0.0236004	0.00906835	2.89536	-0.0193812
-0.0789491	0.191734	1.50819	0.0808264
0.0939256	-0.0408524	1.7098	-0.0107588
0.0868507	-0.0581533	1.12235	-0.012166
0.0561802	0.0270545	1.25432	-0.0124845
0.0185375	0.134009	0.898844	0.0906678
0.10191	0.080191	0.4911	0.0185649
0.0472732	-0.0584892	1.11865	-0.0034867
0.0334758	-0.0776442	2.78882	0.153543
0.0699698	-0.033807	1.53888	-0.042792
0.072	-0.0280056	0.602303	0.00133479
0.121883	-0.0059721	1.48232	-0.0198122
-0.0210856	0.0602512	0.869225	-0.0115532
0.0821804	0.0674922	1.10691	0.0467028
0.0414764	-0.0209043	1.0712	0.00906782
-0.0486797	0.106431	3.21009	-0.0583138
-0.0898027	-0.0699224	1.00717	0.030884
0.0213052	0.0284452	3.06401	5.7331e-05
-0.128194	-0.105912	0.896539	-0.0098434
-0.0328337	-0.0190604	3.38316	-0.0321443
0.057105	-0.107495	1.07756	-0.177981
0.0250073	-0.0424416	1.05163	-0.0334176
-0.136015	0.0117977	1.03092	0.0164835
0.0743358	-0.162409	1.84593	-0.0453008
0.0515159	0.0293671	1.52899	0.018406
-0.107912	0.0850759	1.46627	-0.0679967
0.134104	0.047429	0.950546	0.146996
0.061017	-0.0882541	1.1378	0.0221953
-0.0424239	-0.0255249	1.80491	-0.0065198
0.113149	0.0267852	1.49737	0.0191729
-0.0173738	-0.0277198	0.400094	-0.0337389
-0.043006	-0.113363	1.1005	-0.0001002
-0.0314309	0.0388859	1.08593	0.0292411
0.0277197	0.0707185	0.864295	0.0556419
0.010834	0.169079	1.18619	-0.0438555
-0.0274732	-0.0908247	2.28381	0.0288236
-0.248305	0.229209	0.672827	-0.0198846
0.116716	0.0228411	1.63287	0.00682156
0.0258866	-0.0410325	1.05291	-0.0355749
-0.0506368	0.00179094	2.13982	0.0547106
0.0520148	-0.0019411	3.27889	0.0185556
0.0895385	-0.0461499	0.625386	-0.0332769
0.0891095	-0.0306868	2.38997	0.0499547
-0.033914	0.0524235	1.72145	0.0214063
0.262633	-0.0346267	1.44365	-0.062617
0.13372	0.0597085	3.67474	0.0693156
-0.0095067	-0.0627772	1.19096	-0.0816678
-0.0141981	-0.045008	0.773744	-0.0043159
0.00939661	0.173964	0.867488	-0.0541844
0.3202	0.0264369	1.46179	-0.0053725
0.189876	-0.0405418	0.528749	-0.0034541
-0.121941	0.0371158	1.43958	0.0897063
-0.0449894	0.0177677	0.708065	0.0531974
-0.035237	-0.0471358	1.31251	-0.0806267
0.0952558	-0.0136922	1.02536	0.023842
0.031959	-0.11463	4.16151	0.00990283
-0.0038647	0.251688	3.13169	0.116088
0.0189174	0.0498627	2.37614	-0.023458
0.0827961	0.00209557	0.926008	0.0204894
0.0958985	0.0224779	3.11901	-0.118572
-0.035416	0.0108705	1.24953	0.0666951
0.0405124	0.0171574	1.55751	0.12506
0.074786	-0.0632248	1.18113	-0.114824
0.00707035	0.0166488	1.76927	0.0727958
-0.0163807	-0.0577865	1.07524	0.0211372
-0.0372863	0.0435941	2.91667	0.00514827
-0.0696735	-0.0457453	1.67509	0.0298208
-0.0321012	0.0446035	3.2127	0.0574269
-0.147944	0.172049	1.67706	-0.0065844
0.205065	0.0127078	1.27827	0.10479
0.120855	0.0538791	2.75975	0.0169239
0.0146353	0.0965642	1.12005	0.025359
-0.0035833	0.0670335	1.81791	0.141337
-0.0377898	0.00056169	2.23338	-0.0064465
-0.053713	0.0384753	1.65672	-0.0045401
-0.000337	0.00742473	1.02453	0.0500394
0.31357	0.00515897	0.678058	-0.0284327
-0.0079351	-0.0739642	2.51445	0.131449
0.0121207	-0.00304	1.89634	-0.0088568
0.108266	0.0776641	2.09998	0.00902294
-0.0378329	-0.152233	1.25843	-0.0058168
0.0694164	-0.106067	1.79457	0.131604
0.0348231	-0.0086987	1.498	0.0383799
0.121267	-0.0463486	1.42514	0.0899514
0.0417492	0.120656	1.58017	0.143944
-0.031212	0.0329145	1.95645	0.0403014
-0.0614812	0.0677414	3.44573	0.0139795
0.0444175	0.0199294	1.0032	0.18674
0.00362575	0.15177	0.941622	0.0937532
0.0950797	-0.0343073	0.673846	-0.0307927
-0.137336	0.0316857	1.33106	0.00447348
-0.128747	-0.102777	1.71478	-0.0308224
-0.0403555	0.139234	1.27943	-0.028513
-0.210595	-0.0032711	2.9168	-0.0662537
-0.163715	0.269134	1.70843	0.0530756
-0.0320337	0.00461068	1.49953	-0.117754
0.0535146	0.0469527	2.14789	-0.024713
0.232684	0.0421006	2.10268	0.0318311
0.0638776	0.130775	0.279092	-0.0014483
0.0938021	-0.0848776	1.84535	0.0306429
-0.332035	-0.0175377	0.753747	-0.10815
0.0413763	-0.0602741	2.40867	0.00031789
0.0117802	0.0438308	1.10086	-0.0254169
-0.0108054	0.0200935	1.34871	-0.132972
-0.0458666	0.0140877	0.972262	0.0228359
-0.0351174	0.160136	0.92009	0.0204498
-0.0372815	0.13341	1.59439	0.00531595
-0.0297015	-0.0003274	0.801955	0.077126
0.0892601	-0.0456528	1.39111	-0.0174444
0.014453	0.101411	1.08869	-0.0276589
-0.0135475	-0.0055126	1.2241	-0.0451974
0.0398878	0.00134841	1.1226	-0.11691
-0.0505728	0.0427902	2.75796	-0.0030124
-0.0738788	-0.0241909	1.30027	0.0250923
0.00016836	0.062963	2.04861	-0.0241157
0.171518	0.195333	2.15326	0.0475576
0.128711	0.154906	1.87619	-0.0988621
0.0703355	-0.115702	1.81888	-0.0140096
0.0247094	0.0384456	1.94195	-0.0171699
0.0791931	-0.121551	1.50277	0.0100406
0.0335165	-0.0063229	4.31368	0.111533
-0.0467419	0.046658	0.617137	-0.0197597
0.00065964	0.200517	2.8625	0.0360179
0.359094	0.00207361	2.84388	0.0397877
0.0420313	0.0324652	1.3492	-0.0131824
-0.0017254	0.0331992	1.44594	-0.0075755
-0.016013	0.13779	1.48036	-0.0292479
-0.0144991	0.0617142	1.83931	-0.0249139
0.122232	0.0265874	1.48112	-0.0194689
0.0608231	0.0255263	1.24546	0.205047
0.0227818	0.117496	4.04399	-0.0087455
0.00546431	0.0857249	1.52856	-0.0568904
0.261456	-0.1203	1.54736	0.113063
0.0866048	0.0911243	1.37916	-0.0418644
0.120858	-0.0412959	1.34758	-0.0605523
-0.0224872	0.0566818	2.01396	-0.139429
-0.0592883	0.0325704	1.8487	-0.0114503
-0.0765768	0.0914166	3.71089	0.0853154
0.183592	0.113925	1.49929	0.0491277
-0.0275714	0.169414	3.31152	0.00608978
0.0679087	0.0484258	0.736669	0.105325
0.0717722	0.023378	2.1527	-0.111713
0.0125725	-0.0737376	1.55983	-0.077515
-0.043099	-0.0212507	2.56983	0.0523708
0.0390289	-0.0440232	1.73927	-0.0128818
-0.262411	-0.017841	2.54536	-0.0525617
0.1586	0.247165	1.26108	0.0128171
0.0579214	0.181981	1.18491	0.143927
-0.0027464	0.123312		-0.0535446
0.0605208	0.079298		-0.131343
0.119999	0.0498972		0.0312261
0.0677353	0.0541591		-0.0493404
-0.0363125	0.0850009		0.0987532
0.0902	0.0212134		0.147283
0.0222803	0.0110764		0.0213142
0.0111353	-0.131984		-0.0431613
-0.091643	-0.0608908		0.0206594
0.0200299	-0.0266701		0.0390211
-0.0660298	-0.0184519		0.129953
-0.0072394	0.0856629		-0.157138
0.0811157	0.0415853		-0.0149971
-0.116464	0.00195282		0.0293641
-0.0195331	0.0417665		0.0540397
0.120366	0.012353		-0.0293592
0.020865	0.0449527		-0.0379787
-0.0122612	0.0159032		0.0434258
-0.0491754	-0.0872836		0.0110189
0.00633264	0.0615566		-0.0091148
0.117699	0.0564849		-0.0222864
0.151495	-0.0374779		0.0603604
-0.0802135	-0.0046599		0.160534
0.0138077	0.0198079		0.0354599
0.0358135	0.117446		-0.0224431
-0.0381314	0.0748443		0.0540443
-0.0223226	0.0223124		0.0805109
0.0809109	-0.0060036		-0.0235799
0.0326933	0.213758		0.19695
0.0313237	0.210312		0.0766436
-0.10458	-0.051742		0.145506
-0.0049861	0.169073		0.0748934
0.0887318	-0.0476009		-0.0581548
-0.0457865	0.104552		0.00338508
0.0661856	0.167373		-0.0741354
-0.0361415	-0.0023031		-0.0085177
0.126597	0.103363		-0.0098962
0.255149	0.0763318		0.00403603
-0.12508	0.0295166		-0.0188728
0.147766	0.285892		-0.104754
-0.0508283	0.058147		0.0340966
-0.0148582	0.111922		0.0427852
0.0214806	0.0288484		-0.0606796
0.0763232	-0.0538413		0.0762363
0.113344	0.154177		0.23858
0.12396	0.056864		0.00945815
0.0908119	0.00486592
0.00395356	0.0546781
-0.0224523	0.0105868
-0.0982906	0.078709
-0.0353799	-0.0028916
0.0784155	-0.104032
-0.0155827	-0.0707523
0.0675205	0.255105
0.00072905	0.417855
0.0269708	-0.0981972
0.0146274	0.13097
-0.0938187	0.228051
0.0075972	0.0322796
0.106034	-0.001447
0.0211058	-0.0159672
0.00823019	0.446604
-0.074458	-0.109824
0.297656	-0.0788222
0.108545	0.00554233
0.0336351	-0.10708
-0.0308582	0.0468501
0.259796	0.109766
-0.192117	0.0644237
0.0689939	0.157685
-0.027819	0.0962667
0.189811	-0.0810826
0.0161626	-0.0326885
-0.0004792	0.0950007
0.135942	0.0598368
0.0908871	0.0290782
0.17157	0.042596
0.0925388	0.0312767
-0.0241467	-0.11488
0.00392204	-0.0968207
-0.0312309	0.0852933
-0.144051	0.146665
-0.0161637	0.0690056
-0.0702288	0.0665661
-0.0361274	0.140659
-0.0229744	0.0563105
0.00482501	0.134769
0.0615595	-0.008705
0.0636588	0.159947
0.055207	0.0495991
0.0511014	0.00557076
-0.163583	0.119198
0.221226	-0.0102149
0.111216	0.164788
0.104965	0.462995
-0.0687014	0.0157974
0.127248	-0.011353
0.0858366	0.0926861
0.114539	0.0792797
0.017705	0.0712602
-0.0029667	0.205627
0.0106228	0.151603
0.149443	-0.0867601
0.0969993
-0.0705535
0.0506447
-0.119965
0.261694
0.0519768
0.0663686
0.161132
0.00456804
-0.126611
0.0920765
0.00671176
0.046208
0.0980669
0.0663376
0.0251935
0.0432198
0.0445194
0.0190926
0.0864387
0.140113
-0.0423574
-0.0628657
0.217877
0.0515934
0.186703
-0.0049437
0.0520793
-0.0278324
-0.0983468
-0.0508025
0.15727
-0.0460128
0.0945971
-0.0043824
0.396982
0.0202001
-0.0506179
0.164811
0.185245
0.0385035
-0.0361139
0.062465
0.00626157
-0.0010742
0.0108624
0.105362
0.0542036
0.00767585
0.0627426
0.0558314
0.104413
0.188633
-0.168159
-0.118762
-0.0463033
0.0479478
0.196143
0.106959
0.0522671
0.0381696
0.0871365
0.128023
0.201555
-0.0306164
0.0387878
-0.0131789
-0.0280758
0.00503237
0.104395
-0.0353033
0.156542
-0.0146451
0.00307636
0.178262
-0.0271487
0.0189993
0.035807
0.00935425
0.227625
-0.0387751
0.170608
0.061273
0.0217411
0.0274729
0.0156856
0.0374943
0.157689
0.0779849
0.206268
0.036374
-0.190383
0.0304806
0.00117961
-0.0119409
-0.0316044
0.0050474
0.090187
0.0821546
0.236013
-0.0805259
0.0232163
0.200863
0.213585
-0.0289482
-0.020707
0.0231091
-0.0167718
0.185844
0.0263455
0.144484
0.0899862
-0.132464
0.0137279
0.155397
0.188835
-0.0873992
0.00409349
-0.0662843
0.142144
0.0146371
0.0721423
0.122411
0.0754119
0.273749
-0.128714
0.0224193
0.239024
0.0344146
0.0192745
0.117418
0.118712
0.0716659
0.0549863
0.210121
-0.0962682
0.171296
0.19311
0.194076
0.447084
0.0393365
0.00980621
0.0265022
0.0728986
0.25518
-0.131854
0.0942033
0.0790339
0.14512
0.0881251
0.0729548
-0.102445
0.0257015
-0.0310302

## Sheet: 7D PKA-R Mean Stack Norm 17047
WT	Gpr161-/-	WT; 161	WT; 161L465P
0.04523	0.03107	0.4648	0.07144		Units are ciliary PKA-R (A.U.)
0.07356	0.05239	1.018	0.1315		Consolidated all replicates.
0.02991	0.03258	1.521	0.008678		Normalized all values to previously calculated mean of ciliary PKAR for "WT;161" Condition (17047)
					These are the individual means plotted in the foreground of the superplot in 7D

## Sheet: 7F Ciliary PKA-C Raw
98 GPR161-/-	98 161	98 161L465P	99 WT	99 GPR161-/-	99 161	99 161L465P	102 WT	102 GPR161-/-	102 161	102 161L465P	107 WT	107 GPR161-/-	107 161	107 161L465P
757.658	5218.83	-1047.81	-2101.63	1527.87	1019.49	-66.1218	1759.37	-1947.15	1093.86	2732.89	81.5984	14238.4	3544.33	1885.71		Units are ciliary PKA-C (A.U.)
3164.25	1469.24	1260.03	-2698.42	1552.48	291.252	541.059	-283.282	-1426.22	2419.85	437.236	1277.53	-1483.98	-1422.82	681.158		98, 99, 102, and 107 refer to internal experiment ID's
-943.553	1723.95	-824.034	-175.564	143.041	1239.75	854.665	683.854	1426.95	1824.36	-929.623	165.517	-2525.74	6023.51	-556.922
4962.11	978.565	-273.667	-2007.29	-1712.15	430.299	-876.752	-741.098	-838.195	-509.474	-416.575	530.64	24.839	2000.97	-1072.03
-1848.03	5775.11	-388.406	-1529.23	1303.48	2193.95	-2050.91	-292.349	-742.351	4286.79	203.793	-777.361	-724.911	-5.99158	259.119
281.41	1072.51	695.396	-725.859	689.051	669.474	39.6302	-770.268	-845.211	-833.761	104.64	-139.704	-1260.56	907.618	307.67
-145.513	1799.85	-384.131	1077.28	-1504.2	822.542	179.855	-271.97	-1350.06	4805.71	322.613	-2593.11	-947.686	2035.56	-1880.68
-207.738	1327.86	-2187.39	1140.3	809.131	216.614	-335.264	-740.937	-294.237	4776.06	-1901.85	-334.177	-594.84	2314.19	-708.059
-1353.17	1439.09	31.6218	-2068.45	1229.58	3782.07	-1126.91	-521.366	505.064	7996.71	913.896	-38.2218	4354.55	-42.1891	-128.403
281.319	5747.76	555.046	352.817	-1056.04	439.09	-42.7693	-893.475	1899.38	484.595	-583.233	-3240.77	-2128.95	-1336.18	2076.14
-879.589	2831.62	504.53	-894.573	623.082	1195.15	237.487	1162.64	-13.6783	2628.93	-402.593	-476.5	-546.576	-622.943	-1309.53
237.882	1486.5	-334.028	279.214	-966.892	-880.992	19.6989	274.88	2603.87	1284.77	-313.688	172.748	-53.5547	-350.332	681.333
-584.51	1706.83	-122.857	81.3985	260.919	3564.37	-453.231	-570.07	-1614.28	9.09306	2105.27	-1143.14	-156.584	1347.8	-855.291
-1650.63	1260.33	261.274	-810.038	-1834.61	970.512	1524.46	-1195.15	-152.463	3661.44	-445.658	965.489	-777.462	3120.65	-2170.89
466.007	730.562	-605.999	-871.873	-267.363	5386.26	2368.04	498.24	-1105.44	2887.85	235.621	334.455	-647.865	2349.74	-236.681
555.759	1743.73	-904.764	-687.1	429.113	2231.44	-652.862	-316.119	1792.72	5960.73	-987.995	491.045	559.01	-978.244	-1399.14
495.299	7696.78	-149.602	229.2	708.964	853.183	-178.542	-1060.77	86.6986	208.932	-365.018	-190.022	-2535.31	2050.56	4232.28
-380.966	1303.1	454.209	947.823	-260.258	188.853	-1429.08	-497.668	-724.504	-327.035	52.5042	-325.88	-224.549	5490.72	589.392
1487.01	630.191	-85.759	1715.71	3057.41	1589.72	-157.547	-412.033	317.522	2700.61	-785.527	694.27	-2030.41	130.682	-75.6511
-327.995	938.102	-447.59	-144.592	-900.055	1140.06	275.953	-1220.33	-349.395	903.293	-154.05	-1780.73	128.966	1199.84	676.012
-345.445	1127.11	-406.659	893.202	634.829	715.337	-628.162	296.487	5148.04	6059.84	1302.65	457.638	-108.085	-3879.89	-586.13
-267.602	1239.94	-158.827	305.344	-825.985	1137.05	232.114	-159.775	444.084	2474.5	-807.652	905.369	-247.234	407.652	-1076.95
-312.919	1574.03	-2955.25	-516.58	-1501.87	1076.1	-45.6104	-1011.41	1140.01	1443.46	1567.76	-587.274	-1275.46	151.932	-570.106
-2564.55	2285.57	1066.88	-300.965	-432.341	2716.65	-811.935	-370.776	-654.125	2749.17	-859.185	-595.808	837.284	-292.78	323.382
901.152	-1685.22	287.712	-159.134	-545.408	1039.27	-124.123	-319.677	2841.38	1721.66	-444.546	-543.816	-531.809	646.588	-709.468
-2711.58	4005.13	-4.72864	-1125.86	-195.9	1261.91	-78.3977	190.199	-392.805	-869.592	643.673	-321.982	-1691.65	-1281.01	-725.534
1674.85	1465.9	-103.207	-327.965	577.817	3848.36	-137.278	-373.323	2.79256	772.616	35.5522	-172.111	-194.408	859.775	-458.187
-784.477	1799.67	-135.21	-114.532	-723.273	471.012	-460.295	676.112	-813.213	1615.35	206.15	-131.499	-525.516	9231.11	2464.33
-8.6712	7033.74	-1349.82	-768.112	-255.966	1784.55	115.631	-141.228	-367.194	1102.56	-65.0811	-385.754	-1008.25	2474.28	-699.85
76.4672	611.612	915.312	-556.488	-789.489	291.493	-911.431	483.187	-1695.89	2723.88	188.983	-609.255	-239.921	2222.36	255.502
-535.475	7836.6	1232.1	355.461	106.467	2105.44	-255.252	-283.753	-815.647	1040.24	-780.92	-881.506	-2075.81	544.391	-345.837
-182.273	2720.8	88.9276	-385.242	426.829	1683.28	267.485	1211.75	805.713	908.425	509.083	-315.555	-1018.54	70.1006	732.585
-278.216	4450.28	-287.72	-182.432	756.732	1940.59	-1086.73	694.758	-581.151	8465.36	-167.983	-1352.75	611.152	5468.06	-214.28
1171.81	1566.08	713.54	-208.952	64.3208	1550.36	604.586	-186.563	-276.743	4137.86	208.349	212.241	-1299.25	1868.55	-602.504
-188.924	3271.9	78.7015	688.09	213.148	750.806	274.706	-449.597	-578.148	3349.83	-1036.82	-890.478	-1732.3	4768.17	762.537
1075.14	-22.9995	-1138.59	593.555	-179.97	4081.08	-23.462	-217.59	-1382.46	2180.97	4038.08	1737.26	-2340.88	710.995	-250.138
-226.839	2196.43	-825.471	-1165.04	-337.708	1554.72	222.363	135.59	-63.999	4377.6	1003.21	-2085.42	529.001	6779.38	248.925
-472.934	364.34	479.831	-85.9723	-323.822	1856.25	-292.14	1263.58	2790.71	5715.38	-26.5563	-481.795	-769.79	1493.54	907.738
-1263.06	2384.77	-90.4071	-248.113	-501.234	-1062.63	-88.4686	-706.693	-541.542	2110.91	-228.381	-345.094	41.4717	-1376.98	1754.11
-20.0212	1667.56	539.911	-1464.59	-242.51	823.804	-447.321	552.328	1056.68	2072.01	-297.447	-907.726	752.029	723.748	823.315
1811.53	1240.86	-1078.49	236.092	-496.357	3322.56	337.945	-287.108	-709.234	774.442	864.713	-515.072	695.534	1635.24	297.894
-1013.92	643.785	-841.712	-437.924	-87.2392	3503.01	281.898	336.434	-2.92249	4131.53	701.476	43.3053	-326.304	377.196	-183.084
-297.66	14114.3	30.9446	-1096.11	-504.163	864.446	-21.3321	1838.26	-658.534	787.861	823.062	-388.002	573.543	759.979	-1670.2
-647.383	79.7154	-1113.47	167.537	2243.85	3623.51	-322.233	-818.478	-686.192	2208.34	-967.942	-67.9455	1354.36	7915.2	1340.16
-1549.29	3607.89	1151.67	-339.12	51.6337	777.68	930.713	-673.856	-494.428	2744.21	1402.63	-613.891	-929.693	206.249	-710.67
1724.86	3435.87	-1298.75	-435.373	196.017	-410.225	34.7169	657.801	-947.629	1591.99	-147.181	-64.0372	-983.195	6740.01	-549.548
-567.537	4087.95	544.124	-600.702	289.895	1756.37	451.726	1716.35	-2667.18	3461.32	-643.102	1443.32	-958.05	-305.386	635.155
-140.573	-140.542	1738.01	245.542	1193.61	1965.54	203.558	219.817	2501.28	1662.36	-389.198	-136.999	-11.1746	174.633	238.817
-524.381	1258.94	1239.37	-561.125	879.736	879.281	-472.436	400.152	2367.16	3613.97	1266.09	1513.47	-56.8767	554.921	-133.104
-2171.83	674.306	-37.6273	1905.82	-233.925	2168.14	-212.823	1846.79	-2396.15	2336.25	-791.847	461.235	292.647	7976.4	-940.095
-662.617	1325.24	-781.009	294.998	-103.954	1515.65	-429.429	-793.052	-607.635	3995.86	-205.88	157.715	342.228	2250.06	308.117
-615.503	5163.93	1480.14	522.428	-113.761	2535.54	-256.844	503.878	169.127	4748.15	-25.467	-361.412	1792.09	-130.251	-1567.65
1010.76	6592.84	-146.995	-29.8397	-844.66	2138.35	89.9469	-103.736	-1099.25	1094.3	-463.986	770.134	-1460	662.522	-1651.57
-1588.93	-960.959	-705.551	132.399	-570.148	301.351	-54.4826	536.393	179.903	3252.39	-1313.8	277.174	1659.04	7027.75	433.935
-49.2777	1583.14	2623.28	-1623.35	-398.6	40.8287	46.0791	-349.498	546.534	5996.03	-1204.44	1161.03	-1299.41	2213.74	-513.608
-785.191	1844.57	515.058	-283.213	-1639.41	2482.33	-820.232	-154.895	-58.8223	3135.33	152.646	-28.1048	-765.572	2348.22	1813.3
-593.323	2220.69	3777.05	-599.667	305.912	3333.86	924.267	-140.94	-607.44	1722.68	-323.163	726.217	21.1956	445.648	1183.03
-711.867	1188.43	-330.92	1354.24	-1124.24	565.892	-1009.74	1012.6	-1518.44	147.33	-291.391	-240.983	768.223	5088.27	91.6617
-1610.98	1541.06	607.333	115.037	-477.346	2812.55	-1498.32	-633.597	1396.99	5227.81	-51.0883	-234.904	-1254.58	2786.25	534.325
-451.772	-30.9162	-0.264218	-85.037	-493.592	3942.72	-291.333	-98.1782	-162.922	8126.84	-344.987	-766.272	-185.812	4100.41	-1545.83
-595.612	3848.58	1583.88	195.204	1894.14	3908.13	237.37	71.6034	-78.419	2412.37	-138.984	-734.405	153.037	-1438.28	-1040.2
2725.47	3678.16	781.145	1579.37	1365.85	691.413	-475.128	267.947	-118.516	554.683	295.492	-717.807	-707.599	-293.073	-288.723
-91.8535	221.382	1142.86	163.656	-1115.52	3504.88	-470.333	-1182.21	-1908.63	285.684	-813.819	-251.145	-1715.63	441.532	-200.594
-1126.5	1919.81	1158.55	-528.066	-696.836	577.177	-171.995	964.476	-72.4714	5515.88	612.795	-245.955	204.546	3407.82	1848.84
1126.89	2266.03	-440.896	848.812	-1248.05	-487.24	-1195.2	-609.042	-1661.64	666.204	-893.274	208.159	2792.58	-41.5526	-1578.85
-1162.19	5882.76	200.943	214.566	200.725	3478.13	228.321	-379.533	-421.647	2216.18	-143.344	-311.695	402.308	4351.64	384.299
-366.354	744.999	-489.196	-179.817	-657.157	1190.49	154.857	530.916	96.7537	2693.47	-761.764	-617.75	-1849.19	813.941	947.1
154.003	1325.24	-618.252	-395.708	-521.542	668.453	42.0772	-760.255	-2128.08	2737.76	435.263	-265.959	-122.84	24.4448	798.059
-172.823	568.33	-804.238	-650.201	-446.558	1664.9	-23.7223	-641.025	-249.893	2343.22	-2223.32	-767.18	-496.689	2240.19	13.6238
-346.64	2978.42	386.016	-125.597	-221.777	2035.83	93.4179	-281.324	-2776.26	191.964	-487.222	-252.446	1631.89	4728.19	-41.3309
-738.682	3539.19	934.768	-1263.39	309.406	1039.16	-626.096	264.107	-1460.48	4360.48	-1145.71	-169.035	545.416	3785.27	-824.25
-570.372	400.165	-1014.63	-554.744	171.896	2057.69	-210.2	-1557.47	-1365.61	2213.53	253.771	536.213	-3272.43	3518.29	2350.04
-774.345	1541.62	52.1519	-1573.84	-12.7066	637.357	-99.6693	346.267	-544.401	1070.7	244.494	82.9676	-702.391	-734.873	-519.479
-771.146	484.133	-445.561	-852.532	-1495.46	2138.58	-343.313	231.222	-669.661	4501.71	-439.646	-444.364	442.2	3644.73	1255.07
-1076.21	4128	-496.53	-1716.58	-967.439	3225.57	-706.115	-901.582	-748.8	-394.17	-286.877	94.9701	358.751	8161.56	-747.182
-581.514	178.54	-226.346	-179.657	2475.18	1523.43	-147.458	251.694	634.04	2221.2	1434.75	-1421.21	-290.224	-1950.15	-1455.68
-350.717	6198.1	369.843	-933.806	5.33276	1242.49	-701.591	881.286	-600.83	2487.64	741.36	-1177.29	-255.213	2217.65	1369.39
-173.107	-585.593	174.559	54.0668	-989.22	3072.72	-541.332	129.813	-639.096	264.828	-69.7471	-1034.99	-2448.47	-746.969	367.167
-871.258	2636.65	-1076.01	474.105	-555.826	3445.07	-230.544	-405.019	-439.438	1370.83	139.064	679.625	-2110.23	-531.359	247.711
-150.134	537.837	272.566	-1260.79	-1240.28	917.462	-506.347	187.061	-2064.89	3778.17	2725.26	941.492	1846.02	3658.44	1185.17
36.3452	3405.52	-335.427	-206.979	-1401.46	1163.68	-94.3392	-878.399	7.88646	604.025	-325.005	-1018.75	-1342.72	1227.68	-1191.57
-239.822	1271.84	-485.18	-1126.01	644.675	-27.9419	1748.84	-1289.53	1490.86	1553.52	311.493	1005.66	-635.813	1593.62	902.512
-678.495	1297.55	-419.031	-1383.51	584.503	710.541	-216.635	23.6535	-869.023	6655.22	206.884	84.51	2246.51	1761.99	800.272
478.098	1741.87	-889.367	-231.665	194.351	-177.247	246.52	-275.73	-497.887	3306.15	145.59	20.3832	1370.62	193.051	1952.87
-683.697	743.421	-423.062	-273.712	-157.347	820.883	1261.94	175.989	-144.708	1736.95	-421.777	-468.641	1608.22	4247.5	-95.2643
-667.247	1696.24	-516.249	-1281.35	-377.973	114.889	-604.098	-493.061	116.13	4044.02	-623.652	-233.695	-3024.29	-563.311	-1149.24
284.219	2915.55	916.587	1554.99	305.629	30.5032	120.876	-66.8311	488.759	3788.78	1562.55	-338.843	-431.532	4057.09	-222.769
-239.388	3927	-80.6619	-82.2353	57.5161	1757.55	-301.658	-1016.63	1020.15	5790.85	-173.014	-683.692	-1481.77	15714.8	1844.04
-106.304	3210.45	-697.22	2263.25	789.376	2392.38	-495.353	-638.373	234.352	-1054.67	-132.464	1169.35	36.438	4817.38	-678.303
148.896	822.025	3273.9	-2.63674	-485.802	1210.3	-772.698	1381.15	-675.734	930.387	-231.804	18.015	-184.024	7458.23	494.877
602.914	786.611	1567.11	2693.75	-639.783	1078.14	-70.2643	502.658	-933.385	4171.19	188.274	944.198	1752.79	678.533	-933.317
396.995	2909.87	-27.5998	1783.53	70.4515	116.334	15.9971	977.505	372.284	2782.03	290.412	9.53914	-769.638	4777.4	-370.159
92.4221	2491.84	1495.83	-770.152	1162.52	1211.82	27.0983	-982.421	-1674.58	2936.57	381.586	121.709	680.326	756.814	-1430.02
-336.675	971.759	2.1044	-534.161	679.844	1137.65	-328.474	-679.598	-1450.35	2982.02	128.932	723.448	632.748	1333.39	-782.781
265.853	730.016	90.9501	-986.948	1299.39	6405.75	-143.193	993.102	749.374	2112.17	-289.22	-427.575	1073.74	1168.4	2279.52
-785.735	302.723	513.356	405.844	516.806	3932.53	-417.7	-1420.26	803.464	-565.494	-364.634	127.461	760.708	2819.01	-210.868
-129	2597.84	-38.8324	212.501	-522.939	359.06	-227.418	-1239.87	107.336	2062.51	1954.12	-1032.86	605.519	4538.51	-291.673
437.215	5530.98	-904.386	980.839	-603.983	149.774	-1606.96	3387.55	1945.18	3574.17	-431.841	-70.6709	-404.511	575.165	738.628
4011.75	-2504.19	-856.747	-87.8976	625.127	1316.11	529.849	-624.705	-132.325	4153.02	-522.065	511.138	2564.37	1625.26	-981.053
-323.085	3027.08	-283.315	-215.175	1035.65	384.154	-1302.86	271.966	1500.42	2051.76	-1384.68	918.246	-1479.61	597.165	-2132.55
428.765	118.313	-3098.96	-881.723	787.517	1864.99	-227.978	7.7348	-681.228	3225.71	937.697	23.2048	-3639.91	-163.885	-429.84
312.059	1722.8	-672.125	1778.55	64.215	1048.79	-813.268	-245.232	-307.991	820.448	-541.209	890.149	-80.1849	245.517	216.659
-541.334	2165.93	-114.012	-141.653	-63.7012	1667.96	-824.066	-105.225	1292.54	1665.16	-1891.43	-586.166	331.79	-129.566	1168.55
-301.313	-1319.37	-14.8008	995.34	518.561	3216.01	35.4832	255.744	476.499	3987.64	-584.09	-848.203	-3072.36	8033.02	1096.11
306.931	1066.72	-36.7575	-123.442	-725.1	352.746	-309.209	438.863	-1621.54	4013.52	-557.304	-329.31	-891.039	1762.91	-11.0971
887.606	3481.2	-696.081	379.669	-220.958	2068.8	-104.617	-105.146	-1374.94	470.678	-188.985	-341.541	-4.84058	1162.31	1967.17
2144.64	2414.15	255.188	-1399.23	-5.9606	3022.87	-282.027	453.329	-300.657	-2091.31	-1342.08	-827.754	3360.78	4979.34	-138.316
-669.379	4445.88	-281.236	-805.728	-381.996	3563.88	203.936	533.548	-302.999	1901.28	-58.7242	-361.221	-106.737	5487.52	-709.646
1481.19	767.69	18.1644	-276.317	-156.289	1554.94	151.648	-1355.37	1033.26	1221.85	-524.24	-94.1076	-616.171	4999.81	-689.913
832.189	-840.727	-581.256	-848.414	-383.946	2397.79	-401.452	-593.589	439.069	1461.67	714.829	-440.529	1197.99	2270.39	-274.73
245.693	1415.77	-35.2335	-1054.84	-219.809	3514.54	-229.842	51.7665	-142.644	9628.44	-434.498	-84.0367	-209.313	2469.08	2871.57
-442.573	4344.87	-1191.38	-1094.21	-762.452	-143.501	-817.6	-619.968	1091.17	1531.32	516.007	-976.067	-556.538	5727.54	-321.945
-750.526	1182.88	-3064.82	1576.77	-384.426	1627.05	-292.213	-210.425	1180.16	1639.05	303.298	-1389.67	2983.55	1558.62	782.123
-610.518	1511.71	-365.547	-1031.51	-308.484	508.033	-856.65	-110.167	-483.122	10819.4	562.168	-1228	-414.321	1775.55	37.5833
-881.834	2173.4	-894.5	-1225.74	2322.81	1926.76	235	140.701	-999.506	611.864	-1176.79	-441.036	-594.631	592.003	-6.71712
-784.344	4165.21	-807.804	146.175	9.07425	1417.82	-833.625	-597.18	718.63	934.115	1548.28	694.446	1849.11	271.612	549.767
-282.092		-484.438	-116.225	-533.247	389.794	-714.588	4999.95	298.307	1223.05	-156.899	1053.33	-534.028	-68.8423	-2893.89
1089.64		319.559	817.818	-801.823	2229.33	89.843	-501.374	-688.136	2814.31	-874.289	520.455	-2577.65	4860.16	-1842.52
-1049.94		-448.726	-595.865	-1516.3	2056.78	1127.96	-159.027	-284.689	2340.54	716.059	382.491	-948.469	-231.828	-1257.81
1176.11		-1199.8	-823.035	-920.744	2561.13	0.688162	341.041	2232.51	2010.49	198.753	243.688	-205.157	5084.37	-223.092
-657.803		-631.537	-1401.09	552.328	58.2258	-86.6051	-195.643	-1415.8	4078.15	-996.9	-336.788	-65.135	1051.22	-954.848
830.819		410.73	-1766.2	4173.7	1812.54	685.996	-44.3963	193.02	4647.06	-157.205	-137.694	570.771	1415.67	-835.84
1792.94		-1409.73	-588.548	1209.42	1737.39	-765.766	-144.56	192.474	1740.54	1049.08	-691.832	-706.582	-494.448	-178.559
1136.81		-1063.15	-1553.01	778.864	1871.72	978.655	-108.594	-321.046	7175.54	143.761	191.775	-2262.98	8876.67	-1604.89
-426.306		-602.278	-326.589	1222.63	3721.19	-832.296	-783.061	-722.08	2176.21	-495.569	341.957	58.3468	7040.07	-412.113
-68.4775		-124.654	878.64	-1328.45	1322.74	21.6348	33.6591	-1795.67	3061.22	-190.816	982.477	158.244	1094.93	168.186
402.138		-75.9831	1589.18	593.511	3079.95	-32.622	-594.547	-1238.42	5051.51	438.661	-490.349	647.071	219.127	-1275.52
-983.359		106.247	686.967	-71.8495	1126.69	612.887	-612.016	-35.6256	4204.45	-153.347	148.181	1290.88	662.952	-2048.23
-340.339		-416.787	135.724	92.3519	5630.25	-159.22	-155.585	-1719.65	1089.5	-1915.91	-91.2988	787.309	1027.79	799.73
201.968		939.143	-848.83	95.3374	650.488	-1050.33	-252.6	-831.447	1989.08	-1104.1	-392.515	-532.575	723.447	1154.58
-568.822		-671.262	-40.9182	-986.485	714.196	-749.57	240.805	-165.839	1065.4	167.808	-1209.8	368.272	965.727	377.94
2424.45		1071.79	-437.449	-490.406	790.605	-303.614	-78.452	-2101.67	3096.86	1973.03	7.54665	-2022.84	-772.917	309.933
283.285		-87.9376	-1420.6	-464.401	1481.39	-186.763	273.628	-174.75	7261.57	61.6995	-1451.53	282.457	7900.83	370.795
398.882		-13.1539	-247.894	237.901	1798.65	-92.251	-626.376	2671.26	1223.73	279.809	-96.7304	1400.95	1349.05	-218.086
-508.337		-412.986	-421.184	-631.189	836.768	742.171	-227.534	675.013	380.565	1744.52	-732.503	-951.679	763.843	-688.548
-890.327		-465.073	224.976	1849.76	1538.66	141.864	-887.926	300.923	-44.639	-40.1631	1160.73	-1759.99	19232.2	-588.739
-999.051		45.5712	-799.325	-453.423	604.607	-886.497	-542.174	-133.287	1299.92	-195.861	62.938	1249.46	11590.1	-66.8638
37.3034		2753.51	69.4014	-292.334	953.084	87.0771	53.583	-494.274	906.252	1207.08	-374.119	-1801.51	5338.87	-592.398
1345.55		1031.13	63.3265	432.44	191.19	-525.967	779.01	-128.295	1575.9	247.047	-109.992	4224.22	16511.1	-1628.46
-1361.74		596.979	-57.9232	-302.314	-108.184	-822.879	-1100.78	-914.869	763.251	683.037	-133.555	-980.043	-99.3909	-800.688
-242.747		456.646	-52.0624	-534.562	622.924	1107.77	406.271	-191.81	4200.59	288.468	-270.526	3802.3	627.583	-1602
-162.739		2909.05	-118.273	-409.347	1913.64	-123.756	-748.673	-389.522	1857.93	-523.768	0.55579	1062.2	244.807	-496.792
-562.836		-461.58	3151.02	957.33	1815.5	543.525	141.842	1598.29	3808.19	126.148	-455.966	-71.5866	-110.748	-2487.12
63.089		293.22	278.346	661.993	511.363	-1399.37	-596.454	-415.043	2626.15	1196.99	195.662	-1786.19	3207.68	119.837
86.091		137.084	-1197.28	-479.027	1391.99	1630.48	-189.251	2857.16	3359.87	-1026.68	952.257	2957.35	9819.51	-4977.35
187.852		-19.2194	50.1365	120.827	2204.33	-502.847	516.097	102.723	2097.91	-280.545	-1536.69	-647.766	149.468	1460.9
271.186		-968.259	-1224.32	-300.628	2457.42	1275.99	45.1332	489.986	4569.64	-115.154	-270.539	-1721.63	3141.66	517.528
359.218		-476.844	-1831.02	-827.955	2111.28	-199.397	142.044	-1424.98	4003.5	388.565	-280.552	-1348.91	-275.073	-841.258
-310.676		-503.432	-770.31	-942.196	1723.97	893.824	-99.0381	-354.218	1562.4	1885.25	76.4021	-268.01	2425.52	-508.716
-1482.89		341.717	-314.012	1200.89	4538.6	-389.124	-461.396	1235.19	2651.59	-932.858	1287.86	3028.91	491.54	1031.05
-1084.4		419.6	-39.4313	763.776	2524.14	524.048	117.376	-275.064	272.93	-904.142	-1363.52	-858.32	1708.98	-322.166
-330.751		-583.185	18.1624	-58.4457	1062.55	-561.147	415.735	578.454	3470.69	123.498	-2087.26	-716.743	1212.95	-824.659
-263.572		-1566.53	-160.247	-262.774	1225.45	-79.4395	-180.427	-1010.28	5595.23	715.431	-236.291	-2308.78	996.848	-639.668
1432.65		-752.089	1420.23	-733.875	-339.395	315.871	-1371.94	-488.964	187.141	647.733	338.158	307.916	1695.77	-156.925
-1372.96		-104.509	-219.434	-973.586	8785.3	-154.021	703.798	-755.324	1431.36	-70.246	-2039.94	-779.322	952.066	-3164.3
-469.222		-521.105	-1866.26	-167.427	4054.87	-1539.2	113.638	1847.11	6619.42	-292.599	397.331	-1227.14	1687.5	-209.077
2070.34		-1220.08	-464.354	130.228	5079.76	-273.306	452.93	-13.9656	4859.44	319.397	440.52	-371.156	1759.75	674.94
462.83		159.379	-938.213	-155.204	2830.4	312.494	223.016	1591.84	928.859	-315.844	-620.225	-179.78	1653.31	1944.14
-32.7635		-307.123	328.621	48.7043	2299.42	-609.608	430.238	-378.696	6414.36	-828.482	65.8689	-195.798	-428.906	1568.56
1359.15		2039.64	1618.44	35.6734	1696.06	582.308	-416.886	-629.211	9170.86	-788.632	84.9339	731.243	2001.34	66.7689
-922.776		809.206	223.349	-329.879	1850.29	337.412	-447.284	137.455	2828.97	-402.506	-1575.81	-332.111	1081.24	-1648.58
-1355.28		-823.716	-780.88	-751.595	22.5325	-1271.45	-162.199	-667.042	2067.41	630.239	509.607	1556.45	-3.3109	1397.58
-41.6505		960.225	-815.501	-313.474	545.106	-1244.36	-696.949	-138.974	5459.64	-306.579	-144.909	-787.353	224.595	3861.28
364.586		-366.97	-1203.06	116.163	2708.45	1182.75	-378.511	238.893	1380.57	-941.465	-548.845	2879.73	2729.65	2799.51
238.859		627.787	-1305.34	19.3326	1866.52	-551.379	177.584	180.42	4054.93	1078.99	3155.48	-819.462	9586.07	34.134
-668.588		-825.304	-562.97	275.061	1097.64	171.613	82.4763	-825.518	8170.24	-265.032	-515.643	310.753	2643.88	-1825.03
-868.556		152.241	1931.09	153.309	3232.3	-605.402	-72.7083	-344.4	4750.26	351.864	127.18	-752.665	1424.71	-41.1765
-379.254		-278.873	1112.15	-71.9731	2451.47	-293.652	186.626	-1054.12	4599.78	-1001.19	-235.917	275.223	-2186.17	-554.183
-1770.21		-21.4747	-134.129	376.184	597.267	-1177.98	1381.96	1166.78	7840.85	-481.434	1278.29	92.7656	-962.744	-130.531
-3091.52		-1206.49	260.227	240.592	116.257	-900.464	34.0049	-352.306	3539.86	-507.968	-86.6891	-653.45	792.401	-23.0699
-1587.45		-694.234	-668.351	-508.761	1535.39	-177.565	-13.732	-480.629	2961.35	-264.398	544.405	-1540.31	1318.11	-2562.35
		-386.75	-444.794	-1649.35	6311.84	-117.118	-400.598	1015.27	8025.23	506.15	-696.61	-375.677	2837.12	112.297
		-744.505	815.444	-21.8591	5356	-1391.98	-28.0517	-452.543	2663.52	437.621	-32.3411	-769.84	4869.27	2382.07
		-384.644	172.562	-1142.77	1043.11	1033.11	402.894	-584.417	4775.25	2597.62	-517.083	3349.92	4176.98	302.647
		-566.249	-824.793	-344.855	3550.34	-307.669	-286.426	133.743	1839.2	-141.653	1139.43	588.936	423.593	-35.1287
		780.724	280.858	50.6222	2478.87	-228.828	-555.819	783.787	2157.07	-1252.17	-200.704	1109.94	4396.14	197.803
		-438.817	-2890.39	-138.266	852.905	212.871	1536.58	2809.5	2290.32	-1376.94	632.155	1411.95	420.018	-347.628
		132.639	11.0956	455.348	562.34	172.302	-39.5742	-41.683	7412.58	601.678	-808.68	497.313	1246.94	368.078
		-775.52	-1041.96	-414.327	3025.34	7.60059	188.562	-1144.06	1108.23	945.139	-575.636	9.7599	631.268	408.362
		-28.078	-301.171	882.492	1812.52	816.048	1759.76	-374.749	2830.91	-370.072	476.628	111.979	200.173	488.192
		-16.5318	118.538	-1600.55	1069.12	-281.376	-1379.68	2971.44	554.431	-1128.55	692.554	132.211	7584.94	-2923.38
		-382.109	1060.63	-636.209	505.367	-34.9917	239.389	-1009.63	9040.12	-483.428	-307.792	-275.512	2638.73	-264.219
		14.2131	1996.49	-697.988	-435.773	-1147.75	-939.704	-627.045	3292.67	147.954	-1219.68	171.552	945.948	3198.4
		-270.626	-935.246	1449.7	3663.95	-200.424	-240.35	1155.61	7320.01	-1117.93	-608.235	-803.393	3395.71	-1298.3
		-159.609	-1984.85	-135.821	1518.49	82.0946	-159.277	-912.542	2202.71	258.374	-125.658	377.5	4643.17	34.0166
		550.734	1284.43	-226.108	387.639	474.715	-1387.05	1436.66	1088.81	130.762	-175.477	-7444.55	557.473	-547.265
		222.28	471.625	-728.487	3864.81	-250.337	457.73	-794.75	10746.1	194.923	1580.54	-571.472	7574.17	-918.434
		-862.056	858.024	-309.259	7043.55	-316.474	-122.401	208.544	820.653	-1581.54	-59.4613	119.479	690.66	2640.2
		-1189.68	-85.3557	-958.172	466.526	-667.524	133.509	992.187	1693.01	-905.431	-302.689	3427.62	1412.4	-1921.69
		286.36	-1641.87	-373.225	1635.66	-377.296	414.257	-114.771	4106.56	203.445	-218.767	-938.141	-652.682	1678.39
		-758.758	-50.7322	-315.8	1306.23	-139.095	-654.917	1436.74	6157.9	-2126.53	59.5957	224.743	1343.04	-230.016
		1975.51	-469.223	-374.282	2389.98	38.271	300.199	475.403	2388.83	-1141.27	-125.382	226.308	9636.23	-865.628
		-37.2138	-781.108	-631.494	194.611	-866.51	-542.92	-357.71	831.755	-830.565	126.316	-229.798	714.258	625.837
		130.289	912.091	992.913	3111.89	-857.104	-375.559	631.975	1228.78	-918.764	553.252	-59.6339	1685.61	-644.622
		141.388	-1683.36	796.145	2748.59	-17.4746	675.647	2180.39	-2397.99	1908.66	574.466	-121.408	1535	513.14
		-618.22	-875.221	-87.8256	1698.3	-529.658	-408.984	2768.06	916.92	482.826	1541.74	1077.71	6332.74	645.932
		23.4637	-419.978	445.226	1318.25	1006.92	-319.551	-1059.43	7706.15	-1307.3	294.19	-904.561	760.026	-262.549
		-1965.95	-428.527	-945.554	2710.44	-339.785	695.9	-418.918	4934.1	-591.849	-180.328	116.432	2021.4	-1411.91
		-122.737	-446.979	-1317.4	-110.695	-491.899	1644.36	8.40511	7650.37	778.062	-990.849	-208.487	884.765	-247.082
		-758.891	433.833	1136.13	1318.76	261.423	491.302	-123.776	5933.41	2606.93	-353.143	-702.537	7180.69	127.908
		366.985	773.978	66.2061	2552.23	-1017.39	-576.699	738.644	5366.39	-701.352	-445.854	-1897.26	-620.868	243.177
		-578.185	-816.108	240.833	2317.95	153.973	-188.537	340.105	3930.82	-82.412	-596.93	-465.956	-1320.19	790.697
		30.689	-891.875	-654.688	3219.7	1043.75	-246.187	-1028.66	3258.81	265.938	983.872	58.581	5172.15	-2876.7
		-599.815	-888.135	-1854.55	9449.84	656.537	455.062	-1049.9	1218.91	324.303	-771.867	177.386	555.917	-2653.58
		695.93	157.383	-967.964	4728.15	619.392	-893.521	-1086.58	456.059	366.49	-53.7557	-783.889	3776.95	-602.316
		-595.696	-92.1429	1549.51	3909	309.718	-190.63	500.092	3212.42	-149.051	-317.429	-45.5256	5670.53	393.851
		-1289.22	-485.079	-581.466	5023.24	2526.56	43.8905	-524.275	8216.61	319.729	12.7474	-1561.74	1864.65	151.577
		-724.715	-695.641	427.906	58.2677	1184.42	-662.961	-306.334	1000.82	1720.17	-240.293	-311.041	4069.34	-727.355
		-343.275	612.801	-561.891	1583.59	1178.65	390.716	910.403	6089.65	519.101	-14.0473	-1096.2	3195.56	-1186.55
		-1419.56	187.115	-395.682	4507.79	-446.553	-1600.53	1269.81	2819.38	-159.015	-391.108	469.185	-165.451	167.162
		-700.769	-1528.45	806.687	1799.99	35.4863	-332.759	1058.2	2212.86	755.376	-358.217	-971.953	5821.52	-1637.58
		-925.315	24.5825	-559.143	554.903	582.649	2539.31	-219.802	2598.83	429.072	179.92	-656.182	1867.47	605.998
		-629.13	301.855	290.71	2616.12	197.678	381.324	536.175	1313.54	-203.664	-1322.87	314.289	2347.6	-1073.48
		5805.12	2439.47	-509.41	797.569	1096.37	586.482	-215.695	5397.25	94.1034	56.1138	-1451.92	430.812	-2668.66
		248.506	805.194	-953.763	1441.78	1665.09	44.1629	-193.597	502.412	334.116	-233.928	-145.256	1608.85	-58.5921
		3.9188	523.317	-806.688	2488.16	133.14	-553.875	233.367	2242.8	-1837.2	428.984	-10.9731	1859.82	-3750.36
		195.714	-779.153	307.598	712.57	-324.144	1077.05	-179.416	544.099	257.954	427.972	-476.83	1329.17	-161.878
		452.961	-1260.51	-1064.88	3460.01	575.152	96.3774	-1854.66	1343.19	-696.015	-648.874	-385.295	3329.12	175.035
		183.806	-680.129	70.9278	1340.2	-4.23631	-657.907	-2046.72	1136.55	-89.2538	-26.3967	-571.946	3518.19	-249.498
		-1324.35	400.134	-753.183	-558.22	-402.382	2162.01	-368.64	8386.14	-411.472	-1302.75	876.375	3435.21	-944.796
		607.344	-634.625	-213.878	671.389	2196.16	206.01	790.143	863.396	1174.69	-283.455	-3247.17	886.393	-231.193
		455.829	-1143.56	47.6349	42.3916	-504.041	285.117	-28.2869	1936.42	1007.76	-338.237	-954.81	468.841	1207.61
		-499.572	666.602	636.127	2370.44	864.693	1891.7	-636.071	3942.53	-468.111	-369.392	-340.366	2508.22	-1362.3
		-479.215	-135.888	151.841	86.8616	208.543	-1042.23	-390.823	2599.48	-1671.93	141.221	-2225.06	9658.88	-379.31
		-1891.84	250.388	-39.2992	2038.6	-50.9392	-478.759	-625.3	1225.58	430.411	-489.025	-112.811	-810.539	21.1811
		-580.388	-493.495	-1509.26	765.647	-207.406	1553.53	-1711.74	2767.63	-237.112	223.087	-46.9649	4099.79	1226.67
		-241.498	-288.866	625.38	3377.75	345.487	1096.04	-2345.36	1355.71	-463.84	-93.7582	-690.353	557.208	-973.665
		827.537	-298.237	-405.307	464.799	532.401	207.424	2174.28	2206.23	-973.297	-668.843	-1027.9	925.974	-1576.67
		345.904	-229.946	640.31	910.468	-212.215	-119.791	-1799.09	7932.73	-297.668	-363.178	-371.754	5818.36	-218.098
		-830.428	625.732	74.4243	1002.36	-118.018	-134.2	253.683	1137.67	1380.18	-384.78	197.807	-1064.59	1293.39
		343.01	-876.335	717.852	4028.89	-105.871	104.787	-161.504	7748.57	-571.035	252.872	-1105.95	1653.45	-34.1889
		415.293	-216.431	817.262	4407.71	3124.77	-1402.38	982.961	1046.39	-630.856	-932.678	52.9246	4735.95	-191.268
		1443.51	-13.6173	166.392	3243.82	-711.337	-7.7554	-564.621	5963.08	692.967	-241.509	-123.285	5478.2	-644.154
		2183.37	537.884	-203.981	513.155	-269.703	-609.001	1797.71	5064.41	-345.911	548.005	-543.061	3534.88	12.5038
		1340.05	276.159	137.974	-903.501	383.591	496.766	374.446	2049.41	1675.65	-585.957	611.842	3366.28	341.385
		-337.61	-309.662	318.96	789.818	-1023.54	769.863	-1389.24	3308.45	1435.73	-61.2904	1396.82	3303.71	1717.2
		1283.01	-1082.4	372.786	2128.93	-967.422	1201.38	-477.333	3598.95	134.701	518.94	-394.195	3986.52	178.65
		-506.198	486.986	-397.539	3658.93	-295.955	188.399	4.48888	4401.8	744.175	-82.7069	-303.491	1359.02	214.942
		1239.05	4700.57	-933.575	2438.53	170.094	465.262	92.422	6424.04	-488.399	-312.517	222.554	1112.08	-902.54
		808.457	-694.569	369.015	2693.87	-735.264	491.19	512.305	5538.42	1066.23	-445.006	-1512.03	1453.46	-135.823
		-1784.19	1002.62	376.964	682.733	98.1816	-668.922	118.165	6810.74	-1096.45	-1401.06	-1991.83	10050.4	-896.118
		-348.572	-362.013	219.458	90.2713	-204.582	-355.093	1110.73	694.762	912.687	-1308.34	-131.47	-421.195	741.585
		1951.23	-289.726	-89.3474	2575.48	-603.721	2800.87	-2104.58	2488.33	-724.302	-233.502	265.261	817.088	175.577
		-779.66	-184.84	231.609	2032.61	156.925	-216.958	77.9055	2181.25	320.37	-215.715	-49.1607	3895.64	-465.962
		-494.438	-1310.24	349.046	2271.5	-686.73	279.094	-204.398	4367.36	-1219.48	-202.157	-208.039	12928.8	1116.17
		-28.9623	5.43729	193.974	2496.25	-2079.24	1371.03	-154.624	2620.35	-649.431	-127.158	-677.432	1343.03	-41.2122
		-233.471	-130.71	-634	2168.79	-137.102	786.089	-586.537	8387.17	-869.674	-466.666	2103.56	4603.23	-1068.26
			243.146	-703.083	4343.57	-24.6852	224.849	248.492	6784.68	-154.806	-579.738	-1046.07	2405.61	577.856
			-267.296	-1010.46	5272.14	164.367	627.485	841.027	1113.46	-30.144	-287.679	-1138.7	3228.86	586.126
			-937.879	774.94	3002.48	299.841	178.613	1490.43	6774.32	-302.865	-62.484	2068.95	1344.45	-651.838
			491.185	-599.506	3583.23	-753.101	-890.814	622.324	2250.66	4269.29	-715.664	3207.15	1356.1	2576.68
			-286.742	788.459	2526.47	-1669.65	-1116.97	36.7221	2952.41	-253.168	202.224	-1402.72	-405.978	3309.21
			455.917	-479.096	2748.53	1166	285.187	5160.87	1018.55	-1410.36	93.604	421.173	3047.62	6511.43
			-1375.93	168.818	2423.3	532.779	311.741	-243.727	5222.01	-17.5661	-436.074	17.0752	3656.1	-2997.38
			-387.496	1250.78	3593.73	542.293	-272.14	-725.367	6252.98	-550.235	-62.6175	206.196	1614.09	-746.765
			206.986	-516.839	3371.08	1063.27	-101.163	-248.912	2510.8	-384.416	-427.122	-576.567	-1579.65	-625.925
			1868.2	-204.115	2746.27	883.531	-570.372	-592.913	3071.77	-219.255	728.961	-728.778	3249.97	612.627
			-1878.88	956.26	967.666		332.725	720.421	3536.29	1644.16	-464.819	-1755.82	760.964	-1655.33
			-955.89	-366.547	214.943		-68.8041	-607.404	593.208	1014.67	905.099	-83.6235	357.648	786.149
			-865.893	-310.348	2578.1		12.8354	1778.96	1693.86	368.478	-806.704	2231.49	5002.24	-1048.83
			-473.105	168.627	2372.74		-1230.57	5699.28	1871.78	-48.2058	531.676	-987.063	3412.16	-868.545
			-537.287	13.0347	3330.13		-117.969	-1023.68	7674.88	-1512.33	-26.4609	-919.288	4096.05	1654.18
			-1419.82	-597.359	4532.28		-97.5108	986.619	6421.74	125.944	47.7353	203.407	478.302	1645.9
			-954.351	-552.596	6820.83		322.246	838.222	3922.82	-788.857	218.921	-371.747	-230.694	142.953
			918.508	402.984	2742.21		358.789	-343.625	721.776	-651.182	1615.65	-75.758	318.939	3383.32
			-1798.06	772.82	3198.65		27.6127	896.157	5428.57	-810.257	-719.859	-909.651	5160.87	-1253.96
			240.073	-352.794	8458.76		186.495	428.556	3677.79	482.743	-996.904	-379.635	1253.18	-1980.16
			946.302	-190.93			1040.16	39.9735	3068.08	99.0568	-116.055	-646.277	5292.07	-941.551
			615.169	-646.431			737.628	279.681	595.41	519.789	-1037.44	519.975	2733.89	1295.08
			-71.7915	-433.896			84.3769	475.659	940.922	-627.583	19.136	-13.193	-273.048	-1566.25
			1435.06	-297.054			-245.192	1660.24	9175.01	617.515	569.889	2126.63	6098.82	-1494.4
			425.995	979.624			-146.975	385.294	4883.73	476.359	642.497	-799.023	8570.34	-1034.68
			38.4079	190.847			87.4254	1714.27	4056.67	-927.254	558.829	-1034.7	1665.64	736.184
			755.158	352.512			579.11	1926.12	2785.12	665.936	-243.105	68.3473	2017.41	-273.437
			720.786	1622.75			269.403	-475.597	58.2837	-551.642	-79.1936	709.601	8776.81	-123.307
			1450.47	159.949			-104.602	-708.16	3662.82	-145.822	-290.855	-1404.53	-512.276	-283.573
			-355.498	471.617			-751.51	-764.618	4017.08	-93.3363	-1007.74	-698.754	-633.869	-2463.94
			306.269	-60.3895			-78.859	1435.93	971.422	149.334	-36.7092	-1917.82	291.351	-880.141
			858.948	-815.305			-442.513	1921.69	4483.32	-429.386	-863.316	-887.885	679.211	685.813
			382.422	640.653			-272.943	-682.067	388.855	-729.971	-189.092	1935.73	2488.89	1780.4
			-742.701	610.222			-936.745	4130.76	6684.89	3312.99	-101.434	3245.82	25.1349	-449.331
			-23.9727	-323.439			547.742	3671.93	6205.15	414.379	96.4392	3764.51	447.68	987.545
			402.024	-705.782			598.315	-1426.36	2107.34	2073.24	2184.38	2422.8	4202.37	-2019.62
			-862.993	-798.797			310.42	-1734.59	3619.55	-654.043	-263.778	-2184.94	1678.83	-2350.07
			1382.78	-1041.66			654.941	2320.68	12078.1	1373.1	-564.195	73.0174	1682.74	146.806
			-838.961	-296.344			-222.846	-8.40832	3233.04	2261.71	-1025.73	-898.112	4766.21	452.001
			-224.533	879.468			90.1204	3750.41	3768.46		-309.131	1335.87	1037.47	-196.301
			-1078.55	-350.689			-521.174	-1159.95	6466.89		-731.808	843.848	2413.45	-70.4158
			82.513	232.582			-52.4313	157.058	3071.27		-454.478	224.453	2039.48	-14.2027
			-71.3526	-136.339			67.3636	165.912	5173.44		-1018.34	658.516	-76.1845	-39.6676
			376.805	-171.243			1273.83	1261.83	1110.3		448.992	1664.87	3244.13	88.3935
			639.188	-95.4473			357.053	992.31	6707.3		-165.121	-484.041	813.962	-439.293
			1245.34	-152.748			-238.413	2088	1705.48		178.226	-833.976	-952.906	-1673.49
			14.9549	597.915			-412.04	-70.1724	579.419		-385.935	-457.101	2041.7	2328.68
			-800.822	622.921			-49.3917	650.598	2413.03		46.2098	-99.434	16480.4	-416.309
			-589.227	-286.779			580.49	1642.14	-573.349		-470.671	-1490.02	5402.88	-1052.2
			-597.065	39.0476			-382.218	-10.2311	6179.03		-557.404	1984.14	6845.7	-916.377
			2857.9	-952.578			-734.292	1021.19	6621.08		528.291	-654.186	-426.784	320.25
			636.209	131.027			176.943	1212.64	1382.71		-469.433	-329.672	2622.02	-398.172
			-150.913	-452.282			-1021.2	811.994	7971.71		-1658.14	-497.853	2002.48	3712.35
			-987.616	86.2886			85.3863	1078.87	1629.32		-525.044	896.29	-446.249	-249.221
			-638.643	-273.242			270.35	897.799	1616.06		-166.422	-61.7048	1960.59	-932.707
			498.395	-570.601			-139.719	3358.72	1233.74		210.489	3918.03	9782.73	2705.12
			1849.65	-584.24			1040.28	-280.499	5085.14		-134.935	-454.307	805.624	114.19
			1235.83	282.054			-188.359	671.295	1914.67		-184.362	-331.188	-55.1022	1936.79
			-230.047	-92.1908			-1266.39	-1163.27	496.316		145.929	-288.289	-768.279	539.707
			-1610.75	465.099			1379.19	387.739	7806.68		-1575.81	-131.62	892.623	-698.498
			518.172	1186.52			-193.853	-2273.01	6124.68		-358.395	-1563.45	6328.06	203.995
			910.33	716.331			341.392	1212.98	7382.42		452.26	-533.364	4272.34	49.0281
			-841.524	-488.046			432.177	1593.35	3122.02		502.547	-524.131	3678.69	391.365
			975.781	-837.399			-333.553	1092.57	3207.64		789.741	2.15437	169.351	1528.85
			-11.4314	308.204			422.952	-1604.48	6864.35		-779.7	2388.25	3393.64	1173.54
			-881.211	-170.226			-269.237	-202.735	1542.69		-192.403	-161.974	1004.44	3213.12
			-2436.65	-411.83			-261.46	606.819	8638.81		280.319	43.2737	7990.31	-656.216
			-676.818	839.336			324.437	908.354	7993.74		-103.676	-1121.11	3586.92	934.411
			-151.503	-274.656			2111.13	745.517	5771.07		-308.714	-769.551	3430.73	-533.427
			-129.935	280.188			-220.523		11130.4		719.539	-1023.66	1908.76	391.412
			356.375	1087.83			657.041		863.969		-215.493	294.253	3086.32	164.627
			365.615	-836.969			-323.112		3324.15		1687.21	-1993.22	4433.97	-489.755
			-966.916	1271.74			-140.361		3144.36		-154.724	-713.499	11014	3592.05
			16.9209	272.934			-3039.96		1203.1		-192.485	-35.3401	-237.937	247.749
			-90.9839	-742.918			2928.4		1830.18		190.292	667.268	985.528	-1817.54
			-1385.44	-757.832			260.346		2247.23		-184.216	-2476.25	1646.84	18.7349
			-98.6865	-141.2			562		4080.39		328.217	-985.601	1598.37	990.271
			-820.418	107.377			1278.61		1190.87		-423.367	-125.589	2876.37	1165.41
			589.011	229.404			3893.61		7923.68		-184.867	8.6356	2114.68	542.967
			-220.682	-363.582			521.689		5160.99		-1829.8	-524.046	2095.91	-1269.93
			1356.31	-933.082			-654.822		6845.64		-838.115	-266.982	2877.7	-691.12
			-258.03	2241.61			709.127		4481.82		-576.841	106.307	3318.26	-540.38
			-1283.38	-919.695			-723.426		6058.68		-204.299	607.297	-84.8749	-2567.01
			-795.918	-640.556			-155.36		3793.54		339.635	-918.447	3572.88	1984.4
			-1127.96	-351.868			1011.06		1004.65		157.529	-1797.54	-926.744	868.092
			-950.505	348.848			-122.381		2742.19		-286.744	-54.4413	4749.28	-946.593
			135.274	-688.33			-226.231		4605.72		-340.041	44.2818	3364.58	5114.91
			700.462	-1113.64			-16.7342		2010.47		513.864	304.114	1940.83	-227.554
			130.118	-183.184			-343.116		9486.08		-304.637	1047.51	3154.81	-124.513
			866.377	227.291			-441.156		3109.04		854.571	2901.43	2167.4	1673.51
			-480.708	2.94716			-1633.85		2619.78		-377.731	485.74	-796.964	-825.419
			437.127	-1215.1			-68.0812		8260.73		4329.72	1520.89	5595.21	1232.46
			34.9854	620.737			543.588		6519.94		-399.889	-638.705	7621.71	112.076
			-1263.69	-320.908			-18.1445		3078.73		-821.842	-1164.74	4686.44	2714.2
			-127.078	-954.795			-263.994		4728.19		1017.56	-113.891	5827.48	158.025
			1050.71	-134.71			264.796		544.486		-137.755	-1314.19	1313.76	-2026.37
			1697.07	15.2819			-175.261		5123.11		-401.394	2590.31	6771.06	-1366.21
			-1288.75	-170.139			-255.949		6023.34		-457.435	479.069	9897.38	60.7419
			-125.902	414.962			477.326		3657.99		-1831.09	1101.79	1458.84	-147.931
			-109.585	-299.764			1212.3		6218.42		-416.521	-2485.83	2353.34	-418.595
			-859.876	315.021			1937.64		4782.98		-1235.84	-713.849	1792.92	-357.397
			417.07	-193.595			505.166		6351.41		-331.806	-1611.05	2239.71	-322.78
			-662.928	211.707			-594.787		1046.07		-56.6733	-2168.66	5738.97	-1457.39
			-687.642	1163.47			-143.145		6125.3		25.7742	-974.227	1041.12	1334.37
			-2804.94	-319.991			-1186.44		5226.08		361.623	-591.846	3662.65	-586.885
			-357.05	-186.252			373.135		3265.78		526.286	-901.993	12914.5	511.505
			-209.918	-47.2387			-1009.71		6234.54		659.684	1672.28	9725.62	624.984
			264.196	-1030.25			-32.4644		7780.99		-210.903	910.699	10129.6	-1920.25
			-948.386	626.267			-440.728				-627.063	893.604	10566.1	-880.517
			-44.5119	278.262			-488.566				75.2889	-150.092	2162.56	2478.8
			-917.132	-994.431			767.141				-461.617	-1190.68	2578.9	101.096
			1303.6	-450.789			-778.45				858.26	-284.373	1009.04	156.827
			375.622	244.484			-240.307				-1439.31	559.6	10600.6	-322.894
			2147.18	-553.187			1217.1				1423.66	531.121	337.458	-163.286
			-317.831	-46.2421			-304.205				1108.59	-922.488	2296.76	936.613
			707.338	250.307			-349.228				827.165	-229.059	1042.62	331.705
			1022.94	1090.09			1051.83				117.026	-762.721	442.737	191.231
			-2276.18	-133.074			-132.316				-1093.68	564.432	8909.91	-275.934
			852.616	-432.598			-43.1846				409.354	379.357	1738.74	-486.955
			1768.8	231.598			1133.3				-974.76	-884.989	6066.98	766.505
			238.683	-953.378			-1906.62				-609.806	-1663.58	2163.6	1791.67
			-1090.33	-911.796			1106.78				-663.29	-29.262	1998.35	63.9142
			-828.123	-600.749			414.505				810.32	-902.551	3791.44	-2457.73
			-748.542	749.697			-397.396				618.529	-96.4688	2081.26	616.592
			4003.76	-40.7741			393.985				-167.106	-733.146	4822.42	-1773.72
			-446.073	824.459			-173.275				227.085	2423.29	2645.85	-344.114
			-133.243	-882.318			-66.1013				-319.28	-262.776	-972.428	293.218
			-651.587	-573.559			-152.592				-203.95	-46.0516	6215.34	-928.76
			1872.11	550.437			656.291				-224.474	81.0176	353.598	3419.74
			-64.0588	-326.608			2330.78				-642.046	858.669	1402.33	-567.494
			1430.97	-192.112			266.414				271.373	1251.68	3271.27	-921.598
			473.476	-1933.5			-1134.39				-236.648	-1123.42	7055.15	-3250.28
			796.638	1169.55			239.87				-1056.94	-588.911	187.632	-367.296
			1349.41	363.02			42.7094				289.11	-582.744	8181.96	1523.93
			-1187.75	-929.814			1708.09				588.008	-516.611	4198.81	-893.108
			-987.112	525.118			-769.404				-1250.29	-834.894	3026.53	15.5223
			1910.25	635.11			-10.902				-212.1	228.34	11770.5	-699.575
			131.261	-1314.23			549.285				2217.08	258.727	2605.12	-1492.4
			1338.84	-248.514			-509.845				-116.616	-1472.2	2486.52	353.084
			-884.055	-760.298			7.21876				147.849	-1279.31	5281.21	-855.808
			1512.55	122.873			849.848				196.394	291.47	3868.46	-3427.24
			-280.817	-211.728			-154.427				-1459.07	4172.09	-1079.58	145.226
			-708.556	-796.151			336.113				-91.1097	622.053	1521.13	49.6298
			775.427	-46.7993			858.529				-152.836	-1342.36	6002.42	709.412
			-859.579	-775.226			372.112				-620.274	-430.136	2265.14	-67.8916
			1225.61	-975.019			-685.967				342.321	-1148.21	3856.91	-1345.22
			-345.174	746.811			1990.36				-666.402	-2928.11	1758.68	-1397.04
			-1541.3	589.189			1911.59				-112.401	-386.566	4792.37	1301.34
			725.972	317.531			-297.985				-86.9253	-476.97	2643.55	-325.948
			692.555	39.9468			534.062				-504.118	-1251.23	2939.67	-634.74
			149.333	630.834			-437.579				-1069.77	-400.699	9950.79	1720.63
			720.51	103.972			114.44				-296.404	377.581	-42.2994	-29.7071
			161.452	-539.268			-774.783				-189.16	-1610.63	-1516.43	-3226.57
			-992.567	21.3858			650.918				-520.125	1685.51	15.623	-480.324
			2380.63	-972.401			-722.747				2094.49	549.192	-2337.65	559.207
			1125.83	-446.809			1339.48				-358.599	-415.307	1539.92	1944.83
			410.678	868.345			204.093				228.494	-536.934	2008.15	1824.1
			163.919	-324.971			394.389				298.754	-1268.97	1349.03	-68.075
			850.937	-750.889			128.592				-268.305	-1609.58	14418.9	5183.37
			-628.44	-361.042			-263.987				1966.51	873.193	2010.98	-397.442
			-518.72	171.739			7.52016				79.37	1713.01	1172.73	1500.88
			-118.361	-70.4958			-133.237				864.457	-36.4527	1716.51	-1331.23
			-301.541	-342.779			200.932				452.321	-191.226	3843.22	629.535
			-365.359	727.184			558.643				-310.08	833.258	310.279	-326.479
			1409.83	-1895.53			-688.363				-301.86	80.6926	3153.87	-74.2828
			215.208	187.137			1139.2				-311.558	2245.88	3092.34	-1470.59
			331.212	40.2069			-152.573				-118.737	29.5091	1972.87	-824.96
			-2916.24	649.434			-594.924				-1279.63		-228.481	402.616
			258.246	-293.379			2251.54				1202.73		6309.17	112.488
			1221.82	663.697			-477.47				62.5937		6326.76	-1315.31
			1286.88	1290.96			717.733				174.112		5412.66	825.77
			-1576.34	-76.1696			1021.66				218.978		1267.19	-697.137
			-498.854	891.383			-216.906				-359.488		6527.45	3995.32
			1023.97	986.65			-278.127				469.262		5868.59	1833.32
			200.458	-1272.5			175.558				360.89		3315.55	380.97
			-66.9111	-465.139			-443.131				-867.155		10995.3	969.695
			-520.78	-913.239			-635.307				12.0767		-939.205	209.164
			-1226.77	890.348			-856.559				774.408		4361.85	-756.809
			202.276	223.169			-358.134				801.125		5094.61	-2066.75
			32.9368	155.717			-357.146				247.072		9767.46	-369.372
			185.512	-485.39			313.36				-28.0174		753.884	-991.316
			-1653.64	-643.321			-819.619				-1325.12		675.868	1911.52
			703.534	601.672			-2942.38				-2532.56		2641.59	1592.65
			30.7911	543.599			47.9905				237.618		4080.13	431.018
			1116.68	-190.347			1524.13				143.787		1953.42	-952.21
			-498.758	-544.792			567.642				336.203		9349.6	-1850.34
			180.554	1894.18			-1293.71				-736.454		2279.3	229.658
			-1166.06	1093.92			2079.73				-266.04			794.522
			-192.716	502.172			847.921				-319.007			-4298.21
			79.9399	1049.88			303.269				-545.504			403.295
			-379.835	1119.41			-89.0178				-232.991			-29.7497
			300.319	-307.415			216.746				163.044			-337.09
			610.793	1416.79			1743.91				184.854			417.558
			297.492	255.86			-1724.32				-220.568			-300.647
			537.875								248.016			-251.092
			514.659								-944.91			-459.807
			976.211								-34.4572			-157.316
			-5822.34								2824.87			-942.064
			-678.505								-610.311			-1429.51
			-666.939								-711.108			-1916.19
			289.928								1307.18			1334.51
			-1168.68								1938.99			1183.69
			102.894								158.829			-285.351
			-94.494								1346.67			1.16908
			-1143.8								-885.728			645.491
			-622.825								395.424			-616.915
			-2964.76								-173.546			764.094
			-525.631								1491.74			-3562.86
			556.649								11.67			1547.38
			9.77859								-70.1892			-1531.93
			948.085								-173.622			474.836
			-725.692								429.308			-34.6251
			203.451								291.873			-720.435
			128.144								989.139			175.042
			-1495.52								-6.27312			-619.712
			-361.1								880.175			2164.52
			2868.67								-130.105			-1279.34
			-219.912								-574.624			1636.09
			613.316								-315.602			-606.094
			283.01								616.146			-534.688
			-844.175								1259.51			-703.687
			-267.961								-374.573			1033.95
			474.85								1242.57			234.808
			-1000.4								-656.461			3896.47
			-675.877								779.908			-141.522
			-412.058								-727.374			-11.6401
			129.737								-842.132			132.754
			-232.163								1980.7			2666.76
			1149.53								-130.123			-3010.63
			-141.489								116.891			-420.849
			955.29								-69.6863			1303.12
			2662.77								-1984.88			-589.031
			495.14								300.717			109.145
			69.5883								-1579.61			-222.299
			-1047.04								1488.42			-881.335
			458.235								-264.259			-225.637
			332.967								360.439			-477.153
			-1763.27								-1285.31			102.619
			-391.899								-503.776			-270.431
			43.5041								-55.7713			-1855.27
			418.429								206.77			-1435.4
			162.622								-138.048			430.821
			-349.113								2630.96			-888.587
			-32.9218								762.327			2098.77
			642.435								-82.3722			722.112
			-131.848								-299.569			-521.788
			-485.751								577.089			-255.805
			-249.955								686.199			598.149
			-534.333								31.396			1458.02
			517.781								334.649			-94.0525
			1059.22								-1098.44			-420.745
			-1236.08								-13.493			-1001.12
			1953.68								-106.872			337.4
			-1478.68								1536.09			632.689
			-158.75								-156.419			-779.123
			-489.775								-20.5128			-734.156
			-791.58								-758.729			2545.66
			-948.133								2419.54			915.559
			-715.292								138.666			-1122.76
			709.87								-112.659			8.95465
			447.804								-363.285			1594.34
			-1128.22								-63.0245			-1301.09
			-229.408								37.3577			-676.908
			-374.138								-252.765			-450.288
			554.306								-334.552			-1335.15
			-913.861								-262.755			-47.3311
			4679.9								13.4961			236.384
			-932.434								68.8112			-248.714
			655.615								1665.77			1015.79
			48.6035								-469.809			563.35
			-910.627								1133.18			2869.14
			-816.904								-576.556			473.953
			-1096.34								-253.86			887.019
			1657.64								392.802			101.17
			-757.202								-145.819			808.7
			447.146								1059.8			192.521
			204.55								471.205			1345.25
			1174.98								498.616			510.039
			1010.15								-1254.17			603.827
			121.088								1302.53			149.727
			-995.782								749.379			-1086.36
			-606.66								1094.2			6004.79
			421.531								-1357.2			619.31
			2771.41								2091.37			-596.976
			-2077.36								2094.34			-1476.71
			220.009								22.6794			1009.21
			889.79								534.899			-1541.76
											367.186			-352.804
											297.201			-1835.88
											-487.281			-3606.88
											929.283			-1878.71
											137.088			-920.878
											-371.676			1119.59
											55.1517			-1555.89
											185.229			-594.691
											4023.06			-1152.1
											2566.88			1756.5
											1634.89			-1158.54
														-238.582
														-1513.63
														-819.371
														3570.06
														305.001
														2412.7
														-252.725
														-543.911
														-342.99
														-117.3
														-1971.26
														1397
														269.967
														312.243
														838.113
														-317.012
														1543.81
														-807.419
														-464.254
														-1418.51
														-1853.4
														-2509.1
														1575.22
														-1296.51
														-1378.08
														-517.397
														-223.325
														323.826
														1238.59
														1365.76
														165.964
														-79.667
														-1858.22
														5.27705
														6099.36
														823.777
														327.008
														-764.374
														626.262
														358.344
														-1103.08
														166.966
														921.335
														382.168
														372.127
														1747.42
														-874.928
														-1502.86
														-703.116
														-3006.13
														-3369.58
														599.401
														-1598.48
														-1983.82
														1042.87
														1455.6
														-190.082
														1809.07
														-1515.46
														-1174.28
														772.526
														836.614
														-1907.46
														2303
														1149.19
														-1828.18
														-3727.9
														-3971.89
														53.686
														-2582
														-288.357
														2737.57
														-170.225
														-206.33
														-3052.61
														-364.583
														-92.0379
														1526.53
														-605.776

## Sheet: 7F Ciliary PKA-C Means Raw
WT	Gpr161-/-	WT; 161	WT; 161L465P
	-112	2167	-53.78			Units are ciliary PKA-C (A.U.)
-84.95	-39.27	1933	-77.82
59.54	96.87	3350	22.55
-39.91	-117.2	2785	-45.46
Average of ciliary PKAC for "WT;161" Condition	2558.75

[truncated: 2 more sheets: 7F PKA-C Stack Norm 2558.8, 7F PKA-C Mean Stack Norm ]
